# Supplementary material for: Applying genome-wide gene-based expression quantitative trait locus mapping to study population ancestry and pharmacogenetics
Source: BMC Genomics. 2014 Apr 29;15:319. doi: 10.1186/1471-2164-15-319 (PMC4236814; doi:10.1186/1471-2164-15-319)
Supplement: Additional file 4 — Title: Data archive 1 - Summary of the regulatory S-genes (g-eQTL) for each T-gene from our gene-based PLS analysis according to population. Description: This Excel file provides a table that summarizes the regulatory S-genes (g-eQTL) for each T-gene from our gene-based PLS analysis by population. The table consists of 3 components and each row represents a T-gene. The first component provides “T-gene name”: each gene is named by its gene symbol followed by an Entrez gene ID. For example, the gene symbol and gene ID of the first gene in this table are 2′-PDE and 201626. The second component provides the “data availability” of a gene expression and SNP: “1” indicates the data is available and “NA” indicates the data is not available in the g-eQTL mapping. The third component provides the g-eQTL names that regulated T-genes through a cis- or trans-regulatory mechanism according to population. For each population, the first column records if a cis-acting regulation was occurred in the T-gene (“1” indicates a cis-acting relation was identified and “NA” indicates there was no cis-acting relation). The second column summarizes all the trans-acting S-genes that regulate a T-gene. Each S-gene is named by its gene symbol followed by an Entrez gene ID, and multiple S-genes are separated by commas. [file 1471-2164-15-319-S4.xlsx]

## Sheet: Database1
Additional file 3: Data archive 1 - Summary of the regulatory S-genes (g-eQTL) for each T-gene from our gene-based PLS analysis by population.
T-gene (GeneSym_GeneID)		Validated Data						S-gene (g-eQTL)
		GE	SNP					CEU		YRI		CHB		JPT
			CEU	YRI	CHB	JPT		Cis	Trans	Cis	Trans	Cis	Trans	Cis	Trans
2'-PDE_201626		1	NA	1	NA	NA		NA	ARMC2_84071,CCDC117_150275,CCDC83_220047,EPHX1_2052,ERMP1_79956,FAM79B_285386,FCN1_2219,GANC_2595,HBXIP_10542,KIAA0391_9692,LOC253012_253012,NRTN_4902,NXF1_10482,PCM1_5108,PDRG1_81572,PRDM10_56980,PRKCE_5581,RAPGEF1_2889,RSU1_6251,SLC16A4_9122,SORBS1_10580,STRN_6801,TBL3_10607,UGT1A11P_54574,VPS39_23339,WDR16_146845,WDR52_55779,WDR74_54663,ZNF595_152687,ZNRF3_84133	NA	AGT_183,C1orf115_79762,DISC1_27185,FBXO17_115290,IREB2_3658,LOC100128558_100128558,LOC100129514_100129514,LOC100130166_100130166,LOC100131417_100131417,LOC100132797_100132797,LOC341333_341333,LOC388177_388177,LOC392264_392264,LOC400578_400578,LOC402375_402375,LOC642587_642587,LOC729436_729436,LOC92755_92755,LRBA_987,MARCH8_220972,OR4A41P_403247,OTOF_9381,PRICKLE1_144165,PTRH2_51651,RNF169_254225,…	NA	AADACL3_126767,RHBDD1_84236,SDHDP3_29771,ARPM1_84517,MFAP3L_9848,GFM2_84340,TTC1_7265,HLA-DQA1_3117,LOC442225_442225,PIP_5304,SH2D4A_63898,SUSD1_64420,C10orf54_64115,SH3PXD2A_9644,C14orf56_89919,BAG5_9529,LOC100131797_100131797,ZNF710_374655,CILP2_148113,LOC100129262_100129262,DGCR14_8220	NA	DDOST_1650,C1orf129_80133,ATP2B4_493,NEK10_152110,SMARCC1_6599,DHX30_22907,MAP4_4134,LARP2_55132,LOC644369_644369,FSCN1_6624,XRCC2_7516,MRPS35P3_359779,CHEK1_1111,FLJ41278_400046,CKAP4_10970,GNAO1_2775,SPNS2_124976,C17orf79_55352,UTP6_55813,SLFN12L_342615,LOC100129584_100129584,NFATC1_4772,CD97_976
3.8-1.5_353010		NA	1	1	1	1		NA	NA	NA	NA	NA	NA	NA	NA
5-HT3c2_389180		NA	1	1	1	1		NA	NA	NA	NA	NA	NA	NA	NA
7A5_346389		1	1	1	1	1		NA	ACADS_35,AIPL1_23746,ATG4B_23192,C14orf80_283643,C1orf77_26097,C20orf56_140828,CBARA1_10367,DOK4_55715,DPY19L2P2_349152,GPR120_338557,HNRNPR_10236,KBTBD8_84541,LOC100128166_100128166,LOC100129382_100129382,LOC100130978_100130978,LOC100132303_100132303,LOC100132742_100132742,LOC341333_341333,LOC643449_643449,PLAA_9373,QPCT_25797,SNAPIN_23557,TTN_7273,TXNDC11_51061,ZNF354A_6940	NA	AMY2B_280,CCND3_896,DNMT3L_29947,KCNMB2_10242,LOC643637_643637,LOC645884_645884,MRGPRX4_117196,MTERFD3_80298,NUP54_53371,OR56A7P_81236,PHF10_55274,PKP2_5318,PRKRIR_5612,RABEPK_10244,RAMP3_10268,RANBP10_57610,TBC1D17_79735,TBX21_30009	NA	KIAA0040_9674,C1orf27_54953,DDX1_1653,PREPL_9581,CHST10_9486,LDB2_9079,LOC729006_729006,LOC344967_344967,ENOPH1_58478,ALDH5A1_7915,IPO8_10526,LOC100131054_100131054,TESC_54997,MKL2_57496,LOC653051_653051,EME1_146956,MARCH10_162333,LOC100130608_100130608,UFD1L_7353	NA	CLIC4_25932,PRUNE_58497,IKBKE_9641,RHOU_58480,LOC100128029_100128029,UGT1A11P_54574,LOC100128036_100128036,OPA1_4976,KIAA0232_9778,LOC391636_391636,REST_5978,C4orf14_84273,RASSF6_166824,CLPTM1L_81037,TXNDC4_23071,AKR1B1P3_729347,OR8G2_26492,GLTP_51228,TCHP_84260,GIT2_9815,FLJ40142_400073,LOC100130571_100130571,ABHD4_63874,MTFMT_123263,LOC440337_440337,DNAJA2_10294,CYB5A_1528,RFX1_5989,LSS_4047,KR…
A1BG_1		1	NA	NA	NA	NA		NA	AEBP2_121536,AGPS_8540,CD48_962,FAM120A_23196,FMN2_56776,HISPPD1_23262,IFIT1_3434,IL1F8_27177,LOC728183_728183,LRRC47_57470,LST-3TM12_338821,NOL14_8602,UBE2Z_65264,USH1C_10083	NA	3.8-1.5_353010,ADRBK1_156,C11orf59_55004,DDX12_440081,EXDL1_161829,EXT2_2132,FAM91A1_157769,FLJ43505_400823,HIATL2_84278,LOC100129344_100129344,LOC116437_116437,LOC440957_440957,LOC647099_647099,LRRC58_116064,MYO15A_51168,NEK4_6787,NRG4_145957,NT5DC2_64943,OR6C73P_403289,P2RX7_5027,PDE6C_5146,PI4KA_5297,RXRB_6257,SAMD5_389432,SERPIND1_3053,SF3B14_51639,SIDT2_51092,TMEM41B_440026,TRIM26_7726,TSPAN…	NA	IL28RA_163702,CYR61_3491,RIT1_6016,PPP1R12B_4660,MDFI_4188,ASB4_51666,XPO7_23039,FAS_355,MANSC1_54682,FANCM_57697,NDUFB10_4716,LOC100129135_100129135,NECAB3_63941	NA	ADSS_159,YWHAQ_10971,RAPGEF4_11069,GPR1_2825,PFKFB4_5210,UQCRC1_7384,IHPK2_51447,SLC25A20_788,PH-4_54681,QRICH1_54870,QARS_5859,CCDC36_339834,LOC729675_729675,SLC45A2_51151,BMPER_168667,ABRA_137735,CDC14B_8555,STAM_8027,LOC646360_646360,TNKS2_80351,ZDHHC16_84287,LOC729147_729147,NUBPL_80224,CNDP2_55748,ARHGEF18_23370,CBLC_23624,CABP5_56344,SIGLEC1_6614,NIPSNAP1_8508,NF2_4771,SEC14L2_23541,PLA2G6_…
A1CF_29974		NA	1	1	1	1		NA	NA	NA	NA	NA	NA	NA	NA
A26A1_340441		NA	1	1	1	1		NA	NA	NA	NA	NA	NA	NA	NA
A26B1_339010		NA	NA	NA	1	NA		NA	NA	NA	NA	NA	NA	NA	NA
A26B3_317754		NA	1	1	1	1		NA	NA	NA	NA	NA	NA	NA	NA
A2BP1_54715		1	1	1	1	1		NA	APOL4_80832,CIB1_10519,DDX5_1655,FAM62C_83850,GPR98_84059,HERC6_55008,LASP1_3927,LOC100132924_100132924,LOC152118_152118,LOC442156_442156,LOC728222_728222,LOC728723_728723,NPTN_27020,PEX5L_51555,POLG2_11232,PSMA8_143471,RGS18_64407,SMURF2_64750,SPACA3_124912,SS18_6760,TCHP_84260	NA	ADH1C_126,AGPAT7_254531,AMZ1_155185,CHD2_1106,DKFZP761M1511_54492,FBXO28_23219,GNB1L_54584,GPR39_2863,LOC100128961_100128961,LOC729291_729291,LOC729645_729645,MX2_4600,NCAN_1463,SAMD12_401474,SDAD1_55153	NA	PLA2G2A_5320,SYT14_255928,BRE_9577,SLC30A9_10463,FLJ90709_153129,MAML1_9794,HLA-G_3135,GRIFIN_402635,ST18_9705,CNGB3_54714,FMNL3_91010,GABPB2_2553,NDUFV2P1_4730,RAB36_9609	NA	LIN28_79727,LOC100128178_100128178,TNFSF18_8995,LOC402076_402076,ATG9A_79065,ANKMY1_51281,C3orf32_51066,SLC22A13_9390,RTP3_83597,LOC728432_728432,LOC100129623_100129623,WDR1_9948,PDGFRA_5156,SMR3A_26952,EXOC3_11336,DNAJC18_202052,WASF1_8936,CDC40_51362,LOC100133305_100133305,GRID2IP_392862,TSPAN13_27075,C7orf33_202865,CNOT7_29883,SDCBP_6386,VCPIP1_80124,SNHG6_641638,TNFRSF11B_4982,LOC441461_44146…
A2M_2		1	1	1	1	1		NA	APLP1_333,C18orf55_29090,CDC73_79577,COPB2_9276,DYRK1A_1859,EED_8726,FBXO15_201456,GIN1_54826,GLT8D2_83468,HIST1H1T_3010,IER3IP1_51124,IQCG_84223,ISG20L2_81875,KCNH4_23415,KIAA0133_9816,KTN1_3895,LOC100129045_100129045,LOC100129846_100129846,LOC100130030_100130030,LOC100130147_100130147,LOC100130772_100130772,LOC100131270_100131270,LOC130355_130355,LOC728073_728073,LOC780815_780815,MGC24039_16051…	NA	BPHL_670,CC2D2B_387707,COL10A1_1300,DEFB125_245938,KLHDC5_57542,LOC729591_729591,PIN1_5300,PP13004_402481,PTK2_5747,RAB4B_53916,RASA1_5921,SLC2A10_81031,TBC1D13_54662,TRDMT1_1787	NA	C1orf166_79594,LOC645201_645201,XAB1_11321,GCG_2641,FAP_2191,IFIH1_64135,ABI2_10152,NOL7_51406,XKR9_389668,C8orf47_203111,HAS2_3037,LOC100128558_100128558,PLAC1L_219990,ODZ4_26011,PLCZ1_89869,LOC100133321_100133321,NCOR1_9611,ENPP7_339221,RAB11B_9230,CCDC134_79879	NA	ZBTB48_3104,ARID1A_8289,TIE1_7075,PROK1_84432,PTGFRN_5738,FAM46C_54855,ARPC5_10092,IL20_50604,ARV1_64801,DCBLD2_131566,C3orf16_389161,RNF13_11342,DAPP1_27071,IK_3550,NHSL1_57224,FAM126A_84668,LOC401433_401433,SUSD3_203328,NINJ1_4814,C9orf97_158427,OPCML_4978,CD27_939,PAH_5053,MPFL_401827,MXRA7_439921,AQP4_361,CCDC11_220136,MBD1_4152,ACSBG2_81616,PTPRH_5794,LOC643659_643659,APCDD1L_164284,DGCR8_54…
A2ML1_144568		NA	1	1	1	1		NA	NA	NA	NA	NA	NA	NA	NA
A2MP_3		NA	NA	1	NA	NA		NA	NA	NA	NA	NA	NA	NA	NA
A4GALT_53947		1	1	1	1	1		NA	ANKRD5_63926,C18orf19_125228,C20orf24_55969,C5orf4_10826,CDK5RAP3_80279,CEP70_80321,CLDN10_9071,CNOT8_9337,DNAJC1_64215,FLJ42280_401388,ITGA9_3680,MRPL22_29093,PKP1_5317,PRPSAP2_5636,RNMT_8731,RYK_6259,TLR3_7098	NA	DAD1_1603,FMO2_2327,GPRC5D_55507,HPSE2_60495,LOC100128871_100128871,LOC729314_729314,PPP5C_5536,RPL6_6128,TIMELESS_8914,TXLNB_167838,UGP2_7360	NA	CPSF3_51692,DYTN_391475,ACSL3_2181,C3orf42_84657,EPM2AIP1_9852,GOLGA4_2803,PTPRG_5793,C3orf28_26355,ATR_545,P2RY12_64805,SERPINI1_5274,SPATA18_132671,TMEM174_134288,ANXA6_309,AGXT2L2_85007,EDN1_1906,SFRS3_6428,GABRR2_2570,LOC728614_728614,ICA1_3382,NDUFA4_4697,GNAI1_2770,FLNC_2318,CNGB3_54714,LOC138652_138652,LOC643151_643151,FLJ12529_79869,FERMT3_83706,NFYB_4801,RFC5_5985,WSB2_55884,PELI2_57161,…	NA	RGS21_431704,RHOU_58480,LOC100130331_100130331,LOC344405_344405,EFEMP1_2202,FLJ37357_284944,DLEC1_9940,TMPRSS7_344805,LOC730004_730004,HRASLS_57110,FBXO45_200933,CDKL2_8999,PPWD1_23398,CCNB1_891,FLJ41603_389337,LOC728095_728095,LOC100128757_100128757,KEL_3792,LOC392145_392145,GNRH1_2796,CHRNA2_1135,LOC100129809_100129809,ADCY8_114,MAT1A_4143,LOC100131558_100131558,LOC100127964_100127964,KDELC2_14…
AAAS_8086		1	NA	NA	NA	NA		NA	CABIN1_23523,CCR3_1232,CPNE2_221184,DYNLL1_8655,FANCC_2176,KLHDC8A_55220,KRT223P_643115,KRT24_192666,LHFP_10186,LOC647202_647202,PUS7L_83448,SEPSECS_51091,SLFN14_342618,SPATS1_221409,TCEA1P_6918,TEKT5_146279,TIMELESS_8914,USP10_9100,ZMAT3_64393	NA	AGGF1_55109,CRYM_1428,FOXI1_2299,LOC100131389_100131389,PRKRIP1_79706,RNF138_51444,TUBA8_51807,ZFAND2A_90637	NA	C1orf94_84970,KIF26B_55083,LOC728730_728730,ICA1L_130026,KRT8P15_645834,LOC285205_285205,MCF2L2_23101,TEC_7006,C11orf73_51501,LOC729204_729204,SLC4A8_9498,HELB_92797,FAM98C_147965,ZNF224_7767,FBXO7_25793	NA	FAM124B_79843,RHBDD1_84236,PLCL2_23228,UBE2E2_7325,IMPG2_50939,PCNP_57092,LOC100131863_100131863,LOC391560_391560,ZBTB11_27107,RPL24_6152,FAM55C_91775,TFDP2_7029,GYG1_2992,FBXO45_200933,MGC21874_93624,REEP5_7905,LOC647175_647175,LOC647177_647177,DBIL2_1624,RNF217_154214,BCLAF1_9774,CHRM2_1129,PDIA4_9601,LOC100129248_100129248,IGHEP2_3499,INSL6_11172,SIDT2_51092,OR6C7P_390322,LOC100130076_10013007…
AACP_11		NA	1	1	1	1		NA	NA	NA	NA	NA	NA	NA	NA
AACS_65985		1	1	1	1	1		NA	ADRA1B_147,C20orf43_51507,C3orf22_152065,D4S234E_27065,EIF1AD_84285,FLJ46361_375940,GDI2P_2667,GP2_2813,HTR1E_3354,IFI30_10437,LOC100130123_100130123,LOC100132738_100132738,LOC100132971_100132971,LOC728475_728475,LOC729391_729391,NAT9_26151,RDH5_5959,SCN2A_6326,SLC10A2_6555	NA	COMMD7_149951,F3_2152,HPS1_3257,INTS9_55756,KCTD12_115207,LOC100130887_100130887,LOC147650_147650,PHLDB1_23187,TRIML1_339976	NA	C2orf43_60526,LOC645949_645949,IMMT_10989,REEP1_65055,FAM19A4_151647,RBPJ_3516,LOC100129865_100129865,SEC24B_10427,NSUN2_54888,FLJ90709_153129,THEM2_55856,ABCB5_340273,PLEKHA8_84725,LOC100129289_100129289,LOC100131012_100131012,UBE2W_55284,LOC100128120_100128120,LOC286348_286348,SVEP1_79987,ATF7_11016,ABAT_18,LOC729847_729847,ZBTB7C_201501,SBNO2_22904,C3_718,XAB2_56949,ELAVL1_1994,SIRPG_55423,LOC…	NA	GCG_2641,OSTalpha_200931,C5orf42_65250,LOC100130231_100130231,MKI67_4288,LOC728842_728842,GTF2A1_2957,STARD5_80765,SRL_6345,LOC100131439_100131439,C17orf77_146723,TXNDC10_54495,HDGF2_84717,LOC91664_91664,LOC100130264_100130264,CRKL_1399
AADAC_13		NA	1	1	1	1		NA	NA	NA	NA	NA	NA	NA	NA
AADACL1_57552		1	1	1	1	1		NA	C1orf57_84284,C20orf56_140828,CSF2RB_1439,FANCC_2176,GNPTG_84572,KRT18P47_390634,LOC100129836_100129836,LOC116412_116412,LOC390933_390933,MIPOL1_145282,MNS1_55329,PSMA2_5683,RAPGEF3_10411,SMYD2_56950,TCEA1P_6918,TEX9_374618,TRAF1_7185,TTC7B_145567,TXNRD3_114112	NA	BACH1_571,CECR8_27437,DEFB110_245913,DEFB111_245914,FAF1_11124,KRT18P15_729211,LOC100128142_100128142,LOC100131257_100131257,LOC345016_345016,LOC392030_392030,LOC647288_647288,LOC727945_727945,LRRC16_55604,MUC13_56667,NFIX_4784,NPFFR1_64106,OR56A7P_81236,PHYH_5264,RGMB_285704,SUPT5H_6829,TRIM71_131405,ZNF229_7772	NA	EPHA8_2046,TMEM81_388730,SCN9A_6335,LOC100130882_100130882,ARMC2_84071,LOC100128613_100128613,GDPD5_81544,PPP1R1A_5502,MGC15885_197003,LRRK1_79705,SNTB2_6645,WDR4_10785	NA	E2F2_1870,ERMAP_114625,LOC100128787_100128787,LOC91461_91461,SP3_6670,LOC729406_729406,LOC257407_257407,LOC257039_257039,LOC730004_730004,LOC730218_730218,FHDC1_85462,MARCH1_55016,PELO_53918,GMNN_51053,AZGP1_563,LOC100128334_100128334,GPR85_54329,SAS-ZFAT_594840,MLANA_2315,KIAA2026_158358,RANBP6_26953,ECHDC3_79746,SORCS1_114815,TRIM6-TRIM34_445372,TRIM34_53840,ZNF215_7762,SNX19_399979,LOC10013236…
AADACL2_344752		NA	1	1	1	1		NA	NA	NA	NA	NA	NA	NA	NA
AADACL3_126767		NA	1	1	1	1		NA	NA	NA	NA	NA	NA	NA	NA
AADACL4_343066		NA	NA	1	NA	NA		NA	NA	NA	NA	NA	NA	NA	NA
AADAT_51166		NA	1	1	1	1		NA	NA	NA	NA	NA	NA	NA	NA
AAK1_22848		NA	1	1	1	1		NA	NA	NA	NA	NA	NA	NA	NA
AAMP_14		1	NA	NA	NA	NA		NA	ADRBK1_156,ART5_116969,COL11A1_1301,DNAI2_64446,FBXL11_22992,LOC100129656_100129656,LOC100132301_100132301,LOC152118_152118,LOC402375_402375,MDM2_4193,PNOC_5368,SVEP1_79987,TCEB1_6921,TMEM63B_55362	NA	AGGF1_55109,ARFGAP3_26286,GPR55_9290,ITGA8_8516,LOC100129849_100129849,LYN_4067,MRPS14_63931,PROKR2_128674,SCARA3_51435,STMN2_11075	NA	SSU72_29101,PER3_8863,LOC730078_730078,LOC442035_442035,LOC642635_642635,CD28_940,ERBB4_2066,PDE6D_5147,COPS7B_64708,LOC391491_391491,RBMS3_27303,ZBTB38_253461,NMD3_51068,C3orf57_165679,TRIML1_339976,LOC100130882_100130882,EIF4E1B_253314,MYB_4602,PHF14_9678,SPIN1_10927,LOC340844_340844,TEAD1_7003,C11orf52_91894,DIXDC1_85458,DLAT_1737,HELB_92797,CORO1C_23603,SSH1_54434,SOCS4_122809,C14orf32_93487,…	NA	MAP7D1_55700,LOC100131056_100131056,ZNF326_284695,C3orf10_55845,ZDHHC3_51304,EXOSC7_23016,LOC100129354_100129354,PHLDB2_90102,LOC90113_90113,GPR63_81491,BXDC1_84154,PIP3-E_26034,SCRN1_9805,ZBTB5_9925,FXN_2395,RGR_5995,LOC220416_220416,SLC39A6_25800,ELP2_55250,DEDD2_162989,LOC100130264_100130264,PTTG1IP_754,COL6A1_1291
AARS_16		1	1	1	1	1		NA	C10orf105_414152,C21orf128_150147,COG3_83548,DEPDC1B_55789,FLJ21511_80157,FLJ40504_284085,FLJ46111_283102,KRTHB5_643246,LBP_3929,LOC100128604_100128604,LOC158452_158452,LOC339977_339977,LOC641379_641379,NTRK2_4915,PEX1_5189,RAB6IP1_23258,SFRS4_6429,TPST2_8459,WDR16_146845	NA	C9orf72_203228,CALCB_797,CCL18_6362,CTAGE5_4253,DNM2_1785,FLJ16287_162962,GML_2765,GRIP2_80852,HLA-DOB_3112,LOC100128444_100128444,LOC100129998_100129998,LOC100131711_100131711,LOC341689_341689,LOC391592_391592,LSM14A_26065,NDEL1_81565,NIT2_56954,PPIH_10465,PRPF4B_8899,SLC6A18_348932,TAP1_6890,TRDMT1_1787,TRIM10_10107,ZNF787_126208	NA	FAAH_2166,RABGGTB_5876,TAF1B_9014,IL17RB_55540,RPL22L1_200916,KIAA0232_9778,LOC100130067_100130067,YIPF7_285525,C4orf14_84273,FLJ12993_441027,LOC646273_646273,FOXP4_116113,ZDHHC4_55146,ZNRF2_223082,MLANA_2315,POMT1_10585,C10orf6_55719,MS4A6E_245802,ELMOD1_55531,TPH2_121278,GRTP1_79774,CACNA1G_8913,ST6GALNAC2_10610,TIMP2_7077,C18orf32_497661,ZNF224_7767	NA	C1orf167_284498,SERINC2_347735,KIAA0467_23334,HYI_81888,BRDT_676,BTBD8_284697,RPAP2_79871,EDEM3_80267,ENAH_55740,PRPF40A_55660,TLK1_9874,LOC100133109_100133109,CD28_940,LOC100129746_100129746,PIGZ_80235,PIGG_54872,MAG1_84803,CTNNA1_1495,C6orf151_154007,ZNF318_24149,SPATS1_221409,SNHG5_387066,LOC100127917_100127917,SGK1_6446,C7orf50_84310,TYW1B_441250,TRBV17_28570,LOC100129398_100129398,TMEM68_137…
AARS2_57505		1	1	1	1	1		NA	ALDH1L2_160428,ANKS6_203286,ANXA10_11199,BRCA1_672,C10orf63_219670,C20orf166_128826,C21orf59_56683,CALR3_125972,CC2D2A_57545,CENTD2_116985,CRELD1_78987,ENG_2022,ENTPD1_953,GAB1_2549,GABRR1_2569,GALNT8_26290,GON4L_54856,GPR116_221395,INTS6_26512,KRT25_147183,LGALS2_3957,LINGO1_84894,LOC100128940_100128940,LOC100129668_100129668,LOC100129791_100129791,LOC100129877_100129877,LOC100132683_100132683,L…	NA	AP1S3_130340,ARRDC4_91947,ATP5A1_498,BAIAP2_10458,BTN2A2_10385,C10orf129_142827,C14orf124_56948,C18orf55_29090,C19orf60_55049,C20orf54_113278,C21orf70_85395,CAPRIN1_4076,CLSPN_63967,CRIPAK_285464,DNAJB7_150353,DNAJC12_56521,FLJ13305_84140,GBP4_115361,GRK7_131890,IL25_64806,KIAA1219_57148,KLRK1_22914,KRT18P47_390634,LIPT1_51601,LOC100129244_100129244,LOC100129701_100129701,LOC100129746_100129746,L…	NA	SSU72_29101,LOC100133029_100133029,FNBP1L_54874,LOC100131465_100131465,NTSR2_23620,LYPD6_130574,ACSL3_2181,KCNJ13_3769,SCAP_22937,RYK_6259,RPL22L1_200916,OSTalpha_200931,TNIP2_79155,LOC100130067_100130067,APBB2_323,LOC100130528_100130528,LOC100127944_100127944,PTGER4_5734,SCAMP1_9522,AP3S1_1176,DCTN4_51164,D6S2723E_10470,CGA_1081,POPDC3_64208,SESN1_27244,SLC35F1_222553,MTRF1L_54516,PSCD3_9265,TME…	NA	SSX2IP_117178,SH3GLB1_51100,DDR2_4921,PM20D1_148811,RRP15_51018,LOC729810_729810,PFN4_375189,PPP1CB_5500,WDR43_23160,CNRIP1_25927,SMYD5_10322,IMMT_10989,FZD7_8324,WNT10A_80326,LRRN1_57633,LTF_4057,DCBLD2_131566,ASTE1_28990,PIGG_54872,LOC100131182_100131182,LOC100129410_100129410,SMARCA5_8467,LOC100128382_100128382,CAGE1_285782,LOC644369_644369,MSH5_4439,C6orf168_84553,C6orf184_221261,C6orf185_221…
AARSD1_80755		1	1	1	1	1		NA	FANCC_2176,OTOP3_347741,STIP1_10963	1	C6orf66_29078,CCDC146_57639,CYP2B6_1555,DGKD_8527,ERCC2_2068,GRIK3_2899,IRF8_3394,LOC100129204_100129204,LOC100129526_100129526,LOC100131449_100131449,LOC728095_728095,MECR_51102,MSMB_4477,NFRKB_4798,PKP2_5318,PTGER2_5732,PTPRD_5789,RASSF3_283349,ROS1_6098,RPL27_6155,SCUBE3_222663,SF3A1_10291,TRGV5P_6979,USP40_55230,WDFY3_23001,WDR25_79446,ZNF177_7730,ZNF578_147660,ZNF664_144348	NA	OPRD1_4985,C1orf94_84970,FNBP1L_54874,OR6Y1_391112,TDRD5_163589,LOC728861_728861,RALB_5899,EIF4A2_1974,ENOPH1_58478,LOC100131280_100131280,EIF4E1B_253314,GTPBP10_85865,LOC392264_392264,SAS-ZFAT_594840,TRPM6_140803,STOX1_219736,MS4A6E_245802,TMEM24_9854,UBASH3B_84959,LOC644467_644467,STK38L_23012,SLC4A8_9498,KIAA0692_23141,WDR22_8816,GANC_2595,CAPN3_825,C15orf32_145858,CRKRS_51755,CYP4F8_11283,C19…	NA	LOC729810_729810,ODC1_4953,CNRIP1_25927,LOC100129863_100129863,SLITRK3_22865,LOC642879_642879,SGK3_23678,SNHG6_641638,LOC100132148_100132148,C9orf80_58493,LRRTM3_347731,HTRA1_5654,FZD4_8322,KIAA1602_57701,UNC45A_55898,MLYCD_23417,DSG4_147409,GDF5_8200
AASDH_132949		1	1	1	1	1		NA	AIPL1_23746,ANK2_287,BMP2K_55589,C20orf95_343578,C6orf105_84830,C9orf80_58493,CARD8_22900,CCDC70_83446,CDC42BPA_8476,EML4_27436,FLJ21511_80157,GAB1_2549,GCNT1_2650,KIAA1377_57562,KIAA1627_57721,KRT223P_643115,KRT24_192666,LOC100129627_100129627,LOC100129645_100129645,LOC100133211_100133211,LOC440917_440917,LOC649264_649264,LOC729336_729336,LRRC58_116064,MAP9_79884,MLZE_56169,NCOR1_9611,RPL21P13_3…	NA	C14orf50_145376,C4orf15_79441,CD276_80381,CTNNBL1_56259,DNAH17_8632,LOC131149_131149,LOC442155_442155,LOC644202_644202,LOC728485_728485,LOC729987_729987,NANS_54187,NY-SAR-48_93323,OR6Y1_391112,PCTP_58488,SLC27A1_376497,TRIM14_9830	NA	LOC392030_392030,PTPLAD2_401494,P53AIP1_63970,ETFA_2108,LRRC28_123355,MIR16_51573,CACNG3_10368,LOC651250_651250,ANKRD30B_374860,ZNF521_25925,DEDD2_162989,PRR19_284338,PFKL_5211,GGA1_26088	NA	KIAA0090_23065,UBE2U_148581,SELE_6401,SLC19A3_80704,LOC100131309_100131309,NUDT6_11162,ALDH7A1_501,TRPV5_56302,FLJ41278_400046,FREM2_341640,SUGT1L1_283507,SLC27A2_11001,PPIB_5479,CSNK1G1_53944,KIAA0101_9768,TRIP4_9325,SH3GL3_6457
AASDHPPT_60496		1	1	1	1	1		NA	AGTRAP_57085,APOA1BP_128240,C13orf16_121793,CARD8_22900,CD200R1_131450,CORO1C_23603,DIRC3_729582,DNAI2_64446,FBXL11_22992,FBXL3_26224,FRMPD2_143162,IL17RE_132014,KIAA1377_57562,KRT84_3890,LOC100132148_100132148,LOC391807_391807,LRRC58_116064,MSX2_4488,NKTR_4820,NMRAL1_57407,PTER_9317,RAPGEF3_10411,SDCCAG8_10806,TMEM63B_55362,TOM1L1_10040,TRPC6_7225,TXNDC3_51314,UCHL1_7345,ZNF430_80264	NA	ACTGP1_73,ATG10_83734,BAIAP2L1_55971,C6orf167_253714,DPCR1_135656,FLJ25770_339965,FLJ39660_284992,INDO_3620,LOC100129065_100129065,LOC100130885_100130885,LOC100131940_100131940,NFE2L2_4780,PCSK1_5122,RAPGEF3_10411,RSF1_51773,TRIM14_9830	NA	SCN9A_6335,ATXN7_6314,LOC285205_285205,EIF4A2_1974,SNX24_28966,BTN2A2_10385,FOXP4_116113,FOXO3_2309,EIF3IP1_442720,ASAH1_427,PTPLAD2_401494,PHYHIPL_84457,TMEM16A_55107,GDPD4_220032,MYO1H_283446,P2RX4_5025,SOCS4_122809,C14orf32_93487,SPTLC2_9517,C14orf129_51527,ETFA_2108,SETBP1_26040,LOC100130858_100130858,C20orf20_55257,DGCR8_54487	NA	LOC100132258_100132258,CD53_963,DUSP27_92235,SR140_23350,PPEF2_5470,TMEM144_55314,LOC100131470_100131470,WDR70_55100,ARHGAP26_23092,TPD52L1_7164,GPR85_54329,bA16L21.2.1_548645,PLEKHA7_144100,TMPRSS5_80975,LOC100132520_100132520,KIAA0528_9847,DACH1_1602,AKAP6_9472,SNX6_58533,GPHN_10243,TK2_7084,NUP85_79902,GGA3_23163,HMSD_284293,LOC100128232_100128232
AASS_10157		1	1	1	1	1		NA	C15orf2_23742,C1orf151_440574,C5_727,FAM151A_338094,GAPDHL16_2613,GSN_2934,IFT172_26160,LDHAL3_442013,LECT1_11061,MAPK14_1432,PALB2_79728,TRAF1_7185,ZNF195_7748	NA	COPB2_9276	NA	VGLL4_9686,COL25A1_84570,FLJ25371_152940,LIMK1_3984,LOC644459_644459,CCNJ_54619,LOC100127946_100127946,LLGL2_3993	NA	ANKRD38_163782,COL29A1_256076,C3orf16_389161,RNF13_11342,TSC22D2_9819,LGI2_55203,SPCS3_60559,RIOK2_55781,CRISP2_7180,FAM126A_84668,VPS28_51160,AKR1C2_1646,TRIM48_79097,TJP1_7082,LOC727915_727915,GINS2_51659,KIAA0195_9772,KIRREL2_84063
AATF_26574		1	1	1	1	1		NA	C1orf96_126731,C9orf138_158297,CCDC52_152185,LOC100129509_100129509,LOC100131685_100131685,LOC390586_390586,LOC645757_645757,LOC729862_729862,MCCC1_56922,RUNX1T1_862,TFAM_7019,WDR52_55779	NA	ACSS2_55902,C9orf96_169436,FLJ39660_284992,GPR17_2840,IL10RB_3588,KCNMB1_3779,KLHL6_89857,LIMS2_55679,LOC100128977_100128977,LOC100132731_100132731,LOC100132936_100132936,LOC341412_341412,RAD51L3_5892,RBP4_5950,SCG3_29106,SMC6_79677,TAAR1_134864,TRPC4AP_26133,XPO6_23214,ZNF213_7760,ZNF470_388566	NA	SLFNL1_200172,DISP1_84976,KIAA1486_57624,LOC339902_339902,FLJ44379_132203,SPATA18_132671,SKP2_6502,FOXP4_116113,MEP1A_4224,BCLAF1_9774,XPO7_23039,KIAA0196_9897,HECTD2_143279,LOC728940_728940,NDUFA9_4704,NUDT4_11163,WHDC1L2_440253,FMN1_342184,GANC_2595,ZFP106_64397,TEX14_56155,LOC645545_645545,TNRC6C_57690,ZNF221_7638,ZNF155_7711,PCMTD2_55251	NA	PRKAA2_5563,UGP2_7360,IFIH1_64135,SCRN1_9805,LOC100130231_100130231,ZBTB5_9925,LOC100132148_100132148,LOC728842_728842,C14orf24_283635,ARHGAP17_55114,DBNDD1_79007,LOC100128433_100128433,MUM1_84939,C19orf12_83636
ABAT_18		1	1	1	1	1		NA	ARSK_153642,ATP13A4_84239,BHLHB5_27319,C10orf90_118611,C6orf126_389383,CHD6_84181,CHRNG_1146,CPNE1_8904,EIF4E2_9470,IL22_50616,IVL_3713,LOC100129963_100129963,LOC100132303_100132303,LOC644517_644517,LOC649489_649489,LOC654433_654433,LOC728064_728064,LOC729578_729578,LOC729608_729608,LRIG1_26018,LRRC16_55604,NBEAL1_65065,NEK9_91754,P4HA2_8974,PLSCR1_5359,RAPH1_65059,SCTR_6344,THUMPD3_25917,YIPF4_8…	NA	C6orf155_79940,DACT1_51339,DMXL1_1657,ENC1_8507,ERCC6_2074,F3_2152,FAM80B_57494,FLJ35024_401491,FLJ43505_400823,FXYD5_53827,GTF2B_2959,INTS6_26512,LIPK_643414,LOC200810_200810,LOC646934_646934,LOC728442_728442,LOC728587_728587,MUSK_4593,OPA3_80207,PEMT_10400,POR_5447,PYROXD1_79912,SBNO1_55206,TAF1C_9013,TFAM_7019,TMEM24_9854,VASP_7408,VPS25_84313,ZNF213_7760	NA	SLAMF8_56833,APOB_338,LOC100131711_100131711,TRPC3_7222,BTN3A2_11118,WDR46_9277,ATP6V1B2_526,IKBKB_3551,POLB_5423,LOC402359_402359,RGS3_5998,DNAJB12_54788,LOC100132715_100132715,MS4A6E_245802,AMN1_196394,CCDC62_84660,LOC100130168_100130168,LOC283480_283480,TUBGCP3_10426,SLC5A10_125206,LOC642851_642851,FBXL20_84961,CRKRS_51755	NA	TMEM131_23505,FAM124B_79843,ANAPC4_29945,C6orf64_55776,LOC643623_643623,C9orf80_58493,SLC2A8_29988,NSUN6_221078,FER1L3_26509,MKI67_4288,LRRC27_80313,PLEKHA5_54477,ZNF664_144348,RPL21_6144,LOC100133332_100133332,C19orf28_126321
ABBA-1_92154		NA	1	1	1	1		NA	NA	NA	NA	NA	NA	NA	NA
ABCA1_19		1	1	1	1	1		NA	ABCB10_23456,ACTA2_59,ACTGP1_73,ADAMTS6_11174,ALDH1A2_8854,ATE1_11101,C3orf31_132001,CPSF4_10898,CYP27B1_1594,ELP3_55140,FAU_2197,FKBP9_11328,HGS_9146,JMJD6_23210,LOC100128543_100128543,LOC100128711_100128711,LOC100131175_100131175,LOC100131607_100131607,LOC100132383_100132383,LOC388514_388514,LOC389160_389160,LOC442240_442240,LOC645195_645195,LYN_4067,NME2_4831,NUP133_55746,OR10H2_26538,P4HA2_89…	NA	MXI1_4601,ZNF452_114821	NA	SLAMF7_57823,LOC644429_644429,SMARCAD1_56916,PGDS_27306,SETD7_80854,CENTD2_116985	NA	CDKL2_8999,HMMR_3161,SMPDL3A_10924,ENPP1_5167,CLDN12_9069,AMDHD1_144193,TXNDC10_54495,WDR18_57418
ABCA10_10349		NA	1	1	1	1		NA	NA	NA	NA	NA	NA	NA	NA
ABCA12_26154		1	1	1	1	1		NA	ANKRD24_170961,ATG10_83734,ATP6V0D2_245972,B4GALT3_8703,BCCIP_56647,C15orf45_641318,C18orf24_220134,C2orf57_165100,C9orf80_58493,CACNA1I_8911,CARD8_22900,CD47_961,CLEC4E_26253,COX4I1_1327,COX4NB_10328,CPSF2_53981,CREB1_1385,CTSL1_1514,CXCL10_3627,DUSP27_92235,FBXL2_25827,FLJ20444_403323,GARS_2617,GORASP1_64689,GPX3_2878,HDAC11_79885,HK3_3101,HOXA6_3203,INOC1_54617,KCNA7_3743,KIAA1618_57714,KIAA20…	NA	ACBD5_91452,ADAM1_8759,ADSSL1_122622,ALDH2_217,AMN_81693,C11orf66_220004,C3orf16_389161,C3orf46_255330,C6orf185_221262,CCDC102A_92922,CHD7_55636,CHRNA4_1137,CLDND1_56650,CPD_1362,CRTC2_200186,DEPDC4_120863,EIF3G_8666,FAM150B_285016,FAM49B_51571,GNL3_26354,GP6_51206,GSTZ1_2954,HIRA_7290,HLA-W_352966,IFT20_90410,ILK_3611,IMPA1_3612,INTS10_55174,ITGB4_3691,ITIH1_3697,KIAA0746_23231,KRCC1_51315,KRT84…	NA	ZBTB48_3104,NPPA_4878,C1orf149_64769,FAM80A_284716,HSD3B2_3284,SRGAP2L_647135,IQGAP3_128239,ISG20L2_81875,IGSF9_57549,LOC284685_284685,SELL_6402,C1orf129_80133,LOC730070_730070,RALGPS2_55103,QSOX1_5768,FCAMR_83953,LOC127086_127086,C1orf67_200095,ITGB1BP1_9270,FAM98A_25940,RHOQ_23433,PIGF_5281,FLJ40298_129852,THNSL2_55258,MALL_7851,ZC3H6_376940,TMEM198_130612,OBSL1_23363,SPHKAP_80309,GRIP2_80852,C…	NA	ZBTB48_3104,MECR_51102,CYP4A11_1579,ACOT11_26027,LOC100130455_100130455,CCBL2_56267,PALMD_54873,ARHGEF11_9826,OR6N2_81442,CCDC19_25790,LOC100128858_100128858,BTG2_7832,ABCB10_23456,LOC100131465_100131465,LBH_81606,TIA1_7072,LOC344167_344167,LOC402096_402096,METTL5_29081,UBR3_130507,GULP1_51454,MDH1B_130752,FASTKD2_22868,WDFY1_57590,RAB17_64284,RAB5A_5868,LZTFL1_54585,GNL3_26354,ITIH3_3699,VGLL3_3…
ABCA13_154664		1	1	1	1	1		NA	APITD1_378708,CLSTN1_22883,CPP_340451,HACL1_26061,HIRA_7290,LOC100130617_100130617,LOC100132553_100132553,LOC348840_348840,LSG1_55341,RNPEP_6051,RPL35A_6165,RTKN_6242	NA	C9orf47_286223,FAM136A_84908,FANCA_2175,IDH1_3417,LOC100131551_100131551,LOC729025_729025,SMAD1_4086	NA	OR2L2_26246,C2orf13_200558,STK17B_9262,NR1D2_9975,BSN_8927,APEH_327,SFXN4_119559,MGST1_4257,LOC100130462_100130462,COPS2_9318,GALK2_2585,RLBP1_6017,EXOD1_112479,LYRM1_57149,LOC644649_644649,ATP5H_10476,HSF2BP_11077	NA	LOC100131576_100131576,ANGEL2_90806,RPS6KC1_26750,GPR39_2863,PRKCI_5584,LOC348840_348840,XRCC2_7516,FUT10_84750,RDH10_157506,LOC100129580_100129580,PANX3_116337,OPCML_4978,C12orf62_84987,LOC121838_121838,LOC728183_728183,TMEM90A_646658,TDRD9_122402,BCL2A1_597,CMIP_80790,RFFL_117584,POLR3F_10621,NAT5_51126,SAMHD1_25939,C20orf32_57091,C20orf43_51507,C20orf20_55257
ABCA17_650655		NA	1	1	1	1		NA	NA	NA	NA	NA	NA	NA	NA
ABCA3_21		1	1	1	1	1		NA	ANKRD10_55608,ATG10_83734,C20orf118_140711,C20orf70_140683,CDC42BPA_8476,DPPA2_151871,DPPA4_55211,FLJ20674_54621,FLJ25363_401082,GFPT2_9945,HBXIP_10542,HSPA9_3313,IGHVII-78-1_28356,ITPKC_80271,KCNH5_27133,LOC100129547_100129547,LOC100129957_100129957,LOC100130885_100130885,LOC100130910_100130910,LOC100132405_100132405,LOC341333_341333,LOC729177_729177,LRRC8A_56262,MIER3_166968,MLN_4295,MLYCD_2341…	NA	ARL6IP6_151188,BSCL2_26580,C1orf218_54530,C6orf155_79940,CCDC129_223075,DDI1_414301,EXOC6B_23233,GNL3_26354,KIFC3_3801,LOC401705_401705,LOC727945_727945,LOC730020_730020,LOC731940_731940,RESP18_389075,TCTN2_79867,UTS2_10911,ZNF425_155054	NA	LOC391349_391349,LIMS1_3987,VENTXP4_152101,TLR1_7096,MAPK9_5601,C6orf89_221477,OPN5_221391,C10orf65_112817,LOC100132634_100132634,DUOXA1_90527,LOC644192_644192,FCHO1_23149	NA	PRDM16_63976,DEPDC1_55635,LOC100130201_100130201,TMEM182_130827,LOC100129746_100129746,ZDHHC3_51304,CCR3_1232,MAP4_4134,TLR3_7098,KIAA0194_22993,RHAG_6005,LOC642681_642681,RPA3_6119,TRBV5-3_28612,TRBV9_28586,EXTL3_2137,SLC22A20_440044,CTTN_2017,KIAA0284_283638,TJP1_7082,USP32_84669,C17orf64_124773,SPAG4L_140732,PLUNC_51297,YWHAH_7533
ABCA4_24		1	1	1	1	1		NA	AHDC1_27245,APOL6_80830,ATF1_466,BOK_666,CRLS1_54675,DTX3_196403,EXTL1_2134,LOC127086_127086,METTL7A_25840,MLL3_58508,OLFML2B_25903,ST13_6767,T_6862,TRBV24OR9-2_6961	NA	APAF1_317,C14orf73_91828,C15orf24_56851,C1orf127_148345,C9orf95_54981,CDR2_1039,COPS2_9318,CPEB4_80315,FERMT3_83706,GCSH_2653,GON4L_54856,HNF4A_3172,ICAM3_3385,LOC100131527_100131527,LOC100131639_100131639,LOC100131797_100131797,LOC100132937_100132937,LOC285588_285588,LOC388199_388199,LOC442210_442210,LOC645969_645969,LYSMD4_145748,ME2_4200,MRPL1_65008,OVOL1_5017,PM20D1_148811,PNPO_55163,SLC25A25…	NA	CD84_8832,TNFSF4_7292,LOC646050_646050,NR1I2_8856,TMEM44_93109,LOC100131944_100131944,NKX2-3_159296,PDE3B_5140,MLL2_8085,IREB2_3658,SETD1A_9739,C18orf20_221241,LOC100129544_100129544,LOC441964_441964,KCNJ15_3772	NA	CDA_978,LOC401981_401981,LOC643717_643717,LOC100129169_100129169,LOC257407_257407,TRAF3IP1_26146,VEZF1L1_647319,G3BP1_10146,GLRA1_2741,GLULL1_2753,LOC340192_340192,LOC643916_643916,SESN1_27244,RMND1_55005,PKD1L1_168507,AZGP1_563,LOC100131013_100131013,CDH17_1015,LOC100129815_100129815,KIAA2026_158358,HABP4_22927,MRPL3P1_359739,LOC100101938_100101938,TMED3_23423,ALDH1A3_220,SGCA_6442,DUSP18_150290
ABCA5_23461		1	1	1	1	1		NA	ACCN2_41,ACSM3_6296,ADRBK2_157,APPBP2_10513,AQP2_359,ARPC1A_10552,ASCC1_51008,ATP8A1_10396,BBS12_166379,BPIL3_128859,C10orf136_414260,C11orf55_399879,C14orf176_643382,C15orf15_51187,C19orf28_126321,C1orf106_55765,C1orf76_148753,C5orf33_133686,C8orf32_55093,C9orf4_23732,CCL8_6355,CCND1_595,CLDN14_23562,CLTC_1213,COG7_91949,COX17_10063,CPSF4_10898,CRTC2_200186,CSRP3_8048,CYB5B_80777,CYP2T2P_171523,…	NA	ABHD12B_145447,ACAD10_80724,ADAM8_101,ADRBK1_156,AGPAT2_10555,AKT1S1_84335,APOL3_80833,APPL1_26060,ARMC8_25852,ASB14_142686,ATF1_466,ATG7_10533,B3GALT2_8707,BIK_638,BIN2_51411,BLZF2P_317729,C18orf18_147525,C3orf48_151649,C5orf25_375484,C5orf5_51306,C6orf64_55776,CAPN7_23473,CASP6_839,CCDC130_81576,CCDC89_220388,CDC40_51362,CDC73_79577,CDS1_1040,CHDH_55349,CHORDC1_26973,CNPY1_285888,COX4NB_10328,C…	NA	RER1_11079,USP33_23032,LCE1C_353133,LOC100131825_100131825,LOC646688_646688,BRP44_25874,KLHDC8A_55220,WDR26_80232,LOC440733_440733,C1orf31_388753,GPR113_165082,CENPA_1058,THADA_63892,BMP10_27302,PPIL3_53938,ASB1_51665,LOC344875_344875,ALAS1_211,PRKCD_5580,RSRC1_51319,ATP11B_23200,RGS12_6002,SCYE1_9255,LOC338095_338095,CRHBP_1393,SPINK5L3_153218,SLU7_10569,C5orf25_375484,ETV7_51513,HACE1_57531,DYN…	NA	LOC100128492_100128492,CROCC_9696,NFYC_4802,MYSM1_114803,C1orf59_113802,ITGA10_8515,DDR2_4921,VAMP4_8674,RASAL2_9462,MIA3_375056,C1orf142_116841,KIAA0133_9816,LOC51057_51057,LOC100129814_100129814,LOC100129653_100129653,LOC100133235_100133235,PPIG_9360,LOC100129028_100129028,LOC100131051_100131051,LOC100132849_100132849,ZDBF2_57683,TMEM169_92691,AP1S3_130340,LOC339897_339897,AMT_275,BSN_8927,RASS…
ABCA6_23460		1	1	1	1	1		NA	ABCB9_23457,ADAM28_10863,AGTRAP_57085,ASTL_431705,C11orf53_341032,C12orf65_91574,CCDC102B_79839,DCDC5_196296,FOXK1_221937,FSIP1_161835,IMMP2L_83943,KIAA1712_80817,LOC100129836_100129836,LOC100131017_100131017,LOC100132326_100132326,LOC286016_286016,LOC647202_647202,LOC729605_729605,MYH6_4624,PSD2_84249,SNORD45B_26804,TGM5_9333	NA	ADSSL1_122622,ALS2CR11_151254,ASTL_431705,CD86_942,DENND4C_55667,DERL2_51009,DRG2_1819,EXOSC1_51013,KHK_3795,KLHL10_317719,LOC100129554_100129554,LOC441964_441964,LOC643224_643224,NIPA2_81614,NME1-NME2_654364,NME1_4830,PIGS_94005,PXK_54899,SNAI1_6615,SREBF1_6720,TMCC3_57458,UPB1_51733,WDFY1_57590	NA	LOC100128039_100128039,PDE6D_5147,CHIC2_26511,LOC643031_643031,LOC100133305_100133305,GAD2_2572,SEC24C_9632,IDE_3416,OR52H2P_81261,LOC390110_390110,GDPD5_81544,MAML2_84441,EP400_57634,EP400NL_347918,MAX_4149,LOC644192_644192,FAM92B_339145,MRPS23_51649,COX6B1_1340,GRIK5_2901,DDX27_55661,C20orf199_441951	NA	MRTO4_51154,LOC100133218_100133218,LYPLAL1_127018,RHOU_58480,ZNF512_84450,XAB1_11321,PAIP2B_400961,GRAMD1C_54762,DCTD_1635,CDH9_1007,CCNB1_891,SFXN1_94081,UNC5A_90249,GPX5_2880,SLC13A1_6561,PINX1_54984,CYP7B1_9420,ACADSB_36,LOC643151_643151,RNF121_55298,PAFAH1B2_5049,RARG_5916,LOC728767_728767,SUPT16H_11198,HELZ_9931,KIAA1012_22878,C20orf19_55857,SEPT3_55964
ABCA8_10351		1	1	1	1	1		NA	BCL6_604,BRD2_6046,C10orf71_118461,C11orf44_283171,C3orf33_285315,CENTG3_116988,CYBA_1535,DDX4_54514,DLST_1743,IFITM5_387733,LOC100129592_100129592,LOC100131635_100131635,LOC729375_729375,LRRC18_474354,NPHS2_7827,PLCH1_23007,RAB6A_5870,RTP2_344892,SLC27A6_28965	NA	ATP2A2_488,BID_637,GBA3_57733,LOC100128940_100128940,LOC100129694_100129694,LOC387825_387825,LOC391672_391672,LOC730338_730338,LOC791120_791120,MYB_4602,OPN1SW_611,PXDN_7837,THAP4_51078,TMPRSS12_283471,TOP1_7150,TRAPPC6B_122553,WAPAL_23063,ZDBF2_57683,ZNF329_79673	NA	CD28_940,HDLBP_3069,FLJ11184_55319,XKR9_389668,C10orf26_54838,USP47_55031,LOC400013_400013,KIAA0586_9786	NA	CASZ1_54897,TNFSF4_7292,IKBKE_9641,SDCCAG8_10806,NGLY1_55768,LOC100130806_100130806,LRPAP1_4043,LOC643373_643373,SPINK5_11005,LOC100130705_100130705,MTPN_136319,C8orf74_203076,SMC2_10592,STXBP1_6812,PNLIPRP3_119548,PARP1P1_144,OR4K3P_283617,CCNK_8812,ANXA2_302,LOC146167_146167,KIAA0427_9811,OR7A10_390892,RBM9_23543
ABCA9_10350		NA	1	1	1	1		NA	NA	NA	NA	NA	NA	NA	NA
ABCB1_5243		1	1	1	1	1		NA	AFTPH_54812,C3orf26_84319,CMTM6_54918,COL14A1_7373,DNAJC12_56521,EIF3F_8665,EXTL1_2134,FANK1_92565,FILIP1L_11259,H6PD_9563,LOC100131288_100131288,SLC7A6OS_84138,TAS1R3_83756	NA	ALDH1A1_216,C15orf32_145858,C4orf20_55325,FAM151A_338094,IGFBP2_3485,KIAA1600_57700,LOC100130683_100130683,LOC100131402_100131402,LOC441376_441376,LOC441996_441996,LOC51233_51233,PEX1_5189,RHPN2_85415,RMND5B_64777,VKORC1L1_154807	NA	LOC727721_727721,IIP45_60672,LOC100129134_100129134,LOC100128904_100128904,RTP2_344892,TMEM175_84286,DGKQ_1609,AP3B1_8546,SRFBP1_153443,CTNNA1_1495,ZKSCAN3_80317,LOC100127891_100127891,CDK5_1020,LOC100131013_100131013,OGDHL_55753,LOC399783_399783,LOC100129156_100129156,KIAA1975_119385,TPCN2_219931,STRAP_11171,ZDHHC17_23390,ANKRD10_55608,LOC401777_401777,SPRED1_161742,LOC100130166_100130166,UCRC_2…	NA	DDI2_84301,CDC14A_8556,LOC100131184_100131184,ARF1_375,FAM19A1_407738,AFM_173,CRISP2_7180,CRISP3_10321,LOC100132919_100132919,TRPV5_56302,LOC642622_642622,OR4C15_81309,NDFIP2_54602,NARG2_79664,MPPE1_65258,FEM1A_55527,SIGLECP9_114198,PTTG1IP_754
ABCB10_23456		1	1	1	1	1		NA	CASP10_843,CCDC70_83446,COG7_91949,CUL4A_8451,GHRH_2691,GOT1_2805,HRASLS3_11145,KHDRBS2_202559,LOC100129326_100129326,LOC130728_130728,LOC644199_644199,LOC730121_730121,OR9G4_283189,PWP2_5822,RLBP1L2_134829,RNF11_26994,SDCCAG8_10806,SGOL1_151648,SKIV2L2_23517,TCTN3_26123,TMEM41B_440026,TTC7B_145567,WDR16_146845,ZBTB47_92999,ZNF137_7696	NA	CSRP3_8048,DEFA6_1671,DNAH17_8632,EDG7_23566,ERCC2_2068,ITPA_3704,KIAA1737_85457,KLF3_51274,LINGO1_84894,LOC100131371_100131371,LOC353194_353194,MPPED2_744,OXER1_165140,RPL7AP5_326309,XPO6_23214,YARS_8565	NA	SLC2A1_6513,LOC100133211_100133211,CLCA1_1179,SLC30A10_55532,WNT9A_7483,CLEC4F_165530,C2orf37_80067,MRPS29P2_359774,USP40_55230,LOC100130503_100130503,FAM116A_201627,FLNB_2317,LOC100132805_100132805,LOC100128578_100128578,NSUN2_54888,C5orf21_83989,PGBD1_84547,D6S2723E_10470,SPDEF_25803,LOC100128935_100128935,BVES_11149,C7orf36_57002,RALA_5898,SLC26A4_5172,EIF3IP1_442720,LOC100131813_100131813,PTP…	NA	LOC100130123_100130123,MIA3_375056,ODC1_4953,IFIH1_64135,RPL7_6129,LOC100049717_100049717,KLF6_1316,LOC100132368_100132368,NUP85_79902,GGA3_23163
ABCB11_8647		NA	1	1	1	1		NA	NA	NA	NA	NA	NA	NA	NA
ABCB4_5244		1	1	1	1	1		NA	ANKRD6_22881,AQP8_343,ARHGAP8_23779,ARHGEF15_22899,CCAR1_55749,CD5L_922,CMTM8_152189,E2F3_1871,FABP1_2168,FUT10_84750,GLYATL1_92292,KLRK1_22914,LOC100129126_100129126,LOC442319_442319,LOC728553_728553,MYO1H_283446,NMNAT1_64802,PFAS_5198,POLS_11044,RAB7A_7879,RPS18_6222,SCARB2_950,SERPINA12_145264,SERPINA9_327657,SH3BGRL2_83699,SOS1_6654,SYTL2_54843,TMEM77_128338,USP7_7874,VPS52_6293,YWHAB_7529,ZK…	NA	ANKFN1_162282,ARID5B_84159,ARRDC4_91947,C1orf174_339448,DKFZp686A1627_266695,IL7_3574,LOC100130301_100130301,LOC646405_646405,LOC729562_729562,OR10R3P_391110,OR3A4_390756,ORAI1_84876,PLA2G2D_26279,PRRC1_133619,RDH10_157506,RPL7AP5_326309,ST6GALNAC5_81849,STK31_56164,ZNF276_92822,ZNF589_51385	NA	SPOCD1_90853,HK2_3099,ZDHHC3_51304,ZC3HAV1L_92092,LOC100131012_100131012,SLC25A16_8034,IGSF22_283284,LOC100130912_100130912,CTDP1_9150	NA	ARID1A_8289,RHOU_58480,EHD3_30845,LOC100128029_100128029,ZRANB3_84083,NME6_10201,SPINK8_646424,FBXW12_285231,PLXNB1_5364,TM4SF18_116441,BMPR1B_658,FLJ40243_133558,LOC100128169_100128169,LOC100130128_100130128,APC_324,STK32A_202374,FNDC1_84624,LOC100133073_100133073,MAT1A_4143,SUV420H1_51111,MUC19_283463,LOC730512_730512,LATS2_26524,SAP18_10284,C13orf3_221150,ZFYVE1_53349,RPL21P13_319144,TSNAXIP1_…
ABCB5_340273		NA	1	1	1	1		NA	NA	NA	NA	NA	NA	NA	NA
ABCB6_10058		1	NA	NA	NA	NA		NA	ADFP_123,ANKRA2_57763,AS3MT_57412,C6orf70_55780,CCDC131_196441,CYB5D2_124936,FCER2_2208,HSPD1_3329,LGR5_8549,LOC100129165_100129165,LOC100129771_100129771,LOC100129932_100129932,LOC282997_282997,LOC442221_442221,LOC642935_642935,LOC728724_728724,LRIG3_121227,PAK2_5062,PBX3_5090,PIK3C2B_5287,RAB21_23011,RFTN2_130132,TDO2_6999,THSD4_79875	NA	ABL2_27,ARL1_400,C11orf59_55004,C14orf153_84334,CAPSL_133690,EHBP1_23301,FLJ14082_80092,GATS_352954,ITGA2_3673,KIF2B_84643,KIR2DL4_3805,KLHL14_57565,LAX1_54900,LOC375350_375350,LOC645900_645900,LOC729556_729556,MCM9_254394,MCTP1_79772,MPHOSPH6_10200,RAB3GAP2_25782,RCN1_5954,REEP1_65055,SPINT2_10653,SPPL2A_84888,TBX1_6899,TRIM16L_147166,UBR3_130507,ZCWPW1_55063,ZNF107_51427	NA	LOC647121_647121,SRGAP2L_647135,CADM3_57863,NPL_80896,CR1_1378,KCTD18_130535,LAP3_51056,APBB2_323,C6_729,TGFBI_7045,TRIM15_89870,SESN1_27244,FAM26D_221301,ZNRF2_223082,AOAH_313,C7orf57_136288,VSTM2A_222008,ZNF37A_7587,LOC100129055_100129055,KCNQ1_3784,RHOG_391,IGHMBP2_3508,IREB2_3658,CIRH1A_84916,CALCOCO2_10241,MAP3K3_4215,FEM1A_55527,SLC25A42_284439,ZNF260_339324,FAM98C_147965,LOC728117_728117	NA	PROX1_5629,LRPPRC_10128,TRIP12_9320,FBXO36_130888,KLHL30_377007,RNPEPL1_57140,TLR2_7097,RICTOR_253260,NNT_23530,TMEM26_219623,DDX50_79009,KIAA1279_26128,LOC389976_389976,CREB3L1_90993,EMP1_2012,FLT3_2322,BRCA2_675,NDFIP2_54602,ATP11A_23250,LOC100130666_100130666,SRC_6714,GATA5_140628,PEX26_55670
ABCB8_11194		1	1	1	1	1		NA	AGPS_8540,C2orf55_343990,KRT123P_85344,LOC100128021_100128021,LOC100129309_100129309,LOC100132280_100132280,NXNL2_158046,PRR4_11272,S100B_6285,SERPINA10_51156,SUV420H1_51111,TBC1D9B_23061,UBE2H_7328,UBE4A_9354,YIPF7_285525,ZNF225_7768	NA	DTWD1_56986,GDPD4_220032,LOC100128085_100128085,LOC387841_387841,LOC729111_729111,NUBP1_4682,PROCR_10544,RAPH1_65059,SC5DL_6309	NA	LOC100130941_100130941,LCE1C_353133,LOC730227_730227,DLEC1_9940,SACM1L_22908,ST3GAL6_10402,MFI2_4241,MAD2L1_4085,EIF4E1B_253314,ATG5_9474,LOC100129328_100129328,TAX1BP1_8887,GPR85_54329,ZNF484_83744,LOC100128299_100128299,C10orf113_387638,KIAA1598_57698,MAP3K11_4296,RNASEH2C_84153,LOC120321_120321,MMP3_4314,LOC730517_730517,HELB_92797,PPTC7_160760,GARNL1_253959,DLG7_9787,CCNF_899,HAP1_9001,C18orf…	NA	CCDC21_64793,UBXD5_91544,LRRC52_440699,SMYD1_150572,ACVR1_90,LOC100130335_100130335,AADACL1_57552,FBXO45_200933,ZCCHC4_29063,IL8_3576,ANTXR2_118429,RARS_5917,TBC1D22B_55633,SLC22A2_6582,FKBP6_8468,LOC729195_729195,TMTC1_83857,LOC390314_390314,RND1_27289,LOC121456_121456,ACACB_32,BCL2L2_599,TMOD3_29766,LOC645615_645615,LEO1_123169,SLC35B1_10237,RAB12_201475,PDE4C_5143,HPS4_89781,TFIP11_24144,MPST_…
ABCB9_23457		1	1	1	1	1		NA	ABHD7_253152,ADH1B_125,ARNT_405,C1orf112_55732,C2orf28_51374,CNNM1_26507,DHX9_1660,FABP5L1_387934,FLJ35024_401491,FLJ42102_399923,GOT1_2805,HOMEZ_57594,ISOC1_51015,KBTBD10_10324,KIAA1024_23251,LMNA_4000,LOC100128034_100128034,LOC100128261_100128261,LOC100130088_100130088,LOC100130690_100130690,LOC100133009_100133009,LOC401911_401911,LRP11_84918,LRRC17_10234,MUPCDH_53841,NEUROD4_58158,NGDN_25983,N…	NA	ABLIM1_3983,AGR3_155465,APOA2_336,C2orf58_285154,CDYL2_124359,CRYBB2_1415,DEFB112_245915,HISPPD2A_9677,KIAA0232_9778,LOC100130408_100130408,LOC100131027_100131027,LOC100131417_100131417,LOC387787_387787,LOC402152_402152,LRSAM1_90678,MEF2A_4205,NLGN1_22871,OR10R2_343406,ORM1_5004,P2RX1_5023,PELI2_57161,PIH1D1_55011,PSMD1_5707,RAPH1_65059,RPP30_10556,SLC17A7_57030,SRGAP2_23380,SYT2_127833,USP30_847…	NA	NBPF13P_644861,NMNAT2_23057,FLJ39061_165057,RAF1_5894,VENTXP7_391518,C4orf27_54969,LOC100133112_100133112,EFHC1_114327,GAPDHL5_100093717,ZMIZ2_83637,GLUD1_2746,LOC729426_729426,OR52Q1P_81246,CDC42EP2_10435,DNM1L_10059,YARS2_51067,ATF7_11016,BEST3_144453,DZIP1_22873,LOC100132537_100132537,LOC100129788_100129788,WDHD1_11169,C14orf32_93487,LOC147804_147804	NA	HORMAD1_84072,CTSK_1513,SYT14_255928,ACTR3_10096,LOC646880_646880,RFTN2_130132,PLCXD2_257068,KLC4_89953,LOC653175_653175,ZNF462_58499,LIPM_340654,CD59_966,EIF2B1_1967,DDHD1_80821,TEX9_374618,CALR3_125972,LOC100129544_100129544,SHANK1_50944,CD33_945,LOC100132358_100132358,TMEM50B_757,EFCAB6_64800
ABCC1_4363		1	1	1	1	1		NA	C10orf67_256815,EARS2_124454,F11R_50848,FANCC_2176,KIAA1377_57562,OTUD7B_56957,PANX1_24145,PINX1_54984,PLEK2_26499,RDX_5962,RPS5_6193,RRP1_8568,SEMA3D_223117,SOD1_6647,TRIT1_54802	NA	C1orf32_387597,CASC4_113201,FLJ25770_339965,KIAA0892_23383,KIAA1737_85457,KRT8P20_441218,LOC100129457_100129457,LOC100131449_100131449,OR4A40P_390116,P2RX1_5023,PDAP1_11333,PDE2A_5138,PEX6_5190,SC65_10609,XPO6_23214,ZNF821_55565	NA	IGSF21_84966,COBLL1_22837,FAM116A_201627,ATXN7_6314,LOC285205_285205,ATP13A3_79572,BTNL8_79908,LRRC16_55604,MTRF1L_54516,HDAC9_9734,KLHL7_55975,CCM2_83605,NACAD_23148,GTPBP10_85865,LMOD2_442721,LOC100132809_100132809,CNBD1_168975,DNAJB13_374407,LOC100129937_100129937,FLJ32894_144360,RAB3IP_117177,C12orf28_196446,E2F7_144455,LOC728173_728173,LOC100128908_100128908,C15orf24_56851,MRPS23_51649,CYP4F…	NA	CYP4A11_1579,NBEAL2_23218,LOC131909_131909,LOC100128453_100128453,GFM1_85476,RARRES1_5918,MSNL1_4479,CLDN20_49861,LOC100128795_100128795,PDAP1_11333,MUC17_140453,FSCN3_29999,LOC442396_442396,LOC100049717_100049717,NDUFC2_4718,SNX19_399979,SOHLH2_54937,GSG1L_146395,TMCO7_79613,CIRH1A_84916,SPECC1_92521,NR1D1_9572,KIAA1328_57536,C5AR1_728,LOC729212_729212
ABCC10_89845		1	1	1	1	1		NA	C6orf81_221481,CENPE_1062,CMTM1_113540,CTSL3_392360,FAM18A_780776,FLJ44606_401207,HCN1_348980,KIAA0888_26049,LOC100101938_100101938,LOC643412_643412,LOC649166_649166,MRPL3P1_359739,PHGDH_26227,PSMD6_9861,PTPRR_5801,RAB11FIP3_9727,RAB30_27314,SLC13A4_26266,SPACA3_124912,STRBP_55342,TJP1_7082,TMEM66_51669,UNQ1940_389558,WNT2_7472,ZNF93_81931	NA	ADAM1_8759,ALDH8A1_64577,AMPD3_272,C20orf7_79133,C6orf66_29078,CCNE1_898,COPS7B_64708,CSRP1_1465,CUX2_23316,FAM151A_338094,GUCA1B_2979,IFIT2_3433,LOC100129378_100129378,LOC100131773_100131773,LOC100132473_100132473,LOC440268_440268,NIT2_56954,NR2C1_7181,PARP12_64761,PLSCR5_389158,PPIL1_51645,PUNC_9543,RHO_6010,RNF2_6045,RPA2P_326628,SMTNL2_342527,TNIP2_79155,USP47_55031,ZNF235_9310	NA	C1orf158_93190,C1orf94_84970,DNTTIP2_30836,FCER1A_2205,LOC100130097_100130097,LOC728597_728597,LOC100129313_100129313,MTERFD2_130916,SNRK_54861,TRAT1_50852,LOC100130245_100130245,ZNF721_170960,PPAT_5471,LOC100130017_100130017,LOC644780_644780,NUP155_9631,C5orf28_64417,PAIP1_10605,CENPK_64105,EDIL3_10085,SYCP2L_221711,ELOVL2_54898,HIST1H2BE_8344,BTN3A1_11119,BTN3A3_10384,TRIM15_89870,ANKMY2_57037,…	NA	ELA2B_51032,DNAJC16_23341,KCNC4_3749,C1orf19_116461,BTN3A2_11118,CCDC28A_25901,LOC641977_641977,MYH16_84176,BUD31_8896,AZIN1_51582,DNAJA1_3301,EDG2_1902,TLR4_7099,KRT79_338785,PIF1_80119,GAN_8139,ZNF180_7733,SAMSN1_64092
ABCC11_85320		1	1	1	NA	NA		NA	ABCA1_19,ACTR3_10096,BCL2L12_83596,GAB1_2549,GCNT6_644378,LOC100130507_100130507,NR2F2_7026,PTN_5764,SLC46A3_283537	NA	C1orf173_127254,C9orf61_9413,CTDP1_9150,EXOC6B_23233,FOXK2_3607,LOC100129410_100129410,LRRC44_127255,MTPN_136319,NMU_10874,PCLO_27445,PPA2_27068,RASGRP4_115727,TTRAP_51567,ZNF224_7767,ZSCAN18_65982	NA	LOC402093_402093,UTS2D_257313,NCAPG_64151,NBLA00301_79804,HLA-J_3137,LOC392100_392100,C15orf38_348110,MKL2_57496,EME1_146956,DNMT3B_1789	NA	SLC30A1_7779,SMYD5_10322,CCT7_10574,NKTR_4820,ADAMTS12_81792,PART1_25859,TRIM38_10475,SPATS1_221409,CDC5L_988,FAM133B_257415,HERC4_26091,C10orf55_414236,NAALAD2_10003,C12orf59_120939,METTL7B_196410,INHBC_3626,WDR73_84942,NMB_4828,ZNF592_9640,NR1D1_9572,CD22_933,PKNOX1_5316
ABCC12_94160		NA	1	1	NA	1		NA	NA	NA	NA	NA	NA	NA	NA
ABCC13_150000		NA	1	1	1	1		NA	NA	NA	NA	NA	NA	NA	NA
ABCC2_1244		NA	1	1	1	1		NA	NA	NA	NA	NA	NA	NA	NA
ABCC3_8714		NA	1	1	1	1		NA	NA	NA	NA	NA	NA	NA	NA
ABCC4_10257		1	1	1	1	1		NA	COIL_8161,DTX4_23220,GOLGB1_2804,GTF3A_2971,HCLS1_3059,HNRPUL1_11100,LOC100133111_100133111,LOC285634_285634,LOC646929_646929,LOC731954_731954,LRRN3_54674,SCPEP1_59342,SDCCAG8_10806,SLC35D1_23169,TRIB2_28951,TRPC6_7225,YY1AP1_55249	NA	ATP5G3_518,ENPEP_2028,HLA-K_3138,KIAA1012_22878,KLF3_51274,LYRM7_90624,MAPK1_5594,PEX26_55670	NA	LOC100129621_100129621,SLFNL1_200172,WDR63_126820,GTF2A1L_11036,LOC100129909_100129909,LOC731741_731741,C5orf30_90355,MAPK9_5601,SLC26A4_5172,PDE7A_5150,TSC1_7248,RXRA_6256,GDPD5_81544,P53AIP1_63970,LOC100132175_100132175,KL_9365,GANC_2595,POLG_5428,NOMO3_408050,LOC100130480_100130480,GAPDHS_26330	NA	THEM4_117145,CTNNA2_1496,GDNF_2668,PKD2L2_27039,RANBP9_10048,ARL3_403,GLI1_2735,KCNK6_9424,CEACAM7_1087
ABCC5_10057		1	1	1	1	1		NA	C14orf166B_145497,C6orf170_221322,FAM71C_196472,FIP1L1_81608,FLJ44379_132203,GABRR1_2569,GDA_9615,H2AFV_94239,HELB_92797,LIMCH1_22998,LOC100131558_100131558,LOC390933_390933,LOC392264_392264,LOC728767_728767,MRPL35_51318,PSD2_84249,SNX4_8723,STK32C_282974,WBSCR22_114049,WDR7_23335,WFDC6_140870,ZMAT3_64393	NA	BTBD8_284697,LOC392030_392030,MAP2K5_5607,MTMR4_9110,OAS1_4938,PTGER2_5732,REGL_5969,SCARB1_949,SUFU_51684,XRCC6_2547,ZNF330_27309	NA	NPAL3_57185,CDCA7_83879,TNRC15_26058,PTPLB_201562,LOC440981_440981,LRCH3_84859,ZNF518B_85460,TRIM15_89870,COL21A1_81578,SAMD3_154075,KLHL7_55975,VSTM2A_222008,LOC646483_646483,RAB19_401409,AGK_55750,NAT2_10,XKR9_389668,LOC100132809_100132809,HAS2_3037,PRTFDC1_56952,FANK1_92565,INPP5A_3632,MS4A6E_245802,MMP1_4312,TMPRSS13_84000,UBASH3B_84959,HNRNPC_3183,C14orf37_145407,GSTZ1_2954,GOLGA5_9950,ZNF28…	NA	ARPC5_10092,DTNB_1838,HJURP_55355,NR6A1_2649,LOC387770_387770,OR4R3P_81298,LOC646797_646797,OR4C14P_81310,OR10AF1P_282769,KIFC3_3801,LOC400682_400682,RPN2_6185
ABCC6_368		NA	1	1	1	1		NA	NA	NA	NA	NA	NA	NA	NA
ABCC6P1_653190		NA	NA	1	NA	NA		NA	NA	NA	NA	NA	NA	NA	NA
ABCC8_6833		NA	1	1	1	1		NA	NA	NA	NA	NA	NA	NA	NA
ABCC9_10060		1	1	1	1	1		NA	A2BP1_54715,ANKRD17_26057,ANXA7_310,ARHGEF18_23370,C3orf16_389161,CYP11B2_1585,CYP27B1_1594,CYP2B7P1_1556,ECD_11319,EHMT1_79813,FAM149B1_317662,FOXK1_221937,KLHL6_89857,LOC100128674_100128674,LOC100129666_100129666,LOC100130690_100130690,LOC100130970_100130970,LOC100131057_100131057,LOC126235_126235,LOC644159_644159,LOC728619_728619,MKNK2_2872,NUDT13_25961,OCIAD1_54940,OR4K5_79317,P4HA1_5033,PFKL…	NA	C1orf128_57095,C3orf35_339883,CCDC144A_9720,FLJ46284_441369,KLRC4_8302,LOC375350_375350,LOC390314_390314,LOC642597_642597,LOC644517_644517,LOC727780_727780,MDH2_4191,PPIL4_85313,S100Z_170591,ZNF425_155054,ZNF572_137209	NA	RXRG_6258,DCTN1_1639,PPP2R3A_5523,PCCB_5096,STAG1_10274,LOC340094_340094,LOC100130912_100130912	NA	IL28RA_163702,INHA_3623,DEFB131_644414,C7orf50_84310,CDK5RAP2_55755,SPTAN1_6709,LOC100127973_100127973,DLEU2_8847,ARG2_384,VTI1B_10490,LOC729954_729954,IRF8_3394,ZNF761_388561
ABCD2_225		1	1	NA	1	1		NA	APOA1BP_128240,C9orf25_203259,CALB1_793,CCL8_6355,CFL1_1072,CLN8_2055,COG7_91949,CYBA_1535,EXOSC8_11340,GPATCH4_54865,HAAO_23498,ITPKB_3707,LOC100129408_100129408,LOC100129789_100129789,LOC100132423_100132423,LOC399881_399881,LOC645586_645586,LY75_4065,NKTR_4820,NR3C1_2908,PI4KA_5297,RFESD_317671,SCN3A_6328,SDCCAG8_10806,SEC22C_9117,SLC41A2_84102,STX1B_112755,ZBTB47_92999,ZEB1_6935,ZNF668_79759	NA	C11orf58_10944,C18orf54_162681,CD300A_11314,CUL5_8065,CYP4A22_284541,DGAT2_84649,FAIM2_23017,FLT1_2321,FRAP1_2475,GJC1_10052,GLRX3_10539,IL31RA_133396,KIAA1715_80856,LOC124496_124496,LOC646877_646877,LOC729025_729025,LRRC47_57470,MAP4_4134,MRS2L_57380,MTHFD1_4522,MYO9A_4649,NUMB_8650,PCDH9_5101,RCL1_10171,STARD6_147323,STEAP3_55240,TRPC7_57113,TTLL4_9654,ZBTB5_9925	NA	ECHDC2_55268,MYSM1_114803,C1orf100_200159,KCNK12_56660,B4GALT4_8702,FETUB_26998,STX18_53407,HADH_3033,DEPDC1B_55789,KLHL3_26249,LOC100128365_100128365,SPDEF_25803,LOC642590_642590,PHF14_9678,LOC100129951_100129951,MARCH8_220972,C10orf59_55328,FOLR1_2348,OR8B4_283162,ARHGEF7_8874,KIAA1333_55632,SDCCAG1_9147,ACOT6_641372,C14orf43_91748,RPL26_6154,FBXL20_84961,CRKRS_51755,TMEM146_257062,LOC643503_64…	1	MOBP_4336,HADH_3033,LEF1_51176,PCSK1_5122,AMZ1_155185,SCARA3_51435,NFIL3_4783,SLCO2B1_11309,CCDC83_220047,DNAJA2_10294,ADRBK2_157,YESP_7526
ABCD3_5825		1	1	1	1	1		NA	AADAT_51166,AGTRAP_57085,ANXA1_301,C12orf50_160419,CKAP5_9793,FKBP9_11328,FLJ22763_401081,GCNT1_2650,GPR149_344758,LOC100131933_100131933,LOC100133211_100133211,LOC100133285_100133285,LOC442221_442221,LOC653381_653381,LOC729336_729336,LY86_9450,PPIL3_53938,PSD2_84249,RAPGEF3_10411,RNF11_26994,SLC41A2_84102,SYNPR_132204,TRBV24OR9-2_6961,UBE2D1_7321,WDR81_124997	NA	ADSSL1_122622,C2orf64_493753,C9orf116_138162,CYP2U1_113612,DDX59_83479,EPHX2_2053,FLJ39660_284992,GTF2I_2969,KIAA1737_85457,LOC100131112_100131112,LOC100131449_100131449,LOC388122_388122,LOC389049_389049,LOC441862_441862,LOC728816_728816,LOC731954_731954,LRRC47_57470,PKP4_8502,RRP12_23223,RSF1_51773,SDSL_113675,SLCO2A1_6578	NA	PIK3C2B_5287,LOC344875_344875,FAM116A_201627,ATXN7_6314,MCF2L2_23101,FLJ37543_285668,BTN2A2_10385,HMGN4_10473,VSTM2A_222008,LOC100128613_100128613,SLC26A4_5172,LOC100128597_100128597,TSC1_7248,C14orf37_145407,ATF7IP2_80063,NOMO3_408050,ITPKC_80271,GGA1_26088,APOBEC3G_60489	NA	DUSP27_92235,HSP90AA6P_441051,LOC100129100_100129100,NR6A1_2649,TRIM6-TRIM34_445372,TRIM34_53840,CAT_847,LOC100129334_100129334,CENTA2_55803,LOC400682_400682,SYNJ1_8867
ABCD4_5826		NA	1	1	1	1		NA	NA	NA	NA	NA	NA	NA	NA
ABCE1_6059		1	1	NA	1	1		NA	C13orf16_121793,COG3_83548,DIRC3_729582,HEPHL1_341208,KIAA1529_57653,KRT84_3890,LOC100129932_100129932,LOC645757_645757,OSBPL11_114885,RUNX1T1_862,SAMM50_25813,TRPC6_7225,TXNDC3_51314	NA	BXDC5_80135,DAP_1611,EPC1_80314,FLJ25770_339965,LOC100131940_100131940,LOC126235_126235,OVCH2_341277,PEX5L_51555,RAC1_5879,SRXN1_140809,STK39_27347	NA	KLHDC7A_127707,CD207_50489,CCDC13_152206,JAKMIP1_152789,CORIN_10699,ZDHHC11_79844,BRD9_65980,LOC134466_134466,MICB_4277,RALYL_138046,LOC100128841_100128841,LOC100132175_100132175,YAF2_10138,PPHLN1_51535,WDR22_8816,WHDC1L2_440253,MMP25_64386,MEF2B_4207	NA	LOC100131056_100131056,TTF2_8458,GJA5_2702,LOC643143_643143,NEB_4703,IFIH1_64135,LOC730218_730218,G3BP1_10146,BXDC1_84154,KIAA1919_91749,REV3L_5980,SCRN1_9805,AUTS2_26053,ZNF215_7762,PRMT8_56341,LOC387939_387939,GLRX5_51218,TSHZ3_57616,CEACAM7_1087,LOC147710_147710,PLA2G4C_8605,DGCR6_8214
ABCF1_23		1	NA	NA	NA	NA		NA	APOA1BP_128240,C1orf77_26097,CCDC52_152185,COG7_91949,DIRC3_729582,DNASE2B_58511,EPHB6_2051,FBXL11_22992,HEXB_3074,KRT84_3890,LOC100127998_100127998,LOC100129213_100129213,LOC253012_253012,LOC390586_390586,LOC391807_391807,LOC90113_90113,MBD5_55777,MRC2_9902,PSMC3P_5703,RAB6IP1_23258,RFXDC2_64864,ROBO4_54538,SAMD9L_219285,SLC39A12_221074,TMEM63B_55362,WDR16_146845,ZNF407_55628	NA	COQ4_51117,CYP2U1_113612,DISC1_27185,DYRK2_8445,FDX1_2230,FNDC3A_22862,LHCGR_3973,LOC100128977_100128977,LOC100129244_100129244,LOC100130044_100130044,LOC100132936_100132936,LOC387939_387939,LOC388122_388122,LOC389049_389049,LOC643181_643181,LOC646274_646274,LOC730004_730004,LRIG1_26018,OAS1_4938,PA2G4P6_646083,PPFIBP2_8495,SDC1_6382,SDSL_113675,TBCE_6905,TLE4_7091,TRAJ13_28742,ZNF98_148198	NA	SLFNL1_200172,WDR42A_50717,SCN9A_6335,ENOPH1_58478,RASA1_5921,FOXP4_116113,FLJ42280_401388,TRBV5-3_28612,TRBV9_28586,LOC392264_392264,TRDMT1_1787,PPIAP19_390006,ADAMTS15_170689,PPP1R1A_5502,NEUROD4_58158,MMP19_4327,RASSF3_283349,KL_9365,TMEM202_338949,TNFSF12-TNFSF13_407977,TNFSF13_8741	NA	KRT8P29_391155,SCAP_22937,BANK1_55024,SPEF2_79925,PELO_53918,PI15_51050,MLANA_2315,PCID2_55795,LOC100131439_100131439,C17orf77_146723,LOC100132995_100132995,C19orf20_91978,LOC100128232_100128232,STX16_8675,SUMO3_6612,PTTG1IP_754
ABCF2_10061		1	1	1	1	1		1	AACP_11,ADA_100,ADARB1_104,ADH4_127,ADH5_128,AEBP1_165,AGT_183,ALMS1L_200420,ANAPC1_64682,APOBEC1_339,APOBEC2_10930,ARIH2_10425,ARPP-19_10776,ATP5C1_509,BAT1_7919,BSCL2_26580,BUB1B_701,BZRPL1_222642,C11orf67_28971,C18orf37_125476,C1orf96_126731,C21orf70_85395,C9orf39_54875,CALM3_808,CASP5_838,CAV2_858,CBFA2T3_863,CCBE1_147372,CCDC103_388389,CCND3_896,CDK8_1024,CEACAM4_1089,CHD8_57680,CHST6_4166,C…	NA	ADAM33_80332,AFF4_27125,APOBEC3G_60489,ASB16_92591,ATAD2_29028,ATF7_11016,AZI1_22994,C12orf10_60314,C14orf100_51528,C14orf176_643382,C16orf85_400555,C18orf16_147429,C1orf27_54953,C3orf22_152065,C3orf48_151649,C4orf6_10141,C9orf80_58493,CCNI_10983,CD1E_913,CFHR5_81494,CLIC4_25932,CNBP_7555,COPG_22820,CRKRS_51755,CTF1_1489,CYP26B1_56603,CYTL1_54360,DMN_23336,DMXL2_23312,DOCK3_1795,EIF4B_1975,ELF2P2…	NA	ELA2A_63036,KLHDC7A_127707,LOC100133291_100133291,C1orf38_9473,ADC_113451,LOC100128661_100128661,PTCH2_8643,LOC100129898_100129898,ZCCHC11_23318,DMRTB1_63948,TMEM48_55706,LOC729779_729779,EDG7_23566,CLCA2_9635,RWDD3_25950,BTG2_7832,PIK3C2B_5287,EPHX1_2052,LOC442006_442006,PDIA6_10130,FAM98A_25940,LOC91461_91461,USP34_9736,CNRIP1_25927,ZNF638_27332,SCN9A_6335,LOC644056_644056,LOC644158_644158,LOC7…	NA	RCC2_55920,ZNF362_149076,ZNF643_65243,LOC644941_644941,CYP4A11_1579,OMA1_115209,ATG4C_84938,LOC440597_440597,GJA5_2702,FCRL2_79368,KIAA1822L_79802,COG2_22796,KIAA1383_54627,WDR43_23160,MCFD2_90411,VRK2_7444,CD207_50489,DPP4_1803,CRYGFP_1423,WNT6_7475,SP140_11262,PLCL2_23228,XIRP1_165904,LOC100128892_100128892,STXBP5L_9515,TRPC1_7220,SKIL_6498,C4orf23_152992,LOC100131182_100131182,SPATA18_132671,F…
ABCF3_55324		1	1	1	1	1		NA	ADA_100,ANGEL2_90806,BEST1_7439,CALM3_808,FAM18A_780776,GPR107_57720,LMBRD1_55788,LOC100128085_100128085,LOC391807_391807,LOC647313_647313,MFSD2_84879,OR52K1_390036,PHGDH_26227,POLD3_10714,RAB4B_53916,TRIM2_23321	NA	ABHD10_55347,AGGF1_55109,C10orf54_64115,C7orf30_115416,CHRM5_1133,CUL3_8452,EDEM2_55741,FAM149B1_317662,FER1L4_80307,GATA3_2625,IL17RB_55540,ISY1_57461,KCNJ12_3768,LMOD1_25802,LOC100130097_100130097,LOC100131253_100131253,LOC100131521_100131521,LOC391428_391428,MST150_85027,PDGFC_56034,PON1_5444,PQLC2_54896,PRPF4B_8899,PUM1_9698,RALGPS2_55103,RNF2_6045,RPL22L1_200916,SMC6_79677,TRPC4AP_26133	NA	ATP1A1_476,LCE1E_353135,DNMT3A_1788,STON1_11037,FLJ44379_132203,EIF4E_1977,LOC100131750_100131750,EBF2_64641,MAP3K11_4296,PPFIBP1_8496,LOC100130272_100130272,RFPL1S_10740,RFPL1_5988	NA	LOC401018_401018,FAM124B_79843,SENP7_57337,LOC131909_131909,GPR63_81491,LOC392008_392008,STAR_6770,FXN_2395,LOC100128085_100128085,KRAS_3845,WDR22_8816,EXDL2_55218,CCNB2_9133,LOC100130264_100130264,COL6A1_1291
ABCG1_9619		1	1	1	1	1		NA	AP3M1_26985,BACE1_23621,C4orf32_132720,CD276_80381,ELA1_1990,GNB5_10681,GPRC5D_55507,KIAA1370_56204,LOC283677_283677,MCCC1_56922,NPTN_27020,PLEK2_26499,RASSF1_11186,TMEM90A_646658,TTC7A_57217,VN2R10P_100033398,ZNF510_22869,ZNF649_65251	NA	C1orf75_55248,C8orf62_137133,FAM33A_348235,GPR113_165082,HMOX2_3163,ICOSLG_23308,KIAA1305_57523,KRT83_3889,LOC100131294_100131294,LOC646377_646377,LOC647030_647030,LOC729506_729506,ODC1_4953,PRAGMIN_157285,RAB5B_5869,SAPS3_55291,SLC31A1_1317,TMEM77_128338,USP47_55031,ZNF679_168417,ZSCAN23_222696	NA	PTGFR_5737,LOC441897_441897,PSD4_23550,FLJ43879_401039,COLQ_8292,SHQ1_55164,ANAPC10_10393,LOC389257_389257,LOC728931_728931,DMGDH_29958,C5orf21_83989,RNF144B_255488,LRRC16_55604,IHPK3_117283,IBTK_25998,C8orf79_57604,MCART1_92014,TRPM3_80036,MARCH8_220972,ANUBL1_93550,LOC728532_728532,FRAG1_27315,TCP11L1_55346,LOC729523_729523,TMPRSS13_84000,FAIM2_23017,SFRS8_6433,DDX51_317781,CLYBL_171425,ATXN3_4…	NA	ATP1A1_476,CYP26B1_56603,PRPF40A_55660,ALS2CR12_130540,TRAK2_66008,ALS2CR11_151254,UGT1A11P_54574,LOC730057_730057,CNBP_7555,GRM6_2916,GPR37_2861,MTFR1_9650,DNAJB12_54788,SNORA23_677808,ZNF143_7702,HPD_3242,EIF2B1_1967,TCTN2_79867,KRT39_390792,CACNG4_27092,PSMC4_5704,TGM3_7053,FAM118A_55007,SMC1B_27127
ABCG2_9429		NA	1	1	1	1		NA	NA	NA	NA	NA	NA	NA	NA
ABCG4_64137		NA	1	1	1	1		NA	NA	NA	NA	NA	NA	NA	NA
ABCG5_64240		1	1	1	1	1		NA	ACP2_53,AGBL2_79841,ASAH3_125981,C6orf89_221477,C8orf32_55093,C9orf85_138241,CALB1_793,FBXO42_54455,LOC100130564_100130564,LOC100130731_100130731,LOC100130863_100130863,LOC643449_643449,NF1_4763,NUTF2_10204,PERP_64065,PNPLA7_375775,PSG3_5671,RASA3_22821,RNASEN_29102,ZNF76_7629	NA	AKR1CL2_83592,C14orf179_112752,C6orf72_116254,GC_2638,LHX8_431707,RIF1_55183,RNMT_8731,SHANK1_50944,tAKR_389932,ZC3H4_23211	NA	LOC729168_729168,EDEM1_9695,ZNF167_55888,LOC100131394_100131394,FLJ37673_285456,KIAA1109_84162,LOC391697_391697,RNF180_285671,CKMT2_1160,LOC441178_441178,FLJ39080_441355,ROD1_9991,OR5D18_219438,MMP10_4319,LOC100131054_100131054,TOX4_9878,AKAP10_11216,NSFL1C_55968	NA	SMPDL3B_27293,LOC100130502_100130502,PIGF_5281,LOC391813_391813,LOC442389_442389,RBM12B_389677,MS4A7_58475,ELK3_2004,KIAA1328_57536,HSD17B14_51171
ABCG8_64241		NA	1	1	1	1		NA	NA	NA	NA	NA	NA	NA	NA
ABHD1_84696		NA	1	1	1	1		NA	NA	NA	NA	NA	NA	NA	NA
ABHD10_55347		1	1	1	1	1		NA	CXXC1_30827,ERRFI1_54206,FRMD5_84978,GUCY1B2_2974,H2AFV_94239,LOC399942_399942,LOC653381_653381,NUP153_9972,SERPINF2_5345,SLC41A2_84102,TMF1_7110,TNFSF4_7292,TXNDC3_51314,WDR81_124997	NA	CUL3_8452,EGR1_1958,FTCD_10841,GPRC5D_55507,IL12B_3593,IL31RA_133396,KCNJ12_3768,KIAA1919_91749,KRT78_196374,LEPR_3953,LOC100128336_100128336,LOC100129281_100129281,LOC100131253_100131253,LOC343301_343301,LOC400506_400506,LOC646377_646377,LOC729806_729806,NCSTN_23385,NISCH_11188,PLA2G4D_283748,TTC9C_283237,TUFT1_7286,ZNF502_91392	NA	LRRC38_126755,IVL_3713,HADHA_3030,ATR_545,ADIPOQ_9370,LOC731741_731741,NMBR_4829,EIF3IP1_442720,INTS9_55756,ANGPT1_284,PTPLAD2_401494,GPR158_57512,TMPRSS13_84000,LOC100129937_100129937,FLJ32894_144360,LOC728591_728591,WDHD1_11169,SOCS4_122809,C15orf32_145858,UBTF_7343,SHCL1_6466	NA	MKNK1_8569,ENAH_55740,OBSCN_84033,VWA3B_200403,RAB17_64284,FBXO45_200933,EMCN_51705,KLHL2_11275,TNPO1_3842,LOC728723_728723,ALDH7A1_501,C6orf151_154007,DBIL2_1624,SLC22A1_6580,TERF1_7013,PABPC1_26986,GNAQ_2776,HIATL1_84641,CREB3L1_90993,NDUFA9_4704,LOC100132368_100132368,ELA1_1990,FLJ41278_400046,PRDM4_11108,EIF2B1_1967,TCTN2_79867,MIPEP_4285,IRG1_730249,C16orf61_56942,CENPN_55839,THRA_7067,KIAA1…
ABHD11_83451		NA	1	1	1	1		NA	NA	NA	NA	NA	NA	NA	NA
ABHD12_26090		1	1	1	1	1		1	ANKRD18A_253650,APIP_51074,C10orf39_282973,C9orf19_152007,CCDC94_55702,CFB_629,CHKB-CPT1B_386593,CISD1_55847,CLDN14_23562,CYP4F8_11283,DEFB119_245932,DEFB122_245935,DFNB31_25861,DNMT3L_29947,EHMT2_10919,ENTPD6_955,FAT4_79633,FGD6_55785,FLJ10769_55739,FLJ40243_133558,FLJ44817_400224,FRMPD2_143162,FSIP1_161835,GINS1_9837,IGSF2_9398,IMPDH1_3614,IPMK_253430,LCORL_254251,LOC100131396_100131396,LOC1001…	1	B4GALT5_9334,BACH1_571,BAIAP2L1_55971,BRD2_6046,BRI3_25798,CYR61_3491,DGKD_8527,FKBP5_2289,FLJ22763_401081,GINS1_9837,KRTAP4-1_85285,LOC100132066_100132066,LOC100132258_100132258,LOC100133103_100133103,LOC153469_153469,MAPRE1_22919,NLP_22981,NMS_129521,OXER1_165140,PTPRM_5797,PTTG1IP_754,PYGB_5834,RND3_390,RPS20P1_54025,TNFSF15_9966,VAMP3_9341,ZNF485_220992	NA	NOTCH2_4853,RAPH1_65059,C7orf57_136288,PRAGMIN_157285,PXMP3_5828,PRPF4_9128,MINPP1_9562,AFAP1L2_84632,MS4A2_2206,FADS3_3995,TMPRSS13_84000,COPS7A_50813,LOC729122_729122,SLC12A6_9990,POLG_5428,TARSL2_123283,ZNRF1_84937,LOC644909_644909,TCF20_6942	NA	LDLRAD2_401944,TXNDC12_51060,PGM1_5236,TTF2_8458,LOC391102_391102,FCRLB_127943,LOC100131420_100131420,C2orf44_80304,SF3B14_51639,SERTAD2_9792,CYP26B1_56603,GRB14_2888,LOC339879_339879,LRRC58_116064,LOC100129984_100129984,ROPN1B_152015,GPR171_29909,NPY5R_4889,LOC643300_643300,APC_324,LOC644994_644994,ZNF354A_6940,RING1_6015,RCP9_27297,ADAM7_8756,VDAC3_7419,WDR67_93594,HHLA1_10086,ZNF215_7762,FLJ14…
ABHD12B_145447		NA	1	1	1	1		NA	NA	NA	NA	NA	NA	NA	NA
ABHD13_84945		1	1	1	1	1		NA	BCLAF1_9774,BRUNOL6_60677,BUB3_9184,DGCR6_8214,ERCC6_2074,ESAM_90952,FIGN_55137,GATAD1_57798,GLE1_2733,HEPHL1_341208,KIF1B_23095,LOC100128858_100128858,LOC100129932_100129932,LOC220433_220433,LOC388282_388282,LOC729296_729296,LOC729663_729663,MMAA_166785,NEK1_4750,NPHS1_4868,ODF2_4957,PIGH_5283,PPIAP17_170540,PSKH2_85481,TBCD_6904,TNFRSF19_55504,TRPM2_7226,TSPO_706	NA	ACSS1_84532,CASQ1_844,COX8B_404544,FADS3_3995,GRAMD2_196996,HNRNPA0_10949,LOC100132707_100132707,MEP1B_4225,MMP3_4314,MYO9A_4649,OR5BS1P_390313,PAXIP1_22976,ZNF107_51427,ZNF235_9310	NA	TAS1R3_83756,LOC647209_647209,TMEM63A_9725,FAM98A_25940,MEIS1_4211,LIPT1_51601,MITD1_129531,MRPL30_51263,TMEM183B_653659,GABRB1_2560,MCCC2_64087,SYCP2L_221711,LOC100128129_100128129,VSTM2A_222008,FAM133B_257415,FLJ42280_401388,LOC100130588_100130588,MGC39715_169166,AMPD3_272,FADS3_3995,GRM5_2915,PRIM1_5557,KATNAL1_84056,P2RX1_5023,LOC645638_645638,MAPRE2_10982,ZBTB7A_51341,NLRP7_199713	NA	SSU72_29101,LOC728716_728716,NPHP4_261734,CAP1_10487,PPT1_5538,TTF2_8458,MPZL1_9019,SNRPE_6635,KRT8P29_391155,LOC51057_51057,IFIH1_64135,ARPC2_10109,TMBIM1_64114,GNAI2_2771,CHCHD6_84303,AGA_175,RNGTT_8732,REV3L_5980,PP13004_402481,LOC100131181_100131181,HHLA1_10086,LOC100129633_100129633,C9orf32_28989,LOC644459_644459,SFXN4_119559,C11orf68_83638,NUMA1_4926,CLEC4C_170482,LOC253724_253724,LOC387939…
ABHD14A_25864		1	NA	NA	NA	NA		NA	APOBEC2_10930,BOK_666,C11orf73_51501,CABIN1_23523,CHUK_1147,EHD3_30845,ESD_2098,GJA8_2703,HS3ST4_9951,IL17RB_55540,IL28RA_163702,LOC100130111_100130111,LOC100131203_100131203,LOC100131793_100131793,LOC644131_644131,LOC645954_645954,LOC727961_727961,LOC728767_728767,NHEDC1_150159,OR1P1P_8391,RIOK1_83732,SETD3_84193,SLC22A3_6581,SLFN14_342618,SOX5_6660,SUSD2_56241,TEKT1_83659,TEKT5_146279,TMEM165_5…	NA	C2orf3_6936,DTWD1_56986,ELP4_26610,HLA-G_3135,IL33_90865,LOC100128085_100128085,LOC100129961_100129961,LOC643733_643733,LOC645969_645969,LOC730024_730024,MFSD9_84804,OR51V1_283111,PAWR_5074,PDZD8_118987,PRKRIP1_79706,RNMT_8731,SLC39A14_23516,SPI1_6688,WIPI2_26100,ZNF541_84215	NA	NHLH2_4808,MEIS1_4211,WNT6_7475,FLNB_2317,NEK1_4750,NUDT12_83594,LOC100133108_100133108,BTN2A2_10385,BTN2A1_11120,BVES_11149,VSTM2A_222008,LOC100128034_100128034,TLE4_7091,C9orf47_286223,ZNF239_8187,LOC100129906_100129906,CUL5_8065,LOC283440_283440,CASC1_55259,ATP2B1_490,PPL_5493,MMP2_4313,PRPF8_10594,LRP3_4037,RUVBL2_10856,LOC441938_441938,C20orf194_25943,PABPC1L_80336,PCK1_5105	NA	ACOT7_11332,GPR157_80045,LOC100128492_100128492,NFIA_4774,HNRPLL_92906,LOC729454_729454,FETUB_26998,LOC651746_651746,TBC1D22B_55633,LOC643281_643281,GIMAP6_474344,SWAP70_23075,LOC100131820_100131820,FLRT1_23769,SLCO2B1_11309,P2RX7_5027,FLJ31945_440137,ATXN8OS_6315,KIAA1737_85457,ADAM10_102,ANXA2_302,LMAN1L_79748,LYSMD4_145748,ZNF207_7756,CILP2_148113,SLC9A3P2_128997,ADORA2A_135
ABHD14B_84836		1	NA	1	NA	NA		NA	AF357534_171417,APBA2_321,CALB1_793,DPT_1805,DYNC2LI1_51626,HECTD2_143279,LOC100128692_100128692,LOC100132543_100132543,LOC100132940_100132940,LOC341784_341784,MDC1_9656,RAB21_23011,SLC17A4_10050,TRPV6_55503,ZFAND2A_90637,ZNF385C_201181	NA	COLEC12_81035,FSD1L_83856,LOC246718_246718,LOC388946_388946,LOC642909_642909,LOC643717_643717,LOC645297_645297,LOC646510_646510,NAGA_4668,RCN1_5954,TBC1D19_55296,TCEB2_6923,TNKS2_80351,TRPV6_55503,WDR48_57599	NA	F13B_2165,LOC643072_643072,LOC100129028_100129028,CFLAR_8837,CASP10_843,NARG1_80155,FLJ12595_80060,LOC728264_728264,CFTR_1080,DENND2A_27147,LOC441550_441550,GPR19_2842,SETP2_326277,FERMT2_10979,RBM25_58517,UBE2O_63893,NCAN_1463	NA	MRPL37_51253,KCNJ13_3769,LOC645548_645548,IGSF11_152404,CLPTM1L_81037,ELOVL7_79993,PDIA4_9601,LRRC27_80313,SDR-O_121214,MGAT4C_25834,LOC643770_643770,NALCN_259232,SERPINA1_5265,STARD5_80765,LOC100131915_100131915,DSG4_147409,LOC100127987_100127987
ABHD2_11057		1	1	1	1	1		NA	ABCD2_225,C3orf46_255330,CECR6_27439,DUSP28_285193,IFT172_26160,IFT20_90410,IL10RA_3587,LOC100129935_100129935,LOC100129998_100129998,LOC100131933_100131933,LOC100132348_100132348,LOC100132364_100132364,PLEK2_26499,RAB5C_5878,SLC5A6_8884,TSR1_55720,WDR16_146845	NA	C8orf37_157657,GBP4_115361,GKN1_56287,LOC392268_392268,SPATA1_64173,SPG3A_51062,TEF_7008,TRPV5_56302	NA	C1orf101_257044,LOC100129961_100129961,ERBB4_2066,CAV3_859,LOC100129750_100129750,FLJ25770_339965,LOC100131940_100131940,HTR4_3360,SYNJ2_8871,LMOD2_442721,WASL_8976,C10orf35_219738,LOC399942_399942,LOC729204_729204,CDH24_64403,GAPDHS_26330,PSMD8_5714,FAM98C_147965	NA	TNFSF18_8995,RHOU_58480,SERTAD2_9792,AMTN_401138,SNHG8_100093630,APC_324,RLBP1L2_134829,LOC100128685_100128685,LOC100132348_100132348,ROD1_9991,TBC1D15_64786,AMDHD1_144193,C13orf1_57213,MARCH10_162333,CD3EAP_10849
ABHD3_171586		1	1	1	1	1		NA	AACS_65985,AIPL1_23746,B4GALNT2_124872,C20orf95_343578,C8orf34_116328,CARD8_22900,CBARA1_10367,DIRC3_729582,EDARADD_128178,ELP2_55250,FLJ40504_284085,GMCL1L_64396,LOC100129836_100129836,LOC100131112_100131112,LOC339977_339977,MAP9_79884,RBPMS2_348093,SCARA3_51435,SMURF1_57154,SPATA18_132671,SPATS1_221409,SPRYD3_84926,ZMAT3_64393	NA	ABI3_51225,C11orf75_56935,C14orf126_112487,C1orf9_51430,C9orf96_169436,HLA-DPB2_3116,KATNAL2_83473,LOC100128029_100128029,LOC100128108_100128108,PPM1L_151742,PRKCD_5580,RRP12_23223,TMEM55A_55529,ZC3HC1_51530	NA	PLA2G2D_26279,LOC100133218_100133218,KIAA1383_54627,LOC729897_729897,SCN2A_6326,FLNB_2317,ATXN7_6314,MGLL_11343,SEPT11_55752,PPP2R2B_5521,LOC728095_728095,AGXT2L2_85007,BTN2A2_10385,BVES_11149,FOXO3_2309,PTPLAD2_401494,LOC728199_728199,C11orf9_745,GDPD4_220032,C14orf126_112487,SOCS4_122809,C14orf105_55195,LOC646096_646096,VPS39_23339,ALDH1A2_8854,ETFA_2108,SLC25A42_284439,C19orf2_8725,RPS5_6193	NA	KIAA0090_23065,ERMAP_114625,CD53_963,LOC391106_391106,RHOU_58480,LOC100129955_100129955,IL17RB_55540,SLC7A14_57709,LRCH3_84859,LMLN_89782,LOC727995_727995,SERPINB9_5272,LOC340192_340192,DCTN6_10671,LOC100129100_100129100,SAS-ZFAT_594840,C10orf56_219654,C11orf47_283294,PLEKHA7_144100,OVOL1_5017,ZC3H12C_85463,LOC100132368_100132368,ARID2_196528,HIGD1C_613227,TFCP2_7024,LOC100127971_100127971,PPM1A_…
ABHD4_63874		1	1	1	1	1		NA	ADSL_158,ANKRA2_57763,ANXA1_301,B3GNT3_10331,C6orf141_135398,C9orf41_138199,DEPDC1_55635,FLJ12355_80054,KIAA1543_57662,LOC100128674_100128674,LOC100129623_100129623,LOC100131851_100131851,LOC100132303_100132303,LOC100132680_100132680,LOC283677_283677,LOC646588_646588,NEURL_9148,NPY5R_4889,OR52A4_390053,PRKD3_23683,PUNC_9543,RRBP1_6238,RTF1_23168,SLC22A20_440044,SLC22A3_6581,UQCRH_7388	NA	C1orf64_149563,C20orf43_51507,COL4A3_1285,DENND3_22898,GAK_2580,GDAP1_54332,GML_2765,HIPK3_10114,KIAA1219_57148,LOC100132707_100132707,LOC645177_645177,LOC728989_728989,MMP24_10893,MYO1A_4640,NECAB3_63941,PAXIP1_22976,RSPH3_83861,SLC2A12_154091,STK32B_55351,SVOP_55530,TAC3_6866,TMEM194_23306,TRMT11_60487,TSPYL6_388951	NA	UBAP2L_9898,TIMM17A_10440,EDAR_10913,PGAP1_80055,FLJ35424_285492,LOC285501_285501,PART1_25859,FBXO43_286151,SPAG1_6674,LOC100133015_100133015,LOC100129032_100129032,VDR_7421,PTPRB_5787,FOXO1_2308,MRPS31_10240,LOC642907_642907,ITFG1_81533,SUZ12P_440423,CRLF3_51379,ATAD5_79915,KIAA1468_57614,NLRP7_199713	NA	KIAA1841_84542,LOC151234_151234,ALS2CR13_150864,TRIP12_9320,FBXO36_130888,ETV5_2119,AGPAT1_10554,LOC100130771_100130771,LOC100129809_100129809,EFR3A_23167,TLR4_7099,C9orf96_169436,LOC100132592_100132592,TALDO1_6888,NAALAD2_10003,CASP4_837,NIPA1_123606,LOC123855_123855,KLHDC4_54758,RPL23A_6147,LOC100130362_100130362,E2F3P1_1872,PGLYRP2_114770,C20orf70_140683
ABHD5_51099		1	1	1	1	1		NA	AMTN_401138,BIVM_54841,CATSPER4_378807,CCKBR_887,EXOSC3_51010,FSIP1_161835,GJA8_2703,KLRA1_10748,LOC100128975_100128975,LOC100130823_100130823,LOC100132742_100132742,LOC100132953_100132953,OR52A4_390053,RG9MTD3_158234,RNF14_9604,SETD3_84193,SFRS4_6429,WDR16_146845,WDR47_22911,YWHAE_7531,ZBTB5_9925,ZNF76_7629	NA	ASH2L_9070,BNC1_646,C14orf108_55745,C14orf93_60686,C18orf54_162681,CD40_958,CHD5_26038,CRIPAK_285464,DPY19L4_286148,ELFN2_114794,FAM48A_55578,HDGFRP3_50810,LAD1_3898,LOC100127996_100127996,LOC100129701_100129701,LOC100131476_100131476,LOC387841_387841,LOC387939_387939,LOC389541_389541,LOC392268_392268,LOC440489_440489,LOC550631_550631,LRIG1_26018,NPFFR1_64106,PSPH_5723,RBM18_92400,RND1_27289,SIDT…	NA	CD84_8832,TMEM81_388730,LOC100128042_100128042,POLE4_56655,TMEM131_23505,LOC442035_442035,RHBDD1_84236,XYLB_9942,ATP10D_57205,LOC728779_728779,MEF2C_4208,LOC134466_134466,LOC100128543_100128543,TCTE1_202500,MYB_4602,THBS2_7058,PHTF2_57157,LOC728475_728475,PTPN5_84867,PGM2L1_283209,DDX12_440081,LOC729204_729204,WSB2_55884,LOC283547_283547,SEC23A_10484,SOCS4_122809,C14orf32_93487,ABCD4_5826,WHDC1L2…	NA	LOC100131056_100131056,MTIF2_4528,CCNT2_905,TMPRSS7_344805,LOC730218_730218,MARCH1_55016,LOC728613_728613,LOC100130252_100130252,LOC100128543_100128543,MTFR1_9650,SORCS1_114815,CCKBR_887,LOC399988_399988,FUSSEL18_652991
ABHD6_57406		1	1	1	1	1		NA	ARPC5_10092,CD40_958,CDAN1_146059,CYP4B1_1580,DEPDC4_120863,DKFZp666G057_283726,DPP10_57628,GTPBP8_29083,JAZF1_221895,KIAA0133_9816,LOC100128977_100128977,LOC100129603_100129603,LOC100132985_100132985,LOC340094_340094,ST6GAL2_84620,VPS33B_26276,ZNF345_25850	NA	ASB15_142685,FLJ10769_55739,LOC100130472_100130472,LOC728027_728027,LOC729069_729069,MAPRE2_10982,MBD5_55777,MRVI1_10335,ORC1L_4998,PIP4K2A_5305,SKP2_6502	NA	SDF4_51150,LOC649203_649203,VPS8_23355,SULT1B1_27284,LOC100131040_100131040,LOC100129309_100129309,GSTA3_2940,ABP1_26,LOC100128811_100128811,DOCK9_23348,B3GNTL1_146712,CD3EAP_10849	NA	MMEL1_79258,GBP3_2635,PAPOLG_64895,LOC648405_648405,STK17B_9262,LOC100129550_100129550,RSRC1_51319,RCHY1_25898,CCNB1_891,EIF4E1B_253314,LOC442668_442668,LOC728927_728927,ZNF680_340252,ST7OT2_93654,LOC100128542_100128542,C8orf32_55093,FAM91A1_157769,KIF24_347240,C9orf3_84909,LOC644620_644620,GLUD1_2746,SDR-O_121214,LOC728467_728467,SERPINA13_388007,IDH3A_3419,LOC145757_145757,COX4NB_10328,PRDM7_11…
ABHD7_253152		NA	1	1	1	NA		NA	NA	NA	NA	NA	NA	NA	NA
ABHD8_79575		1	1	1	1	1		NA	ADNP_23394,CEP290_80184,DMXL1_1657,EPM2A_7957,FBXO30_84085,GLDC_2731,HECTD2_143279,ITGA3_3675,KCNH8_131096,KLKB1_3818,LOC348751_348751,LRP4_4038,MS4A2_2206,MS4A3_932,NPC1_4864,SERBP1_26135,TFCP2L1_29842,TRAK2_66008,UBQLN1_29979,ZNF665_79788,ZNF700_90592	NA	ABHD4_63874,C16orf70_80262,C22orf24_25775,CCDC7_221016,CD38_952,DGCR2_9993,DPEP3_64180,FBXL8_55336,GABPB2_2553,GATA3_2625,GORASP1_64689,GRIFIN_402635,HSPC171_29100,KCNJ12_3768,KRT40_125115,LARP5_23185,LOC100129262_100129262,LOC100129644_100129644,LOC100131423_100131423,LOC100131480_100131480,LOC285900_285900,LOC642879_642879,LOC645954_645954,LOC653435_653435,LOC89944_89944,MYOT_9499,OTOP3_347741,…	NA	MKNK1_8569,EDG7_23566,PAPPA2_60676,LOC100129295_100129295,C1orf198_84886,EAF1_85403,CDC25A_993,ZNF589_51385,NME6_10201,SPINK8_646424,TCTA_6988,DAG1_1605,TRAIP_10293,SEMA3F_6405,RASSF1_11186,LYAR_55646,CDKL2_8999,LOC729112_729112,C4orf27_54969,HMGCR_3156,LOC728780_728780,RPL26L1_51121,LOC286094_286094,GDA_9615,LOC100133307_100133307,BRD3_8019,KRT8P16_220959,PRTFDC1_56952,HMGA2_8091,EAPP_55837,SNX6…	NA	CCDC21_64793,UBXD5_91544,PTPRU_10076,UBE2E2_7325,LOC645548_645548,PCNP_57092,LOC100131863_100131863,LOC391560_391560,ZBTB11_27107,RPL24_6152,FAM55C_91775,LOC100133135_100133135,LOC644994_644994,LOC647175_647175,BET1_10282,LOC100130231_100130231,KRAS_3845,METAP2_10988,USP44_84101,LOC220416_220416,LOC100130264_100130264,C21orf29_54084,SUMO3_6612
ABI1_10006		1	1	1	1	1		NA	APOA1BP_128240,ASPH_444,C9orf80_58493,DSTN_11034,GPATCH4_54865,IDH3A_3419,IL21R_50615,KIAA1012_22878,LOC100128590_100128590,LOC100128858_100128858,LOC100129281_100129281,LOC100130680_100130680,LOC641808_641808,LOC649203_649203,LOC728065_728065,MCPH1_79648,MUPCDH_53841,NIT2_56954,PPP2R2A_5520,PTGS1_5742,RAB14_51552,SLC6A4_6532,SSH2_85464,TBCD_6904,TCEA1P_6918,TTRAP_51567,UBTD2_92181	NA	ARHGAP5_394,BLVRA_644,CCDC112_153733,CD300LG_146894,CRLS1_54675,DEPDC6_64798,ENPP5_59084,ERBB2_2064,INPP5E_56623,INTS4_92105,KLHL10_317719,LOC375748_375748,LOC402375_402375,LOC442267_442267,LRRIQ1_84125,NFAT5_10725,NLE1_54475,PFDN4_5203,PFTK2_65061,PHF10_55274,RAB3B_5865,RPL39L_116832,SLC25A46_91137,VPS13B_157680	NA	LDHAL3_442013,ZC3H8_84524,LOC130074_130074,NEK11_79858,LOC647265_647265,CTBP1_1487,PLEKHG4B_153478,C5orf27_202299,GIN1_54826,NRG2_9542,AGXT2L2_85007,TBX18_9096,ZNF777_27153,PTPN3_5774,C10orf113_387638,HABP2_3026,TALDO1_6888,CLP1_10978,LOC121838_121838,CARS2_79587,DCUN1D2_55208,TFDP1_7027,TNK1_8711,SEPT9_10801,CEP192_55125,C18orf22_79863,SCAF1_58506,SIGLEC9_27180,SLMO2_51012,PRSS7_5651	NA	RIMS3_9783,NFYC_4802,RAB3B_5865,CDCP2_200008,TTF2_8458,SP140_11262,TMF1_7110,LMOD3_56203,GK5_256356,POLN_353497,PPP3CA_5530,ADAMTS16_170690,GAPDHL5_100093717,LOC645934_645934,DOCK5_80005,EDG3_1903,TRIM6-TRIM34_445372,TRIM34_53840,CREB3L1_90993,GLT8D3_283464,TCP11L2_255394,UNC119B_84747,ATG2B_55102,NARG2_79664,DNAH3_55567,N4BP1_9683,LOC284352_284352,ZIM2_23619,PEG3_5178,PARD6B_84612,SEC14L3_266629
ABI1P_326268		NA	1	NA	1	NA		NA	NA	NA	NA	NA	NA	NA	NA
ABI2_10152		1	1	1	1	1		NA	ACSM5_54988,ATP5C1_509,C1orf57_84284,CPEB3_22849,CPSF2_53981,DENND4C_55667,DPP4_1803,FLJ32784_127731,LOC100130772_100130772,LOC100132634_100132634,LOC647309_647309,MARCH5_54708,NDUFS2_4720,POLI_11201,SLC16A4_9122,SLC26A9_115019,TRAF1_7185,WIPF2_147179	NA	ACADM_34,ARID2_196528,bA9F11.1_255349,CEP72_55722,HHAT_55733,LOC645348_645348,LOC649017_649017,LOC91316_91316,LOC92755_92755,MAPBPIP_28956,MOXD1_26002,PDK2_5164,PICALM_8301,TGIF1_7050,UNC93A_54346,VDAC3_7419,WNT6_7475	NA	SLFNL1_200172,CLEC4F_165530,CD207_50489,OBSL1_23363,C10orf96_374355,WNK1_65125,NEDD4_4734,TPM1_7168,NOMO3_408050	NA	MEGF6_1953,NASP_4678,CCDC17_149483,OMA1_115209,KIAA0141_9812,C6orf199_221264,PEX3_8504,MYH16_84176,PTCD1_26024,SLC37A3_84255,NKX2-6_137814,CYLC2_1539,SLC2A8_29988,DDB2_1643,C11orf73_51501,PCTK2_5128,LOC253724_253724,LOC100133168_100133168,ESRRB_2103,VAPA_9218,CBLC_23624,SYT3_84258
ABI3_51225		1	1	1	1	1		NA	APOA1BP_128240,ART4_420,ASAH3_125981,C1orf177_163747,CBFB_865,CCDC50_152137,DHCR24_1718,DHX35_60625,ERP27_121506,FUBP1_8880,GHRH_2691,GLMN_11146,HIAT1_64645,KIAA1627_57721,LOC391807_391807,LOC728292_728292,LRRC1_55227,MMP10_4319,NEXN_91624,OR4A1P_8596,RAD18_56852,RNF11_26994,SEC24D_9871,SLC36A2_153201,SLC6A1_6529,TEX9_374618,TNIP3_79931,UCHL1_7345,WNT5B_81029,ZNF134_7693	NA	BAIAP2L1_55971,C15orf17_57184,CCDC128_129285,FLJ39660_284992,FOXK1_221937,LOC100130885_100130885,LOC255187_255187,MPPED2_744,NFE2L2_4780,PSMB1_5689,RBP4_5950,SFRS15_57466,SHOX2_6474,ULK3_25989	NA	ZDHHC18_84243,TMEM81_388730,USP34_9736,ATIC_471,GZMK_3003,P4HA2_8974,LOC100132383_100132383,LOC728095_728095,TEAD3_7005,BVES_11149,FOXO3_2309,SESN1_27244,PHF14_9678,SLC26A4_5172,LOC100128597_100128597,LOC100128737_100128737,CBLL1_79872,LOC646483_646483,WRN_7486,HTRA4_203100,LOC100132809_100132809,LOC100128705_100128705,LOC100129762_100129762,IDE_3416,CCDC91_55297,RAB3IP_117177,LOC100128679_100128…	NA	ZMPSTE24_10269,LRPPRC_10128,NEB_4703,COL29A1_256076,C4orf26_152816,GSTCD_79807,TRIM2_23321,C6orf86_389362,PLAG1_5324,LOC100132148_100132148,bA16L21.2.1_548645,LOC552891_552891,EDNRB_1910,KLHDC1_122773,LOC730125_730125,LOC100130264_100130264
ABI3BP_25890		NA	1	1	1	1		NA	NA	NA	NA	NA	NA	NA	NA
ABL1_25		1	1	1	1	1		NA	ABHD13_84945,ACN9_57001,ACO1_48,ACOT1_641371,ADAMTS16_170690,ADH1A_124,ADIPOR2_79602,AGTRAP_57085,AKT3_10000,ALB_213,ALDH1A3_220,ANXA13_312,ANXA2_302,APITD1_378708,AQP8_343,ARCN1_372,ARHGEF5_7984,ASB13_79754,ATP5C1_509,ATP6V0D2_245972,BAI3_577,BCAS4_55653,BTBD2_55643,BTNL9_153579,C10orf38_221061,C11orf60_56912,C11orf74_119710,C12orf45_121053,C14orf130_55148,C15orf15_51187,C16orf62_57020,C18orf19_…	NA	ABCC6P1_653190,ACTR1A_10121,ADAMTS20_80070,ADSSL1_122622,AKT1_207,AKT3_10000,AP3B2_8120,ARPC2_10109,ATP6V0A1_535,BAIAP2_10458,BRD4_23476,BRD7_29117,BRUNOL4_56853,C15orf17_57184,C1QTNF3_114899,C20orf70_140683,C2orf28_51374,C2orf43_60526,C3orf16_389161,C6orf162_57150,CCNC_892,CCNYL1_151195,CD300LB_124599,CELSR2_1952,CENTG3_116988,CHMP2B_25978,CLDN23_137075,CNBP_7555,CNP_1267,COPG_22820,CORIN_10699,…	NA	C1orf93_127281,C1orf158_93190,KLHDC7A_127707,CAPZB_832,LOC100129621_100129621,TAF12_6883,DMRTB1_63948,MCOLN2_255231,MCOLN3_55283,ALX3_257,NOTCH2_4853,CADM3_57863,FCER1A_2205,LOC100131486_100131486,XPR1_9213,LOC127671_127671,PIK3C2B_5287,CR1_1378,TMEM63A_9725,NCOA1_8648,AGBL5_60509,ABHD1_84696,MRPL33_9553,YPEL5_51646,QPCT_25797,C1D_10438,ADD2_119,CD207_50489,ST3GAL5_8869,CKAP2L_150468,DPP4_1803,SC…	NA	LOC391012_391012,KLF17_128209,AP4B1_10717,TTF2_8458,KPRP_448834,LOC391102_391102,PRCC_5546,LOC100130251_100130251,LOC728973_728973,CHRM3_1131,TRIM58_25893,LOC100130201_100130201,SPTBN1_6711,KIAA1841_84542,WDR92_116143,LOC388963_388963,TMEM182_130827,PRPF40A_55660,STK36_27148,CYP27A1_1593,LOC100129746_100129746,ATG4B_23192,ING5_84289,LOC339879_339879,QTRTD1_79691,LOC729534_729534,KY_339855,GSTCD_7…
ABL2_27		1	1	1	1	1		NA	ABTB2_25841,ATP1A1_476,ATP8B2_57198,BRUNOL6_60677,C11orf67_28971,C20orf118_140711,CNTNAP1_8506,CRABP1_1381,EZH1_2145,FBN1_2200,GPR115_221393,GPR68_8111,GPRC5B_51704,ID2_3398,IPW_3653,JMY_133746,LAMP3_27074,LIN54_132660,LOC100133139_100133139,LOC388177_388177,LOC729707_729707,LOC730121_730121,MGC21874_93624,NYD-SP21_84689,PLEKHG1_57480,POLB_5423,PTPLB_201562,RAP2A_5911,RHOD_29984,RNF11_26994,SMARC…	NA	BRMS1L_84312,C3orf34_84984,CEACAM3_1084,COP1_114769,CRLS1_54675,DCLK1_9201,DOCK7_85440,FOXO1_2308,HEATR6_63897,KRTAP1-5_83895,LOC100129998_100129998,LOC100132013_100132013,LOC100133139_100133139,MLZE_56169,NDST4_64579,NEUROD4_58158,NUP188_23511,OAS1_4938,OVGP1_5016,PANX3_116337,PDE1B_5153,RHPN2_85415,RPAP2_79871,TRAJ32_28723,ZNF257_113835	NA	LOC646980_646980,PCGEM1_64002,KIAA1486_57624,OXNAD1_92106,SEMA3F_6405,LOC728174_728174,LOC100130532_100130532,LOC645145_645145,GZMA_3001,LOC493869_493869,RNF138P1_379013,DMXL1_1657,CAP2_10486,BTN3A1_11119,BTN1A1_696,HTR1E_3354,LOC392264_392264,LOC100128558_100128558,RAB3IP_117177,C12orf28_196446,C13orf16_121793,FAHD1_81889,C16orf73_254528,FSCN2_25794,GDF5_8200,SEC14L4_284904	NA	NPHP4_261734,DIO1_1733,AMPD1_270,MREG_55686,RUFY4_285180,C4orf26_152816,LOC100131470_100131470,REV3L_5980,LOC202459_202459,SLC22A2_6582,IMPDH1_3614,OGDHL_55753,KRT72_140807,SVOP_55530,SERP2_387923,FECH_2235,SH3GL1_6455,GAPDHS_26330,LOC150185_150185,TTC28_23331
ABLIM1_3983		1	1	1	1	1		NA	ABHD7_253152,ACSBG2_81616,APITD1_378708,ARSA_410,BTBD8_284697,C14orf179_112752,C19orf61_56006,C1orf100_200159,C5_727,CATSPER1_117144,CEP110_11064,CLPB_81570,CTNNB1_1499,CYP11B2_1585,CYP2E1_1571,DNAH7_56171,EXOSC8_11340,FLJ32894_144360,GALNT5_11227,GRASP_160622,GYLTL1B_120071,HSPA9P_266724,INPP5A_3632,KIAA0133_9816,KIAA0423_23116,KLHDC7A_127707,LARP4_113251,LHFPL2_10184,LHX3_8022,LOC100128679_1001…	NA	AASS_10157,ABCF3_55324,AFG3L1_172,AICDA_57379,ARL6_84100,ARMC8_25852,BREA2_286076,BTN2A3_54718,C14orf50_145376,C17orf85_55421,C1orf176_64789,C1orf32_387597,C5orf33_133686,CCDC66_285331,CD200R1_131450,CDC37_11140,CLN8_2055,COX4NB_10328,CTHRC1_115908,CTNNBL1_56259,DBF4B_80174,DCUN1D2_55208,DNM1L_10059,DPY19L2P1_554236,EFHC1_114327,EHBP1L1_254102,ENTPD4_9583,FAM53C_51307,FLJ39660_284992,GATA6_2627,G…	NA	AGMAT_79814,PROK1_84432,OTUD7B_56957,OR10T1P_79514,OR10R3P_391110,LOC649307_649307,OR10R1P_79513,HSP90AA3P_3322,OR6P1_128366,TSNAX_7257,LOC100131953_100131953,LOC647012_647012,GORASP2_26003,WDR75_84128,ARPC2_10109,ASB1_51665,C3orf32_51066,C3orf39_84892,ALAS1_211,SUCLG2_8801,NPHP3_27031,THPO_7066,LOC647299_647299,RASA1_5921,LOC340069_340069,SNX24_28966,LOC100130882_100130882,PPIC_5480,AFF4_27125,L…	NA	TMEM53_79639,CCDC17_149483,FASLG_356,CEP350_9857,LOC728531_728531,OBSCN_84033,HADHA_3030,TMEM166_84141,TMEM131_23505,CHCHD5_84269,CCDC141_285025,LOC729026_729026,LOC391539_391539,ANAPC13_25847,FAM62C_83850,LMLN_89782,LOC344967_344967,BMP2K_55589,C4orf17_84103,FLJ33360_401172,LOC100133074_100133074,LOC644601_644601,SSBP2_23635,LOC650866_650866,LOC100130394_100130394,RPL26L1_51121,SSR1_6745,MRS2L_5…
ABLIM2_84448		NA	1	1	1	1		NA	NA	NA	NA	NA	NA	NA	NA
ABLIM3_22885		NA	1	1	1	1		NA	NA	NA	NA	NA	NA	NA	NA
ABO_28		1	1	1	1	1		NA	ACVR1_90,ADARB1_104,ANAPC10_10393,APOL6_80830,EIF4E2_9470,GOLPH3_64083,LETMD1_25875,LOC100131639_100131639,NDUFA10_4705,PDS5B_23047,PSMA1_5682,RBM9_23543,ZC3H12C_85463	NA	AGTR1_185,ATP5O_539,GNG11_2791,KIF2B_84643,LOC644462_644462,PARP2_10038,RAPGEF1_2889,SLC30A8_169026,SPEN_23013,TMEM68_137695,TPPP3_51673,TRIB3_57761,USP10_9100	NA	LOC391012_391012,C1orf108_79647,LOC729620_729620,OLFML3_56944,PRDX6_9588,SLC9A11_284525,ANKRD45_339416,LOC730159_730159,LIPT1_51601,MITD1_129531,MRPL30_51263,RAB5A_5868,UBE2E2_7325,GRIA2_2891,LOC100131794_100131794,TBC1D9B_23061,THEM2_55856,ZNF323_64288,ZNF452_114821,KRT18P30_643858,FBXL4_26235,MTRF1L_54516,PPP1R3A_5506,FAM150A_389658,SLCO1B3_28234,BTBD11_121551,SMAD9_4093,HOMEZ_57594,LOC401777_4…	NA	YIPF1_54432,LOC730179_730179,ALMS1L_200420,DYNC1I2_1781,SLC25A12_8604,FRZB_2487,IGFBP2_3485,PPA2_27068,SEC24B_10427,UBE2D2_7322,OFCC1_266553,PMPCB_9512,LOC648665_648665,KIF11_3832,SVIP_258010,KCTD14_65987,STAT6_6778,CARD14_79092,LOC390843_390843
ABP1_26		1	1	1	1	1		NA	IFIH1_64135,KIAA1543_57662,SLC39A10_57181,TMC6_11322	NA	ATXN2_6311,CLC_1178,CYLD_1540,LOC645586_645586,LOC647123_647123,POLN_353497,PRAME_23532,UMPS_7372,ZNF675_171392	NA	CNIH4_29097,EPC2_26122,LOC100129344_100129344,AMACR_23600,TRIM23_373,ERAP2_64167,LCA5_167691,FBXO5_26271,NBN_4683,TSPYL5_85453,SMU1_55234,PPIAP19_390006,BCCIP_56647,DHX32_55760,OR4A41P_403247,KRT5_3852,FLJ32549_144577,NFATC3_4775,EVI5L_115704,C20orf117_140710,ACTR5_79913,C20orf86_140731,PISD_23761	NA	ARHGAP29_9411,KIAA1324_57535,GNAI3_2773,ECM1_1893,S100A7_6278,TNFSF18_8995,LOC401981_401981,LBH_81606,DYNC2LI1_51626,REGL_5969,LOC440900_440900,ICOS_29851,FAM119A_151194,SLC25A38_54977,FAM107A_11170,CGGBP1_8545,GCET2_257144,CHCHD6_84303,H1FOO_132243,TMEM22_80723,LOC100131356_100131356,FBXO8_26269,BRD9_65980,TMEM174_134288,COL4A3BP_10087,ZFYVE16_9765,MST150_85027,ZNF300_91975,C5orf25_375484,C6orf2…
ABR_29		1	1	1	1	1		NA	AAK1_22848,ABHD11_83451,ACO1_48,ACOT8_10005,ADRBK2_157,ALMS1_7840,ALS2CR8_79800,ANKRD47_256949,ATP5S_27109,ATP6V0B_533,BRD4_23476,C11orf49_79096,C12orf5_57103,C1orf100_200159,C1orf141_400757,C1orf220_400798,C20orf160_140706,C22orf13_83606,C3orf52_79669,C6orf122_401288,C9orf98_158067,CCDC52_152185,CDCA4_55038,CEP55_55165,CGA_1081,CHEK2_11200,CIB3_117286,CISD3_284106,CNIH3_149111,CNPY4_245812,CPNE9…	NA	5-HT3c2_389180,ACO2_50,ANKFY1_51479,ANKMY2_57037,ANRIL_100048912,ATG2B_55102,ATG4D_84971,AVEN_57099,BFAR_51283,BIN3_55909,BRWD2_55717,C10orf136_414260,C16orf55_124045,C2CD2_25966,C3orf49_132200,C6orf106_64771,C6orf117_112609,C9orf84_158401,CACNG7_59284,CCDC88C_440193,CCT7_10574,CDH5_1003,CDRT1_374286,CENTG1_116986,CIDEC_63924,CPEB2_132864,CROCCL2_114819,CRYGFP_1423,CYP4F11_57834,D4S234E_27065,DKK…	NA	LOC100129621_100129621,AOF2_23028,RRAGC_64121,LOC100128091_100128091,C1orf176_64789,LOC644941_644941,LOC100129898_100129898,CYP4A11_1579,L1TD1_54596,GBP4_115361,ABCD3_5825,LOC646980_646980,DPH5_51611,WNT2B_7482,LOC391076_391076,BNIPL_149428,SH2D2A_9047,TAGLN2_8407,VANGL2_57216,RXRG_6258,LOC729723_729723,PPP1CB_5500,CDKL4_344387,KCNG3_170850,FLJ40298_129852,GKN1_56287,ZNF2_7549,FAHD2B_151313,LOC10…	NA	ZNF691_51058,MRPL37_51253,OMA1_115209,LOC645227_645227,KRT8P21_126811,F3_2152,TTF2_8458,RORC_6097,IVL_3713,DUSP27_92235,LOC391136_391136,LOC100131939_100131939,BPNT1_10380,RAB3GAP2_25782,LOC391169_391169,TRIM11_81559,LOC728973_728973,FLJ41481_400945,YPEL5_51646,FABP1_2168,LOC51252_51252,ST6GAL2_84620,RALB_5899,LOC642340_642340,LY75_4065,IFIH1_64135,SCN3A_6328,LOC100133109_100133109,ITGA4_3676,SAC…
ABRA_137735		NA	1	1	1	1		NA	NA	NA	NA	NA	NA	NA	NA
ABT1_29777		NA	1	1	1	1		NA	NA	NA	NA	NA	NA	NA	NA
ABTB1_80325		1	NA	NA	NA	NA		NA	BAP1_8314,CNRIP1_25927,CNTNAP1_8506,DHCR7_1717,HAP1_9001,ID4_3400,IFNAR1_3454,IL18R1_8809,KBTBD11_9920,KIF25_3834,KISS1_3814,LAMA5_3911,LNX1_84708,LOC100128560_100128560,LOC100132345_100132345,LOC387930_387930,LOC391106_391106,LOC440132_440132,LOC728531_728531,MYH1_4619,REN_5972,USP43_124739	NA	DNMT3L_29947,FBXL4_26235,LOC100128802_100128802,LOC100128811_100128811,LOC100131047_100131047,MLCK_91807,PMPCA_23203,SFRP1_6422,STAR_6770,tAKR_389932	NA	PTBP2_58155,NCOA1_8648,PDE11A_50940,LOC343981_343981,MTMR14_64419,C3orf42_84657,HLA-F_3134,RPL23AP1_6148,SFRP4_6424,COL1A2_1278,LHFPL3_375612,PDGFRL_5157,FAM102A_399665,CALCB_797,LOC100129382_100129382,LOC100133321_100133321,CCDC53_51019,C12orf48_55010,FOXN4_121643,NARG1L_79612,FAM70B_348013,GEMIN4_50628,ADORA2B_136,LOC100131909_100131909,CDK5RAP3_80279,C18orf45_85019,LOC100128022_100128022,HSZFP…	NA	KIF1B_23095,LOC728528_728528,IFIH1_64135,SETD2_29072,MRP63P3_359730,FLJ44379_132203,CDGAP_57514,FRMD1_79981,RPL36AP2_326301
ABTB2_25841		1	1	1	1	1		NA	ARPC2_10109,C6orf138_442213,CHDH_55349,DIRAS3_9077,EMCN_51705,GJA8_2703,IRF2_3660,KCNA1_3736,KIAA0020_9933,LINGO1_84894,LMBR1_64327,LOC100131848_100131848,LOC724038_724038,LOC728148_728148,MMP25_64386,MX1_4599,NBPF21P_205655,NEDD9_4739,OGDH_4967,OPN1SW_611,PPAP2B_8613,PRPF8_10594,PTGIS_5740,RPL36AP2_326301,RYK_6259,TRNT1_51095	NA	AGR3_155465,C1orf74_148304,CAP1_10487,COL9A2_1298,DYNLL1_8655,FADS3_3995,FLJ39822_151258,IFNG_3458,IFT57_55081,LMO3_55885,MYO1A_4640,NUCB1_4924,PPT1_5538,SLC25A17_10478,TAC3_6866,TMEM194_23306,ZNF175_7728	NA	ARHGEF19_128272,LOC391075_391075,FANCL_55120,RNF146_81847,FLJ42280_401388,DPY19L4_286148,FLJ41200_401492,WDR38_401551,ARPC5L_81873,C10orf64_159491,CUTC_51076,GLT8D3_283464,YAF2_10138,ZCRB1_85437,PPHLN1_51535,LOC145757_145757,PDP2_57546,CTRB1_1504,TEKT3_64518,DDX42_11325	NA	MASP2_10747,SDC3_9672,SPAG17_200162,HFE2_148738,NFE2L2_4780,LOC100130885_100130885,ALS2CR11_151254,KIAA0232_9778,AMACR_23600,LOC644994_644994,NKX2-6_137814,ADAM9_8754,PDE6C_5146,PI4K2A_55361,ADD3_120,RIC8A_60626,OSBPL5_114879,AIP_9049,VAMP1_6843,TMCO5_145942,C16orf61_56942,HSZFP36_55552,ZNF181_339318,PTOV1_53635,LOC100128232_100128232,C20orf132_140699,RPN2_6185
ACAA1_30		1	1	1	1	NA		NA	AADAT_51166,ADRA1B_147,AGTRAP_57085,C14orf83_161145,C1orf81_647215,CENPE_1062,CRTAP_10491,CSMD3_114788,CYP4F8_11283,FAM129A_116496,GLB1_2720,GPATCH2_55105,LOC100128754_100128754,LOC100129334_100129334,LOC100132227_100132227,LOC402716_402716,LYPLA1_10434,NR3C1_2908,OXGR1_27199,PSMD6_9861,TRIM33_51592,WNT2_7472	NA	ATP2A1_487,C6orf155_79940,CDCP1_64866,CENTG1_116986,CTSZ_1522,FERMT3_83706,FLJ43505_400823,GFPT1_2673,KIAA1033_23325,LIG3_3980,LOC100130325_100130325,LOC100133173_100133173,LOC647016_647016,LOC730126_730126,LONRF2_164832,MARVELD2_153562,MYO15B_80022,PLUNC_51297,RAD17_5884,SMTNL2_342527,ZNF333_84449	NA	LOC100133029_100133029,GPR177_79971,NPL_80896,LOC643143_643143,PPP2R5A_5525,C1orf75_55248,USP34_9736,ACVR2B_93,RFT1_91869,APBB2_323,FLJ37543_285668,LOC100131914_100131914,DSP_1832,MYB_4602,FBXO5_26271,LOC729616_729616,MTRF1L_54516,GIMAP4_55303,LOC100132809_100132809,UBE2R2_54926,UBAP2_55833,CEP110_11064,SIRT3_23410,BRMS1_25855,DNAJB13_374407,ITFG2_55846,NRIP2_83714,KIF5A_3798,C12orf50_160419,RBM8…	NA	HFE2_148738,AKT3_10000,FAM124B_79843,SLC19A3_80704,SP140_11262,CHCHD4_131474,LOC100131568_100131568,RARRES1_5918,LOC728012_728012,SEC63_11231,GNG11_2791,CDH17_1015,MLZE_56169,LRCH1_23143,BZRAP1_9256,EMILIN2_84034,ESCO1_114799,PNPLA3_80339
ACAA2_10449		1	1	1	1	1		NA	AZIN1_51582,BASP1_10409,C3orf46_255330,DEPDC1B_55789,LOC100129509_100129509,LOC100130077_100130077,LOC149224_149224,LOC158452_158452,LOC220433_220433,LOC54103_54103,SPATA21_374955,ZNF667_63934	NA	C6_729,CENPA_1058,EGLN3_112399,GPR17_2840,IFLTD1_160492,IPO7_10527,LOC100129865_100129865,LOC100131257_100131257,LOC100132618_100132618,LOC440991_440991,MAP3K4_4216,MIB1_57534,OR9G4_283189,SAMD14_201191,TSPAN13_27075,VGLL3_389136	NA	PODN_127435,NHLH2_4808,LOC400769_400769,ITGA10_8515,FAP_2191,IL17RB_55540,LOC100132303_100132303,PALLD_23022,AP3B1_8546,SNX24_28966,FOXP4_116113,CD2AP_23607,LOC642590_642590,HRSP12_10247,WNK2_65268,CORO2A_7464,C10orf35_219738,PLEKHA7_144100,FBXL14_144699,LOC728591_728591,DYNLRB2_83657,ARHGAP27_201176,RBBP8_5932,C20orf20_55257,TTC3_7267,RBM9_23543	NA	SCAP_22937,OR5AC4P_403271,C6orf151_154007,KIAA1919_91749,MLLT4_4301,A26A1_340441,LOC100130231_100130231,LOC100049717_100049717,LOC100132148_100132148,MKI67_4288,KRT7_3855,GTF2H3_2967,LOC100129334_100129334,LOC390730_390730
ACACA_31		NA	1	1	1	1		NA	NA	NA	NA	NA	NA	NA	NA
ACACB_32		NA	1	1	1	1		NA	NA	NA	NA	NA	NA	NA	NA
ACAD10_80724		1	1	1	1	1		NA	AQP11_282679,BTBD1_53339,C15orf40_123207,C8ORFK36_340359,E2F6_1876,GBA3_57733,JAM2_58494,KLHL14_57565,LARP4_113251,LOC100133264_100133264,LOC441461_441461,MYBL2_4605,RHBG_57127,TCF7_6932	NA	AGGF1_55109,C14orf105_55195,CHRNA4_1137,DHCR7_1717,EFHD1_80303,FASTKD2_22868,FNBP4_23360,GPR133_283383,ITGA6_3655,LOC100128210_100128210,LOC100129554_100129554,LOC646377_646377,LOC727945_727945,LRPAP1_4043,MECR_51102,MLH3_27030,MON2_23041,NECAB3_63941,OR5M5P_390166,PLA2G4D_283748,SASP_151516,SLC35B3_51000,SLC47A1_55244,SLIT1_6585,TMEM87B_84910,ZMYM2_7750	NA	LOC100129621_100129621,TIE1_7075,LOC149224_149224,LOC729454_729454,SFMBT1_51460,WWC2_80014,SPINK5_11005,FBXL18_80028,LOC100128307_100128307,WDR91_29062,PCMTD1_115294,TNFRSF1A_7132,LOC729479_729479,TRPM1_4308,CTDSPL2_51496,ANP32A_8125,ZNF668_79759,BCMO1_53630,CEACAM19_56971,SLC2A10_81031,TMPRSS2_7113,SERPIND1_3053,GGA1_26088	NA	ANGPTL3_27329,PEX11B_8799,ATOH8_84913,KCNJ3_3760,NGLY1_55768,CDCP1_64866,LOC100128453_100128453,CPZ_8532,RPS3A_6189,SH3D19_152503,LOC100132326_100132326,HIST1H2AH_85235,TCP10L2_401285,LOC402679_402679,FAM40B_57464,DPY19L4_286148,LOC100049717_100049717,C9orf47_286223,LOC100130887_100130887,LOC283257_283257,MMP8_4317,ST3GAL4_6484,LOC100130120_100130120,ALPK3_57538,NR1D1_9572,APBA3_9546,KIR2DS4_3809…
ACAD11_84129		1	1	NA	1	1		NA	AGTRAP_57085,APOL6_80830,C14orf39_317761,CPEB3_22849,FRMD8_83786,GCNT1_2650,KIAA0319L_79932,LOC100128988_100128988,LOC100129498_100129498,LOC100129501_100129501,LOC100130772_100130772,LOC100131944_100131944,LOC338591_338591,LOC644334_644334,PIGS_94005,PLEKHA8_84725,RFK_55312,SERPINA2_390502,SLC25A18_83733,SP100_6672,SUPT4H1_6827,WFDC1_58189,XPOT_11260,ZDHHC2_51201	NA	ADRA1A_148,C3orf33_285315,CCDC83_220047,CLEC4C_170482,DLD_1738,EIF2S2_8894,ELA2B_51032,GEMIN7_79760,HHAT_55733,LOC100130868_100130868,LOC643496_643496,LOC645348_645348,LOC649017_649017,ORC1L_4998,PAR-SN_347746,PAR5_8123,PARVG_64098,SF3B14_51639,YWHAQ_10971	NA	LOC647121_647121,SRGAP2L_647135,LOC100131773_100131773,MAT2A_4144,LOC728861_728861,PSD4_23550,LOC100131990_100131990,CRELD1_78987,RAF1_5894,LOC285205_285205,ARSJ_79642,RPL26L1_51121,LOC392030_392030,TMEM26_219623,MS4A6E_245802,TMPRSS13_84000,USP15_9958,TUBGCP3_10426,C16orf74_404550,ZNF676_163223,PFKL_5211	NA	DDR2_4921,LOC644950_644950,LOC391798_391798,MSH5_4439,CLIC5_53405,EIF3IP1_442720,C9orf103_414328,OVOL1_5017,FAM124A_220108,GPR180_160897,CHP2_63928,LOC100128284_100128284
ACAD8_27034		1	1	1	1	1		NA	ADRA1B_147,AKT3_10000,AMY2B_280,C11orf74_119710,C7orf36_57002,CORO1C_23603,DHX35_60625,GPR149_344758,INTS6_26512,KCNJ4_3761,LOC100128837_100128837,LOC374491_374491,LOC387890_387890,LOC388503_388503,LOC402375_402375,LOC729336_729336,MLH3_27030,P11_8909,PRKAB1_5564,RAPGEF3_10411,RNF11_26994,SDCCAG8_10806,SEC22C_9117,TRBV24OR9-2_6961,VLDLR_7436,WDR16_146845,ZFP2_80108	NA	C9orf4_23732,CPSF1P1_129099,ITK_3702,KIAA1919_91749,OXER1_165140,RPL21P2_140715,SLC35E3_55508,TTBK1_84630,ZNF317_57693,ZNF623_9831	NA	RUNX3_864,KIAA1383_54627,TIA1_7072,ZEB2_9839,SLC25A26_115286,MCF2L2_23101,ETV5_2119,ZCCHC4_29063,RNF150_57484,FLJ37543_285668,LOC728344_728344,FOXP4_116113,TMEM38B_55151,SEC61A2_55176,MS4A6E_245802,C11orf45_219833,ZFP106_64397,USP7_7874,RALY_22913,LOC728805_728805,FBXO7_25793,GGA1_26088,APOBEC3G_60489	NA	DOCK7_85440,OR10R2_343406,EFCAB2_84288,CTNNA1_1495,RARS2_57038,C9orf102_56959,KLF6_1316,LOC100128683_100128683,LOC121838_121838,PPM1A_5494,LOC100129334_100129334,KIFC3_3801,DMRTC2_63946
ACAD9_28976		1	1	1	1	1		NA	CXXC1_30827,EHD4_30844,EXDL1_161829,FCHO2_115548,FKBP9_11328,FLJ22763_401081,LOC100132171_100132171,LOC100132473_100132473,MCTP2_55784,MINPP1_9562,MLH3_27030,NOD1_10392,OR2L9P_81462,OTOP3_347741,PRR4_11272,RTN4RL1_146760,SDCCAG8_10806,TAGLN3_29114	NA	ANXA2_302,CD22_933,GBP4_115361,HNRPH1_3187,LHFPL4_375323,LOC100130885_100130885,LOC100131294_100131294,LOC151234_151234,NFE2L2_4780,RAB5B_5869,RSPRY1_89970,ZDHHC20_253832	NA	EPHA8_2046,LOC100133029_100133029,SYT11_23208,FCER1A_2205,TAF1B_9014,LOC729734_729734,FGD5_152273,ATXN7_6314,EEFSEC_60678,TOPBP1_11073,LOC100129696_100129696,EIF4A2_1974,LOC100130067_100130067,LOC646273_646273,HMGN4_10473,FOXP4_116113,KLHL7_55975,EIF3IP1_442720,FAM110B_90362,LOC100132809_100132809,CNBD1_168975,OGDHL_55753,MS4A6E_245802,TMPRSS13_84000,C11orf45_219833,KIF5A_3798,MRPS23_51649,CYP4F1…	NA	KLHL21_9903,HPCAL4_51440,SRGAP2_23380,HNRPLL_92906,FAM124B_79843,TTC21A_199223,LOC100131772_100131772,SENP5_205564,C6orf168_84553,HECA_51696,SLC22A1_6580,FBXL18_80028,PNPLA8_50640,JAK2_3717,AKAP3_10566,LOC100132444_100132444,RPPH1_85495,PPM1A_5494,FOXF1_2294,ATP5H_10476,GRIK5_2901,CARD8_22900
ACADL_33		NA	1	1	1	1		NA	NA	NA	NA	NA	NA	NA	NA
ACADM_34		1	1	1	1	1		NA	ALS2CR8_79800,ANXA1_301,AZIN1_51582,BSG_682,C7orf36_57002,C9orf32_28989,DDI2_84301,DPY19L2P3_442524,EPHA8_2046,GAS6_2621,IL7_3574,KRT84_3890,LIN54_132660,LOC100129509_100129509,LOC100131803_100131803,LOC402214_402214,LOC57228_57228,LOC729862_729862,LRRC58_116064,MEGF10_84466,N4BP1_9683,NUS1_116150,OR7E108P_81363,OXSR1_9943,PLEKHM2_23207,ROBO4_54538,SDCCAG8_10806,SERPINA3_12,SLC22A13_9390,SLC28A1_…	NA	AAK1_22848,AMFR_267,ARG1_383,C9orf4_23732,CLSTN3_9746,CYP2R1_120227,DEFA6_1671,ELL2_22936,FAM92B_339145,GTF2B_2959,GTF2H5_404672,KRT4_3851,LOC100129007_100129007,LOC100129244_100129244,LOC100130348_100130348,LOC100130454_100130454,LOC100130871_100130871,LOC200261_200261,LOC392713_392713,MAN2A1_4124,MRPL14_64928,NCAPH_23397,NFRKB_4798,PDCD11_22984,RCC1_1104,RIF1_55183,RNF138_51444,SEC14L3_266629,S…	NA	ZEB2_9839,ORC4L_5000,LOC391472_391472,NSUN2_54888,SRD5A1_6715,GZMK_3003,BNIP1_662,FOXO3_2309,ASL_435,EIF4H_7458,OPN1SW_611,PNOC_5368,PHYH_5264,FXYD6_53826,TMEM24_9854,LOC100128683_100128683,SPPL3_121665,C13orf28_122258,GFER_2671,ADAT1_23536,PEMT_10400,KCNJ12_3768,UBTF_7343,SHCL1_6466,LOC100128008_100128008,ARHGAP27_201176,UNC13D_201294,ELAVL1_1994,ZNF816A_125893,LOC100131955_100131955,FTCD_10841	NA	C1orf100_200159,LOC100129814_100129814,CHN1_1123,LOC100129746_100129746,LOC644601_644601,C6orf64_55776,LOC642319_642319,LOC100131699_100131699,ASB8_140461,C14orf24_283635,LOC100129334_100129334,ZNF624_57547
ACADS_35		1	1	1	1	1		NA	FABP3_2170,FLJ41278_400046,HECW1_23072,IGSF8_93185,KRT75_9119,LOC100128683_100128683,LOC100129218_100129218,LOC286016_286016,PARP2_10038,SKP1_6500,TAF1A_9015	NA	GOLSYN_55638,HNRPF_3185,KNG1_3827,LIMD1_8994,LOC730043_730043,RFPL3S_10737,ZBTB26_57684	NA	NSUN4_387338,PROK1_84432,LOC647121_647121,LOC100128305_100128305,IL1RN_3557,FAM62C_83850,DHX36_170506,MYB_4602,MTERF_7978,AKAP9_10142,ANKIB1_54467,HMBOX1_79618,CCNE2_9134,NFX1_4799,KIF24_347240,ZDHHC16_84287,LOC643855_643855,LOC100130184_100130184,CRX_1406,TBC1D17_79735	NA	GPR177_79971,ADIPOR1_51094,DAZL_1618,STAG1_10274,CP_1356,WIPF3_644150,SFRP4_6424,LOC100131558_100131558,IPO7_10527,C11orf80_79703,C11orf73_51501,IFLTD1_160492,BICD1_636,MLXIP_22877,LOC220416_220416,LOC100128283_100128283
ACADSB_36		1	1	1	1	1		NA	ADRA1B_147,AGTRAP_57085,APLP2_334,ASPH_444,ATG9A_79065,C10orf38_221061,DNAI2_64446,GPR37_2861,GRM6_2916,KIAA1009_22832,LOC100129213_100129213,LOC728633_728633,MGC16291_84856,MSRB2_22921,PEX13_5194,PHF17_79960,RFXDC2_64864,SEMA7A_8482,TEAD4_7004,TMOD3_29766,TOM1L1_10040,TRBV24OR9-2_6961,ZBTB47_92999	NA	ADSL_158,C14orf73_91828,C7orf27_221927,DPY19L2_283417,LOC387787_387787,OXER1_165140,SHF_90525,SLC46A2_57864,SPINLW1_57119,STAG1_10274	NA	CLEC4F_165530,FLJ14816_84931,LOC344875_344875,LOC100132146_100132146,MCF2L2_23101,ZCCHC4_29063,GNPDA1_10007,LOC728344_728344,AGER_177,HLA-DPB2_3116,BCLAF1_9774,LOC442676_442676,C8orf37_157657,OXR1_55074,OSBP_5007,TIMELESS_8914,MIP_4284,SPRYD4_283377,GLS2_27165,RAB2B_84932,VTI1B_10490,RAD51L1_5890,KIF7_374654,ZNF818_390963,NDUFV2P1_4730,ZNF677_342926,RALY_22913,CRYAA_1409,LOC96610_96610,TPST2_8459…	1	TMBIM1_64114,EPHA6_285220,MRPS22_56945,RBP2_5948,FLJ23049_79740,CCNB1_891,LOC100127891_100127891,PSKH2_85481,MAK10_60560,FANK1_92565,AKR1B1P3_729347,LOC100131457_100131457,ST3GAL4_6484,RNASEH2B_79621,LOC440337_440337,TTC25_83538,LOC100132713_100132713,ZNF285A_26974,DSCR4_10281,DSCR8_84677,FAM3B_54097,DGCR6_8214
ACADVL_37		1	NA	NA	NA	NA		NA	ANKRD5_63926,BCAS1_8537,CCL18_6362,CRYBB1_1414,KCNJ4_3761,KIAA0133_9816,KIF9_64147,KRT84_3890,LOC100130801_100130801,LOC100132577_100132577,LOC100132782_100132782,LOC149224_149224,LOC200810_200810,LOC646164_646164,NDUFS2_4720,NUBP1_4682,OR10T2_128360,OR5BS1P_390313,ORAI2_80228,PCNXL2_80003,POP4_10775,PPT2_9374,RNASEN_29102,SEMA7A_8482,SPATA21_374955,TMEM119_338773,VPS8_23355,ZER1_10444,ZFP28_1406…	NA	AKAP6_9472,C1orf174_339448,C20orf24_55969,C2orf44_80304,KL_9365,LOC100128374_100128374,LOC728117_728117,MON2_23041,PCLKC_54825,PTMS_5763,RNF4_6047,SMR3A_26952,UBQLNL_143630,USP2_9099	NA	ACSL3_2181,BBX_56987,LOC285205_285205,YIPF7_285525,TNFAIP8_25816,ALDH8A1_64577,HBS1L_10767,GNA12_2768,LOC645979_645979,TEK_7010,UBTD1_80019,BRMS1_25855,PAMCI_9182,NTS_4922,DCT_1638,LOC100128431_100128431,TARSL2_123283,CRKRS_51755,C19orf2_8725,ITPKC_80271,MPST_4357	NA	EPB41_2035,PFDN2_5202,RGS21_431704,C1orf218_54530,SPATA17_128153,AGT_183,CD28_940,EDEM1_9695,SLC22A13_9390,SCAP_22937,EPHA3_2042,PIGG_54872,LOC728723_728723,LY86_9450,LOC100131914_100131914,MAK_4117,SNHG5_387066,LOC100133102_100133102,C6orf168_84553,C7orf50_84310,NDUFA4_4697,LOC100129398_100129398,GPR124_25960,C8orf62_137133,SPAG1_6674,SLC2A8_29988,ELA1_1990,PTPRB_5787,PRDM4_11108,SPATA13_221178,…
ACAN_176		NA	1	1	1	1		NA	NA	NA	NA	NA	NA	NA	NA
ACAT1_38		1	1	1	1	1		NA	BRD7P_256109,CARD8_22900,CASP10_843,CENTD1_116984,CFLAR_8837,DPY19L2P3_442524,ENPP2_5168,EPB41L4B_54566,FKBP9_11328,FLJ16165_390928,GABRR1_2569,GPR149_344758,GTSE1_51512,LOC100133256_100133256,LOC649264_649264,MLH3_27030,NCAPD2_9918,NTRK2_4915,OTOP3_347741,POLR1E_64425,PPIL3_53938,PSD2_84249,RAPGEF3_10411,SNAP91_9892,SPATA21_374955,TCEA1P_6918,TEX9_374618,TRBV24OR9-2_6961,USP10_9100	NA	AKT2_208,FAM114A1_92689,FDX1_2230,GCKR_2646,IMPA2_3613,KIAA1737_85457,LINGO1_84894,LOC100128829_100128829,LOC100130885_100130885,LOC730024_730024,MPPED2_744,MSI2_124540,NFE2L2_4780,OXER1_165140,P2RX1_5023,PRAGMIN_157285,SAP30BP_29115,ULK3_25989,ZNF263_10127	NA	PODN_127435,LOC400769_400769,FCER1A_2205,TMEM81_388730,HADHA_3030,ZEB2_9839,EIF4A2_1974,PI4K2B_55300,ZCCHC4_29063,EMCN_51705,C4orf27_54969,HMGN4_10473,FOXP4_116113,LOC100128935_100128935,NACAD_23148,LOC100128613_100128613,SLC26A4_5172,LOC100128597_100128597,LOC100128737_100128737,EIF3IP1_442720,CNOT4_4850,LOC100132809_100132809,CNBD1_168975,OXR1_55074,MLANA_2315,NDUFA8_4702,CTR9_9646,MS4A6E_24580…	NA	TEDDM1_127670,LOC100129930_100129930,SHPRH_257218,bA16L21.2.1_548645,KLF6_1316,INSC_387755,LOC644800_644800,LOC440337_440337
ACAT2_39		1	NA	NA	NA	NA		NA	C4orf20_55325,CCDC52_152185,DCTD_1635,DDX60_55601,DNMT3L_29947,GLP1R_2740,KRT8P28_391099,LOC100128858_100128858,LOC643717_643717,LOC644649_644649,OR6Q1_219952,RPS6KA4_8986,SAP130_79595,SLAMF7_57823,SNAP91_9892,TCEA1P_6918,TCP11L2_255394,TTC7B_145567,ZNF98_148198	NA	ACTR1A_10121,CD200_4345,CD200R1_131450,CYP26B1_56603,EPC1_80314,ERO1L_30001,KRT83_3889,LILRB1_10859,LMBR1L_55716,LOC387939_387939,LOC389541_389541,LOC645638_645638,MEF2B_4207,MRPS25_64432,NFRKB_4798,NME1-NME2_654364,NME2_4831,PEMT_10400,PSMB1_5689,REPS1_85021,SDC1_6382,SFRS11_9295,SLC2A10_81031,SUFU_51684	NA	ATPAF1_64756,LOC100130197_100130197,KIAA0494_9813,LOC100129898_100129898,ATP1A1_476,RASAL2_9462,RNF149_284996,LOC642635_642635,METTL8_79828,LOC729399_729399,COL4A3_1285,CCDC13_152206,IFT57_55081,HHLA2_11148,MCF2L2_23101,EHHADH_1962,ADIPOQ_9370,LOC642329_642329,FLJ25770_339965,SEPT11_55752,GFM2_84340,LOC100127911_100127911,TDRD6_221400,SULF1_23213,EXT1_2131,SQLE_6713,PTPLAD2_401494,ALDH1A1_216,LOC…	NA	LAPTM5_7805,LOC645884_645884,UGT2B10_7365,MGC26597_206426,FAM133B_257415,C9orf98_158067,FER1L3_26509,PLEKHA7_144100,LOC100127946_100127946,LRRC51_220074,CLEC4C_170482,GPR19_2842,ACTR6_64431,SCYL2_55681,RFC3_5983,FAM12B_64184,ODF3L1_161753,IQGAP1_8826,DLX4_1748,PSMD8_5714
ACBD3_64746		1	1	1	1	1		NA	AIPL1_23746,ANKRD5_63926,C10orf105_414152,C1orf144_26099,C1orf77_26097,C3_718,C4orf28_133015,C9orf91_203197,CCDC109A_90550,CCDC52_152185,CFHR4_10877,CFLAR_8837,EXOC2_55770,FBXO42_54455,FLJ40504_284085,FLYWCH1_84256,GALNT8_26290,GAS2L3_283431,GPR120_338557,GRB14_2888,LOC100128043_100128043,LOC100132742_100132742,LOC100132953_100132953,LOC644131_644131,LOC644746_644746,LOC727961_727961,LOC728796_72…	NA	ASL_435,C6orf205_394263,FLJ46284_441369,LIPH_200879,LOC100128493_100128493,LOC341112_341112,LOC645201_645201,LOC649288_649288,LOC729723_729723,MEF2A_4205,PGBD5_79605,TRAF2_7186,ZAP70_7535	NA	CHRM3_1131,LOC729806_729806,ITGB1BP1_9270,CPSF3_51692,LOC100131991_100131991,MARCH3_115123,FLJ44606_401207,MEOX2_4223,RCP9_27297,PON1_5444,MGC39715_169166,FOLR1_2348,C11orf30_56946,KIF21A_55605,LOC100130906_100130906,NEDD4_4734,FSCN2_25794	NA	MYOM3_127294,OPRD1_4985,BTBD8_284697,RPAP2_79871,PRPF40A_55660,GLS_2744,IL17RB_55540,LOC649024_649024,SESN1_27244,GATAD1_57798,IFRD1_3475,TRY2P_207147,MLANA_2315,MYO3A_53904,ACTA2_59,RPS3_6188,LOC100129078_100129078,ATXN8OS_6315,UBAC2_337867,LOC100133168_100133168,RPL21P12_122409,ARHGEF18_23370,C19orf12_83636
ACBD4_79777		1	NA	NA	NA	NA		NA	ADFP_123,BAZ1A_11177,C14orf43_91748,CPM_1368,IL1A_3552,KCNU1_157855,LOC100130623_100130623,LOC100133211_100133211,MBTD1_54799,P11_8909,PLA2R1_22925,PODN_127435,PRKAR1A_5573,PTDSS1_9791,RAPGEF3_10411,RHBDL3_162494,SCP2_6342,SERPINF1_5176	NA	ADAM7_8756,AFG3L1_172,ALDH9A1_223,ANKRD16_54522,CSDA_8531,CSMD1_64478,DPEP3_64180,DYNC2LI1_51626,GPX7_2882,HS1BP3_64342,KIAA1772_80000,LMNA_4000,LOC100131353_100131353,LOC400347_400347,LOC442155_442155,MGST3_4259,RRAGD_58528,SF4_57794,SPPL2A_84888,SRC_6714,USP6NL_9712,ZBTB5_9925,ZNF550_162972	NA	ABCB11_8647,KLHL23_151230,CCDC141_285025,C3orf42_84657,MOBP_4336,FLJ25439_153657,JMJD1B_51780,HLA-W_352966,ECHDC1_55862,ANGPT2_285,ADO_84890,DBX1_120237,DNAJC15_29103,RAGE_5891,LOC100129334_100129334,TNS4_84951,CBX7_23492	NA	PHGDH_26227,ARHGAP30_257106,WNT6_7475,LOC100130204_100130204,LRRC58_116064,TFDP2_7029,GHSR_2693,CCR6_1235,CALB1_793,OR51H1P_401663,OR51A6P_390046,DDB2_1643,TMEM19_55266,GTF2H3_2967,LOC100130499_100130499,DDHD1_80821,STARD9_57519,CHD2_1106,CSTF1_1477,KRTAP19P4_337985
ACBD5_91452		1	1	1	1	1		NA	C21orf128_150147,CARD8_22900,CCDC52_152185,CUL4A_8451,DNAJC1_64215,EPB41L3_23136,FBXL11_22992,FLJ46111_283102,LOC100129836_100129836,LOC100131915_100131915,LOC100132473_100132473,LOC100132782_100132782,LOC100133211_100133211,MINPP1_9562,NKTR_4820,NR2F2_7026,NUP153_9972,PTAR1_375743,PVRL4_81607,QPCT_25797,RPL21P13_319144,SEC22C_9117,TEAD4_7004,TXNDC3_51314,WDR16_146845,ZBTB5_9925	NA	ADAR_103,ADNP2_22850,BLR1_643,CBLN4_140689,EIF4H_7458,ENDOGL1_9941,GOLGA5_9950,GOLT1B_51026,KSP37_643236,LOC100130486_100130486,LOC100130522_100130522,LOC390956_390956,MERTK_10461,NLRP14_338323,OSBPL2_9885,PARP8_79668,PDS5A_23244,PFKM_5213,PPIC_5480,RASGEF1A_221002,SH3YL1_26751,TTLL11_158135,ZNF214_7761,ZNF597_146434	NA	WIPF1_7456,FLNB_2317,CASR_846,C3orf21_152002,TMEM154_201799,NEK1_4750,CLCN3_1182,NUDT12_83594,SNX24_28966,ADCYAP1R1_117,LOC100130868_100130868,TMPRSS13_84000,TUBGCP3_10426,C14orf126_112487,HDGFRP3_50810,PSMD8_5714	NA	TXNDC12_51060,BTF3L4_91408,ZFYVE9_9372,FAM5B_57795,UGCGL1_56886,PLS1_5357,TMEM174_134288,AFAP1L1_134265,NT5C2_22978,C12orf11_55726,KRT77_374454,ZMYND15_84225,ZNF208_7757,ZNF30_90075
ACBD6_84320		1	1	1	1	1		NA	CCDC132_55610,CCDC52_152185,COX6C_1345,DEFB119_245932,FAM120A_23196,FBLIM1_54751,GPR153_387509,KIAA1529_57653,KRT18P50_442236,LOC100127998_100127998,LOC100128701_100128701,LOC253012_253012,LOC390586_390586,LOC644746_644746,MNS1_55329,MRC2_9902,PLEKHM2_23207,RFXDC2_64864,RYK_6259,TFAM_7019,TRIM69_140691,WDR16_146845,WDR52_55779,ZNFX1_57169	NA	ANXA1_301,BBS7_55212,C1orf92_149499,C6orf52_347744,CCND3_896,CD1C_911,EFR3B_22979,EPC1_80314,FADS2_9415,HRASLS3_11145,IFT57_55081,LOC100128210_100128210,LOC100128539_100128539,LOC100131959_100131959,LOC644661_644661,MTCH1_23787,POLE4_56655,RAI16_64760,SLC22A2_6582,SLC25A29_123096,STAM_8027,TM6SF1_53346	NA	LOC100129621_100129621,SLFNL1_200172,ZNF648_127665,BSN_8927,BBX_56987,GOLIM4_27333,NDUFA12L_91942,GCLC_2729,ELAVL2_1993,TALDO1_6888,PLEKHB1_58473,C15orf38_348110,LSM14A_26065,NANP_140838	NA	ADIPOR1_51094,LOC100129746_100129746,GPR103_84109,NIPBL_25836,C5orf42_65250,NUP155_9631,C6orf65_221336,PTCD1_26024,ZNF789_285989,LOC100129398_100129398,LOC100132148_100132148,RGR_5995,TCHP_84260,GIT2_9815,CDK8_1024,GLRX5_51218,LOC644800_644800,ABCA17_650655,LOC646842_646842,SNRPB_6628,LOC100132358_100132358
ACBD7_414149		NA	1	1	1	1		NA	NA	NA	NA	NA	NA	NA	NA
ACCN1_40		NA	1	1	1	1		NA	NA	NA	NA	NA	NA	NA	NA
ACCN2_41		1	1	1	1	1		NA	ASB13_79754,ATG4C_84938,CENTB1_9744,CLEC16A_23274,DDX17_10521,EEFSEC_60678,FAM78B_149297,FCGBP_8857,FLG2_388698,FLJ30403_729975,G6PC_2538,INSC_387755,ITPA_3704,LOC100130564_100130564,LOC100132280_100132280,LOC100132397_100132397,LOC100132800_100132800,LOC204800_204800,LOC400696_400696,LOC51252_51252,LOC643733_643733,LOC729774_729774,LOC87769_87769,MIER1_57708,MTHFD2L_441024,NOLC1_9221,OR51Q1_3900…	NA	ANXA10_11199,ATP5L_10632,BLZF2P_317729,C3orf48_151649,CEP78_84131,DHX58_79132,EEF1G_1937,KCNIP4_80333,LOC100129474_100129474,LOC100130999_100130999,LOC100131056_100131056,LOC341604_341604,LOC442272_442272,LOC730032_730032,MGC39584_441058,NOMO3_408050,OR2B6_26212,PANX2_56666,PCMTD2_55251,PDCL3_79031,PGLYRP4_57115,RAB5C_5878,RARRES1_5918,TMEM98_26022,TRA2A_29896	NA	IL17RB_55540,FGF5_2250,LOC100131198_100131198,C7orf10_79783,LOC644233_644233,EIF3E_3646,CHRM5_1133,CDH7_1005	NA	FRAP1_2475,PABPC4_8761,LOC391106_391106,ID2_3398,GPR113_165082,PECR_55825,CMTM6_54918,FBXO45_200933,KIAA1712_80817,OSGIN2_734,ARHGAP19_84986,SWAP70_23075,LOC100131820_100131820,RHOD_29984,SHANK1_50944,YWHAH_7533,CGI-96_27341
ACCN4_55515		NA	1	1	1	1		NA	NA	NA	NA	NA	NA	NA	NA
ACCN5_51802		NA	1	1	1	1		NA	NA	NA	NA	NA	NA	NA	NA
ACD_65057		1	NA	NA	NA	NA		NA	ALS2CL_259173,ASTN2_23245,B4GALT3_8703,C11orf67_28971,CCNY_219771,CFLAR_8837,FKBP9_11328,FLJ22763_401081,FLJ40504_284085,LAMC2_3918,LOC100132013_100132013,LOC148766_148766,NFIC_4782,OR51A8P_401662,STRN3_29966,TCEA1P_6918,TEKT5_146279,TEX9_374618,TMEM41B_440026,WDR16_146845	NA	LOC100129827_100129827,LOC100131141_100131141,LOC124496_124496,LOC642290_642290,NCOA1_8648,PCMTD1_115294,RSPRY1_89970,STAT5A_6776,STAT5B_6777,UMPS_7372,VPS13B_157680,ZNF98_148198	NA	LOC644941_644941,ACOT11_26027,BCL9_607,IAH1_285148,TAF1B_9014,RPL22L1_200916,LOC647212_647212,BMP3_651,PALLD_23022,PRELID2_153768,FOXP4_116113,ZNF212_7988,ZNF783_155060,PNOC_5368,LOC643228_643228,BRAP_8315,ETFA_2108,NOMO3_408050,KCNG2_26251,ARFGEF2_10564,CSE1L_1434,STAU1_6780,MC3R_4159,MGC70863_284942	NA	ENAH_55740,LOC645884_645884,KLF7_8609,RAB17_64284,KLHL30_377007,LOC728442_728442,HSPA1L_3305,SLC22A1_6580,TRPV5_56302,RG9MTD3_158234,WDR32_79269,KIAA1279_26128,AGBL2_79841,SLC43A1_8501,FLJ41278_400046,IL4R_3566,ZNF385C_201181,COASY_80347,ZBTB32_27033,LOC96610_96610
ACE_1636		NA	1	1	1	1		NA	NA	NA	NA	NA	NA	NA	NA
ACHE_43		1	NA	NA	NA	NA		NA	BTAF1_9044,CBX3_11335,CYP4F11_57834,KCNK5_8645,LOC728869_728869,LOC730382_730382,RNF186_54546,SNHG8_100093630,ZBTB47_92999	NA	BEST3_144453,C20orf72_92667,CYB561D2_11068,DSG2_1829,FGF5_2250,LOC100129957_100129957,LOC100133337_100133337,NEBL_10529,NFATC4_4776,OR52I2_143502,RBM27_54439,SNX5_27131,SPATA5L1_79029,TRY2P_207147,TUSC4_10641,UNC45A_55898,USP33_23032	NA	LOC643281_643281,TMEM196_256130,PLAA_9373,GALNACT-2_55454,PRF1_5551,LOC644202_644202,SMUG1_23583,CYB5B_80777,CCDC42_146849,GRB2_2885,SYNGR1_9145	NA	LRRC38_126755,AIM1L_55057,SLC35A3_23443,HIAT1_64645,SV2A_9900,GPATCH4_54865,CD84_8832,DOCK10_55619,SLC22A13_9390,MYH15_22989,CEP63_80254,LOC100128164_100128164,RANBP17_64901,TRIM31_11074,TRIM40_135644,LOC100128162_100128162,TLR4_7099,ZER1_10444,TBC1D13_54662,PLCE1_51196,C11orf56_84067,CSRP3_8048,CUL5_8065,ATM_472,LRTM2_654429,NANOGP1_404635,TAOK3_51347,TCTN2_79867,C14orf143_90141,SERPINA5_5104,PI…
ACIN1_22985		1	1	1	1	1		NA	AMDHD1_144193,C11orf67_28971,CASP9_842,CCDC52_152185,DDI2_84301,INCENP_3619,LIG3_3980,LOC100127998_100127998,LOC100129791_100129791,LOC253012_253012,LOC390586_390586,LOC645757_645757,MNS1_55329,MS4A5_64232,MYLK_4638,MYO6_4646,NNT_23530,PLEKHM2_23207,PSMC3P_5703,RFXDC2_64864,SDHB_6390,STOML3_161003,STRN3_29966,TMEM63B_55362,WDR16_146845,ZNRF3_84133	NA	C4orf6_10141,CDH6_1004,DGKD_8527,GPR17_2840,LIMS2_55679,LOC100132936_100132936,LOC791126_791126,TBX18_9096,TRPC4AP_26133	NA	C1orf151_440574,ATXN7_6314,SEPT11_55752,FER_2241,LOC100130882_100130882,C6orf150_115004,NFE2L3_9603,LOC392264_392264,NEUROD4_58158,CCDC53_51019,ADORA2B_136,LOC100131909_100131909,PCTP_58488	NA	KIF1B_23095,TTF2_8458,LOC100130251_100130251,LOC727713_727713,IFIH1_64135,PDCD6IP_10015,LOC131909_131909,LOC730218_730218,C4orf20_55325,USP49_25862,BYSL_705,CTNNAL1_8727,LTB4DH_22949,WDR22_8816,EXDL2_55218,ARIH1_25820,TBC1D2B_23102,B9D2_80776,LOC100130264_100130264
ACLY_47		1	1	1	1	1		NA	AGTRAP_57085,ASTN2_23245,CCDC52_152185,DDX60_55601,DNAI2_64446,FBXL11_22992,KIAA1529_57653,LOC100132473_100132473,LOC653198_653198,MYO9A_4649,PRH1_5554,RPL26_6154,SAA4_6291,SNAP91_9892,STRN3_29966,TCEA1P_6918,WDR16_146845,WWC1_23286	NA	C14orf93_60686,C6orf168_84553,FLJ39660_284992,KCNMA1_3778,LOC387939_387939,LOC389541_389541,PSMD13_5719,SDSL_113675	NA	OR10R2_343406,OR10R3P_391110,LOC649307_649307,OR10R1P_79513,HSP90AA3P_3322,OR6P1_128366,LOC642635_642635,SCN9A_6335,METTL8_79828,NMD3_51068,MCF2L2_23101,EIF4A2_1974,LOC100132805_100132805,EMCN_51705,C6orf201_404220,PECI_10455,BTN2A2_10385,MICB_4277,BVES_11149,LOC728406_728406,GABBR2_9568,GDPD5_81544,TMEM24_9854,PPP1R1A_5502,C14orf32_93487,WHDC1L2_440253,ALDH1A2_8854,C16orf74_404550,NCOR1_9611,UBT…	NA	SCMH1_22955,LOC100131056_100131056,ODC1_4953,VPS54_51542,LOC100128021_100128021,TRDN_10345,LOC100132735_100132735,NOM1_64434,C10orf110_55853,IDI1_3422,UROS_7390,BCCIP_56647,DHX32_55760,SCGB1D4_404552,TTC6_115669,SLC24A5_283652,ODF3L1_161753,P15RS_55197,LOC100132995_100132995,CEACAM7_1087,DGCR6_8214
ACMSD_130013		NA	1	1	1	1		NA	NA	NA	NA	NA	NA	NA	NA
ACN9_57001		1	1	1	1	1		NA	AGTRAP_57085,C20orf3_57136,C20orf70_140683,CAT_847,COG5_10466,DHX36_170506,ELF5_2001,GPR149_344758,KRT24_192666,LOC100129836_100129836,LOC100131953_100131953,LOC100133285_100133285,LOC158452_158452,LOC391076_391076,LOC442221_442221,LOC646114_646114,LOC653381_653381,LOC654350_654350,MAP4K1_11184,ODF2_4957,RPL26_6154,SLC35D1_23169,SMARCE1_6605,TCEA1P_6918,TMEM144_55314,WDR16_146845,WDR78_79819,ZNF5…	1	C12orf34_84915,GPR56_9289,LSM6_11157	1	SPATA18_132671,MEF2C_4208,EPHA7_2045,C14orf126_112487,SOCS4_122809,C14orf32_93487,LAMA3_3909,MYO1F_4542,ICAM5_7087,LOC729645_729645,SIGLECP8_114196	NA	RP1-27O5.1_728116,ZFYVE9_9372,MRPS21_54460,NAV1_89796,RHOU_58480,CCDC88A_55704,MTX2_10651,LOC728709_728709,MAD2L1_4085,ZNF815_401303,UNC5D_137970,PDCD1LG2_80380,RANBP6_26953,PRRX2_51450,SCGB1D4_404552,HSPA8_3312,LOC85391_85391,KIAA0528_9847,FMNL3_91010,TEGT_7009,SMARCD1_6602,SART3_9733,MTMR15_22909,MTMR10_54893,LOC100130522_100130522,PARD6G_84552,LOC730733_730733
ACO1_48		1	1	1	1	1		NA	AKAP7_9465,FLJ22763_401081,FLJ43879_401039,FLJ90650_206338,HS3ST4_9951,INTS4_92105,KRT18P50_442236,KRT24_192666,KRT6B_3854,LOC100128543_100128543,LOC100131558_100131558,LOC257039_257039,LOC442221_442221,NDUFS2_4720,PLCB1_23236,PRAGMIN_157285,PSMD14_10213,RAVER2_55225,RNASE11_122651,SLC9A2_6549,SMR3A_26952,TEX9_374618,TTPA_7274,ZFAND2A_90637,ZNF436_80818	NA	ATP11B_23200,B3GALNT1_8706,LOC100130017_100130017,LOC729170_729170,NFIC_4782,PLCB1_23236,TXNDC2_84203,UAP1L1_91373	NA	PLA2G2D_26279,MCOLN2_255231,MCOLN3_55283,BBX_56987,SEC31A_22872,SFXN1_94081,GUSB_2990,ASL_435,UBE2H_7328,GLT8D3_283464,PPP1R1A_5502,LOC728591_728591,KRT18P47_390634,CRKRS_51755,C17orf57_124989,TGFB1_7040,MPST_4357	NA	PABPC4_8761,DOCK7_85440,SRGAP2_23380,RAB4A_5867,C1orf96_126731,KLHL30_377007,LOC728442_728442,IL6ST_3572,LOC391847_391847,TBC1D22B_55633,ORC3L_23595,TXNDC8_255220,LOC100131699_100131699,CSRP3_8048,LOC120824_120824,OR8G3P_387815,OR8D1_283159,DDX47_51202,LOC100129509_100129509,FGF9_2254,LOC644800_644800,POP4_10775,PIWIL3_440822
ACO2_50		1	1	1	1	1		NA	AQP11_282679,CACNB1_782,COL4A2_1284,FKBP9_11328,FREM2_341640,GTF2E1_2960,LOC100129836_100129836,LOC100131933_100131933,LOC100131944_100131944,LOC100132326_100132326,LOC100132345_100132345,LOC644590_644590,P4HA1_5033,THPO_7066,XPOT_11260	NA	AGGF1_55109,B3GNTL1_146712,C14orf179_112752,C1orf174_339448,C9orf4_23732,C9orf5_23731,CRTC1_23373,EARS2_124454,FBXL4_26235,FDX1_2230,FERMT3_83706,INTS9_55756,LOC100128032_100128032,LOC100130480_100130480,LOC146909_146909,LOC729804_729804,LOC730024_730024,LRRC40_55631,OCA2_4948,P2RX1_5023,PLEKHG6_55200,PTGER2_5732,RBAK_57786,RHOC_389,RNF2_6045,SFRS11_9295,SLCO1B3_28234,SRFBP1_153443,SVOPL_136306,T…	NA	LCE1C_353133,SCRN3_79634,USP40_55230,FLJ78302_729230,SCIN_85477,HOXA9_3205,EIF3IP1_442720,C11orf73_51501,ACTN1_87,LOC100128140_100128140,GATAD2A_54815,ZNF461_92283,ZNF221_7638,C20orf20_55257,C22orf30_253143,APOBEC3G_60489	NA	KLHL21_9903,KLF11_8462,ASXL2_55252,SLC9A4_389015,HS6ST1_9394,FAM124B_79843,PVRL3_25945,PIGG_54872,POLN_353497,KIF2A_3796,MCCC2_64087,DBIL2_1624,GAPDHL5_100093717,LOC100130231_100130231,JAK2_3717,XPA_7507,KRT18P13_392371,MKI67_4288,LOC728842_728842,ART4_420,LOC100128683_100128683,FAM14B_122509,C16orf80_29105,NR1D1_9572,APBA3_9546,TMEM146_257062,ELAVL1_1994,ZIM2_23619,PEG3_5178,LOC100130264_1001302…
ACOT1_641371		NA	1	NA	1	1		NA	NA	NA	NA	NA	NA	NA	NA
ACOT11_26027		1	1	1	1	1		NA	ABCF3_55324,ACAA1_30,ACAA2_10449,ALG6_29929,AMN1_196394,ARHGAP19_84986,ATF1_466,ATP5S_27109,AZI1_22994,B4GALT5_9334,BAT2D1_23215,BHMT2_23743,C16orf70_80262,C16orf71_146562,C19orf62_29086,C1orf57_84284,C2orf28_51374,C4orf31_79625,C9orf100_84904,C9orf85_138241,CD4_920,CDKL1_8814,CLCA3_9629,CLPTM1L_81037,COQ4_51117,CST5_1473,CYP2C9_1559,DHX8_1659,DKFZp434B1231_91156,DLGAP1_9229,DMRT1_1761,EGFL11_346…	NA	ADAM9_8754,ADH5_128,ADPRTL4_23783,ANKRD29_147463,ANKRD50_57182,ANKRD52_283373,APOBEC4_403314,ARHGEF17_9828,ARL11_115761,ARPC5_10092,ART3_419,ATP6V1G3_127124,B3GAT2_135152,BCL6_604,BNC2_54796,BRSK1_84446,C10orf11_83938,C10orf63_219670,C17orf78_284099,C19orf57_79173,C1orf175_374977,C6orf126_389383,C6orf205_394263,C9orf123_90871,CACNA1B_774,CCM2_83605,CDK4_1019,CEACAM16_388551,CHST12_55501,CNGA3_126…	NA	DFFB_1677,TNFRSF9_3604,RCAN3_11123,TRIT1_54802,CYP4A11_1579,RAVER2_55225,LOC100133029_100133029,ANKRD35_148741,SLC25A44_9673,OR10T2_128360,FCER1A_2205,GLT25D2_23127,LOC647209_647209,RABIF_5877,KLHL12_59349,LOC730226_730226,LOC100130123_100130123,LOC728528_728528,ZNF124_7678,TAF1B_9014,MSH2_4436,CYP26B1_56603,C2orf40_84417,LOC554226_554226,NEB_4703,C2orf62_375307,ITM2C_81618,LOC391491_391491,GRIP2…	NA	SLC2A5_6518,EPHA8_2046,EYA3_2140,ADPRHL2_54936,DPH2_1802,LOC400769_400769,C1orf9_51430,RABGAP1L_9910,C1orf19_116461,CR1_1378,IARS2_55699,DUSP10_11221,C1orf67_200095,LOC391169_391169,TAF5L_27097,KIAA0133_9816,SRD5A2_6716,MEMO1_51072,LOC400950_400950,LOC339804_339804,USP34_9736,TGOLN2_10618,C2orf51_200523,LOC129522_129522,LOC645955_645955,LOC129402_129402,RQCD1_9125,INHA_3623,OXSR1_9943,SEC22C_9117…
ACOT12_134526		NA	1	1	1	1		NA	NA	NA	NA	NA	NA	NA	NA
ACOT2_10965		1	NA	NA	NA	NA		NA	C16orf68_79091,C9orf29_652972,CCNY_219771,DEK_7913,FGD2_221472,KRT223P_643115,KRT24_192666,LGALS8_3964,LOC100133204_100133204,LOC220433_220433,LOC654350_654350,OR6N2_81442,PPIAP17_170540,RHBDD3_25807,SIAE_54414,ZFAND2A_90637	NA	ACCN5_51802,CCDC34_91057,GLT25D1_79709,GPR17_2840,GYS2_2998,LIMS2_55679,LOC100128008_100128008,LOC100129746_100129746,LOC100132383_100132383,PA2G4P6_646083,RBM27_54439,SPAG9_9043,TM4SF18_116441,ZNF529_57711	NA	CTH_1491,LOC442035_442035,ANKRD28_23243,OR7E38P_389537,ZRANB1_54764,KCNE3_10008,MMP13_4322,PSMC1_5700,WARS_7453,CPSF4L_642843,C19orf42_79086,EHD2_30846,GLTSCR2_29997,SEPW1_6415	NA	ARID1A_8289,NT5C1B_93034,LOC100128029_100128029,LOC644056_644056,SP3_6670,TCHP_84260,GIT2_9815,ANKRD13A_88455,FLJ40142_400073,C14orf147_171546,GLRX5_51218,LOC100131439_100131439,C17orf77_146723,SIGLEC15_284266,SERPINB11_89778,NLRP7_199713
ACOT4_122970		1	NA	NA	NA	NA		NA	BRD4_23476,C4orf28_133015,CAPN10_11132,E2F3_1871,IRF2BP2_359948,IRF5_3663,KRT223P_643115,KRT24_192666,LHFP_10186,LOC100132303_100132303,LOXHD1_125336,NDUFB3_4709,PAQR3_152559,PPFIA4_8497,SIRPB2_284759,SLC9A2_6549,TTC8_123016,ZHX2_22882	NA	BSCL2_26580,DHFR_1719,KRT27_342574,LOC155006_155006,LOC391672_391672,LOC646737_646737,PLD5_200150,RCC1_1104,TFEB_7942,TGFB3_7043,WDR41_55255,ZMYND12_84217	NA	IFI44_10561,IGFBP5_3488,INPP5D_3635,IL17RE_132014,ADAMTS9_56999,RASA2_5922,LOC728442_728442,FAT_2195,MYLIP_29116,SMOC2_64094,LOC442389_442389,KCNT1_57582,LOC100131848_100131848,KCNE3_10008,LOC100132824_100132824,LOC390730_390730,LOC100132641_100132641,FBXL20_84961,LOC100133332_100133332,LOC100127969_100127969,SEPW1_6415,LOC100131955_100131955	NA	CSF1_1435,LOC339804_339804,LOC644056_644056,LOC100132937_100132937,FECHP_2236,TKT_7086,POLQ_10721,G3BP2_9908,ENPEP_2028,CCDC100_153241,SIL1_64374,CCDC129_223075,LOC100128613_100128613,CTTNBP2_83992,C8orf31_286122,LOC100049717_100049717,ZER1_10444,AKR1C4_1109,C10orf39_282973,LOC283392_283392,GOLGA5_9950,ACSM5_54988,NF1_4763,SIGLEC10_89790,SPAG4L_140732,GMEB2_26205,IL10RB_3588
ACOT6_641372		NA	1	1	1	1		NA	NA	NA	NA	NA	NA	NA	NA
ACOT7_11332		1	1	1	1	1		NA	ABCF2_10061,ABHD12_26090,AGPAT7_254531,ANKAR_150709,ARID4A_5926,B3GAT1_27087,C10orf107_219621,C10orf72_196740,C20orf51_63930,C2orf34_79823,C2orf42_54980,C6orf170_221322,C9orf57_138240,CAB39_51719,CBR3_874,CCNA2_890,CCND3_896,CDCP2_200008,CDK8_1024,CEACAM7_1087,CEBPG_1054,CENPA_1058,CKAP2L_150468,CLUAP1_23059,COL4A2_1284,CREG1_8804,CYP2B7P1_1556,DBR1_51163,DCUN1D1_54165,DEFA4_1669,DERL3_91319,DLG5…	NA	ABHD1_84696,ALS2CR8_79800,ANKHD1-EIF4EBP3_404734,APBB3_10307,ASXL2_55252,BACH1_571,C16orf75_116028,C19orf28_126321,C1orf158_93190,C9orf85_138241,CACNG1_786,CALCRL_10203,CCK_885,CD1C_911,CEP76_79959,CGN_57530,CHMP2B_25978,CHRNB2_1141,CNOT4_4850,COL29A1_256076,CPNE9_151835,CRYGN_155051,CTPS_1503,CYP2U1_113612,CYP3A5P1_1578,DCAKD_79877,DHX15_1665,DLX4_1748,DNAL1_83544,DPY19L2P1_554236,ELOVL7_79993,E…	NA	CCDC27_148870,RUNX3_864,LOC100131056_100131056,BXDC5_80135,GNG5_2787,ATXN7L2_127002,LOC400769_400769,GDAP2_54834,MEF2D_4209,LOC391169_391169,LOC100129278_100129278,CIAO1_9391,LOC391428_391428,LIMS2_55679,GPR17_2840,LOC100127929_100127929,PDK1_5163,LOC344875_344875,LOC100128640_100128640,RHO_6010,ECT2_1894,MCF2L2_23101,EIF4A2_1974,LOC285303_285303,SENP5_205564,MED28_80306,PI4K2B_55300,ZCCHC4_29063…	NA	PABPC4_8761,RPAP2_79871,FAM46C_54855,LOC391102_391102,PAQR6_79957,MNDA_4332,OR6F1_343169,RHOQ_23433,CNRIP1_25927,LOC284998_284998,HNMT_3176,CRYGC_1420,GPR55_9290,SPATA3_130560,ASB18_401036,LOC100128772_100128772,HACL1_26061,NEK10_152110,SLC4A7_9497,TTC21A_199223,MAP4_4134,C3orf25_90288,RAB6B_51560,RTP2_344892,WHSC2_7469,SAP30_8819,LOC389246_389246,LMBRD2_92255,LOC644285_644285,RHOBTB3_22836,CPEB4…
ACOT8_10005		1	1	1	1	1		NA	ACCN5_51802,ATXN3_4287,BASP1_10409,BNC1_646,C11orf46_120534,C20orf152_140894,DCTN6_10671,FBN1_2200,GABRR1_2569,GFAP_2670,GPRC5B_51704,KIAA1377_57562,LGALS2_3957,LOC390933_390933,LOC647174_647174,MAP4K5_11183,MLH3_27030,PSD2_84249,RAD17P1_9207,RRM2B_50484,TCEA1P_6918,TEX9_374618,UNQ1940_389558,VLDLR_7436,VTCN1_79679,WBSCR17_64409,WBSCR22_114049,YIPF4_84272,ZCCHC4_29063	NA	ABI3_51225,AP4B1_10717,ARHGAP29_9411,FNDC3A_22862,GRB10_2887,GTF2H3_2967,KCNMB3_27094,KCNT2_343450,LOC100130798_100130798,LOC100130962_100130962,LOC389049_389049,LOC441005_441005,LOC730024_730024,MAPK1_5594,MARCH1_55016,OR4A44P_403250,OXER1_165140,PCMTD1_115294,PLEKHG6_55200,RAPGEF3_10411,RPL39L_116832,SIM2_6493,SLC5A4_6527,SLCO1B3_28234,tAKR_389932,TAP1_6890,ZNF395_55893,ZNF642_339559	NA	EPHA8_2046,LOC644941_644941,HOOK1_51361,PCNXL2_80003,USP40_55230,ATG7_10533,PALLD_23022,TRIML1_339976,BVES_11149,LOC100128613_100128613,ZNF212_7988,ZNF783_155060,LOC100132809_100132809,LOC402359_402359,C10orf67_256815,FBXL14_144699,WBP11_51729,LOC283480_283480,ANP32A_8125,CBLN2_147381,NCLN_56926,CSE1L_1434,MPST_4357	NA	CYP4A11_1579,OMA1_115209,RSRC1_51319,LOC730218_730218,NFXL1_152518,CCRN4L_25819,LOC54103_54103,MYH16_84176,PDAP1_11333,BUD31_8896,DENND4C_55667,OR8C1P_8580,LOC730125_730125,CIITA_4261,RECQL5_9400,SAP30BP_29115,LOC645355_645355,C5AR1_728,SUMO3_6612
ACOX1_51		1	1	1	1	1		NA	AADAT_51166,ALS2CR11_151254,C10orf92_54777,C12orf50_160419,C4orf15_79441,C6orf170_221322,CKAP5_9793,CRTC2_200186,CYP4F8_11283,DFNB31_25861,FKBP9_11328,FLJ23861_151050,IFNK_56832,JRK_8629,LHX6_26468,LOC100129501_100129501,LOC100131953_100131953,LOC100132227_100132227,LOC100133118_100133118,LOC120824_120824,LOC286016_286016,LOC402716_402716,LOC442221_442221,LOC642319_642319,LOC645965_645965,LOC7294…	NA	C11orf30_56946,C9orf85_138241,CYP4A22_284541,ELFN2_114794,FAF1_11124,FAIM2_23017,FANK1_92565,GBP4_115361,GTF2A2_2958,HDHD2_84064,KCNK18_338567,LOC100127996_100127996,LOC100129753_100129753,LOC645884_645884,LOC647288_647288,LRRC47_57470,LXN_56925,MLF1_4291,NBPF3_84224,OAS1_4938,PCSK1_5122,PFKL_5211,RBM5_10181,SETP2_326277,STAR_6770,TBC1D7_51256,TPPP2_122664	NA	PODN_127435,SRGAP2L_647135,FCER1A_2205,TMEM81_388730,BBX_56987,C4orf27_54969,LOC100131914_100131914,SESN1_27244,ARHGAP18_93663,HDAC9_9734,LOC100128613_100128613,LOC286002_286002,LOC100132809_100132809,GLIS3_169792,MLANA_2315,NDUFA8_4702,PTGS1_5742,DNAJB13_374407,C11orf45_219833,WBP11_51729,LOC100128908_100128908,C15orf24_56851,CAPN3_825,BEAN_146227,SNTB2_6645,TMIGD1_388364,CRKRS_51755,MRPS23_5164…	NA	C1orf167_284498,ENAH_55740,OBSCN_84033,RHOU_58480,TTC21B_79809,SRD5A3_79644,LOC728442_728442,THG1L_54974,SLC2A12_154091,TERF1_7013,EFR3A_23167,RG9MTD3_158234,MCART1_92014,WT1_7490,ARID2_196528,POP4_10775,DUSP15_128853
ACOX2_8309		NA	1	1	NA	NA		NA	NA	NA	NA	NA	NA	NA	NA
ACOX3_8310		1	1	1	1	1		NA	C10orf136_414260,C9orf89_84270,DDX59_83479,FLJ44817_400224,FSD2_123722,GRM1_2911,LCORL_254251,LECT1_11061,LHX4_89884,LOC100131286_100131286,LOC440706_440706,LOC729285_729285,MRPS25_64432,MTIF2_4528,RAB3B_5865,TLK2_11011,USP13_8975,ZNF221_7638	NA	ASPSCR1_79058,B4GALT1_2683,C8orf47_203111,EVC_2121,FASTKD3_79072,GABRA2_2555,KLHL10_317719,MAP3K4_4216,OR13C1P_392377,SSR2_6746,STX11_8676,SYT11_23208,TFDP2_7029,THEG_51298,TRBV8-1_28588,WIPF2_147179,ZMYM4_9202	NA	KCNT2_343450,CPSF3_51692,IL1RL2_8808,CD36_948,TNFRSF11B_4982,LRRC8A_56262,NUP188_23511,C10orf137_26098,PDGFD_80310,CDH3_1001,ZNF341_84905	NA	C2orf50_130813,ANTXR2_118429,ZNF354A_6940,SERPINB6_5269,SLC25A40_55972,MYH16_84176,PDAP1_11333,IFT74_80173,ZBTB5_9925,LOC100132148_100132148,KIAA1975_119385,ZNF215_7762,GAB2_9846,HEATR4_399671,LOC729950_729950,SLC39A6_25800,ELP2_55250,LOC100131014_100131014,ZNF742_730008,LOC100130264_100130264,MYT1_4661
ACOXL_55289		NA	1	1	1	1		NA	NA	NA	NA	NA	NA	NA	NA
ACP1_52		1	1	1	1	1		NA	AARS2_57505,ACAD8_27034,ACOT1_641371,ADK_132,AGA_175,AKR1C2_1646,AQP8_343,B2M_567,B3GALT2_8707,BBS4_585,BMS1_9790,BRP44L_51660,BRPF3_27154,BRWD2_55717,BTN1A1_696,C10orf54_64115,C10orf90_118611,C17orf46_124783,C18orf51_125704,C1orf141_400757,C1orf96_126731,C20orf66_343629,C3orf63_23272,C5orf28_64417,C6orf115_58527,C7orf45_136263,C8orf46_254778,CCDC76_54482,CDC42BPA_8476,COX7B2_170712,DDEFL1_55616,…	NA	ABCC12_94160,ABHD4_63874,ADSSL1_122622,AIM1L_55057,AKT1_207,ALS2CR11_151254,ANKRD24_170961,ARRDC4_91947,ATAD5_79915,ATP5G3_518,B4GALT5_9334,BTN3A1_11119,BUB1B_701,C14orf140_79696,C15orf48_84419,C1orf32_387597,C1QTNF2_114898,C2orf55_343990,C4orf40_401137,C5orf4_10826,C7orf27_221927,C8orf37_157657,C9orf93_203238,CCDC129_223075,CCDC38_120935,CCNE1_898,CCNF_899,CCT4_10575,CD109_135228,CD58_965,CDC26_…	NA	MEGF6_1953,EPHA8_2046,RUNX3_864,PHC2_1912,GPBP1L1_60313,LOC644941_644941,TMEM61_199964,SH2D2A_9047,OR6Y1_391112,LOC100131825_100131825,TADA1L_117143,LOC100131486_100131486,NCF2_4688,ARPC5_10092,KIF14_9928,TNNT2_7139,MARK1_4139,DUSP10_11221,TMEM63A_9725,LOC100128826_100128826,LOC100129588_100129588,LOC100131507_100131507,LOC344167_344167,LOC100131284_100131284,LOC642340_642340,WIPF1_7456,FLJ20160_…	NA	UTS2_10911,PEX14_5195,HYI_81888,LOC391037_391037,SLC16A4_9122,OR10J9P_391120,C1orf96_126731,ARV1_64801,ODC1_4953,ZNF512_84450,THUMPD2_80745,KIAA1715_80856,OBSL1_23363,ZDHHC3_51304,EXOSC7_23016,CLEC3B_7123,LOC100129354_100129354,MRP63P3_359730,ARHGEF3_50650,FLJ44379_132203,LOC375350_375350,KPNA4_3840,MMRN1_22915,LOC100128754_100128754,RPL37_6167,ISL1_3670,FCHO2_115548,C5orf37_134359,TMEM161B_15339…
ACP2_53		1	1	1	1	1		1	C10orf82_143379,C3orf25_90288,C3orf27_23434,C9orf41_138199,CENPT_80152,CNIH3_149111,CPB2_1361,CUEDC1_404093,CYP3A5_1577,CYP3A5P1_1578,CYP3A7_1551,DDB2_1643,FAM114A1_92689,GHRHR_2692,HIF1A_3091,KLHL5_51088,KRT82_3888,LOC100128197_100128197,LOC100128865_100128865,LOC100132033_100132033,LOC100132074_100132074,LOC389997_389997,LOC643613_643613,LOC729306_729306,LOC729467_729467,MADD_8567,MAST1_22983,M…	1	AGBL2_79841,AGBL4_84871,BTN3A3_10384,C1orf165_79656,C22orf29_79680,C6orf66_29078,CFB_629,DDB2_1643,FER1L4_80307,HIN1L_360227,LOC100131750_100131750,LOC391592_391592,LOC646873_646873,LOC730174_730174,MADD_8567,MYBPC3_4607,MYEOV2_150678,NANP_140838,NUP160_23279,PCMTD1_115294,PPAT_5471,RAB43_339122,SCML4_256380,SEC63_11231,SMYD4_114826,SRP72_6731,ZDHHC18_84243,ZNF571_51276	NA	LOC100129898_100129898,USH2A_7399,PASK_23178,PPARG_5468,KLF3_51274,CCDC100_153241,KRT18P16_391827,KIAA1244_57221,FLJ42280_401388,CRYGN_155051,GALNTL5_168391,KCNU1_157855,DPY19L4_286148,STOM_2040,FAM129B_64855,LRRC20_55222,C11orf60_56912,ARCN1_372,PDP2_57546,SREBF1_6720,TWSG1_57045,C18orf22_79863,ELL_8178	NA	PINK1_65018,PIP5K1A_8394,NCSTN_23385,COL6A6_131873,RBP2_5948,UTP15_84135,LOC202459_202459,CCNE2_9134,TP53INP1_94241,C9orf4_23732,SAR1A_56681,MADD_8567,MYBPC3_4607,SF3B2_10992,LOC341333_341333,TLK2_11011,SIGLEC15_284266,STX16_8675,CECR6_27439
ACP5_54		1	NA	NA	NA	NA		NA	ADAMTS16_170690,LOC100129998_100129998,LOC100132937_100132937,LOC148766_148766,MTP18_51537,NPPA_4878,RNASEH2A_10535,RPL21_6144,ZNF43_7594	NA	AKAP10_11216,C2orf28_51374,ETV3L_440695,FRZB_2487,GALNACT-2_55454,GBP4_115361,GNPAT_8443,LOC100128865_100128865,LOC100129266_100129266,LOC643749_643749,LOC645884_645884,LOC653702_653702,MLSTD2_84188,OR13Z1P_403228,PLA2G4E_123745,RGS7_6000,SAMD12_401474,SLC22A14_9389,SPECC1_92521,SRP72_6731	NA	SCP2_6342,UOX_391051,MPHOSPH10_10199,RANBP2_5903,GORASP2_26003,TLK1_9874,PGAP1_80055,NANOGP2_414131,SFRS12IP1_285672,TNPO1_3842,FCHO2_115548,TCP1_6950,AGPAT4_56895,LOC100132653_100132653,SOX7_83595,FZD3_7976,TRPC2_7221,APBB1_322,CCDC73_493860,API5_8539,PSMAL_219595,KIAA1853_84530,FLT1_2321,C13orf28_122258,C14orf105_55195,GGT6_124975,SMTNL2_342527,KRT41P_8686,LOC646048_646048,ZNF426_79088,ZNF121_7…	NA	CHIT1_1118,DEGS1_8560,TP63_8626,TBC1D1_23216,DTWD2_285605,LOC100132936_100132936,LOC643836_643836,LOC100113407_100113407,LOC729177_729177,LOC643623_643623,LOC100128261_100128261,TRBV17_28570,LOC100129398_100129398,C10orf59_55328,AKR1B1P3_729347,CCND1_595,LST-3TM12_338821,PPFIBP1_8496,OR6C73P_403289,IFNG_3458,PSMD9_5715,LOC646877_646877,LOC100133168_100133168,PITPNA_5306,LOC124974_124974,ARMC7_796…
ACP6_51205		1	1	1	1	1		NA	C4orf28_133015,C6orf141_135398,CATSPERB_79820,CDK5_1020,EGFR_1956,LOC100129203_100129203,LOC730218_730218,P11_8909,RAPGEF3_10411,SLC1A6_6511,TRAF1_7185,ZNF234_10780	NA	BST1_683,C15orf26_161502,CACNA1G_8913,DUSP22_56940,GNAT3_346562,KBTBD10_10324,LOC100128841_100128841,LOC100129623_100129623,LOC100131182_100131182,LOC644233_644233,LOC728027_728027,PCTP_58488,WFS1_7466,ZC3HAV1_56829	NA	POU2F1_5451,C3orf42_84657,LOC389257_389257,UNC93A_54346,TPH2_121278,CUEDC1_404093,RANBP3_8498,CSNK2A1_1457	NA	SCYL3_57147,RAB17_64284,LY86_9450,TMEM196_256130,PNPLA8_50640,CA1_759,TXN_7295,NR6A1_2649,C10orf39_282973,CCKBR_887,CLP1_10978,ST3GAL4_6484,PKNOX1_5316
ACPL2_92370		1	1	1	1	1		NA	ATP10A_57194,C15orf40_123207,C1orf110_339512,C1orf128_57095,C2CD3_26005,C6orf65_221336,CASP3_836,CNDP2_55748,DDX55_57696,DUXAP1_503630,ELK3_2004,EZR_7430,FLJ16165_390928,G3BP1_10146,HMGCL_3155,ISG20L2_81875,LAMA1_284217,LOC100129561_100129561,LOC100131051_100131051,LOC100131640_100131640,LOC144817_144817,LOC646048_646048,LOC729178_729178,MT1M_4499,MYL3_4634,NRP2_8828,PLD2_5338,POU5F1_5460,SERPINA…	NA	APOBEC3G_60489,C10orf58_84293,GJC1_10052,HIPK3_10114,LOC100128566_100128566,LOC644192_644192,LOC647996_647996,LOC727780_727780,LOC728777_728777,PNPLA3_80339,TMCO3_55002,WDR76_79968,ZNF28_7576	NA	WDR78_79819,KIAA1614_57710,LOC100129169_100129169,ZSWIM2_151112,MOGAT1_116255,ZBTB47_92999,LOC339977_339977,SGCB_6443,LOC653794_653794,LOC100130942_100130942,RXRB_6257,EGFL11_346007,MTRF1L_54516,LOC100128418_100128418,KIAA0515_84726,SLC43A1_8501,LOC728842_728842,C12orf50_160419,LOC100128276_100128276,DHRS1_115817,LOC441800_441800,HSD17B14_51171,EIF2S2_8894	NA	KIAA0467_23334,FAF1_11124,TMEM61_199964,BSND_7809,GALM_130589,DAPL1_92196,TMBIM1_64114,SLC15A2_6565,ILDR1_286676,USO1_8615,LOC152594_152594,KLHL2_11275,NDUFS6_4726,ERAP1_51752,LOC100130260_100130260,RBM22_55696,FLJ41649_401260,C6orf170_221322,MMD2_221938,ADAMDEC1_27299,LOC100129398_100129398,SPTAN1_6709,TYR_7299,GALNT4_8693,CHGA_1113,HEXA_3073,TMEM202_338949,MRPS5P4_359797,TFPT_29844,LOC100128232…
ACPP_55		1	1	1	1	1		NA	AMTN_401138,ELK4_2005,GARNL1_253959,KCTD19_146212,KIAA1712_80817,LOC100128176_100128176,OR56A7P_81236,PODN_127435	NA	ATP6V0B_533,B3GALT2_8707,CDCA7L_55536,EIF3E_3646,FADS3_3995,HAP1_9001,HMHB1_57824,KIDINS220_57498,KITLG_4254,LOC131909_131909,LOC727915_727915,LOC732024_732024,MTCH1_23787,NFKBIZ_64332,RASGEF1A_221002,RPL21P10_319143,SDSL_113675,SERP2_387923,TGM4_7047,WDR70_55100,YPEL4_219539	NA	SGIP1_84251,CPSF3_51692,LAPTM4A_9741,MTIF2_4528,JMJD1A_55818,MGAT5_4249,SCN3A_6328,SCN9A_6335,MYD88_4615,MGLL_11343,CDS1_1040,C5orf27_202299,PRR16_51334,RNF130_55819,MTHFD1L_25902,SLC22A1_6580,FLJ41200_401492,C9orf127_51754,TSPAN14_81619,ACSL5_51703,MGMT_4255,USH1C_10083,WT1_7490,C11orf9_745,PANX3_116337,XPOT_11260,EPYC_1833,KIAA0423_23116,ACOT1_641371,NT5CP2_326611,TGFB3_7043,FBN1_2200,C15orf27_…	NA	IFI44_10561,GTF2B_2959,TADA1L_117143,LOC91461_91461,LOC100128029_100128029,LYPD1_116372,CACNA2D2_9254,LOC730049_730049,LOC90113_90113,CC2D2A_57545,RASSF6_166824,CXCL10_3627,LOC344978_344978,FLJ33360_401172,GMNN_51053,RCP9_27297,TPST1_8460,KIAA0196_9897,LOC100131263_100131263,CCDC107_203260,TLN1_7094,LOC100132781_100132781,PRRX2_51450,C9orf116_138162,C10orf33_84795,LOC100131338_100131338,YAF2_1013…
ACRBP_84519		1	NA	NA	NA	NA		NA	ADPGK_83440,ALPL_249,ANXA2_302,BBS4_585,C14orf126_112487,C1orf62_254268,CALB1_793,COPZ2_51226,DCLRE1C_64421,FAM130A1_81566,FER1L4_80307,GEMIN4_50628,HEATR5A_25938,HIGD2BP_123346,KIAA1244_57221,LOC100128210_100128210,LOC100129461_100129461,LOC100132782_100132782,LOC644459_644459,LOC644993_644993,OR5BC1P_81208,OR5BE1P_81207,OR5I1_10798,OR5J1P_401687,OR5M11_219487,OR5M5P_390166,OR7E5P_219445,PSG9_56…	NA	ABCA10_10349,ACTR5_79913,ANXA2_302,ARHGAP20_57569,ASB15_142685,B2M_567,BAZ1A_11177,C10orf4_118924,C1orf183_55924,C1orf198_84886,C3orf25_90288,COL4A4_1286,DUSP19_142679,FAS_355,FMO6P_388714,FOXO1_2308,GUSB_2990,HIG2_29923,HMP19_51617,IARS2_55699,IKBKB_3551,INSIG1_3638,KATNAL2_83473,KRT84_3890,KRTHB5_643246,LEPREL1_55214,LETMD1_25875,LOC100128757_100128757,LOC100129973_100129973,LOC100131685_100131…	NA	HES2_54626,ESPN_83715,PPIH_10465,YBX1_4904,IQWD1_55827,MAP1D_254042,SCN11A_11280,LOC100131067_100131067,DIAPH1_1729,CENTD3_64411,SFRS18_25957,USP45_85015,QRSL1_55278,CLDN20_49861,SCIN_85477,LOC442676_442676,MTERF_7978,CALB1_793,GNE_10020,KIAA1598_57698,OR56A7P_81236,OR5G4P_81192,OR5G5P_81191,BEST1_7439,OAS2_4939,CHFR_55743,CHRNA5_1138,ADAM33_80332,TNFRSF6B_8771	NA	PLCH2_9651,PANK4_55229,KIAA0492_57238,SERTAD2_9792,ANKRD44_91526,ALPP_250,TMEM43_79188,CHCHD6_84303,LOC619208_619208,SDK1_221935,LOC100131181_100131181,ATAD1_84896,WDR22_8816,EXDL2_55218,HOMER2_9455,LOC388199_388199,ACSM2A_123876,SUZ12P_440423,LOC642851_642851,FBXL20_84961,CRKRS_51755,LOC100131915_100131915,DSG4_147409,TXNL4A_10907
ACRV1_56		NA	1	1	1	1		NA	NA	NA	NA	NA	NA	NA	NA
ACSBG1_23205		1	1	1	1	1		NA	C3orf27_23434,ELK4_2005,FLJ36157_375337,GGTA1_2681,IVL_3713,LOC645954_645954,MOBKL1A_92597,MT1M_4499,OR51F1_256892,PROKR2_128674,SAP30_8819,TMEM30C_644444,UQCRC1_7384	NA	CDR2_1039,CPEB3_22849,KLF7_8609,LOC645433_645433,NCOR1_9611,PLLP_51090,RAP1GAP_5909,SLK_9748,SYTL3_94120,TRIM15_89870,TXNDC6_347736,WDSUB1_151525,ZNF613_79898	NA	LOC100133218_100133218,LOC127671_127671,MYD88_4615,LOC641977_641977,LOC729204_729204,SEPW1_6415	NA	LOC391349_391349,LOC344595_344595,LECT2_3950,MAT2B_27430,DPY19L2P1_554236,GSR_2936,TXNDC4_23071,ORM1_5004,C11orf17_56672,TMEM9B_56674,NRIP3_56675,TDG_6996,GLT8D2_83468,HCFC2_29915,MBNL2_10150,MFAP1_4236,WDR76_79968,ULK2_9706,KRTAP9-9_81870,SLC14A1_6563,LOC388514_388514,LOC728671_728671
ACSBG2_81616		NA	1	1	1	1		NA	NA	NA	NA	NA	NA	NA	NA
ACSF2_80221		1	1	1	1	1		1	AFAP1_60312,ARHGAP12_94134,CCDC53_51019,CCL28_56477,CNIH4_29097,COL4A3BP_10087,CRTC1_23373,GAPDHL16_2613,GOLGA5_9950,HCRTR1_3061,HMGCS1_3157,LOC100131933_100131933,LOC100132788_100132788,LOC654433_654433,MAPK6PS2_254664,MLL3_58508,PEF1_553115,POLK_51426,PSD4_23550,RBBP4_5928,SGPP2_130367,TEK_7010,WDR26_80232,YTHDC2_64848	1	APITD1_378708,C18orf34_374864,C20orf166_128826,CKM_1158,DKFZp667G2110_131544,FLJ14959_284391,GTF3C1_2975,LOC100130473_100130473,ME1_4199,NAPB_63908,PHCA_55331,PLDN_26258,RNF138_51444,SEC61B_10952,SLC16A12_387700,SLC22A6_9356,TUSC5_286753,UBE2G1_7326,ZNF133_7692,ZNF43_7594	NA	IPO13_9670,PRPF40A_55660,WDR51A_25886,FAM53A_152877,GYPA_2993,LOC100131459_100131459,HPD_3242,BRCA2_675,UNC13D_201294,CBLC_23624,XKR7_343702	NA	LOC127086_127086,TMEM131_23505,LOC100133109_100133109,C2orf54_79919,FAIM_55179,LOC730049_730049,LOC100128036_100128036,RASSF6_166824,LOC644993_644993,LOC643836_643836,LOC643623_643623,TYW1B_441250,LOC402679_402679,SLC37A3_84255,SNX16_64089,PTPDC1_138639,C10orf38_221061,C10orf58_84293,C10orf33_84795,AKR1B1P3_729347,SLC36A4_120103,LOC100128230_100128230,LOC100133168_100133168,LOC729850_729850,TDP1_…
ACSF3_197322		1	1	1	1	1		NA	ANKRD18A_253650,CCDC11_220136,CCDC52_152185,CISD1_55847,EYA4_2070,FAHD2P_729610,HEXB_3074,IPMK_253430,LOC100130184_100130184,LOC729178_729178,NAGS_162417,SPATA1_64173,STYXL1_51657,TDRD3_81550,TRAV14DV4_28669	NA	CNOT10_25904,CPA2_1358,DKFZp686O24166_374383,EML5_161436,IKZF3_22806,NDUFV3_4731,ZSWIM2_151112	1	DDI2_84301,CYP4Z1_199974,TXNDC12_51060,BTF3L4_91408,ZFYVE9_9372,ATP1A1_476,SH2D2A_9047,PRDX6_9588,CRIPT_9419,SULT1C3_442038,LOC151234_151234,GCC2_9648,EPB41L5_57669,CRYGC_1420,PIP5K3_200576,LOC100129746_100129746,MTMR14_64419,CIDEC_63924,C3orf42_84657,TBC1D5_9779,LOC100129750_100129750,LNP1_348801,ALDH1L1_10840,MLF1_4291,TLOC1_7095,WDR19_57728,LOC727995_727995,CDKL2_8999,CXCL10_3627,KIAA1712_8081…	1	KIF17_57576,SH2D5_400745,ARID1A_8289,MACF1_23499,KIAA0754_643314,CLCA4_22802,RABGAP1L_9910,LOC643330_643330,MBOAT2_129642,NOL10_79954,ARL6IP2_64225,LRPPRC_10128,PTPN4_5775,SLC25A12_8604,LOC100129746_100129746,LMCD1_29995,VENTXP4_152101,CCR4_1233,MYRIP_25924,RNF123_63891,IHPK1_9807,CNBP_7555,LOC257039_257039,KLHL6_89857,TNIP2_79155,LOC391657_391657,LOC100128026_100128026,SLC25A31_83447,HSPA4L_2282…
ACSL1_2180		1	1	1	1	1		NA	ASB15_142685,ATG4D_84971,C10orf105_414152,C13orf3_221150,CCDC12_151903,CCL18_6362,CENPH_64946,CHD8_57680,CHKB-CPT1B_386593,CLDN4_1364,CNTROB_116840,CPT1B_1375,DDAH1_23576,FBXW11P1_54099,GAPDHP15_642317,GP6_51206,H1FOO_132243,HAO2_51179,HLA-J_3137,IL1R2_7850,IL1RL2_8808,IMPDH1_3614,ISL2_64843,KBTBD2_25948,KIAA1128_54462,LIMA1_51474,LOC100128031_100128031,LOC100128858_100128858,LOC100129008_1001290…	NA	ABCA12_26154,ACADS_35,APOBEC3G_60489,APOL5_80831,BRPF3_27154,C10orf110_55853,C17orf53_78995,C6orf199_221264,C9orf131_138724,CALCA_796,CAND1_55832,CAV2_858,CCND1_595,CEBPG_1054,CHRNA6_8973,CLP1_10978,CMKLR1_1240,CPT1B_1375,DNAJC1_64215,DTWD1_56986,FADS6_283985,FAM148C_126567,FLG_2312,GBX1_2636,GPR126_57211,HES1_3280,IDI1_3422,IGFBP1_3484,LAMA4_3910,LOC100129580_100129580,LOC100129592_100129592,LOC…	NA	FBXO42_54455,C1orf144_26099,RP1-27O5.1_728116,SNIP1_79753,NOTCH2_4853,LOC729130_729130,SNAPIN_23557,IL6R_3570,VANGL2_57216,NDUFS2_4720,BRP44_25874,LOC100128746_100128746,NMNAT2_23057,C1orf74_148304,SPRED2_200734,FAHD2B_151313,CASP10_843,FLJ20309_54891,NMUR1_10316,CPNE9_151835,MYL3_4634,LOC100131551_100131551,NUDT9_53343,IBSP_3381,GALNT7_51809,ZDHHC11_79844,BRD9_65980,MAST4_375449,LOC391847_391847…	NA	KIAA1751_85452,PLEKHM2_23207,ELA3A_10136,MYOM3_127294,RCAN3_11123,RNF19B_127544,LOC646970_646970,CCDC19_25790,LOC730226_730226,LOC100132937_100132937,RTP2_344892,WHSC2_7469,LOC643513_643513,SEMA5A_9037,RNF180_285671,SMAD5_4090,NOL7_51406,LOC100132140_100132140,HSP90AB1_3326,LOC100129126_100129126,GTF2I_2969,ZNF746_155061,LOC644335_644335,LOC100129340_100129340,FBP1_2203,HMCN2_256158,ZNF215_7762,L…
ACSL3_2181		1	1	1	1	1		NA	ACOX2_8309,AGBL3_340351,BARD1_580,DNAI2_64446,EHD2_30846,EIF2C1_26523,FAM3B_54097,FAM83D_81610,FRMPD2_143162,GCNT1_2650,GLMN_11146,GPD2_2820,GUCY1B2_2974,LOC100113407_100113407,LOC100124401_100124401,LOC100129461_100129461,LOC100133211_100133211,LOC390933_390933,LOC646842_646842,LOC653381_653381,LOC727819_727819,LOC728633_728633,MNX1_3110,NBPF22P_285622,NDE1_54820,NDUFB3_4709,NOL12_79159,PCNX_229…	NA	CHRNG_1146,CS_1431,ELMO1_9844,EWSR1_2130,FBN1_2200,GNPTG_84572,KIAA1704_55425,LCE2A_353139,LOC100129297_100129297,LOC283951_283951,LOC342900_342900,TAP2_6891,TCP10L2_401285,TRPM2_7226,UBE2I_7329,WISP2_8839	NA	FAM73A_374986,TMEM81_388730,LOC100132179_100132179,AHCTF1_25909,GAD1_2571,SLC15A2_6565,PLXNA1_5361,TMEM155_132332,ZNF454_285676,HMGN4_10473,SPDEF_25803,C6orf142_90523,BVES_11149,LOC286002_286002,SLC26A4_5172,LOC100128597_100128597,EIF3IP1_442720,HTRA4_203100,ADAM9_8754,KIAA1797_54914,PTPLAD2_401494,MAMDC2_256691,GGTA1_2681,LOC100130548_100130548,EHMT1_79813,LOC727878_727878,ARNTL_406,CRTAM_56253,…	NA	EXTL1_2134,ANKRD38_163782,LOC653702_653702,MARK1_4139,C1orf115_79762,RHOQ_23433,TANC1_85461,BTD_686,PSMD6_9861,VSTM3_201633,AGTR1_185,USP13_8975,CEP135_9662,LOC729830_729830,TBCA_6902,ZNF608_57507,BTN2A2_10385,LHFPL5_222662,SRPK1_6732,bA16L21.2.1_548645,SPOCK2_9806,DNTT_1791,CRY2_1408,FAM66C_440078,DNM1L_10059,YARS2_51067,IFT81_28981,KIAA1737_85457,ATG2B_55102,FLJ38723_255180,ABCA3_21,NDUFAB1_470…
ACSL5_51703		1	1	1	1	1		NA	AIP_9049,AMOTL2_51421,APEH_327,ARHGAP30_257106,ARL4C_10123,ARSA_410,B2M_567,BAHCC1_57597,BSN_8927,C11orf67_28971,C14orf138_79609,C19orf50_79036,C20orf11_54994,C20orf51_63930,C20orf70_140683,C7orf24_79017,CABLES1_91768,CBFA2T3_863,CCDC36_339834,CGRRF1_10668,CHRNA1_1134,CLEC2D_29121,CPB2_1361,CPM_1368,CRABP1_1381,CSPG4_1464,CTDSPL2_51496,CYBA_1535,DAAM1_23002,DEFB119_245932,DKFZp686I15217_401232,DN…	NA	AACP_11,AASS_10157,ACO2_50,ADAMTS18_170692,ALG9_79796,AMN_81693,ANGPTL2_23452,ANKRD26_22852,ANKRD49_54851,ANKRD52_283373,AOF1_221656,ARPC1B_10095,ART1_417,ATPIF1_93974,BAG4_9530,BAIAP2L1_55971,BRF1_2972,BTF3P1_693,C19orf53_28974,C1orf71_163882,C1orf74_148304,C20orf19_55857,C2orf62_375307,CD28_940,CHP2_63928,CLINT1_9685,CLSPN_63967,CMAH_8418,CNRIP1_25927,COASY_80347,COPS7A_50813,CPA4_51200,CRELD2_…	NA	TAS1R3_83756,SFRS4_6429,EIF2B3_8891,HFM1_164045,CDC7_8317,PROK1_84432,LRIG2_9860,FLG2_388698,LCE1C_353133,IQGAP3_128239,LOC646377_646377,SLC9A11_284525,MRPS14_63931,LOC100132985_100132985,ARPC5_10092,APOBEC4_403314,C1orf218_54530,LOC730232_730232,PIK3C2B_5287,CD55_1604,C1orf67_200095,DNAH14_127602,ARL6IP2_64225,DHX57_90957,SFTPB_6439,RPIA_22934,GCC2_9648,TTL_150465,NEUROD1_4760,LOC343981_343981,L…	NA	MORN1_79906,LOC100129534_100129534,TMEM57_55219,SCMH1_22955,RAB3B_5865,GIPC2_54810,CYR61_3491,GFI1_2672,POGK_57645,FMO1_2326,LOC643717_643717,COG2_22796,NTSR2_23620,NLRC4_58484,PIGF_5281,LOC729348_729348,KIAA1946_165215,LRRC3B_116135,TTC21A_199223,LOC729085_729085,TMEM45A_55076,LOC644950_644950,EEFSEC_60678,GPR149_344758,ZCCHC4_29063,LOC645433_645433,RELL1_768211,ADH4_127,LOC100131750_100131750,C…
ACSL6_23305		NA	1	1	1	1		NA	NA	NA	NA	NA	NA	NA	NA
ACSM1_116285		1	1	1	1	1		NA	C9orf19_152007,CNOT6L_246175,CRISP1_167,ECHDC3_79746,EPN2_22905,FBXO18_84893,FILIP1_27145,GUCA1C_9626,ILKAP_80895,LOC100128297_100128297,LOC100129015_100129015,LOC100130986_100130986,LOC100131241_100131241,LOC100131781_100131781,LOC100132326_100132326,LOC550112_550112,LOC729317_729317,MASP2_10747,MGC21874_93624,MORC1_27136,MRPL1_65008,MRPL41_64975,PSMC1_5700,RPL31P10_390283,SARS_6301,TMPRSS13_840…	NA	BBS9_27241,BHMT_635,C11orf67_28971,CREB5_9586,DBH_1621,DNAJC5B_85479,EIF2AK4_440275,ELAVL3_1995,GCLC_2729,HORMAD1_84072,INS-IGF2_723961,LOC100128382_100128382,LOC100129388_100129388,LOC100131263_100131263,MIA2_117153,MUTYH_4595,NBPF7_343505,NOX3_50508,PATL2_197135,POMT2_29954,RRBP1_6238,SNAPC3_6619,TSSK1B_83942,ZNF608_57507	NA	LOC375295_375295,CCDC108_255101,GLB1_2720,PIK3R4_30849,RHOH_399,MLF1IP_79682,DAP_1611,PGGT1B_5229,DCDC2_51473,LST1_7940,LOC730291_730291,ANKRD15_23189,TPD52L3_89882,C9orf41_138199,PALM2-AKAP2_445815,DAB2IP_153090,GPR144_347088,FAM102A_399665,ITIH2_3698,LOC728883_728883,PPP1R3C_5507,SPI1_6688,IPO8_10526,KIAA1545_57666,FGF9_2254,HIGD2BP_123346,RPGRIP1L_23322,PFAS_5198,CACNB1_782,SMCHD1_23347,LOC100…	NA	LCE1E_353135,NUCKS1_64710,RAB7L1_8934,TRIP12_9320,FBXO36_130888,CTNNB1_1499,RBM6_10180,RBM5_10181,SLC30A9_10463,MOCS2_4338,LOC100133074_100133074,ALDH7A1_501,GPR63_81491,DEFB1_1672,C8orf38_137682,FLJ35024_401491,IARS_3376,HIATL1_84641,HSD17B3_3293,C10orf33_84795,EED_8726,PHLDB1_23187,LOC255411_255411,ABHD13_84945,PAPOLA_10914,TDRD9_122402,ITFG1_81533,C17orf80_55028
ACSM2A_123876		NA	1	1	1	1		NA	NA	NA	NA	NA	NA	NA	NA
ACSM2B_348158		NA	1	1	1	1		NA	NA	NA	NA	NA	NA	NA	NA
ACSM3_6296		1	1	1	1	1		NA	AEBP1_165,AGPAT5_55326,ANKRD5_63926,C2orf21_285175,C3orf46_255330,C6orf142_90523,C9orf116_138162,CEP97_79598,DDHD2_23259,ERAL1_26284,FABP1_2168,FAM69B_138311,FAM82C_55177,FCER2_2208,FLJ40504_284085,FLJ44817_400224,FLJ78302_729230,GNA11_2767,IFT20_90410,IL17RE_132014,JRK_8629,KRT6A_3853,LOC100127973_100127973,LOC100129126_100129126,LOC100129771_100129771,LOC100129924_100129924,LOC100132146_1001321…	NA	A2M_2,ALDH18A1_5832,ALOX15_246,C15orf24_56851,C5orf23_79614,CCR3_1232,CCT5_22948,CD22_933,CPSF3_51692,CYP2E1_1571,DCHS2_54798,DHCR7_1717,DHRS7C_201140,ECE2_9718,EP400_57634,HEATR6_63897,HOTAIR_100124700,KNG1_3827,KRT6A_3853,KRTAP1-5_83895,LOC100128558_100128558,LOC100129810_100129810,LOC100130787_100130787,LOC100133291_100133291,LOC202459_202459,LOC374491_374491,LOC649203_649203,LOC728780_728780,…	NA	CA6_765,C1orf59_113802,STXBP3_6814,ECM1_1893,TIPRL_261726,LOC642587_642587,C1orf75_55248,FAM71A_149647,FOXN2_3344,FIGLA_344018,TSGA10_80705,LIPT1_51601,MITD1_129531,MRPL30_51263,FASTKD1_79675,PDE6D_5147,COPS7B_64708,LOC728763_728763,XIRP1_165904,PRKCI_5584,ADIPOQ_9370,LOC201725_201725,DDX60_55601,TPPP_11076,FLJ44606_401207,FOXI1_2299,LOC100130394_100130394,LOC100129074_100129074,BTN2A2_10385,LOC6…	NA	PQLC2_54896,LOC646262_646262,PGLYRP4_57115,C1orf110_339512,KLF7_8609,CRELD1_78987,POLQ_10721,SGCB_6443,NPY5R_4889,LOC100130128_100130128,CAMK4_814,LOC100130968_100130968,PCDHGB6_56100,PCDHGA10_56106,PCDHGB7_56099,PCDHGA11_56105,PCDHGA12_26025,PCDHGB9P_84055,HMMR_3161,LY6G6C_80740,MOCS1_4337,ARMC2_84071,MKLN1_4289,FLJ16734_641928,CTSB_1508,MBOAT4_619373,TTLL11_158135,MRPS35P3_359779,ZNF215_7762,BE…
ACSM4_341392		NA	1	1	1	1		NA	NA	NA	NA	NA	NA	NA	NA
ACSM5_54988		NA	1	1	1	1		NA	NA	NA	NA	NA	NA	NA	NA
ACSS1_84532		1	1	1	1	1		NA	AP2B1_163,C21orf57_54059,CAPN11_11131,CYP2B7P1_1556,DCP1A_55802,FBXO11_80204,FRMPD2_143162,GMCL1L_64396,KCNMB3_27094,KIF9_64147,LOC100129380_100129380,LOC391539_391539,LOC730338_730338,NUP153_9972,PRH1_5554,PSMD14_10213,RFPL3_10738,SERPINF1_5176,SLFN14_342618,SMARCB1_6598,SNORD116@_692236,SPATS1_221409,ST8SIA4_7903,STRN3_29966,SULT2B1_6820,TCEA1P_6918,TCEB1_6921,TMPRSS7_344805,TXNDC3_51314,ZNF137…	NA	ABCF3_55324,ARID2_196528,CDKL2_8999,CHEK2_11200,DEFB125_245938,LOC100130017_100130017,LOC100131181_100131181,LOC285804_285804,NNMT_4837,PITPNB_23760,RABL4_11020,SFRS2IP_9169,TTC28_23331,TYK2_7297,ZNF461_92283	NA	LOC100133211_100133211,CASQ2_845,IQGAP3_128239,TIPRL_261726,ACTG2_72,RASA2_5922,ADIPOQ_9370,LOC100132805_100132805,SEPT11_55752,OR12D3_81797,IGF2R_3482,BMPER_168667,LRGUK_136332,PTPLAD2_401494,DDX58_23586,TALDO1_6888,LOC728199_728199,COPS7A_50813,LOC100130906_100130906,C12orf64_283310,GIT2_9815,UCHL3_7347,RPGRIP1_57096,LOC645687_645687,PGF_5228,ANP32A_8125,ETFA_2108,CBLN2_147381,KCNG2_26251,PRKCG…	NA	TMEM59_9528,LOC391106_391106,WDR12_55759,RAD18_56852,LOC727995_727995,HSD17B13_345275,LOC646012_646012,C6orf10_10665,C6orf170_221322,LPA_4018,SLC13A1_6561,LOC643228_643228,ANKRD30A_91074,PLEKHA7_144100,PIK3C2A_5286,ZC3H12C_85463,CRTAM_56253,KIAA0528_9847,C14orf105_55195,SLC35F4_341880,PPM1A_5494,RAD51L1_5890,LOC283584_283584,GLDN_342035,TEX9_374618,SV2B_9899,SCNN1B_6338,NF1_4763,COX11_1353,LOC100…
ACSS2_55902		1	1	1	1	1		1	ACVR2B_93,ALX4_60529,C14orf73_91828,C20orf85_128602,CCDC110_256309,CDK2_1017,CPA4_51200,CYP4B1_1580,CYP4Z1_199974,INTS6_26512,LOC100130076_100130076,LOC253724_253724,LOC388946_388946,LOC647085_647085,LOC728015_728015,LOC730121_730121,MAN1A1_4121,MED26_9441,NFKB2_4791,NOLC1_9221,OTOF_9381,PART1_25859,PAX5_5079,PCBP2_5094,PPRC1_23082,RPL31_6160,SLC26A9_115019,SLCO3A1_28232,STON1-GTF2A1L_286749,STX1…	NA	CIB4_130106,CPEB2_132864,DACH1_1602,EXOC5_10640,FAM71C_196472,FBXO31_79791,GALNT2_2590,GCLC_2729,GLRX5_51218,LOC100130015_100130015,LOC727780_727780,OR1I1_126370,OR8S21P_403304,PLA2G2F_64600,PTP4A3_11156,RAB32_10981,SASS6_163786,TRBV8-1_28588,ZNF452_114821	NA	KCNH7_90134,SLC10A7_84068,LOC345643_345643,GOPC_57120,LOC442253_442253,SOD2_6648,WDR40A_25853,C10orf109_642394,C10orf54_64115,ACAD10_80724,RPS7P1_388363,GIT1_28964,PLCD3_113026,SYS1_90196,SYS1-DBNDD2_767557,MORC2_22880	1	NR5A2_2494,CNIH3_149111,LOC728973_728973,DQX1_165545,SCLY_51540,SLC25A20_788,PH-4_54681,QRICH1_54870,QARS_5859,CCDC36_339834,ZBTB20_26137,LOC100132655_100132655,MAFK_7975,TMEM184A_202915,PBEF1_10135,LOC286238_286238,MKI67_4288,CAT_847,TULP3_7289,STAB2_55576,MVK_4598,TRAPPC6B_122553,SLC27A2_11001,LOC400451_400451,ATXN2L_11273,CDRT4_284040,NDC80_10403,NAPB_63908
ACSS3_79611		NA	1	1	1	1		NA	NA	NA	NA	NA	NA	NA	NA
ACTA2_59		1	1	1	1	1		NA	ACOT12_134526,CLDN12_9069,LOC100131251_100131251,LRRC1_55227,PAFAH1B1_5048,PDIA4_9601,RDH10_157506,SIRPD_128646,SPATA12_353324,UBE2V1_7335,ZNF167_55888,ZNF197_10168,ZNF445_353274,ZNF501_115560,ZNF556_80032	NA	ASCC3_10973,CHD5_26038,COPG2_26958,CYP4Z1_199974,EMP2_2013,FAS_355,G6PC_2538,INTS4_92105,KCTD14_65987,KIAA0082_23070,LOC100130408_100130408,LOC100132013_100132013,LOC390586_390586,LOC442709_442709,LOC644160_644160,LOC644171_644171,NFYA_4800,OR13Z1P_403228,PSMA6_5687,RFXDC2_64864,TEF_7008	NA	CDC14A_8556,PCP4L1_654790,FLJ13137_400793,SH2D1B_117157,ASPM_259266,FAM49A_81553,ZEB2_9839,LOC285205_285205,ETV5_2119,SLC30A9_10463,EMCN_51705,FOXO3_2309,TMEM181_57583,WTAP_9589,C7orf44_55744,ZNF767_79970,SULF1_23213,COL14A1_7373,LOC100128641_100128641,PBLD_64081,SLC43A1_8501,WDR51B_282809,SPTLC2_9517,IL32_9235,NLRP12_91662,C20orf116_65992	NA	CCDC17_149483,SSBP3_23648,C2orf13_200558,SLITRK3_22865,LOC729681_729681,ANKMY2_57037,LOC100128459_100128459,KPNA7_402569,RPL12P8_645161,HERC4_26091,IKZF5_64376,PCF11_51585,BTBD11_121551,TRIM9_114088,MTMR15_22909,SH3PX3_257364,ABCA17_650655,CACNA1G_8913,PPM1E_22843,INSR_3643,PGPEP1_54858,PPFIA3_8541,ZNF343_79175,PKNOX1_5316
ACTB_60		1	NA	NA	NA	NA		NA	FKBP5_2289,GPI_2821,LOC100133211_100133211,LOC729506_729506,NPNT_255743,NR2F2_7026,RAB23_51715,RPL21P13_319144,RTF1_23168,SCP2_6342,TREM2_54209,UNC13A_23025,WDR42A_50717,ZBTB5_9925	NA	C20orf56_140828,GAPDHP15_642317,LMTK2_22853,LOC100129534_100129534,LOC730024_730024,LOC791126_791126,LRRC40_55631,NXNL2_158046,RAPGEF3_10411,RTP3_83597,SFRS11_9295,SLC7A11_23657,SNX16_64089,SOCS5_9655,SVOPL_136306,TMEM129_92305,ZNF213_7760	NA	LOC728518_728518,TSGA10_80705,CKMT2_1160,LOC100131294_100131294,FLJ31945_440137,EME1_146956,SAFB2_9667	NA	LOC100127911_100127911,HCP5P14_353018,C6orf64_55776,LOC442221_442221,LOC641708_641708,PMPCB_9512,LOC643447_643447,ALG1_56052,NCOR1_9611,LOC96597_96597,PCGF2_7703,PEX26_55670
ACTBP2_62		NA	NA	NA	1	1		NA	NA	NA	NA	NA	NA	NA	NA
ACTBP4_64		NA	1	1	NA	NA		NA	NA	NA	NA	NA	NA	NA	NA
ACTC1_70		NA	1	1	1	1		NA	NA	NA	NA	NA	NA	NA	NA
ACTG1_71		1	1	1	1	1		NA	C11orf74_119710,CDC27_996,FCHSD2_9873,FKBP9_11328,FLJ16165_390928,HTR3B_9177,LOC100128837_100128837,LOC391076_391076,LOC392030_392030,SMYD4_114826,USP24_23358,ZAR1_326340	NA	C9orf96_169436,FGF1_2246,GAS8_2622,GOSR2_9570,GPR161_23432,IQWD1_55827,KIAA1737_85457,KRTAP3P1_85345,LOC100129103_100129103,LOC100133173_100133173,NIPSNAP1_8508,TMEM140_55281,USO1_8615,USP31_57478	NA	SSR2_6746,APOA1BP_128240,DHX57_90957,KIF9_64147,LOC339902_339902,MCF2L2_23101,KLB_152831,NSUN2_54888,EIF4E1B_253314,HECA_51696,DNAJB6_10049,SLC29A3_55315,SLC4A8_9498,WSB2_55884,HTR2A_3356,SOCS4_122809,C14orf32_93487,ABCD4_5826,LOC100130243_100130243,WHDC1L2_440253,FAM108C1_58489,ABAT_18,HAP1_9001,SIGLECP8_114196	NA	LOC728448_728448,PRNPIP_79033,OMA1_115209,LOC100128061_100128061,ATG4B_23192,TMCC1_23023,LOC100129701_100129701,SR140_23350,LOC730218_730218,TCP10L2_401285,PHF14_9678,ZNF25_219749,SLAIN1_122060,NUDT7_283927,C2CD2_25966,LOC729980_729980,SEC14L3_266629
ACTG2_72		NA	1	1	1	1		NA	NA	NA	NA	NA	NA	NA	NA
ACTGP1_73		NA	1	1	1	1		NA	NA	NA	NA	NA	NA	NA	NA
ACTL6A_86		1	1	1	1	1		NA	CAT_847,CCDC52_152185,COG3_83548,DDX60_55601,IL17RE_132014,ING5_84289,KRT223P_643115,KRT24_192666,LOC100132473_100132473,LOC130728_130728,LOC158452_158452,LOC730338_730338,OR51A8P_401662,PTTG4P_326315,STRN3_29966,TAGLN3_29114,TCEA1P_6918,TEKT5_146279,WDR16_146845,ZFP37_7539,ZNF137_7696,ZNRF3_84133	NA	ABCC5_10057,C14orf108_55745,CHD5_26038,DDHD1_80821,DDX59_83479,FLJ39743_283777,GYPA_2993,HNF4A_3172,HOXA5_3202,IFLTD1_160492,LOC100132936_100132936,LOC353194_353194,LOC729780_729780,LRRC47_57470,OVCH2_341277,PCSK1_5122,PECI_10455,PKIG_11142,RBP4_5950,SDSL_113675,STK39_27347,TNFSF15_9966,UBR4_23352,ZNF595_152687	NA	OPRD1_4985,LMCD1_29995,FAM116A_201627,UROC1_131669,CORIN_10699,NSUN2_54888,BTN2A2_10385,BTN2A1_11120,BVES_11149,PTPLAD2_401494,GDPD5_81544,KRT86_3892,WDHD1_11169,SOCS4_122809,C14orf32_93487,ETFA_2108	NA	LOC100131056_100131056,C2orf50_130813,NEB_4703,TBR1_10716,SLC15A2_6565,SR140_23350,LOC730218_730218,LOC645145_645145,TBC1D22B_55633,SCRN1_9805,MSR1_4481,MLANA_2315,RUSC2_9853,ANKRD30A_91074,SELPLG_6404,FLJ20674_54621,LOC100129891_100129891,SLC35F4_341880,LOC730125_730125,GLDN_342035,FLJ45994_400645,ELAVL1_1994
ACTL6B_51412		1	1	NA	1	1		NA	ABCD3_5825,ATPAF1_64756,CALM1_801,CDC27_996,DNM2_1785,ILF3_3609,IRS1_3667,JAM2_58494,KIAA0494_9813,KIAA0754_643314,LARP4_113251,LOC100129898_100129898,LOC100130197_100130197,LOC100130282_100130282,LOC392368_392368,MYO1G_64005,OR8B10P_390274,PPP1R2_5504,SLC44A2_57153,SP110_3431,TPCN2_219931,TRIP13_9319	NA	CHST12_55501,FLJ46284_441369,GAPDHP15_642317,LOC100129146_100129146,LOC646929_646929,NLRP6_171389,SLC1A4_6509,SLC5A11_115584,TPD52L2_7165	NA	LOC730226_730226,C2orf55_343990,TGM4_7047,ZDHHC3_51304,RASA2_5922,CPLX1_10815,ACOX3_8310,GABRG2_2566,BMP6_654,CCDC90A_63933,OSBPL3_26031,PLEKHA8_84725,LOC100128264_100128264,HTR5A_3361,LOC648665_648665,LOC100128098_100128098,LOC100129827_100129827,FLRT1_23769,LOC100129937_100129937,FLJ32894_144360,ACCN2_41,BBS10_79738,F10_2159,C14orf56_89919,MRCL3_10627	NA	PALMD_54873,FRRS1_391059,LOC100132219_100132219,C1orf129_80133,RNF103_7844,TLR10_81793,LOC389662_389662,LOC100129367_100129367,BBOX1_8424,C13orf18_80183,SUPT16H_11198,CHD8_57680,METTL3_56339,RPS29_6235,C14orf104_55172,RICH2_9912
ACTL8_81569		NA	1	1	1	1		NA	NA	NA	NA	NA	NA	NA	NA
ACTN1_87		1	1	1	1	1		NA	BAZ2B_29994,BTN2A3_54718,C11orf79_54949,C3orf27_23434,CCDC52_152185,CD27_939,CDH16_1014,CDKL4_344387,CSN3_1448,CYP4V2_285440,DCTN1_1639,DIRC3_729582,DNAJB13_374407,FAM136A_84908,FBXO42_54455,FLJ33360_401172,IFRD1_3475,IL2RA_3559,IRF6_3664,KIAA0329_9895,LMOD3_56203,LOC100128580_100128580,LOC100129791_100129791,LOC100131156_100131156,LOC100131365_100131365,LOC100132303_100132303,LOC390101_390101,LO…	NA	ACTR6_64431,C22orf29_79680,C2orf28_51374,C4BPA_722,C9orf116_138162,CAMK2G_818,CCDC34_91057,CLUAP1_23059,CYP39A1_51302,CYP3A_1574,CYP3A7_1551,DEK_7913,DOCK9_23348,DSEL_92126,FAM133B_257415,FLJ44894_664701,GARNL4_23108,GLUD1_2746,HIN1L_360227,LMX1A_4009,LOC100127973_100127973,LOC100130408_100130408,LOC100131417_100131417,LOC100131561_100131561,LOC100133112_100133112,LOC133083_133083,LOC200261_20026…	NA	C1orf135_79000,CYP4A22_284541,LOC100131486_100131486,NPL_80896,MAP4K3_8491,ABCG8_64241,PREPL_9581,SCN3A_6328,NAB1_4664,LOC100129746_100129746,UGT1A11P_54574,MTMR14_64419,GMPS_8833,RNF4_6047,FLJ25770_339965,LOC100131940_100131940,LOC391771_391771,ZNF474_133923,LOC100130882_100130882,ATG5_9474,RASEF_158158,NINJ1_4814,KIAA1958_158405,RGS3_5998,SLC25A25_114789,PCDH15_65217,LOC728475_728475,RPLP0P2_11…	NA	CLIC4_25932,HPCAL4_51440,ERMAP_114625,C1orf49_84066,RHOU_58480,C2orf27_29798,C3orf42_84657,BTD_686,WHSC1_7468,PPEF2_5470,PRR3_80742,KIAA0241_23080,HUS1_3364,PINX1_54984,SET_6418,TBC1D13_54662,CCBL1_883,C9orf116_138162,ASB13_79754,USP6NL_9712,SFTPD_6441,OVOL1_5017,C11orf65_160140,HIGD1C_613227,SLC5A8_160728,ITGBL1_9358,LOC730125_730125,CCDC113_29070,HELZ_9931,LOC100132081_100132081,FCGBP_8857,NLRP…
ACTN2_88		NA	1	1	1	1		NA	NA	NA	NA	NA	NA	NA	NA
ACTN3_89		1	1	1	1	1		NA	CYP2T2P_171523,LOC100130858_100130858,LOC100131470_100131470,LOC129607_129607,TXNL1_9352,ZNF430_80264	NA	C16orf80_29105,FAM40A_85369,IL12A_3592,LOC100127967_100127967,LOC100131371_100131371,LOC392145_392145,MLLT10_8028,OR5BD1P_79483,UBA3_9039	NA	ACBD6_84320,MTX2_10651,LOC402233_402233,MDH2_4191,LOC727973_727973	NA	LOC100132179_100132179,FBLN7_129804,LNP1_348801,CCDC4_389206,LOC100131309_100131309,MIER3_166968,ZNF92_168374,LOC347281_347281,ABCD2_225,LOC116437_116437,LOC100132436_100132436,LOC100130603_100130603,RAB12_201475,LOC284417_284417
ACTN4_81		1	1	1	1	1		NA	CDRT1_374286,CENTD1_116984,CLEC2D_29121,CRBN_51185,DNM1L_10059,ENPP2_5168,FLJ26850_400710,GATM_2628,HEATR2_54919,INTS4_92105,KIAA0174_9798,LOC100131476_100131476,LOC130728_130728,LOC284890_284890,LOC392264_392264,LOC643723_643723,LOC645478_645478,LOC646114_646114,LOC728275_728275,LOC729165_729165,LRRC20_55222,MGC33556_339541,NQO2_4835,PRAGMIN_157285,PRODH_5625,RSF1_51773,SEPSECS_51091,SMARCE1_660…	NA	ATG10_83734,C20orf51_63930,C4orf7_260436,CHI3L2_1117,GCKR_2646,LOC100130082_100130082,MDM1_56890,MTMR4_9110,PLEKHG6_55200,TLR1_7096,UMPS_7372,XPO6_23214	NA	C1orf55_163859,KIAA1383_54627,CCDC13_152206,FLJ78302_729230,CCDC52_152185,TOPBP1_11073,PPP1R2_5504,NSUN2_54888,SRD5A1_6715,EIF3IP1_442720,FLNC_2318,INTS9_55756,HRSP12_10247,ASCL3_56676,AQP11_282679,CLNS1A_1207,C11orf73_51501,C11orf52_91894,DIXDC1_85458,DLAT_1737,LOC729204_729204,HELB_92797,GRIP1_23426,MYO1H_283446,ZNF75A_7627,SNTB2_6645,HAP1_9001,NPC1_4864,FAM98C_147965,C20orf194_25943,LOC1001314…	NA	NPPA_4878,CAP1_10487,NCSTN_23385,RABIF_5877,ASXL2_55252,CLEC4F_165530,PDCD10_11235,PAPD4_167153,STK32A_202374,C6orf64_55776,ARL4A_10124,LOC387876_387876,LOC730125_730125,UNC45A_55898,ZNF207_7756,GRIK5_2901,DEDD2_162989,ADORA2A_135
ACTR10_55860		1	NA	NA	NA	NA		NA	AIPL1_23746,CFH_3075,FLJ46111_283102,FRMPD2_143162,HEXB_3074,LOC344167_344167,LOC391807_391807,LOC642460_642460,LOC646934_646934,LOC729894_729894,NUBP1_4682,PTAR1_375743,RAB40B_10966,RFXDC2_64864,RRP15_51018,SFRP4_6424,SLC25A27_9481,TMEM63B_55362,TXNDC3_51314,WDR16_146845,ZNF317_57693	NA	ARHGEF19_128272,BHLHB5_27319,C19orf18_147685,CBLN4_140689,CENTA2_55803,CRTAC1_55118,DDX59_83479,DSCR4_10281,FGF1_2246,FHL3_2275,IFI16_3428,IFLTD1_160492,LOC646583_646583,PCSK1_5122,SNF8_11267,TBC1D15_64786,TNFSF15_9966,TRRAP_8295	NA	MFSD4_148808,MBD4_8930,ADAMTS3_9508,NUDT12_83594,RBMS2_5939,C14orf126_112487,ETFA_2108,PDE9A_5152	NA	C1orf75_55248,CCDC148_130940,LOC100128061_100128061,MPP4_58538,IRS1_3667,DGKD_8527,TBC1D23_55773,KCNAB1_7881,MAG1_84803,LOC391810_391810,LOC153469_153469,TREM1_54210,TRBV17_28570,TRBV24-1_28563,LOC642319_642319,MLANA_2315,ECHDC3_79746,ANKRD30A_91074,ZNF215_7762,SELPLG_6404,SERPINB2_5055,SERPINB10_5273,SUMO3_6612,ARSA_410
ACTR1A_10121		1	1	1	1	1		NA	ABHD13_84945,C1QTNF9_338872,C20orf70_140683,COP1_114769,DAB2IP_153090,DEK_7913,EEF2_1938,FLJ26850_400710,JAK2_3717,LGALS8_3964,LINGO1_84894,LOC100129836_100129836,LOC57228_57228,LOC646609_646609,MAEA_10296,PDGFRA_5156,PPP2R5C_5527,PRH1_5554,RAB38_23682,SH3TC2_79628,SIDT2_51092,TTC27_55622,VPS35_55737,YIPF4_84272	NA	C20orf43_51507,C6orf155_79940,CADM3_57863,CLEC9A_283420,DEFB1_1672,ENG_2022,EXOSC9_5393,FDX1_2230,FMO3_2328,LINGO1_84894,LMBRD1_55788,LOC100128829_100128829,LOC100130325_100130325,LOC146909_146909,LOC341674_341674,LOC442131_442131,MAST2_23139,NPAL1_152519,OLFML1_283298,PCBD1_5092,PDE6H_5149,PEX5L_51555,SMOX_54498,THSD4_79875,TMEM68_137695,ZNF382_84911	1	MYSM1_114803,LOC729467_729467,L1TD1_54596,C1orf125_126859,MBOAT2_129642,ADD2_119,ALS2CR13_150864,WNT6_7475,MTERFD2_130916,RTP3_83597,BTLA_151888,SDAD1_55153,PPP3CA_5530,DCP2_167227,KIAA0415_9907,RADIL_55698,FBP2_8789,ATAD1_84896,SUFU_51684,DKFZp686O24166_374383,TMPRSS13_84000,NEDD8_4738,ZFYVE26_23503,CATSPERB_79820,AKT1_207,PRTG_283659,TAF15_8148,CRKRS_51755,STXBP4_252983,LOC100130404_100130404,A…	NA	LOC100131056_100131056,ATP1A1_476,LOC129881_129881,LOC257407_257407,ROPN1B_152015,MAG1_84803,LOC91431_91431,TREML4_285852,MLLT4_4301,AZGP1_563,LOC100128334_100128334,GPR85_54329,MLANA_2315,KIAA2026_158358,RANBP6_26953,SUFU_51684,FLT3_2322,LOC147710_147710,POLR3F_10621,LOC388789_388789,APOL1_8542
ACTR1B_10120		1	1	1	1	1		NA	AKAP7_9465,CARD11_84433,CLDN6_9074,FADS3_3995,FLJ23861_151050,FLJ32784_127731,GAL3ST2_64090,IQCG_84223,KIAA0947_23379,KIAA2026_158358,KRT18P50_442236,LMX1B_4010,LOC100128135_100128135,LOC100131603_100131603,LOC402716_402716,LOC642306_642306,LOC644334_644334,MIST_116449,NDUFS2_4720,PHGDH_26227,PRPF19_27339,RPL7_6129,STK31_56164,TRPC7_57113,UNQ1940_389558,WDR93_56964,ZDHHC2_51201,ZNF266_10781,ZNF59…	NA	ANXA6_309,ARID2_196528,C1orf105_92346,C1orf97_84791,LOC100131711_100131711,LOC100133292_100133292,LOC441376_441376,LOC728537_728537,MIP_4284,MYLK_4638,OR10G2_26534,PDLIM1_9124,PGLYRP2_114770,PRF1_5551,RFT1_91869,RHBDL2_54933,SLC17A7_57030,SSR2_6746,TBC1D22A_25771,XPO6_23214	NA	LOC647121_647121,SRGAP2L_647135,CHIT1_1118,LOC647299_647299,MED28_80306,FLJ25770_339965,LOC100131940_100131940,PALLD_23022,FOXP2_93986,MLANA_2315,C10orf6_55719,LOC728940_728940,POLD3_10714,ELMOD1_55531,LOC728148_728148,RAB3IP_117177,PDRG1_81572	NA	UTS2_10911,HYI_81888,NOTCH2NL_388677,LOC127671_127671,SERTAD2_9792,LOC100128203_100128203,TRIP12_9320,FBXO36_130888,LOC131909_131909,MAD2L1_4085,TLR2_7097,C5orf33_133686,HMMR_3161,C6orf151_154007,HLA-DOB_3112,PDAP1_11333,BUD31_8896,PTCD1_26024,ZNF789_285989,ZNF655_79027,ETF1P2_6825,RBMS2_5939,DYRK2_8445,TPCN1_53373,EFHA1_221154,CCDC122_160857,TMEM179_388021,SLIC1_124460
ACTR2_10097		1	1	1	1	1		NA	AGTRAP_57085,C7orf36_57002,CKAP5_9793,DNAI2_64446,DNAL1_83544,GLMN_11146,GPR149_344758,HOMEZ_57594,HRASLS3_11145,LOC100131933_100131933,LOC100132782_100132782,LOC100133285_100133285,LOC441843_441843,LRP4_4038,MAP9_79884,MS4A1_931,NKTR_4820,OSBPL10_114884,PCNX_22990,RNF11_26994,SAA4_6291,SDCCAG8_10806,SEC22C_9117,TMEM63B_55362,TXNDC3_51314,ZBTB47_92999	NA	BRI3_25798,CSDA_8531,FAM38B_63895,FBXO18_84893,FBXO4_26272,GNAI2_2771,GNPTG_84572,HEATR5B_54497,LMBRD1_55788,LOC345016_345016,LOC644800_644800,LOC645638_645638,MIP_4284,NUDCD3_23386,PHLDB1_23187,SMPDL3A_10924,SRBD1_55133,UBE2I_7329,VPS41_27072	NA	EPHA8_2046,SCN9A_6335,LOC100130325_100130325,FLNB_2317,TMEM44_93109,LOC100132805_100132805,RIOK2_55781,PERP_64065,KLHL7_55975,HIATL1_84641,XPOT_11260,ALDH1A2_8854,C15orf27_123591,ETFA_2108,ZNF750_79755,ANKRD24_170961,GLTSCR2_29997,SEPW1_6415,BCL2L1_598,DGCR8_54487	NA	TMEM144_55314,C11orf47_283294,EHD1_10938,C20orf20_55257
ACTR3_10096		1	1	1	1	1		NA	ADC_113451,AGTRAP_57085,B3GAT1_27087,BRDT_676,C10orf128_170371,C11orf67_28971,CAT_847,CCDC52_152185,DHX36_170506,FAM130A2_80034,GPR149_344758,HRASLS3_11145,INTS4_92105,KIAA1432_57589,LOC100132473_100132473,LOC100132953_100132953,LOC100133256_100133256,LOC146167_146167,LOC158452_158452,MRAP_56246,NKTR_4820,OR9G4_283189,PLAC8L1_153770,RAVER2_55225,RFC1_5981,RPL26_6154,SDCCAG8_10806,SLC35D1_23169,ST…	NA	FLJ32154_149650,KRT18P15_729211,LAD1_3898,LRRC47_57470,OR9G4_283189,PPM2C_54704,PPP2R4_5524,SLCO4A1_28231,UBE2Z_65264,WHDC1L2_440253	NA	ATP13A2_23400,PLA2G2D_26279,TMEM81_388730,ORC4L_5000,SCN9A_6335,ATXN7_6314,LOC100132805_100132805,SNX24_28966,LOC100130882_100130882,BTN2A2_10385,HMGN4_10473,MLANA_2315,DEAF1_10522,GDPD5_81544,RAB3IP_117177,MYO1H_283446,ACADS_35,RPGRIP1_57096,LOC283547_283547,SOCS4_122809,C14orf32_93487,WHDC1L2_440253,PLA2G4F_255189,TMEM87A_25963,ALDH1A2_8854,MGC15885_197003,ETFA_2108,RALY_22913,C20orf20_55257	NA	CD53_963,TBR1_10716,ROPN1B_152015,CHIC2_26511,LOC728442_728442,NECAB1_64168,MLANA_2315,ANKRD30A_91074,CHRNA10_57053,KIAA0528_9847,OCC-1_387882,FLJ20674_54621,LOC730125_730125,TEX9_374618,ATP2C2_9914,RECQL5_9400,SAP30BP_29115,ITGB4_3691,FCGBP_8857,LOC147710_147710,SUMO3_6612,APOL1_8542
ACTR3B_57180		1	1	1	1	1		NA	COX4NB_10328,FAM18B2_201158,FBXO28_23219,FLJ22662_79887,IL28RA_163702,LOC391012_391012,LOC441461_441461,LOC641977_641977,LOC731954_731954,OPLAH_26873,SLC25A44_9673,VIPR2_7434	NA	ATP5G3_518,C14orf82_145438,KLF3_51274,LOC100113407_100113407,LOC100128493_100128493,LOC100129699_100129699,LOC100130710_100130710,LOC129293_129293,LOC441132_441132,LOC729335_729335,LOC731741_731741,RDH12_145226,SLC22A17_51310,UNC50_25972,WDR21A_26094,ZAP70_7535,ZNF134_7693	NA	RNF186_54546,LOC100129621_100129621,CAPN14_440854,NHEDC2_133308,SLC10A7_84068,C5orf13_9315,NPSR1_387129,PRKAR2B_5577,KHDRBS3_10656,LOC100129260_100129260,TRPM1_4308,SAFB2_9667,MCHR1_2847,SREBF2_6721	NA	NCF2_4688,LAX1_54900,ZNF512_84450,FSHR_2492,TANC1_85461,LOC100129623_100129623,LOC644145_644145,LOC100129077_100129077,KIAA1712_80817,TSSK1B_83942,TNS3_64759,LOC100133307_100133307,SMC2_10592,TTLL11_158135,DPM2_8818,FAM102A_399665,LOC642622_642622,USP2_9099,SLC16A7_9194,LOC387876_387876,TCTN2_79867,LOC341784_341784,KTN1_3895,RPSAP5_319129,PMFBP1_83449,SUZ12P_440423,SUZ12_23512,SHANK1_50944,UQCC_5…
ACTR5_79913		1	1	1	1	1		NA	C19orf10_56005,CCDC52_152185,COG3_83548,COX6C_1345,FBXL11_22992,HHLA1_10086,LOC100129540_100129540,LOC100131592_100131592,LOC338096_338096,LOC390557_390557,LOC392225_392225,LOC441086_441086,LOC645605_645605,MRC2_9902,PALMD_54873,PDLIM1_9124,QPCT_25797,SPOP_8405,TMPRSS11F_389208,TRAF1_7185,WDR16_146845,ZMYM6_9204	1	ABCC9_10060,CCDC109A_90550,CCDC23_374969,CHRDL2_25884,CPNE8_144402,CRB1_23418,KCNMB1_3779,LOC100130823_100130823,LOC400506_400506,LOC643358_643358,LOC646954_646954,PCNT_5116,PCSK5_5125,PLA2G2A_5320,PSMD5_5711,RSPO2_340419,SEC24C_9632,TBCE_6905,THY1_7070,TRDN_10345	NA	TMEM63A_9725,MTMR14_64419,ZDHHC11_79844,LOC643228_643228,EEF1D_1936,AKR1CL2_83592,HECTD2_143279,PPIAP19_390006,BNIP3_664,CREB3L1_90993,OR5BS1P_390313,NEUROD4_58158,TNFSF12-TNFSF13_407977,TNFSF13_8741,AXL_558,MED15_51586	NA	WDR78_79819,TTF2_8458,KRT8P29_391155,LOC129881_129881,ROPN1B_152015,GPR171_29909,LOC643974_643974,SEMA5A_9037,SCGB2A2_4250,LOC387939_387939,MIR16_51573,CP110_9738
ACTR6_64431		1	1	1	1	1		NA	ANKRD5_63926,C1orf101_257044,C21orf128_150147,CARD8_22900,DOPEY2_9980,FLJ40504_284085,FLJ46111_283102,GCNT1_2650,LOC100129055_100129055,LOC148766_148766,LOC158452_158452,LOC339977_339977,LOC399881_399881,LOC641379_641379,LOC646951_646951,LOC653381_653381,NDUFS2_4720,OGFOD1_55239,PLA2G2E_30814,SLC35D1_23169,SPATA18_132671,SPATS1_221409,TCEA1P_6918,TEKT5_146279,TNKS2_80351,ZNF37A_7587,ZNF678_339500	NA	ALG8_79053,ASB18_401036,C14orf126_112487,DR1_1810,FHL3_2275,GPR156_165829,ITGA3_3675,KIAA1598_57698,LOC100128572_100128572,LOC100130531_100130531,LOC100131137_100131137,LOC126917_126917,LOC353194_353194,MRPS6_64968,STAU2_27067,TM6SF1_53346,ZNF697_90874	NA	AGL_178,LOC285205_285205,P2RY1_5028,LOC731741_731741,BTN2A2_10385,LOC100128613_100128613,SOX5P_6661,CORO2A_7464,LOC100132543_100132543,KRT85_3891,P2RX4_5025,FREM2_341640,WDHD1_11169,C14orf32_93487,C14orf129_51527,ETFA_2108,UBTF_7343,SHCL1_6466,GRIK5_2901	NA	KIAA0090_23065,MRTO4_51154,TBR1_10716,STAG1_10274,HSP90AA6P_441051,CYP39A1_51302,PTCD1_26024,LOC346702_346702,STMN2_11075,SAS-ZFAT_594840,bA16L21.2.1_548645,CRY2_1408,ALDH3B2_222,OR8G2_26492,NDUFA9_4704,TFCP2_7024,LOC390332_390332,FLJ41278_400046,ATG2B_55102,ATP2C2_9914,SERPINB2_5055
ACTR8_93973		1	NA	NA	NA	NA		NA	APOA1BP_128240,ARL4A_10124,CARD8_22900,COG7_91949,DIRC3_729582,ERGIC2_51290,HSD17B13_345275,IGSF21_84966,IL10RA_3587,IRS1_3667,LOC100129782_100129782,LOC391807_391807,LOC728796_728796,MAP9_79884,SDCCAG8_10806,TMEM63B_55362,TPSG1_25823,TRIM11_81559,TRPV6_55503,UCHL1_7345,VIPR1_7433	NA	ADSSL1_122622,BNIP3L_665,C14orf118_55668,C6orf155_79940,CRY2_1408,DCP1B_196513,DPY19L2P1_554236,FBXO18_84893,FLJ14082_80092,FLRT3_23767,GABARAPL2_11345,GARNL1_253959,KCNIP3_30818,LOC100131527_100131527,LOC389072_389072,PDIA6_10130,RP11-529I10.4_25911,SUCLA2_8803	NA	QPCT_25797,LOC100132805_100132805,BCDIN3D_144233,C14orf126_112487,UNK_85451,LOC728853_728853,MCHR1_2847	NA	VCAM1_7412,RABGAP1L_9910,LOC339804_339804,KLF7_8609,LOC727995_727995,LOC391810_391810,LOC100128613_100128613,RUSC2_9853,TMC1_117531,CD69_969,HIGD1C_613227,EPS8L1_54869
ACVR1_90		1	1	1	1	1		NA	CRK_1398,GABRA5_2558,GC_2638,KARS_3735,KCNAB2_8514,KCNN4_3783,LOC100132405_100132405,LOC391135_391135,LRRC52_440699,MRC2_9902,PACSIN1_29993	NA	C9orf97_158427,CARM1_10498,CENPM_79019,CYP4A22_284541,KIAA1409_57578,KRT18P13_392371,LOC100129315_100129315,LOC100131327_100131327,LOC392145_392145,LYN_4067,MYO15B_80022,NPR3_4883,OAS1_4938,OR6J1_79549,P4HA2_8974,PARP14_54625,PCSK9_255738,SLC45A3_85414,SNED1_25992,TREM1_54210,UGT2B7_7364,XPA_7507,ZNF251_90987,ZNF334_55713	NA	FCER1A_2205,TMEM81_388730,MOSC2_54996,DEGS1_8560,ERCC3_2071,B3GALT1_8708,ZFYVE20_64145,RFT1_91869,NAALADL2_254827,KIAA1430_57587,CD109_135228,GNA12_2768,LOC100129603_100129603,EN2_2020,BOP1_23246,CLTA_1211,CDC123_8872,TUBGCP2_10844,LOC100128679_100128679,ABCD4_5826,ALDH1A2_8854,SNTB2_6645,C16orf74_404550,BRCA1_672,NBR1_4077,QTRT1_81890,SLC25A42_284439,ITPKC_80271,SLC24A3_57419	NA	RGS21_431704,SLC22A14_9389,RNF13_11342,TLOC1_7095,KIAA1024L_100127206,FBXL18_80028,RP11-529I10.4_25911,KIAA1199_57214,PRC1_9055,ATP2A3_489,C19orf28_126321,LOC400682_400682,SEC14L3_266629
ACVR1B_91		1	1	1	1	1		NA	ACP2_53,ARL6IP5_10550,ATP10B_23120,BAG1_573,CACNG6_59285,CLASP1_23332,DUSP6_1848,FRMD5_84978,HELLS_3070,LOC100132032_100132032,LOC100132177_100132177,LOC643194_643194,LOC644768_644768,LOC644850_644850,MOBKL1A_92597,NFX1_4799,RNF24_11237,SIGLECP9_114198,SMURF2_64750,TGM4_7047	NA	ARMC9_80210,LOC100128832_100128832,MRPL1_65008,PPIAP18_729673,PSMD1_5707,ZC3H12D_340152	NA	C1orf103_55791,F11R_50848,ARHGAP30_257106,C1orf67_200095,TBC1D8_11138,HS6ST1_9394,MAP2_4133,MTMR14_64419,CAND2_23066,ATP1B3_483,FLJ16641_389170,CCKAR_886,SNX3_8724,REPS1_85021,LOC100133009_100133009,FAM29A_54801,MKX_283078,LIPF_8513,CCDC91_55297,RAB21_23011,NTN4_59277,CCDC53_51019,FAM101A_144347,FOXO1_2308,ELF1_1997,TMEM87A_25963,SNAP23_8773,LOC100128431_100128431,ATXN2L_11273,CRHR1_1394,MRC2_990…	NA	BCAS2_10286,DENND2C_163259,AMPD1_270,C1orf192_257177,CASP10_843,RAMP3_10268,PI15_51050,INVS_27130,TRAF2_7186,MLLT10_8028
ACVR1C_130399		NA	1	1	1	1		NA	NA	NA	NA	NA	NA	NA	NA
ACVR2A_92		1	1	1	1	1		NA	ANGEL1_23357,B3GALTL_145173,C4orf34_201895,CALB1_793,DRG2_1819,FCHSD1_89848,IFITM5_387733,IL32_9235,LMOD3_56203,LOC647174_647174,PAF1_54623,ST7OT2_93654,TMEM14A_28978,TMEM204_79652	NA	ACCN2_41,ASTE1_28990,BMPR1B_658,C10orf92_54777,C1orf201_90529,C21orf63_59271,C2orf27_29798,DQX1_165545,EPS8L3_79574,ESCO2_157570,GSK3B_2932,IL4I1_259307,KRT4_3851,KTN1_3895,LIN28B_389421,LOC100132762_100132762,LOC402375_402375,MDFIC_29969,MTBP_27085,MYBPC1_4604,NUP210_23225,NUP62_23636,PAK4_10298,PBK_55872,PDCD11_22984,RXFP2_122042,SASP_151516,SCN3B_55800,SEC14L4_284904,SLCO4C1_353189,STX12_23673…	NA	MSX1_4487,PRDM9_56979,LOC100130588_100130588,LOC729096_729096,CAMK2G_818,LRRC23_10233,P2RY5_10161,BCL11B_64919,RCOR1_23186,ATP5A1_498,ZNF532_55205,TMPRSS6_164656	NA	SLC1A7_6512,CACNB4_785,FAM124B_79843,WDR51A_25886,TRIM10_10107,OPRM1_4988,LOC650747_650747,LOC100127992_100127992,PRPF4_9128,KIF18A_81930,CHST1_8534,LOC100129165_100129165,METAP2_10988,USP44_84101,MESDC2_23184,LOC100130900_100130900,LRRC36_55282,FERMT1_55612,IFNGR2_3460,GART_2618
ACVR2B_93		1	1	1	1	1		NA	AGPAT6_137964,ANKAR_150709,CASP10_843,CEP170_9859,EIF4A2_1974,ESRRG_2104,HIN1L_360227,HNRNPR_10236,LOC100124401_100124401,LOC148766_148766,LOC388630_388630,LOC442293_442293,LOC642487_642487,LRRC15_131578,MARK2_2011,MPP6_51678,NUP155_9631,RANBP5_3843,RPL21P13_319144,SERPINF2_5345,TRIB3_57761,ZNHIT3_9326	NA	CCDC19_25790,CNOT1_23019,LOC100131720_100131720,MAP3K7IP1_10454,POLN_353497,RBM4_5936,SEC61B_10952,SFXN5_94097,SNTB1_6641,TANC2_26115,TNFRSF10C_8794,TRIM29_23650,TSHZ3_57616,WDR75_84128,ZMYM4_9202	NA	MEGF6_1953,YBX1_4904,FLJ39660_284992,AOX2_344454,NMD3_51068,F2RL2_2151,LOC100128898_100128898,LOC285588_285588,DHX16_8449,LOC338591_338591,PSMAL_219595,LOC100132543_100132543,PPTC7_160760,FLJ31945_440137,KIAA0182_23199,GGT6_124975,SLC16A6_9120	NA	LOC100131549_100131549,CLCN6_1185,SMC6_79677,GEN1_348654,TTC1_7265,LOC100130486_100130486,PARC_23113,TRMT11_60487,PERP_64065,FLJ14712_221806,NPSR1_387129,LOC100130988_100130988,FAM40B_57464,DPF2_5977,MRGPRF_219928,CLEC1B_51266,LOC643339_643339,EIF2B1_1967,TCTN2_79867,C14orf145_145508,USP3_9960,LOC100130855_100130855,HERC1_8925,NMB_4828,KIFC3_3801,CAMTA2_23125,LOC727780_727780,EIF4A1P_54052
ACVRL1_94		NA	1	1	1	1		NA	NA	NA	NA	NA	NA	NA	NA
ACY1_95		1	NA	NA	NA	NA		NA	ALOX5_240,ANKRD25_25959,APOL6_80830,BRD7P_256109,C7orf46_340277,C9orf139_401563,CASP2_835,CASQ1_844,CDAN1_146059,CMTM1_113540,DDB2_1643,ELMO2_63916,FSD2_123722,GBP7_388646,KIAA1462_57608,KLHL2_11275,LOC100129563_100129563,LOC646609_646609,MAP4K1_11184,PKD1L1_168507,RNF11_26994,SEMA7A_8482,UNC13A_23025,UPK1B_7348,ZCCHC4_29063,ZNF500_26048	NA	APC_324,C13orf26_122046,C7orf42_55069,C9orf61_9413,DBF4B_80174,DPY19L2_283417,DUS2L_54920,FAM33A_348235,INTS7_25896,KLHL33_123103,LARP4_113251,LOC100129637_100129637,LOC100131263_100131263,LOC644233_644233,LOC728191_728191,MMP27_64066,PTGER2_5732,RAB3GAP2_25782,RCOR3_55758,RPL39L_116832,SEC14L4_284904,SHOC2_8036,TM4SF18_116441,TRIM37_4591,TUBGCP2_10844,USP33_23032	NA	ZDHHC18_84243,LOC729399_729399,DDX60_55601,ZFP42_132625,EDN1_1906,MTO1_25821,WDR91_29062,DUSP4_1846,ANXA1_301,PCSK5_5125,RGS10_6001,STIP1_10963,MOGAT2_80168,BACE1_23621,DCPS_28960,LOC729239_729239,LOC390413_390413,TUBGCP5_114791,MEFV_4210,ITGAM_3684,DYNC1LI2_1783,NAE1_8883,PDP2_57546,ACAA2_10449,ZNF557_79230,MCM8_84515,PHF21B_112885	NA	PLCH2_9651,PTCD3_55037,LOC100129354_100129354,MRP63P3_359730,KLHL18_23276,GSTCD_79807,C6orf86_389362,ADSSL1_122622,MLYCD_23417,EMR2_30817,C20orf77_58490
ACY3_91703		1	1	1	1	1		NA	BCAT1_586,BCL6B_255877,CAP2_10486,CDS1_1040,CLOCK_9575,COG3_83548,COX10_1352,DRG2_1819,DYNC1H1_1778,ECE2_9718,FBP1_2203,GCK_2645,GDF10_2662,HSPA12B_116835,INTU_27152,ISG20L2_81875,KCNH4_23415,KIAA1704_55425,LARP2_55132,LOC100129255_100129255,LOC100129976_100129976,LOC200810_200810,LOC283904_283904,LOC344595_344595,LOC390415_390415,LOC643637_643637,LOC645311_645311,LOC645348_645348,MAP3K10_4294,ME…	NA	C1orf92_149499,C20orf24_55969,CENPA_1058,COL1A2_1278,COL9A2_1298,ELOVL2_54898,FBXO34_55030,FGD3_89846,GPR17_2840,GUCY2C_2984,INTS8_55656,KIAA0195_9772,KIAA1704_55425,LIMS2_55679,LOC100127993_100127993,LOC100130868_100130868,LOC196541_196541,LOC344167_344167,MXD1_4084,OR8C1P_8580,PGLYRP3_114771,RAB28_9364,RFESD_317671,RNPS1_10921,SNAPC4_6621,ST8SIA4_7903,TYW1B_441250,VENTXP4_152101,ZFP42_132625,ZN…	NA	RAP1GAP_5909,PEF1_553115,MGC52498_348378,CGN_57530,FAM71A_149647,LOC643723_643723,LYPLAL1_127018,LYG1_129530,GPR39_2863,TMEM22_80723,NCK1_4690,FLJ37673_285456,FREM3_166752,CKMT2_1160,LOC100131067_100131067,TMEM30A_55754,TTK_7272,MTPN_136319,RP1L1_94137,RLBP1L1_157807,ASPH_444,C10orf35_219738,BRWD2_55717,DCDC1_341019,DPH4_120526,SLC3A2_6520,YAP1_10413,LOC729291_729291,CCDC91_55297,LOC100132543_100…	NA	FLJ44005_400797,HNRPLL_92906,LRPPRC_10128,YSK4_80122,SGOL1_151648,SLC4A7_9497,LOC100131772_100131772,KLHL8_57563,HSD17B13_345275,TRIM40_135644,LOC100128261_100128261,TNS3_64759,FDFT1_2222,FRMD3_257019,NXNL2_158046,TGFBR1_7046,RPL35_11224,ARPC5L_81873,KIN_22944,NSMCE4A_54780,CPXM2_119587,AIP_9049,PAAF1_80227,FAM62A_23344,SMARCC2_6601,RNF41_10193,ANKRD52_283373,LOC440132_440132,C15orf55_256646,CLUA…
ACYP1_97		1	NA	NA	NA	NA		NA	ALX1_8092,ATP6V0B_533,DEFB119_245932,EMP1_2012,ERMP1_79956,FRMD5_84978,LOC100130894_100130894,MFGE8_4240,PALMD_54873,WDR16_146845,ZMYM6_9204	NA	ATG10_83734,BXDC5_80135,C2orf62_375307,C9orf43_257169,COL2A1_1280,EMR4_326342,IPO7_10527,LOC100127897_100127897,LOC100128129_100128129,LOC100128793_100128793,LOC442155_442155,NIBP_83696,OR6C72P_403288,PCNXL2_80003,PPM2C_54704,SCGB2A1_4246,SNED1_25992,SOS2_6655,TCP1_6950,TNFRSF10C_8794,UBE2Z_65264,UBR4_23352	NA	MFSD4_148808,IL1RL2_8808,LOC100131284_100131284,LYAR_55646,PPAT_5471,C4orf27_54969,TRGV5P_6979,LOC642791_642791,USP3_9960,LOC100130855_100130855	NA	TTF2_8458,VAMP5_10791,C2orf55_343990,LOC100129984_100129984,ROPN1B_152015,SLC41A3_54946,PCSK1_5122,LOC387939_387939,WDR22_8816,CCNB2_9133,GALNS_2588,ICAM5_7087,LOC646382_646382,BID_637,DGCR6_8214
ACYP2_98		NA	1	1	1	1		NA	NA	NA	NA	NA	NA	NA	NA
ADA_100		1	1	1	1	1		NA	C19orf47_126526,C1orf118_374987,CENPT_80152,FLJ33360_401172,GFRA4_64096,KIAA0240_23506,LOC642959_642959,MBD3_53615,NUAK1_9891,NXN_64359,PSMA4_5685,SVOP_55530,TDP1_55775,VAMP4_8674	NA	ABCC11_85320,ALDH2_217,C1orf174_339448,FAHD2B_151313,FOLR1_2348,GGH_8836,HACE1_57531,LOC644090_644090,NCKAP1_10787,OR13C1P_392377,OR6J1_79549,PDCD1LG2_80380,PLCB1_23236,RNF4_6047,TMEM68_137695,TNN_63923	NA	DNAJC16_23341,FLJ25770_339965,LOC100131940_100131940,FLJ12993_441027,FLJ32255_643977,PSCD3_9265,INPP5A_3632,MPPED2_744,LOC729523_729523,UBASH3B_84959,TMEM45B_120224,RSL1D1_26156,KCTD13_253980,TAOK2_9344,DOC2A_8448,B4GALNT2_124872,MC2R_4158,ZNF471_57573,CEP250_11190,DGCR14_8220	NA	BTBD8_284697,LOC729141_729141,KBTBD8_84541,PPEF2_5470,ZNF354A_6940,RBM16_22828,MLLT4_4301,TARP_445347,TRGC1_6966,WEE2_494551,SSBP1_6742,GSN_2934,STOM_2040,C10orf18_54906,C10orf30_222389,IDE_3416,LOC100130202_100130202,SERPING1_710,TXNDC14_51075,RND1_27289,KIAA1602_57701,FLJ32549_144577,HIF1A_3091,RPS6KA5_9252,KIAA1609_57707,PIGS_94005,DSG2_1829,C19orf28_126321,LOC100131057_100131057
ADAD1_132612		NA	1	1	1	1		NA	NA	NA	NA	NA	NA	NA	NA
ADAD2_161931		1	NA	NA	NA	NA		NA	ACAD9_28976,CCDC70_83446,CLDND1_56650,FADS6_283985,GRIN2C_2905,LOC731954_731954,LOXL3_84695,MTBP_27085,MYCBPAP_84073,PRKD1_5587,SEMA4F_10505,SLC22A3_6581,TK2_7084,TMEM104_54868	NA	ALAD_210,CCDC136_64753,CD3EAP_10849,GLP2R_9340,GRLF1_2909,LOC100133289_100133289,LOC503543_503543,LOC646090_646090,PANK2_80025,PARP9_83666	NA	PPP1R8_5511,LRRC39_127495,DBT_1629,RTCD1_8634,LOC100131923_100131923,LIPT1_51601,MITD1_129531,MRPL30_51263,MAP1D_254042,LOC391470_391470,STAC_6769,ABLIM2_84448,AIM1_202,UBE2D4_51619,NUP205_23165,BAG4_9530,DDHD2_23259,WHSC1L1_54904,MTBP_27085,FREQ_23413,SFMBT2_57713,STIP1_10963,GUCY2C_2984,C14orf56_89919,LBXCOR1_390598,METTL9_51108,XAB2_56949,BRD1_23774,ZBED4_9889,LOC100129225_100129225,ALG12_79087	NA	EDN1_1906,VEZT_55591,MAP2K1_5604,ADCY7_113,BRD7_29117
ADAL_161823		NA	1	1	1	1		NA	NA	NA	NA	NA	NA	NA	NA
ADAM1_8759		NA	1	1	1	1		NA	NA	NA	NA	NA	NA	NA	NA
ADAM10_102		1	1	1	1	1		NA	ABHD7_253152,ADORA2BP_137,DDI2_84301,F2_2147,FBXL11_22992,GSTZ1_2954,HSD17B13_345275,LOC100129998_100129998,LOC100131420_100131420,LOC100133211_100133211,LRP4_4038,LYPD5_284348,MARCH5_54708,OR52Z1P_283110,QSOX2_169714,SLC28A1_9154,SMYD2_56950,STXBP4_252983,TIMD4_91937,WDR16_146845,ZBTB5_9925,ZNF430_80264,ZNF45_7596	NA	B2M_567,C6orf155_79940,CEACAM7_1087,CENTG1_116986,CRCT1_54544,EFHB_151651,EPHX2_2053,FLJ45079_400624,GBP4_115361,HMGCL_3155,KCTD21_283219,LHX4_89884,LMBRD1_55788,LOC100129769_100129769,LOC100130519_100130519,LOC392264_392264,LOC646510_646510,MRS2L_57380,PRDM14_63978,PREP_5550,RGS7_6000,STAR_6770,TCEB3_6924,TPD52L3_89882,YWHAE_7531	NA	LOC644941_644941,METTL8_79828,RPL22L1_200916,LOC100132805_100132805,HSF2_3298,ATP12A_479,SOCS4_122809,C14orf32_93487	NA	PRPF40A_55660,FLJ39822_151258,NGLY1_55768,LOC391524_391524,IL17RB_55540,SELK_58515,LOC643974_643974,C6orf150_115004,MTO1_25821,TRY2P_207147,MBOAT4_619373,MLANA_2315,KIAA2026_158358,LMX1B_4010,TNKS2_80351,C11orf74_119710,LOC100128837_100128837,CATSPER1_117144,SF3B2_10992,C12orf36_283422,DKFZP547L112_81787,LOC729993_729993,MRPL27_51264,DDX5_1655,CCDC45_90799,LOC647055_647055,CYB5A_1528,CCDC123_8490…
ADAM11_4185		NA	1	1	1	1		NA	NA	NA	NA	NA	NA	NA	NA
ADAM12_8038		NA	1	1	1	1		NA	NA	NA	NA	NA	NA	NA	NA
ADAM15_8751		1	NA	NA	NA	NA		NA	ALPK3_57538,BOK_666,C21orf57_54059,CAT_847,CD1E_913,CSMD1_64478,CYS1_192668,FADS3_3995,FBXO11_80204,FLJ25371_152940,GALNT11_63917,HPRTP2_3254,KIF1B_23095,KLRA1_10748,LCE1C_353133,LCE1E_353135,LOC100128565_100128565,LOC100131012_100131012,LOC100131544_100131544,LOC645311_645311,LOC649264_649264,LOC653051_653051,LOC728095_728095,ORC1L_4998,PM20D1_148811,PROS1_5627,PRPF19_27339,SLC15A3_51296,THEM5_2…	NA	ADPGK_83440,AGA_175,ALK_238,C14orf108_55745,CASP2_835,CMTM1_113540,FKBP15_23307,FRMPD1_22844,GLT8D2_83468,HLA-DPB2_3116,HNRPDL_9987,HYAL4_23553,IFRD1_3475,IL18R1_8809,IL18RAP_8807,LOC100129376_100129376,LOC100129701_100129701,LOC100130251_100130251,LOC100130408_100130408,LOC100130823_100130823,LOC100131056_100131056,LOC100132079_100132079,LOC286348_286348,LOC392030_392030,LOC728148_728148,LOC9082…	NA	LOC391106_391106,TDRD5_163589,CFH_3075,MBOAT2_129642,RALB_5899,IHPK2_51447,ITIH3_3699,SFRS12IP1_285672,RNF182_221687,FAM26D_221301,LOC729635_729635,GNA12_2768,LOC728406_728406,FLNC_2318,STRA8_346673,TNFRSF10A_8797,FANK1_92565,MUC5B_727897,EVL_51466,BAG5_9529,TUBGCP5_114791,LOC390561_390561,UNC45A_55898,HIGD1B_51751,TIMM44_10469,TRMT6_51605,MCM8_84515,C20orf70_140683,LOC100127898_100127898	NA	LRRN1_57633,PDCD6IP_10015,MRP63P3_359730,MAP4_4134,RBM6_10180,SLC7A14_57709,LOC730218_730218,WHSC1_7468,RAD1_5810,SCRN1_9805,LOC100131338_100131338,CHID1_66005,TSG101_7251,OPCML_4978,WARS_7453,BRF1_2972,C15orf27_123591,FLJ37644_400618,LAMA5_3911
ADAM17_6868		NA	1	1	1	1		NA	NA	NA	NA	NA	NA	NA	NA
ADAM18_8749		1	1	1	1	1		NA	ANKRD30A_91074,FADS2_9415,FADS3_3995,GNA11_2767,GRM6_2916,HMGN3_9324,IL17RE_132014,LGR5_8549,LOC100130798_100130798,LOC100132436_100132436,LOC100132742_100132742,NLRP8_126205,OLFM4_10562,PADI6_353238,PEPD_5184,RYR3_6263,TREML2_79865,WDR47_22911,WDR52_55779	NA	C5orf33_133686,CENPP_401541,EXOC3_11336,FER_2241,FLJ12355_80054,FLJ90650_206338,HFM1_164045,KLHDC4_54758,LOC389370_389370,RBP1_5947,TMEM9B_56674,UHRF1BP1L_23074	NA	LOC100131991_100131991,ATG3_64422,WDR52_55779,CHIC2_26511,GSTCD_79807,LOC644154_644154,NDUFA4_4697,ARHGAP19_84986,SPTB_6710,KIAA1737_85457,ALKBH5_54890	NA	GOLT1A_127845,ATP6V1B1_525,ACVR2B_93,ENDOGL1_9941,KLC4_89953,FILIP1_27145,LOC100132593_100132593,TDH_157739,LOC120321_120321,ARID2_196528,DDX55_57696,EIF2B1_1967,TCTN2_79867,PCDH9_5101,ZNF397_84307,RANGAP1_5905
ADAM19_8728		1	1	1	1	1		NA	AGT_183,BSPRY_54836,C9orf5_23731,CD27_939,CDKL4_344387,EFCAB5_374786,EPS8_2059,FAM57A_79850,HRASLS_57110,IKBKAP_8518,LARS2_23395,LOC100128389_100128389,LOC100128580_100128580,LOC100128865_100128865,LOC100128993_100128993,LOC100130823_100130823,LOC100131781_100131781,LOC152742_152742,LOC340094_340094,LOC402679_402679,LY75_4065,ME2_4200,MNDA_4332,NXNL2_158046,OR52N4_390072,POLD2_5425,SCARB1_949,SCO…	NA	AP1S3_130340,C14orf174_161394,CD207_50489,CLPTM1L_81037,EIF4E3_317649,EXOC6B_23233,IKBKAP_8518,KLHL18_23276,LOC100129354_100129354,LOC100130408_100130408,MRP63P3_359730,NBPF3_84224,NVL_4931,P2RX3_5024,RAP1GDS1_5910,RAPH1_65059,SCAP_22937,SETD2_29072,TNKS_8658,TRIM26_7726,UFM1_51569,WDFY3_23001,XRCC4_7518,XYLT1_64131	1	RTN4_57142,SP110_3431,XYLB_9942,TMEM44_93109,TLR1_7096,LOC100129761_100129761,RDBP_7936,LOC392713_392713,ZNF484_83744,LOC643529_643529,OR56A3_390083,MGC34821_283238,ACY3_91703,ABCC9_10060,HDAC7A_51564,TDRD3_81550,LOXL1_4016,WNT9B_7484,ATP5A1_498,C18orf25_147339,DLGAP4_22839,SF3A1_10291	NA	FCRL5_83416,CHST10_9486,COPG_22820,LOC90113_90113,PKD2_5311,PLAG1_5324,ZNF33B_7582,C10orf33_84795,RRAS2_22800,RPL21_6144,SOCS7_30837,BCKDHA_593,TMEM1_7109
ADAM2_2515		NA	1	1	1	1		NA	NA	NA	NA	NA	NA	NA	NA
ADAM20_8748		NA	1	1	1	1		NA	NA	NA	NA	NA	NA	NA	NA
ADAM22_53616		1	1	1	1	1		NA	ANKRD52_283373,ATG5_9474,COG3_83548,CPLX1_10815,FLJ46111_283102,GPRC5A_9052,HNRPLL_92906,LOC442221_442221,NAGPA_51172,NDUFS2_4720,PDZD2_23037,RNF213_57674,ZNF404_342908,ZNF45_7596	NA	API5_8539,BDH2P1_389416,KIAA1737_85457,KRT8P20_441218,LOC100129498_100129498,LOC388910_388910,LOC389541_389541,LOC441720_441720,LOC646358_646358,LRRN2_10446,MEGF11_84465,MFI2_4241,MMP27_64066,PROZ_8858,SERPINF1_5176,TRAJ41_28714,ZNF143_7702	NA	KIAA0090_23065,GPX7_2882,LOC647016_647016,ACTG2_72,LOC644714_644714,ATRIP_84126,LOC134145_134145,TGFBI_7045,CAPN11_11131,ZNF250_58500,AQP3_360,NOL6_65083,ROD1_9991,DEC1_50514,LOC100130997_100130997,DRGX_644168,DLG5_9231,DYDC2_84332,C10orf58_84293,PAX2_5076,C12orf50_160419,IL21R_50615,MYO19_80179,GGNBP2_79893,PGS1_9489,LOC91664_91664,TGM3_7053,DPM1_8813	NA	LOC284648_284648,CPO_130749,SUCLG2_8801,RTP2_344892,LOC100131635_100131635,BCL6_604,MAK_4117,TBC1D22B_55633,FBXO5_26271,SLC37A3_84255,ASPH_444,NSUN6_221078,LOC651144_651144,CTTN_2017,NECAP1_25977,CYFIP1_23191,ABCA17_650655,GPR114_221188,POLR2A_5430,RPS2P6_342808
ADAM23_8745		1	1	1	1	1		NA	APOL6_80830,C12orf35_55196,C1D_10438,COL10A1_1300,CYP4A11_1579,DNAL1_83544,DYRK2_8445,GJC3_349149,IFITM5_387733,LOC127086_127086,LOC285961_285961,LOC401021_401021,LOC645693_645693,NUAK1_9891,OR10G3_26533,RAD52_5893,SDSL_113675	NA	ANAPC10_10393,ATP5G3_518,C9orf131_138724,CCNF_899,CDR2_1039,CLDN23_137075,FADS3_3995,GOLGB1_2804,LOC100129788_100129788,LOC392350_392350,LOC642587_642587,LOC644202_644202,PMPCA_23203,POLR1B_84172,RWDD2B_10069,SRP14_6727,SSU72_29101,TJAP1_93643,TRIM69_140691	NA	SLCO1A2_6579	NA	ASXL2_55252,CNBP_7555,LOC100131047_100131047,ASH2L_9070,UBR5_51366,CPN1_1369
ADAM28_10863		NA	1	1	1	1		NA	NA	NA	NA	NA	NA	NA	NA
ADAM29_11086		NA	1	1	1	1		NA	NA	NA	NA	NA	NA	NA	NA
ADAM30_11085		NA	1	1	1	1		NA	NA	NA	NA	NA	NA	NA	NA
ADAM32_203102		NA	1	1	1	1		NA	NA	NA	NA	NA	NA	NA	NA
ADAM33_80332		NA	1	1	1	1		NA	NA	NA	NA	NA	NA	NA	NA
ADAM5P_255926		NA	1	1	1	1		NA	NA	NA	NA	NA	NA	NA	NA
ADAM7_8756		NA	1	1	1	1		NA	NA	NA	NA	NA	NA	NA	NA
ADAM8_101		1	1	1	1	1		NA	C1orf142_116841,C1orf81_647215,CAGE1_285782,DAPP1_27071,FBXO28_23219,FLJ44817_400224,GPATCH1_55094,HSD17B7P2_158160,LOC100128885_100128885,LOC100130740_100130740,LOC391539_391539,LOC643330_643330,LOC644397_644397,NPFF_8620,PCDHB7_56129,RHPN2_85415,TMOD2_29767,WDR88_126248	NA	ABHD12B_145447,CD300A_11314,COL9A2_1298,DNAJB1_3337,ELAVL4_1996,INTS3_65123,LOC100131941_100131941,LOC200261_200261,LOC441609_441609,LOC729794_729794,MANSC1_54682,MS4A3_932,MT1P2_645745,NAV1_89796,PRF1_5551,SLC25A46_91137,SRD5A2_6716,SUPT16H_11198,USP6_9098,ZFPM2_23414,ZNF434_54925	NA	ZNF496_84838,ARID5A_10865,FLJ38973_205327,ICA1L_130026,KRT8P15_645834,CIDEC_63924,CCDC52_152185,GSK3B_2932,GMPS_8833,HIVEP2_3097,LOC100131851_100131851,CDC37L1_55664,SMU1_55234,GNA14_9630,LRRC8A_56262,DYDC2_84332,KCNQ1_3784,KLRC4_8302,BCL2L14_79370,SRGAP1_57522,KL_9365,PYGL_5836,LOC730125_730125,MAPKBP1_23005,LOC100129408_100129408,MARK4_57787,ADRA1D_146,PDRG1_81572,SYS1_90196,SYS1-DBNDD2_767557	NA	FBLIM1_54751,PCSK9_255738,ZNF354A_6940,PDAP1_11333,PTCD1_26024,ZNF789_285989,NUP205_23165,SLCO5A1_81796,OGN_4969,SFXN3_81855,DYNLL1_8655,LOC730125_730125,GNAO1_2775,SNRPA_6626
ADAM9_8754		1	1	1	1	1		NA	BRDT_676,CARD8_22900,CBARA1_10367,DNTT_1791,ERGIC1_57222,FAM62C_83850,FBXL3_26224,GCNT1_2650,GTF2E1_2960,HELB_92797,IL17RE_132014,KIAA1377_57562,KNDC1_85442,LOC100132782_100132782,LOC442221_442221,LOC653381_653381,MAT2B_27430,MYCBP2_23077,NMRAL1_57407,NR2E1_7101,NR2F2_7026,PTTG4P_326315,RAB31_11031,RND1_27289,RTN4RL1_146760,TAGLN2_8407	NA	CASKIN2_57513,CYP17A1_1586,DNAH7_56171,DPYSL3_1809,FNDC8_54752,LOC374443_374443,LOC692246_692246,LOC729681_729681,LOC92755_92755,LUC7L_55692,MIP_4284,NIP7_51388,NT5C3_51251,NUDCD3_23386,OSTalpha_200931,PA2G4P6_646083,SCYE1_9255,TLE4_7091,TRAF3IP2_10758,TRGV5P_6979,WDSOF1_25879,WSB2_55884	NA	EPHA8_2046,CLCA1_1179,GALNT14_79623,FLNB_2317,LOC731741_731741,LOC389257_389257,ZNF716_441234,ZNF212_7988,ZNF783_155060,HIATL1_84641,KIN_22944,TALDO1_6888,GDPD4_220032,PAK1_5058,SLC38A1_81539,COL4A2_1284,TUBGCP3_10426,ALDH1A2_8854,METRN_79006,ZNF431_170959,C19orf2_8725,NDUFV3_4731	NA	KIAA0090_23065,MRTO4_51154,LOC100133218_100133218,COL4A3_1285,IL17RB_55540,RABL3_285282,MMRN1_22915,LOC391847_391847,LOC100131283_100131283,MCART1_92014,C11orf47_283294,GLDN_342035,MPHOSPH6_10200,LOC100128284_100128284
ADAMDEC1_27299		1	1	1	1	1		NA	ABI1P_326268,ACSL1_2180,APOL6_80830,BCL10_8915,CLCC1_23155,CUL4A_8451,KRT33A_3883,KRTAP4-1_85285,LOC100128297_100128297,LOC100132444_100132444,LOC127086_127086,LOC129607_129607,LOC727721_727721,LOC728318_728318,MCART1_92014,MLCK_91807,MLL3_58508,OCIAD1_54940,PKNOX1_5316,PMVK_10654,RAB21_23011,Rgr_266747,RP1-27O5.1_728116,RPPH1_85495,WDR51B_282809	NA	DEFB112_245915,SAMD13_148418,SIGLEC15_284266,ZKSCAN4_387032	NA	MAPKAPK2_9261,ALDH3A2_224	NA	ERMAP_114625,AP3S1_1176,C7orf49_78996,TDRD7_23424,ABL1_25,MAP3K3_4215,PRPF6_24148
ADAMTS12_81792		NA	1	1	1	1		NA	NA	NA	NA	NA	NA	NA	NA
ADAMTS13_11093		NA	1	1	1	1		NA	NA	NA	NA	NA	NA	NA	NA
ADAMTS14_140766		NA	1	1	1	1		NA	NA	NA	NA	NA	NA	NA	NA
ADAMTS15_170689		NA	1	1	1	1		NA	NA	NA	NA	NA	NA	NA	NA
ADAMTS16_170690		NA	1	1	1	1		NA	NA	NA	NA	NA	NA	NA	NA
ADAMTS17_170691		NA	1	1	1	1		NA	NA	NA	NA	NA	NA	NA	NA
ADAMTS18_170692		1	1	1	1	1		NA	ATXN7L2_127002,C1orf26_54823,C9orf150_286343,CALN1_83698,EFCAB5_374786,FNTB_2342,GALNAC4S-6ST_51363,GLMN_11146,IDH3A_3419,ITGA8_8516,KRT18P47_390634,LOC100130067_100130067,LOC100130941_100130941,LOC100131939_100131939,LOC100131955_100131955,LOC389768_389768,LRIG2_9860,MAX_4149,MSMB_4477,NPTX2_4885,PFN4_375189,RABL4_11020,RBBP9_10741,REG1B_5968,RPS6KA5_9252,RRP15_51018,SEC23B_10483,SLC12A3_6559,SL…	NA	ACTN4_81,C13orf34_79866,CDC40_51362,EFCAB7_84455,FLJ23152_401236,GATA3_2625,GCKR_2646,GPR116_221395,H1FOO_132243,HECTD2_143279,HNF4G_3174,LOC100129128_100129128,LOC284890_284890,LOC389073_389073,LOC390358_390358,LOC404266_404266,LOC644972_644972,LOC731724_731724,NAP5_344148,NLRP14_338323,PCSK5_5125,RASL12_51285,RHO_6010,RNF11_26994,RNF168_165918,SLC35F5_80255,TJP3_27134,TMEM167_153339,TMEM19_5526…	NA	CTBS_1486,SLAMF1_6504,LOC100129101_100129101,TARBP1_6894,ZNF496_84838,MRPL33_9553,TANC1_85461,WDSUB1_151525,UBE2F_140739,CCDC13_152206,SYNPR_132204,CAGE1_285782,COL28A1_340267,LPL_4023,LOC642622_642622,DRAM_55332,LOC100130117_100130117,LOC400347_400347,CASC5_57082,DNAJA4_55466,POLR3E_55718,ITFG1_81533,SLFN14_342618,PYY_5697,DNAI2_64446,C17orf28_283987,SEH1L_81929,RNF125_54941,NPHS1_4868,ZNF667_63…	NA	GRHL3_57822,ABL2_27,CRB1_23418,LOC728973_728973,LOC100132922_100132922,UTP15_84135,LOC348958_348958,RCAN2_10231,ALDH8A1_64577,HBS1L_10767,SNX8_29886,LRRN3_54674,FSCN3_29999,RNF170_81790,SIRT3_23410,DCDC1_341019,DPH4_120526,RASGRP2_10235,PYGM_5837,ETS1_2113,LRTM2_654429,ASSP14_459,LOC121006_121006,LOC100128679_100128679,MLXIP_22877,LOC100129781_100129781,ABCC1_4363,LOC100130060_100130060,PRKAR1A_5…
ADAMTS19_171019		NA	1	1	1	1		NA	NA	NA	NA	NA	NA	NA	NA
ADAMTS2_9509		NA	1	1	1	1		NA	NA	NA	NA	NA	NA	NA	NA
ADAMTS20_80070		NA	1	1	1	1		NA	NA	NA	NA	NA	NA	NA	NA
ADAMTS3_9508		NA	1	1	1	1		NA	NA	NA	NA	NA	NA	NA	NA
ADAMTS5_11096		NA	1	1	1	1		NA	NA	NA	NA	NA	NA	NA	NA
ADAMTS6_11174		1	1	1	1	1		NA	AGTRAP_57085,ATG9A_79065,ATP6V1A_523,C10orf4_118924,C9orf41_138199,CBX3_11335,DMXL2_23312,ETF1P2_6825,GGTA1_2681,GPRC5B_51704,LOC100130166_100130166,LOC124496_124496,LOC201651_201651,LOC647209_647209,LOC730121_730121,MOSC2_54996,NKTR_4820,RHEB_6009,RRP15_51018,SCG3_29106,SELENBP1_8991,SRP14_6727,ZBTB47_92999,ZNF366_167465	NA	C17orf57_124989,CYR61_3491,FAM152A_51029,LOC100129984_100129984,LOC391160_391160,LOC642587_642587,LOC644056_644056,LOC644714_644714,LOC729804_729804,LONP2_83752,NOL8_55035,RCOR1_23186,RWDD2B_10069,SLC17A7_57030,SRP14_6727,VN2R10P_100033398,ZNF534_147658	NA	LOC643143_643143,FLJ14816_84931,LOC100131211_100131211,BOK_666,PJA2_9867,TSLP_85480,FLJ42280_401388,PI15_51050,LOC100131813_100131813,ATP6V1C1_528,RAB14_51552,ARPC5L_81873,LOC100128054_100128054,ADAM8_101,LOC100128697_100128697,LOC100128841_100128841,OR5A2_219981,HRASLS2_54979,P2RX7_5027,OTUB2_78990,NOPE_57722,ACSF3_197322,ASAH3_125981,SLC44A2_57153,ILF3_3609,YIPF2_78992,GDAP1L1_78997,NPTXR_23467	NA	UBR4_23352,C1orf191_619518,C1orf129_80133,ASXL2_55252,IQCA_79781,LOC100129258_100129258,TSEN2_80746,CHDH_55349,ATP6V1A_523,TERT_7015,HCN1_348980,LOC729707_729707,FRK_2444,LOC54103_54103,LOC646483_646483,GSR_2936,LOC100128743_100128743,INPP5F_22876,RPL27A_6157,SLC17A6_57084,CD44_960,TTC9C_283237,NAT11_79829,CD3D_915,MLL_4297,TMEM136_219902,CPSF2_53981,ANKFY1_51479,DNAH17_8632,AXL_558,MB_4151
ADAMTS7_11173		NA	1	1	1	1		NA	NA	NA	NA	NA	NA	NA	NA
ADAMTS8_11095		NA	1	1	1	1		NA	NA	NA	NA	NA	NA	NA	NA
ADAMTS9_56999		NA	1	1	1	1		NA	NA	NA	NA	NA	NA	NA	NA
ADAMTSL1_92949		1	1	1	1	1		NA	BIK_638,C1QTNF7_114905,CDCA2_157313,CHGA_1113,EPB41L5_57669,FAM108B1_51104,FAM71D_161142,FBXO43_286151,FLJ45994_400645,IFT172_26160,KIAA0265_23008,LOC100128497_100128497,LOC729669_729669,MCAT_27349,MPZL1_9019,PFDN4_5203,SPAG1_6674,SPI1_6688,STON1-GTF2A1L_286749,TGM2_7052,TNFRSF10B_8795,ZNF655_79027	NA	CASP12_120329,FAM19A2_338811,FDX1_2230,GKAP1_80318,KIAA0265_23008,LOC100128734_100128734,LOC100128963_100128963,LRSAM1_90678,MAN1A2_10905,TMEM18_129787,TOMM34_10953,ZNF79_7633,ZPBP_11055	NA	MEGF6_1953,MND1_84057,LOC646875_646875,LOC728927_728927,HECTD2_143279,PHACS_84680,NTF3_4908,GPR109B_8843,LOC100132760_100132760,SOS2_6655,FAM57A_79850,PKNOX1_5316	NA	VAMP4_8674,ATP13A3_79572,PPP1R2_5504,SLC29A4_222962,MTAP_4507,POU2AF1_5450,C12orf65_91574,LOC100130978_100130978,LGMN_5641,LBXCOR1_390598,C16orf46_123775,LOC284371_284371,TTC28_23331,APOL2_23780
ADAMTSL2_9719		1	NA	NA	NA	NA		NA	ART3_419,C20orf12_55184,CCT3_7203,DIO2_1734,ELAVL1_1994,FBXW11_23291,GLYAT_10249,ITM2C_81618,LOC100129835_100129835,LOC100131777_100131777,LOC100132593_100132593,LOC124974_124974,LOC339897_339897,LOC390586_390586,LOC440902_440902,LOC646034_646034,LOC724038_724038,LRRC40_55631,MS4A3_932,PI4K2B_55300,PPIL4_85313,RAD1_5810,RFXDC2_64864,RPL5P2_140749,SAMD5_389432,SFRS12_140890,STX18_53407,T_6862,TDRD…	NA	ADAMTS6_11174,ANKRD49_54851,C13orf1_57213,CCNB2_9133,CD1D_912,CDKL4_344387,FAM12A_10876,FGF7P2_394217,IFNG_3458,LOC100129620_100129620,LOC100129637_100129637,LOC100129837_100129837,LOC100131480_100131480,NEDD8_4738,NUDT3_11165,SEC61A1_29927,TRAM2_9697,TUBA4B_80086,ZC3HC1_51530	NA	SEC22B_9554,ZNF804A_91752,LOC100129071_100129071,TMEM33_55161,CCNI_10983,BCLAF1_9774,SYTL3_94120,CUGBP2_10659,IGF2_3481,INS-IGF2_723961,UFM1_51569,RFFL_117584,ZNF568_374900,ADRBK2_157	NA	LDLRAP1_26119,LRRC42_115353,NEGR1_257194,FAM40A_85369,POLR3C_10623,GRHL1_29841,ASXL2_55252,IL1RN_3557,PAX8_7849,DYNC1I2_1781,SLC25A12_8604,LOC100129746_100129746,TADA3L_10474,CTDSPL_10217,FSTL1_11167,LOC100133292_100133292,PJA2_9867,TMEM195_392636,LOC100127891_100127891,MEST_4232,COPG2_26958,TSGA13_114960,TRPV5_56302,GPR124_25960,NCALD_83988,PSMC3P_5703,LOC100132781_100132781,SHOC2_8036,ADRA2A_15…
ADAMTSL3_57188		NA	1	1	1	1		NA	NA	NA	NA	NA	NA	NA	NA
ADAMTSL5_339366		NA	1	1	1	NA		NA	NA	NA	NA	NA	NA	NA	NA
ADAR_103		1	1	1	1	1		NA	ANKRD28_23243,ATXN3_4287,BIN3_55909,BRWD1_54014,C13orf34_79866,C1orf88_128344,C20orf173_140873,C20orf19_55857,C5orf33_133686,C6orf118_168090,C6orf129_154467,C7orf36_57002,CABLES1_91768,CCDC52_152185,CDCA7_83879,CLIP3_25999,COQ3_51805,CRTC2_200186,CYR61_3491,DAB2IP_153090,DBX1_120237,DDX55_57696,EFCAB5_374786,ELF2P3_260336,FADS3_3995,FAM118B_79607,FBXL11_22992,FBXL13_222235,GALNT8_26290,GATAD2B_57…	NA	ACPL2_92370,ACTR1A_10121,AIPL1_23746,APOL5_80831,ARL6IP5_10550,ASB3_51130,BDKRB2_624,BSG_682,BTF3P1_693,C11orf52_91894,C14orf105_55195,C16orf80_29105,C17orf76_388341,C1orf88_128344,C3orf37_56941,C6orf203_51250,C7orf30_115416,CAPN9_10753,CASC2_255082,CCT6B_10693,CD1E_913,CHKB-CPT1B_386593,CPT1B_1375,DGKD_8527,DHRS7_51635,DMXL2_23312,DRGX_644168,DTX1_1840,E2F8_79733,ECGF1_1890,EXOC6B_23233,FBXO18_8…	NA	ZBTB8_653121,LOC441887_441887,EDG7_23566,SEMA6C_10500,POGZ_23126,CASQ1_844,LOC100129402_100129402,KLHL12_59349,PSEN2_5664,NTSR2_23620,HADHA_3030,MSH6_2956,CD207_50489,IL18R1_8809,GCG_2641,SCN9A_6335,CHN1_1123,NFE2L2_4780,LOC100130885_100130885,NDUFS1_4719,EEF1B2_1933,MAP2_4133,LOC645273_645273,EDEM1_9695,FBXW12_285231,PLXNB1_5364,PROK2_60675,BTLA_151888,LOC100131117_100131117,CCDC14_64770,MGLL_11…	NA	CLCN6_1185,PLA2G2E_30814,LOC728448_728448,PRNPIP_79033,UQCRH_7388,LOC100132258_100132258,PSMA5_5686,RSBN1_54665,CASQ2_845,C1orf161_126868,SEMA6C_10500,S100A10_6281,SONP1_148300,TAGLN2_8407,SH2D1B_117157,LOC100130123_100130123,ZNF124_7678,KLF11_8462,LOC650157_650157,LOC729734_729734,NMS_129521,RNF149_284996,LYPD6_130574,IFIH1_64135,LOC644056_644056,SP3_6670,C2orf47_79568,LOC257407_257407,ARMC9_802…
ADARB1_104		1	1	1	1	1		NA	ALDH1A2_8854,LOC441914_441914,LOC645693_645693,NUTF2_10204,ZNF714_148206	NA	DNAL4_10126,ERBB2_2064,ERCC2_2068,IL17F_112744,KRT18P16_391827,LOC100128538_100128538,LOC100129315_100129315,LOC124496_124496,PHF5HP_450250,PPIG_9360,PPM1B_5495,UBE2D4_51619,WIPI1_55062	NA	LOC100129453_100129453,PRKD2_25865	NA	PCP4L1_654790,CCNYL1_151195,QTRTD1_79691,LOC100131352_100131352,C6orf57_135154,DENND2A_27147,RBM33_155435,WDR40A_25853,KLF6_1316,P4HA1_5033,NUDT13_25961,ECD_11319,FAM149B1_317662,TTC18_118491,ANXA7_310,PPP3CB_5532,USP54_159195,KIF11_3832,OR51A1P_26537,LDHAL6A_160287,LRCH1_23143,PCDH9_5101,TDP1_55775,KCNG4_93107,LOC440419_440419,LOC646842_646842,SETBP1_26040,CLEC4M_10332,DYRK1B_9149,FBL_2091,PKNOX…
ADARB2_105		1	1	1	1	1		NA	ADFP_123,ARG2_384,GPRC5B_51704,HPN_3249,ICHTHYIN_348938,IPO9_55705,KIF1B_23095,LOC100130351_100130351,LOC100131238_100131238,LOC100132822_100132822,MEF2A_4205,MRPS29P2_359774,MTHFR_4524,PIP5K1A_8394,PTPRR_5801,RGS11_8786,RPL18A_6142,TCF7_6932,VWA2_340706	NA	AP4S1_11154,ATP8B3_148229,C16orf70_80262,C2orf64_493753,CAMK2G_818,CDR2_1039,CXADR_1525,FGF9_2254,FLJ46284_441369,LOC100127950_100127950,LOC100128493_100128493,LOC100129074_100129074,LOC100129259_100129259,LOC100129278_100129278,LOC100132262_100132262,LOC286144_286144,LOC391033_391033,LOC649288_649288,LOC728191_728191,LOC732275_732275,MARVELD3_91862,MYSM1_114803,OR52H1_390067,PRRC1_133619,RTN3_10…	NA	LOC100129621_100129621,LOC646980_646980,MNDA_4332,LOC100129402_100129402,VENTXP4_152101,CCDC66_285331,MTHFD2L_441024,TNIP3_79931,ERAP1_51752,TSPAN17_26262,LOC100129453_100129453,TFAP2A_7020,BVES_11149,TRBV8-1_28588,TRBV5-3_28612,TRBV9_28586,GOLGA7_51125,LOC340844_340844,C10orf107_219621,GPR19_2842,LOC220115_220115,PPM1A_5494,WDR73_84942,CREBBP_1387,SBK1_388228,NAT9_26151,ATP5O_539	NA	C1orf93_127281,INADL_10207,VCAM1_7412,C1orf49_84066,ACBD6_84320,SRGAP2_23380,SH3YL1_26751,TRIM54_57159,LOC402120_402120,LMCD1_29995,ARPP-21_10777,PSMD6_9861,RHO_6010,H1FOO_132243,KCNAB1_7881,VEZF1L1_647319,LOC100133173_100133173,SERPINB9_5272,CYP39A1_51302,RSPO3_84870,OR10AH1P_402246,TMEM196_256130,RFC2_5982,BUD31_8896,SDCBP_6386,LOC286187_286187,ARFGEF1_10565,PI15_51050,TMC1_117531,PRUNE2_158471…
ADAT1_23536		1	1	1	1	1		NA	ALS2CR11_151254,B4GALNT2_124872,DHX35_60625,DNAI2_64446,HMMR_3161,LOC100127969_100127969,LOC390933_390933,LOC391135_391135,MAPRE3_22924,MNS1_55329,NUS1_116150,POLR3A_11128,PPFIA1_8500,PTPRC_5788,RNF11_26994,TCEB1_6921,TEX9_374618,ZBTB47_92999	NA	ARL15_54622,BACH1_571,CROP_51747,CYP2U1_113612,FLJ45974_401337,LOC100129570_100129570,LOC392264_392264,MSMB_4477,OXER1_165140,RNF2_6045,ZFYVE1_53349	NA	ZDHHC18_84243,SLC2A1_6513,LCE1C_353133,DCST1_149095,APOA1BP_128240,OR6Y1_391112,NR5A2_2494,RNF144A_9781,TAF1B_9014,ARHGAP15_55843,ZEB2_9839,SCN9A_6335,C2orf37_80067,KIF9_64147,ATXN7_6314,SLC25A26_115286,CEP70_80321,FLJ16641_389170,PPP1R2_5504,ZCCHC4_29063,LOC100128382_100128382,ACTBP2_62,C7orf41_222166,C9orf29_652972,INPP5A_3632,C11orf45_219833,WNK1_65125,WDR22_8816,LOC644192_644192,ABAT_18,USP7_…	NA	GNB1_2782,KIAA1383_54627,KLF11_8462,CYS1_192668,IFIH1_64135,PNKD_25953,TMBIM1_64114,COX7B2_170712,METAP1_23173,RAD50_10111,CAGE1_285782,HECA_51696,PEX3_8504,LOC100127891_100127891,LOC100128542_100128542,RHPN1_114822,LOC100132592_100132592,CCKBR_887,PLEKHA7_144100,LOC100131539_100131539,LOC728842_728842,CLEC4C_170482,FAM66C_440078,LRMP_4033,XRCC6BP1_91419,ATP2A3_489,DLX4_1748,LOC646842_646842,SUMO…
ADAT2_134637		1	1	1	1	1		NA	ADARB1_104,C16orf75_116028,C8orf12_83656,CHDH_55349,CWC15_51503,FAM83D_81610,GBP7_388646,KIF9_64147,LOC100133241_100133241,MBTD1_54799,MLH3_27030,NKTR_4820,SEC22C_9117,SLC7A13_157724,TRPC3_7222,ZBTB47_92999	NA	BIN1_274,COQ3_51805,GDPD5_81544,HEATR2_54919,LOC100130105_100130105,LOC100130698_100130698,LOC100131175_100131175,LOC644576_644576,LOC647212_647212,LOC728843_728843,PNPLA8_50640,SGK1_6446,TBX15_6913,TMEM201_199953,TRY2P_207147,ZNF77_58492	NA	MEGF6_1953,SLC9A1_6548,LOC51057_51057,JMJD1A_55818,NMD3_51068,LOC100130957_100130957,LOC100131124_100131124,SRrp35_135295,ENPP1_5167,LOC392264_392264,ZNF79_7633,KIAA1033_23325,LOC100130473_100130473,CIRH1A_84916,METT10D_79066,RPS5_6193,C20orf117_140710,C20orf77_58490,RABL4_11020	NA	C1QB_713,CNIH3_149111,COL4A4_1286,KLHL6_89857,CLDN16_10686,FAM149B1_317662,PCGF6_84108,CCDC92_80212,ZNF664_144348,RPL36AP2_326301,LOC283585_283585,CIAPIN1_57019,VPS4B_9525,GDF5_8200
ADAT3_113179		1	NA	NA	NA	NA		NA	CCDC17_149483,DEFB119_245932,DEFB122_245935,EMP1_2012,GPBP1L1_60313,IPO13_9670,JMJD2A_9682,LCA5_167691,LIG3_3980,LMBRD1_55788,LOC100129924_100129924,LOC100131627_100131627,LOC344967_344967,LOC729605_729605,LRRC2_79442,MRPL9_65005,MTR_4548,NASP_4678,NPC1_4864,NRP1_8829,PPP2R2D_55844,RBM27_54439,SCAF1_58506,SDCCAG10_10283,ZNF300_91975	NA	ATP6V1H_51606,BRWD1_54014,C18orf19_125228,FAM152A_51029,FKBP3_2287,HOOK1_51361,HTATIP_10524,KCNIP1_30820,KIAA0280_23201,LAD1_3898,LOC100131750_100131750,LOC90826_90826,NDST4_64579,PCBD1_5092,PRPF39_55015,PSMG1_8624,ST3GAL3_6487,VAMP3_9341,XPC_7508	NA	TAS1R3_83756,PRAMEF1_65121,LOC165186_165186,GALNT5_11227,LOC644962_644962,STOX2_56977,TPPP_11076,HLA-DMA_3108,TEAD3_7005,HIBADH_11112,SEPT7_989,ORC5L_5001,TPD52L3_89882,GTF3C4_9329,MS4A1_931,PPFIA1_8500,BRAP_8315,HNRNPC_3183,WDR22_8816,HAPLN3_145864,RPS7P1_388363,ZNF236_7776,ZNF790_388536,XKR7_343702,APCDD1L_164284	NA	PLA2G2D_26279,LDLRAD2_401944,HSPG2_3339,OBSCN_84033,PPP4R2_151987,LOC100129984_100129984,ARHGAP24_83478,NPY5R_4889,APC_324,ADAM7_8756,ZNF33B_7582,RDH5_5959,WDR22_8816,CCNB2_9133
ADC_113451		NA	1	1	1	1		NA	NA	NA	NA	NA	NA	NA	NA
ADCK1_57143		1	1	1	1	1		NA	ADRA1B_147,ASTL_431705,CUL4A_8451,CXCL13_10563,DDR2_4921,FLJ40142_400073,GABRR1_2569,GPATCH2_55105,LOC100128382_100128382,LOC647174_647174,PPT2_9374,RFK_55312,SEC23A_10484,TFAP2A_7020,TRIM16_10626,ZNF337_26152	NA	APCDD1_147495,C3orf37_56941,CRADD_8738,CSMD1_64478,FAHD2P_729610,FGD6_55785,GDPD4_220032,KIAA1919_91749,KRT84_3890,LOC100129244_100129244,LOC100129929_100129929,LOC100131117_100131117,LOC192127_192127,LOC729920_729920,MN1_4330,OSGEP_55644,PPM1G_5496,RALGPS1_9649,SALL3_27164,SUMF1_285362,TMEM140_55281,WIPF3_644150	NA	LOC391106_391106,LOC730179_730179,IMMT_10989,KLHL24_54800,LOC643974_643974,TDO2_6999,WEE2_494551,LOC136242_136242,PRAGMIN_157285,LOC100129762_100129762,LOC399774_399774,FAS_355,IQCD_115811,TPCN1_53373,C14orf105_55195,VRK1_7443,TMC5_79838,CP110_9738,LOC100129673_100129673,SCPEP1_59342,DPM1_8813,EIF3D_8664	NA	NADK_65220,SMAP2_64744,LRRC42_115353,LOC284685_284685,LOC100128181_100128181,TMCC2_9911,VIT_5212,SOCS5_9655,MPHOSPH10_10199,CLASP1_23332,LOC729742_729742,MKI67IP_84365,YSK4_80122,SP3_6670,IRS1_3667,MITF_4286,SIAH2_6478,FAM44B_91272,C6orf134_79969,HCRTR2_3062,COBL_23242,CD36_948,TRPV5_56302,SLC4A2_6522,RHOBTB2_23221,FGF23_8074,IL26_55801,ATP2B1_490,LOC161247_161247,RYR3_6263,C15orf48_84419,ANXA2_3…
ADCK2_90956		1	NA	NA	NA	NA		NA	C8orf32_55093,CHP_11261,KCNMB3_27094,KIAA0427_9811,LOC100130481_100130481,LOC644517_644517,LOC647202_647202,LRIT1_26103,QRICH2_84074,SIPA1L1_26037,THEM5_284486,UBASH3A_53347,ZNF137_7696	NA	EBF4_57593,KLHL22_84861,LRP4_4038,NAPEPLD_222236,NCOA1_8648,SEC16A_9919,SMARCA4_6597,TMPRSS7_344805,ZBTB8OS_339487,ZNF146_7705	NA	CACNB4_785,RASA2_5922,CCKAR_886,NPM1_4869,D6S2723E_10470,GPR63_81491,ZNF212_7988,ZNF783_155060,PNOC_5368,PTPN3_5774,LOC728199_728199,PSMAL_219595,PPL_5493,GGT6_124975,LOC100133332_100133332,HRNBP3_146713,ZNF560_147741,MAST1_22983	NA	DPYSL5_56896,CNRIP1_25927,WDR75_84128,PTPRG_5793,HIST1H2BE_8344,SESN1_27244,TRMT11_60487,ST7OT2_93654,TRPV5_56302,RGS20_8601,ZFPM2_23414,ADAMTSL1_92949,LOC100132148_100132148,bA16L21.2.1_548645,LOC552891_552891,CLEC6A_93978,OS9_10956,PTGER2_5732,PPL_5493,ZBTB32_27033
ADCK4_79934		1	NA	NA	NA	NA		NA	ATG16L1_55054,C1orf59_113802,CACNA1A_773,CALB1_793,CEACAM16_388551,CPNE2_221184,DDX51_317781,DOPEY2_9980,EML1_2009,ERO1LB_56605,FLJ23861_151050,GABRR1_2569,KIF9_64147,KLHL18_23276,LOC100129655_100129655,LOC100130303_100130303,LOC100130454_100130454,LOC121006_121006,LOC338591_338591,LOC388282_388282,LOC645969_645969,MKL1_57591,NAP1L4_4676,NRTN_4902,PAAF1_80227,PCGEM1_64002,PHC3_80012,PLEKHB1_58473…	NA	ALDOAP2_228,ARFGAP3_26286,DBX2_440097,DNA2_1763,ETF1_2107,FER1L4_80307,HSPA9_3313,HUS1_3364,IARS2_55699,ITGB6_3694,LOC100128030_100128030,LOC100128930_100128930,LOC100131257_100131257,LOC100131688_100131688,LOC441108_441108,NIT2_56954,NSD1_64324,OR51I1_390063,PACSIN2_11252,PGS1_9489,PLAG1_5324,RELA_5970,SLC16A9_220963,TBX1_6899	NA	PCSK9_255738,LOC647121_647121,REN_5972,AOX1_316,LOC727890_727890,LOC285205_285205,MAD2L1_4085,LNPEP_4012,CAMK2A_815,UNC5A_90249,C7orf57_136288,LOC100128539_100128539,STIM1_6786,TMPRSS13_84000,CASC1_55259,LOC729204_729204,MMP19_4327,LOC96597_96597,ZNF529_57711,RUVBL2_10856,KLK14_43847,DPM1_8813,LOC728117_728117	NA	LOC643329_643329,RAP1A_5906,SELL_6402,ACYP2_98,PLCL2_23228,LOC645548_645548,SENP7_57337,LOC131909_131909,PCNP_57092,LOC100131863_100131863,LOC391560_391560,ZBTB11_27107,RPL24_6152,FAM55C_91775,NFKBIZ_64332,CYP2U1_113612,LOC728723_728723,REEP5_7905,GPR63_81491,TSPAN13_27075,ADAM22_53616,MYH16_84176,PRPF40B_25766,METAP2_10988,METTL3_56339,DYNC1H1_1778,TMEM179_388021,SMYD4_114826,PTGIS_5740,LOC72998…
ADCK5_203054		1	NA	NA	NA	NA		NA	AP2B1_163,C20orf70_140683,C6orf47_57827,C9orf57_138240,CDC20B_166979,CFB_629,COL4A2_1284,CXXC1_30827,DSC1_1823,DTWD1_56986,EP400_57634,FABP1_2168,FAM71C_196472,FLJ40142_400073,GABRR1_2569,GNPTAB_79158,GPR149_344758,HS3ST4_9951,KIAA1622_57718,KRT123P_85344,LMBRD1_55788,LOC100129655_100129655,LOC100129836_100129836,LOC100131819_100131819,LOC100131953_100131953,LOC149501_149501,LOC390933_390933,LOC3…	NA	C7orf30_115416,CCDC57_284001,CCPG1_9236,CRTC1_23373,FLJ45964_401040,FLJ45974_401337,HRK_8739,LOC100128181_100128181,LOC100129875_100129875,LOC100131773_100131773,LOC390332_390332,LOC619207_619207,LOC643641_643641,LOC643714_643714,MFSD9_84804,PIGF_5281,ST3GAL5_8869,TMEM182_130827,TNPO2_30000,ZNF345_25850,ZNF346_23567	NA	SRGAP2L_647135,CHRM3_1131,ZNF638_27332,SCN9A_6335,FGD5_152273,ATRIP_84126,LRCH3_84859,KIAA0232_9778,APBB2_323,LOC100129583_100129583,C5orf25_375484,HECA_51696,LOC100132809_100132809,VCL_7414,TNKS2_80351,LSP1_4046,EXPH5_23086,TMPRSS13_84000,SLC38A4_55089,RASA3_22821,TTC7B_145567,TMC5_79838,LOC649873_649873,MYO1D_4642,AATF_26574,CRKRS_51755,IGFBP4_3487,NWD1_284434,GRLF1_2909,SPTLC3_55304,ARFGEF2_10…	NA	B3GALNT2_148789,TMCC1_23023,LOC100129701_100129701,LOC402160_402160,KLHL8_57563,LOC100132922_100132922,IL13_3596,TNFRSF11B_4982,RPL35_11224,PIK3C2A_5286,ERP27_121506,RIC8B_55188,MED13L_23389,OR11H7P_390441,PPM1A_5494,C14orf112_51241,TMCO7_79613,CARD8_22900,TAF4_6874,DDTL_100037417
ADCY1_107		1	1	1	1	1		NA	ACOX3_8310,BUD31_8896,C10orf113_387638,C6orf117_112609,CDKL4_344387,CENTG3_116988,CKLF_51192,FLJ31485_440119,FUT10_84750,GGTA1_2681,GOLGA2_2801,GTF2IRD1_9569,KLHL25_64410,KRT18P19_339781,KTN1_3895,LOC100128902_100128902,LOC100130012_100130012,LOC100130111_100130111,LOC100130798_100130798,LOC100131253_100131253,LOC100132641_100132641,LOC127086_127086,LOC646034_646034,NPM1P20_326608,RGS8_85397,SPAT…	NA	DFFB_1677,EPO_2056,FLJ16641_389170,FLJ32549_144577,ILF3_3609,LOC100128433_100128433,LOC100132448_100132448,LOC645544_645544,LRRC46_90506,MRPL10_124995,NAT1_9,RHOC_389	NA	ACOT7_11332,C3orf63_23272,FLJ35424_285492,JMY_133746,GLIPR1_11010,FLT3_2322,DUOX2_50506,CDH7_1005	NA	LOC391012_391012,KIAA0226_9711,LRCH3_84859,LOC100131371_100131371,SH2D3C_10044,RAB5B_5869,LOC100131294_100131294,C15orf15_51187,ZNF473_25888,LOC100131299_100131299
ADCY2_108		NA	1	1	1	1		NA	NA	NA	NA	NA	NA	NA	NA
ADCY3_109		1	1	1	1	1		NA	APITD1_378708,C15orf40_123207,C16orf46_123775,C1orf142_116841,C21orf128_150147,C2orf54_79919,CCBP2_1238,CCDC132_55610,CCT6B_10693,CD38_952,CDKN2A_1029,CYP2E1_1571,DIRC3_729582,EIF2AK2_5610,FBXO25_26260,GABPA_2551,GART_2618,GRIP2_80852,HEATR1_55127,HTRA4_203100,IFLTD1_160492,KIAA1026_23254,KRT80_144501,KTN1_3895,LIG3_3980,LOC100128489_100128489,LOC100128679_100128679,LOC100129055_100129055,LOC2530…	NA	ANKRD24_170961,CXCL12_6387,EN2_2020,ENPP6_133121,GAPDHP15_642317,LDLRAD3_143458,LOC100128963_100128963,LOC441884_441884,LPPR4_9890,MMP27_64066,PTPRH_5794,RHPN2_85415,SAA4_6291,SCRN3_79634,SLC25A29_123096,SPRR1B_6699,UROC1_131669,VAPA_9218	NA	MCOLN3_55283,GDAP2_54834,TSGA10_80705,LIPT1_51601,MITD1_129531,MRPL30_51263,TMEM198_130612,OBSL1_23363,EDEM1_9695,CPNE9_151835,LOC100130335_100130335,C3orf22_152065,LOC100130402_100130402,LOC392264_392264,FAM135B_51059,PPIAP19_390006,LRRC27_80313,GLT8D3_283464,PPP1R1A_5502,NEUROD4_58158,KL_9365,LOC100129225_100129225	NA	MLLT11_10962,SEMA6C_10500,JARID1B_10765,CDCP1_64866,SEMA5B_54437,C3orf22_152065,BANK1_55024,HADH_3033,TMEM154_201799,NUP155_9631,C5orf13_9315,FOXI1_2299,PIP3-E_26034,PHF10_55274,CYP3A5P2_79424,ATP6V1B2_526,ZNF484_83744,HMCN2_256158,LOC387647_387647,LOC100131290_100131290,CUL4A_8451,C14orf102_55051,LOC388177_388177,GINS2_51659,IL2RB_3560
ADCY4_196883		1	1	1	1	1		NA	ACOT8_10005,ACOXL_55289,ACSM5_54988,ACVR2A_92,ALKBH5_54890,APLP2_334,ATP10D_57205,C12orf36_283422,C14orf21_161424,C15orf44_81556,CDC25A_993,CLDN18_51208,ERGIC2_51290,FLJ16641_389170,GADL1_339896,H1FOO_132243,HTR3B_9177,KRT18P47_390634,LCA5_167691,LOC100128160_100128160,LOC100129126_100129126,LOC134466_134466,LOC338096_338096,LSP1_4046,NOD2_64127,NT5DC4_284958,OPRL1_4987,PRAGMIN_157285,SNX21_90203…	NA	ALS2CR11_151254,FLJ37201_283011,FTCD_10841,LNP1_348801,LOC100128336_100128336,LOC100131449_100131449,MGC70863_284942,NOL5BP_646192,PRAGMIN_157285,SMU1_55234,SOS2_6655,TCHP_84260,VTA1_51534,ZNF235_9310,ZNF613_79898	NA	CSF3R_1441,C1orf176_64789,ZNF684_127396,LOC728633_728633,PBX1_5087,TMEM183A_92703,CBR4_84869,LOC100129435_100129435,IRF4_3662,C6orf115_58527,RCP9_27297,TPST1_8460,LOC442389_442389,JMJD2C_23081,SMC5_23137,DIP2C_22982,PPIAP19_390006,BDNFOS_497258,DDB2_1643,LIN7A_8825,SLITRK6_84189,LRFN5_145581,WARS_7453,WDR25_79446,SCG5_6447,LOC145757_145757,ACSM2A_123876,TXNL4B_54957,BCAR1_9564,CDK10_8558,KRT25_14…	NA	COL4A3_1285,C2orf54_79919,KLHL18_23276,LOC645433_645433,LOC648934_648934,SNHG5_387066,LOC100133102_100133102,ZNF292_23036,MARCKS_4082,MPDZ_8777,ACTA2_59,FAIM2_23017,NF1_4763,NGFR_4804,DMRTC2_63946,C20orf74_57186,C21orf90_114043,ARFGAP3_26286
ADCY5_111		NA	1	1	1	1		NA	NA	NA	NA	NA	NA	NA	NA
ADCY6_112		1	NA	NA	NA	NA		NA	AIPL1_23746,ANKRD5_63926,BSPRY_54836,C2orf39_92749,DNAJC1_64215,DOPEY2_9980,DTL_51514,ENOSF1_55556,FBXO42_54455,GCA_25801,HNRNPR_10236,IFIH1_64135,INTS7_25896,LBA1_9881,LGR5_8549,LOC100132303_100132303,LOC100132995_100132995,LOC284120_284120,LOC390101_390101,LOC642340_642340,LOC729607_729607,OLFM4_10562,PCYOX1_51449,POLR1E_64425,RG9MTD3_158234,SELI_85465,SNRPG_6637,SNUPN_10073,TSPAN33_340348	NA	ATP6V0B_533,C17orf46_124783,C17orf57_124989,CDK2_1017,COPS8_10920,EPS8L3_79574,FKBP1P4_2285,FOXP2_93986,GALNTL4_374378,GATS_352954,IL18RAP_8807,KIAA0329_9895,KLK8_11202,LOC100128181_100128181,LOC100128367_100128367,LOC100128588_100128588,LOC100131294_100131294,LOC200261_200261,LOC400696_400696,LOC646886_646886,RAB5B_5869,RAF1P1_348910,RPS27L_51065,STAT3_6774,SURF6_6838,TBC1D17_79735,THEG_51298,TT…	NA	PHC2_1912,JMJD1A_55818,NMS_129521,CYP20A1_57404,ABI2_10152,WNT6_7475,MTMR14_64419,FRYL_285527,LOC643031_643031,PRR16_51334,DDX43_55510,KIAA1958_158405,NEK6_10783,GOT1_2805,ABTB2_25841,LOC729204_729204,LIN52_91750,LOC100128781_100128781,MMP2_4313,LOC100128140_100128140,MRPS23_51649	NA	LOC375010_375010,RNPEP_6051,RHOU_58480,CCDC148_130940,LOC100129550_100129550,PIGZ_80235,PKD2_5311,LOC100131678_100131678,ZNF679_168417,LOC389705_389705,MAK10_60560,TNFSF15_9966,AKR1B1P3_729347,C11orf65_160140,LOC440337_440337,TP53_7157,KIAA1012_22878,CYB5A_1528,PTPRS_5802,CECR8_27437,KREMEN1_83999
ADCY7_113		1	1	1	1	1		NA	AADAT_51166,AGBL3_340351,C5_727,C9orf5_23731,CAPZB_832,CDCA2_157313,CEP110_11064,DUSP27_92235,EPB41L4B_54566,ETFA_2108,FAM105A_54491,GPR115_221393,GRM4_2914,IKBKAP_8518,ITPKB_3707,KCTD9_54793,LAP3_51056,LOC100113407_100113407,LOC100127993_100127993,LOC100129410_100129410,LOC100129730_100129730,LOC100129940_100129940,LOC100132013_100132013,LOC100132473_100132473,LOC100133108_100133108,LOC100133211…	NA	AVPR1A_552,CAPRIN2_65981,CCAR1_55749,EFEMP2_30008,FOXP2_93986,KCNJ4_3761,KIAA1305_57523,LOC100128522_100128522,LOC100129226_100129226,LOC442225_442225,LOC643974_643974,LOC729493_729493,LOC729556_729556,LRIG1_26018,MRPS10_55173,PAX7_5081,PLEK_5341,SH3BGRL2_83699,TMEM90A_646658,TRY2P_207147,ZNF276_92822,ZNF644_84146	NA	RAP1GAP_5909,EPHA8_2046,LOC643330_643330,KRT18P15_729211,LOC731741_731741,FLJ25770_339965,LOC100131940_100131940,BTN2A2_10385,LOC100128935_100128935,CD2AP_23607,POPDC3_64208,VSTM2A_222008,LOC392030_392030,ASAH1_427,LOC100132809_100132809,C10orf35_219738,LSP1_4046,TMPRSS13_84000,WBP11_51729,LOC100129937_100129937,FLJ32894_144360,CCDC91_55297,PPP1R1A_5502,AKAP11_11215,NEDD8_4738,WDHD1_11169,LOC6463…	NA	CDA_978,RCAN3_11123,LOC100132074_100132074,SELE_6401,C1orf112_55732,PIGF_5281,RAB17_64284,ASTE1_28990,KCNK16_83795,RCP9_27297,MRPS35P3_359779,EI24_9538,C11orf38_399967,HYLS1_219844,FREM2_341640,TRAV19_28664,GLDN_342035,WDR73_84942,NMB_4828,LOC100128284_100128284,KLK9_284366,C20orf132_140699,RPN2_6185,SYNJ1_8867,PIGP_51227
ADCY8_114		NA	1	1	1	1		NA	NA	NA	NA	NA	NA	NA	NA
ADCY9_115		1	1	1	1	1		NA	ADAM22_53616,C11orf21_29125,C16orf45_89927,C7orf58_79974,CCPG1_9236,DHRS7C_201140,ENY2_56943,EPHA7_2045,FLJ34503_285759,GTF3C1_2975,HAT1_8520,HSH2D_84941,HSPA2_3306,KCTD20_222658,KLHL10_317719,LOC100129642_100129642,LOC100132423_100132423,LOC644233_644233,LOC728015_728015,LOC728553_728553,NT5C3L_115024,OR2U2P_26694,OSTN_344901,P2RY1_5028,PIAS1_8554,SLC25A12_8604,SLCO1B1_10599,STC2_8614,STK38_1132…	NA	NA	NA	DEPDC1_55635,COPA_1314,IRF2BP2_359948,LOC729897_729897,BIRC6_57448,CLEC4F_165530,NCAPH_23397,LOC100130481_100130481,ADH1C_126,LOC153328_153328,ALDH5A1_7915,NT5C3_51251,RP9_6100,SPAG1_6674,PGM5_5239,ANKS6_203286,C10orf64_159491,CCDC147_159686,OR52J2P_79529,MDGA2_161357,TRPM1_4308,MMP2_4313,C16orf77_146433,RNMTL1_55178,CCDC137_339230,FXYD5_53827	NA	PIK3CD_5293,C1orf200_644997,PRKD3_23683,REG3A_5068,ASB18_401036,FYCO1_79443,FSTL1_11167,FBXO45_200933,SCFD2_152579,LOC100129526_100129526,HCG22_285834,VNN1_8876,LOC100130820_100130820,IL6_3569,TMEM60_85025,TRHR_7201,FBP2_8789
ADCYAP1_116		NA	NA	1	NA	NA		NA	NA	NA	NA	NA	NA	NA	NA
ADCYAP1R1_117		NA	1	1	1	1		NA	NA	NA	NA	NA	NA	NA	NA
ADD1_118		1	1	1	1	1		NA	ANKRA2_57763,BSG_682,CLN8_2055,CP_1356,ENC1_8507,FLJ26850_400710,GLULD1_51557,GRIN3A_116443,GTF2E1_2960,HCCA2_81532,HNRPUL2_221092,KIAA1598_57698,LOC152118_152118,LOC260421_260421,LOC391136_391136,NEIL3_55247,RB1CC1_9821,SIGLEC11_114132,TCEA1P_6918,TMTC4_84899,VRK3_51231,YIPF4_84272	NA	AFAP1L2_84632,ARHGAP23_57636,ATP13A4_84239,C14orf179_112752,CECR8_27437,DGAT2_84649,LOC100128596_100128596,LOC100130502_100130502,LOC729111_729111,PLAG1_5324,PUM1_9698,RPA2P_326628,TMCO5_145942,TRPC4AP_26133,ZFAND2A_90637	NA	TRIM62_55223,MCOLN3_55283,C1orf103_55791,LOC644094_644094,DTL_51514,ETAA1_54465,CAV3_859,GOLGA4_2803,LOC100131674_100131674,AGXT2L2_85007,DBIL2_1624,YME1L1_10730,CCDC53_51019,CRKRS_51755,ZNF750_79755,DSG4_147409,SIGLECP3_284367,RTN4R_65078	NA	PLA2G2E_30814,CTH_1491,TTF2_8458,CD96_10225,LOC730218_730218,ATP10D_57205,NFXL1_152518,SCRN1_9805,CROT_54677,ABCB4_5244,IFRD1_3475,MLANA_2315,PPP2R5E_5529,WDR22_8816,LOC645355_645355,LOC100132995_100132995,C19orf12_83636,POLR3F_10621,RBBP9_10741,ARFRP1_10139,SUMO3_6612
ADD2_119		NA	1	1	1	1		NA	NA	NA	NA	NA	NA	NA	NA
ADD3_120		1	1	1	1	1		NA	ANKRD45_339416,ASAH1_427,BAG4_9530,BNIP2_663,BTAF1_9044,C11orf2_738,C15orf43_145645,C3orf27_23434,C6orf141_135398,CAPRIN1_4076,CDCA5_113130,CENPT_80152,CEP78_84131,COASY_80347,COL4A3BP_10087,CREB3L2_64764,DDHD2_23259,DGKQ_1609,FAM114A1_92689,GIF_2694,GPR149_344758,HMGCR_3156,HSD11B1_3290,KIAA0528_9847,KIAA1086_23217,LCP1_3936,LILRA4_23547,LOC100128215_100128215,LOC100128757_100128757,LOC100130301…	NA	ARHGAP22_58504,C1QB_713,C2orf28_51374,C6orf153_88745,C7orf45_136263,CASD1_64921,CDH9_1007,CDKAL1_54901,CLCP1_266626,COPB2_9276,CPNE7_27132,CTF1_1489,DERL1_79139,DIO2_1734,FAIM2_23017,FGF10_2255,FLJ35379_729420,FLJ44815_400591,FMO3_2328,GDAP1L1_78997,H3F3A_3020,IFIT2_3433,IFNGR1_3459,KCNIP1_30820,KCNK9_51305,LOC100130905_100130905,LOC100131316_100131316,LOC100132402_100132402,LOC200726_200726,LOC3…	NA	NADK_65220,PADI3_51702,CLSPN_63967,EIF2C4_192670,LOC100129924_100129924,CEPT1_10390,PVRL4_81607,RNF2_6045,LOC730232_730232,DDX1_1653,KCNK12_56660,INPP4A_3631,C2orf64_493753,MYO7B_4648,LOC100129592_100129592,CSTA_1475,LOC100133135_100133135,LOC391636_391636,TMEM33_55161,SLC30A9_10463,LOC729830_729830,HPGD_3248,NDUFA12L_91942,CDK7_1022,HEXB_3074,UBE2D2_7322,CCDC90A_63933,JAZF1_221895,UBE2H_7328,FLJ…	NA	FAM151A_338094,LOC100128787_100128787,LAD1_3898,LOC643330_643330,TP53BP2_7159,NT5C1B_93034,LOC389043_389043,ALS2CR8_79800,RBM44_375316,LOC100130503_100130503,PLSCR4_57088,PPP1R2_5504,WHSC1_7468,CORIN_10699,LOC644196_644196,LOC727995_727995,LOC100127906_100127906,MANBA_4126,TMEM144_55314,ZFP42_132625,LOC728707_728707,TBCA_6902,DCP2_167227,RAPGEF6_51735,PCDHGA1_56114,PCDHGA2_56113,PCDHGA3_56112,PCD…
ADFP_123		1	1	NA	NA	NA		NA	ANXA1_301,ASL_435,ATP1A1_476,CCDC88A_55704,DRGX_644168,EHMT2_10919,HELLS_3070,LOC100131592_100131592,LOC100132782_100132782,LOC440606_440606,MGC24039_160518,NPR3_4883,SULF1_23213,TBC1D12_23232,TEAD4_7004,VNN3_55350,ZNF193_7746	NA	SLC17A7_57030,TGFB1_7040,TRPV6_55503,VDAC2_7417,ZNF345_25850	NA	RAD54L_8438,TAF1B_9014,CFLAR_8837,C3orf48_151649,RAB15_376267,ABR_29,CCR7_1236,SPPL2B_56928,LOC728485_728485,RPL21P2_140715,ASLL_436	NA	ACOT7_11332,HES2_54626,CLIC4_25932,TBX15_6913,WARS2_10352,RNF103_7844,SLC4A7_9497,GABRG2_2566,KIAA0196_9897,SORCS1_114815,OR51A6P_390046,HIPK3_10114,GPR19_2842,ATXN3_4287,C15orf55_256646,NARG2_79664,KIAA0513_9764,TRPV1_7442,TBX4_9496,ABCA10_10349,ABCA5_23461,GAA_2548,LOC100129536_100129536,CD22_933,TGM3_7053,VSTM2L_128434,DPM1_8813,IL10RB_3588,LSS_4047,MCM3AP_8888
ADH1A_124		NA	1	1	1	1		NA	NA	NA	NA	NA	NA	NA	NA
ADH1B_125		NA	1	1	1	1		NA	NA	NA	NA	NA	NA	NA	NA
ADH1C_126		NA	1	1	1	1		NA	NA	NA	NA	NA	NA	NA	NA
ADH4_127		1	1	1	1	1		NA	ABCB11_8647,ACO1_48,ANKAR_150709,ASNSD1_54529,ATF3_467,BMPR1B_658,C10orf96_374355,GFI1B_8328,GPR37_2861,GRIK4_2900,ID4_3400,KNDC1_85442,LOC100129536_100129536,LOC100129827_100129827,LOC729454_729454,LYRM5_144363,ORMDL1_94101,OSGEPL1_64172,PELI2_57161,RAD18_56852,SERPINA12_145264,SLC7A10_56301,SPPL3_121665,TRIM24_8805	NA	ADARB2_105,ADM_133,ALOX15B_247,AP1S3_130340,ATP1B2_482,BLK_640,CCDC7_221016,CDKN3_1033,CDRT4_284040,CLINT1_9685,DPH1-OVCA2_654787,DYNLRB2_83657,EPB41L3_23136,EPS15_2060,FAM13A1OS_285512,FRMD4B_23150,FRMD6_122786,GSTA1_2938,HMGCL_3155,KRTAP1-5_83895,LOC100131436_100131436,LOC100131923_100131923,LOC100132730_100132730,LOC401717_401717,LOC646794_646794,LOC653602_653602,LOC728095_728095,LOC91948_9194…	NA	DDI2_84301,LOC127086_127086,LOC129560_129560,LOC100129746_100129746,LOC391640_391640,CRHBP_1393,SPINK5L3_153218,HLA-W_352966,SCRN1_9805,DPY19L1_23333,CAMK2B_816,LOC100128313_100128313,LOC100133073_100133073,TEX15_56154,HTRA4_203100,BNC2_54796,DKFZp781N1041_387712,KIAA1598_57698,C12orf4_57102,RAD51AP1_10635,ELA1_1990,TPH2_121278,C12orf55_144535,HEATR4_399671,LOC645106_645106,UNC45A_55898,RAVER1_12…	NA	MUTYH_4595,CLCA2_9635,LOC51057_51057,IL1F8_27177,IL1F10_84639,GULP1_51454,PRKCD_5580,PIGZ_80235,ANAPC4_29945,EZR_7430,PSAP_5660,TRIM5_85363,DSCAML1_57453,SLC6A13_6540,CLEC4E_26253,KRT77_374454,RPH3A_22895,STARD9_57519,KRT8P22_342419,UNC45B_146862,ITGB4_3691,CDH19_28513,C20orf82_140862
ADH5_128		1	1	1	NA	NA		NA	AGTRAP_57085,C15orf43_145645,EDARADD_128178,GPR149_344758,HAVCR2_84868,LOC100129836_100129836,LOC100133285_100133285,LOC641379_641379,LOC646114_646114,LOC653381_653381,PLA2G2E_30814,RPL26_6154,SLFN14_342618,STRN3_29966,TAGLN3_29114,TCEA1P_6918,TSPAN5_10098,WDR16_146845	NA	ACAN_176,FHL3_2275,HOXA5_3202,IRF4_3662,LOC100127930_100127930,LOC100131127_100131127,LOC441862_441862,LOC728816_728816,LRRC47_57470,PKIG_11142,PRLR_5618,SGPP1_81537,TMEM5_10329,TNFSF15_9966,ZSWIM5_57643	NA	MCOLN2_255231,LOC729897_729897,SEPT11_55752,PALLD_23022,LOC100130882_100130882,EIF4E1B_253314,BTN2A2_10385,LOC100128613_100128613,ZNF212_7988,ZNF783_155060,IDE_3416,KRT85_3891,MYO1H_283446,ALDH1A2_8854,ETFA_2108,UBTF_7343,SHCL1_6466,BCL2L1_598,GGA1_26088	NA	SRGAP2_23380,MIA3_375056,C2orf50_130813,NEB_4703,PSMD6_9861,C4orf26_152816,SEPT11_55752,SDHA_6389,FLJ43080_642987,SAS-ZFAT_594840,RUSC2_9853,bA16L21.2.1_548645,LOC552891_552891,ANKRD30A_91074,LDHA_3939,ALDH3B2_222,LOC100132368_100132368,KRT71_112802,KIAA1033_23325,APPL2_55198,NUAK1_9891,RXFP2_122042,LOC644800_644800,MPFL_401827
ADH6_130		NA	NA	1	NA	NA		NA	NA	NA	NA	NA	NA	NA	NA
ADH7_131		1	1	1	1	1		NA	ADH1C_126,BCL6B_255877,C19orf2_8725,C1orf114_57821,CEACAM7_1087,CHIC2_26511,EN2_2020,FLJ10815_55238,FLJ90650_206338,GIMAP2_26157,KCND2_3751,LCP2_3937,LOC100129303_100129303,LOC100132177_100132177,LOC399978_399978,LOC729204_729204,LOC732417_732417,RPN2_6185,RTKN_6242,TM9SF2_9375,USP22_23326	NA	ADAMTSL1_92949,ALMS1_7840,BTBD7_55727,C10orf67_256815,CIDEC_63924,DCAKD_79877,FH_2271,FN3KRP_79672,GNA15_2769,HECTD2_143279,HIST1H1T_3010,JAM2_58494,KEL_3792,LOC646842_646842,LOC730163_730163,PBX3_5090,PHLPPL_23035,PLCD3_113026,PSMB2_5690,PTTG4P_326315,RWDD1_51389	NA	PLA2G2D_26279,ZNF683_257101,KRT8P28_391099,HNRPLL_92906,RAF1_5894,FAM19A1_407738,CCDC58_131076,C3orf28_26355,CCKAR_886,LOC100128443_100128443,CDKAL1_54901,LOC100129192_100129192,CYB5R4_51167,GNAI1_2770,KPNA7_402569,TRBV5-3_28612,TRBV9_28586,ZNF706_51123,KIF27_55582,LOC100127962_100127962,ZER1_10444,DNAJB12_54788,CBARA1_10367,A2ML1_144568,LOC100132086_100132086,FAM113B_91523,MPHOSPH8_54737,PYGO1_2…	NA	TMEM51_55092,RRAGC_64121,ZNF642_339559,NFYC_4802,COL25A1_84570,CAP2_10486,LOC340192_340192,PRR3_80742,PPP1R10_5514,C6orf134_79969,NT5DC1_221294,LOC392288_392288,FBXW2_26190,CSRP3_8048,ATXN8OS_6315,USP50_373509,C15orf26_161502,LOC91948_91948,CEP192_55125,CCDC68_80323
ADHFE1_137872		1	1	1	1	1		NA	ACSM5_54988,ATG3_64422,BTNL8_79908,CCDC9_26093,CLDN18_51208,CLK3_1198,CPZ_8532,CTSS_1520,FPRL2_2359,INPP5D_3635,KIF23_9493,LOC100130564_100130564,LOC389174_389174,LOC727977_727977,NADK_65220,OPA3_80207,OR6P1_128366,PIK3CD_5293,PKP1_5317,PRAMEF12_390999,PRKAB2_5565,PTPRT_11122,RARB_5915,SEC14L1_6397,SP2_6668,UBXD2_23190,VANGL2_57216,VASH1_22846,WDR59_79726,WDR67_93594,ZNF626_199777	NA	C5_727,CCDC66_285331,CD97_976,CTNND1_1500,INTS6_26512,LOC100130473_100130473,LOC100130617_100130617,LOC100133308_100133308,LRP1B_53353,PPIE_10450,PPP3CC_5533,tAKR_389932,YPEL4_219539	NA	KIF17_57576,ADIPOR1_51094,CYB5R1_51706,PTPRN_5798,C2orf33_56947,LOC391672_391672,NFX1_4799,SFMBT2_57713,FEN1_2237,FADS1_3992,GUCY2C_2984,P2RX4_5025,LOC220416_220416,C14orf129_51527,LOC388181_388181,SIGLEC12_89858,C20orf200_253868	NA	ADC_113451,LRRN2_10446,SERTAD2_9792,UBXD7_26043,RNF168_165918,LOC389207_389207,UNC5A_90249,RPLP0P2_113157,LOC100129380_100129380,LRRK1_79705,ATP8B1_5205
ADI1_55256		1	1	1	1	1		NA	AGTRAP_57085,ALS2CR11_151254,ASXL3_80816,B4GALNT2_124872,C7orf36_57002,CHEK2_11200,DPY19L2P3_442524,HUNK_30811,LOC100129836_100129836,LOC100130394_100130394,LOC100130978_100130978,LOC100133102_100133102,NEURL2_140825,RNF186_54546,TSKU_25987,TXNL4B_54957,VPS45_11311	NA	LOC100129570_100129570,LOC152742_152742,OXER1_165140	NA	AGTRAP_57085,C1orf94_84970,OR10J8P_343409,PLEKHA6_22874,TTC15_51112,TAF1B_9014,FEZ2_9637,CD207_50489,LOC51252_51252,CUL3_8452,LOC100131253_100131253,AADAC_13,EIF4A2_1974,KIAA0232_9778,FLJ12993_441027,PALLD_23022,KIAA1712_80817,LOC441178_441178,LOC100128613_100128613,CNBD1_168975,COL17A1_1308,CTR9_9646,MS4A6E_245802,TMPRSS13_84000,MYH6_4624,SCFD1_23256,KCNH4_23415,CBX1_10951,TMC8_147138,LOC388795_…	NA	LOC100131549_100131549,AIM1L_55057,RHBG_57127,SLC5A6_8884,CAD_790,C2orf54_79919,LOC100129750_100129750,C5orf27_202299,LAPTM4B_55353,SLC2A8_29988,IMMP1L_196294,TCTN2_79867,PTPN21_11099,VPS39_23339,ADAM10_102,LOC644192_644192,LOC644800_644800,AXIN1_8312,MPFL_401827,LOC100129334_100129334,TMCO7_79613,LOC646842_646842,LOC100131014_100131014,LOC100129394_100129394,ZNF285A_26974,LIPI_149998
ADIG_149685		NA	NA	1	NA	NA		NA	NA	NA	NA	NA	NA	NA	NA
ADIPOQ_9370		NA	1	1	1	1		NA	NA	NA	NA	NA	NA	NA	NA
ADIPOR1_51094		1	NA	1	1	1		NA	ADAMTS5_11096,ANKS3_124401,B3GALT2_8707,C21orf128_150147,CCDC109A_90550,CPSF2_53981,FLJ40504_284085,FLJ46111_283102,GNAQ_2776,GREB1_9687,HELLS_3070,HPD_3242,HS3ST4_9951,JRK_8629,KTN1_3895,LOC158452_158452,LOC641379_641379,LOC646951_646951,LRIG3_121227,NPTX2_4885,ORAI2_80228,PAK7_57144,RNASE11_122651,SETD1B_23067,TIMD4_91937,TXNRD3_114112,UACA_55075,ZNF25_219749,ZNF33A_7581	NA	C1orf74_148304,CSMD1_64478,DEK_7913,GRK7_131890,HMP19_51617,LOC100129583_100129583,LOC400403_400403,LOC441132_441132,MLXIPL_51085,NDST4_64579,RPL21P10_319143,SLC10A7_84068,USP50_373509,WHDC1_123720,ZNF821_55565	NA	YRDC_79693,INPP5B_3633,IQWD1_55827,KIAA1383_54627,DHX57_90957,CDK7PS_220786,LOC731741_731741,ADAMTS3_9508,SNX24_28966,LOC100130882_100130882,MARCH3_115123,MAPK9_5601,BZW2_28969,ANGPT1_284,PTPLAD2_401494,PSAP_5660,LOC196541_196541,C14orf121_90668,SOCS4_122809,C14orf32_93487,C14orf129_51527,C15orf38_348110,CRAMP1L_57585,ARHGAP27_201176,RBBP8_5932,C20orf20_55257	NA	LOC100130123_100130123,C1orf95_375057,LOC100128061_100128061,MARCH4_57574,IQSEC1_9922,LOC131909_131909,LOC100128169_100128169,IFRD1_3475,CTSB_1508,PI15_51050,MLANA_2315,ZBTB5_9925,LOC442434_442434,ASAH2_56624,GHITM_27069,LOC399988_399988,LOC220416_220416,OTOP3_347741,NUP85_79902,GGA3_23163,SAMSN1_64092,SUMO3_6612
ADIPOR2_79602		1	1	1	1	1		NA	ALOX12P2_245,APOA1BP_128240,C9orf80_58493,CASP9_842,CCDC52_152185,DDX60_55601,FBXL11_22992,FBXL3_26224,GPATCH4_54865,KCNMB3_27094,LOC100129213_100129213,LOC100130303_100130303,LOC100131352_100131352,LOC100133108_100133108,LOC391807_391807,LOC441461_441461,LOC644746_644746,LOC728755_728755,LRRC58_116064,MNS1_55329,MTPN_136319,MYCBP2_23077,PCAF_8850,RAB6IP1_23258,SLC39A12_221074,STX17_55014,TCP11L2…	NA	CLIC4_25932,FAM119A_151194,FAM80B_57494,GPR17_2840,KLHDC3_116138,LOC100130906_100130906,LOC100131001_100131001,LOC100131417_100131417,MAPK1_5594,NUP210_23225,PTPRH_5794,TRGV5P_6979,ZNF518A_9849	NA	MEGF6_1953,SLFNL1_200172,OR10R2_343406,OR10R3P_391110,LOC649307_649307,OR10R1P_79513,HSP90AA3P_3322,OR6P1_128366,LHX9_56956,METTL8_79828,LOC339879_339879,HHLA2_11148,MGLL_11343,TMEM167_153339,PEX1_5189,AKR1C3_8644,AKR1CL1_340811,PCDH17_27253,SPPL2A_84888,RHBDF1_64285,ZNF521_25925,LSM14A_26065,BFSP1_631	NA	IFIH1_64135,LOC730218_730218,BANK1_55024,FAM133B_257415,SLC2A8_29988,RNF121_55298,LRRC51_220074,OR8G2_26492,LOC100133168_100133168,ARHGAP17_55114,MUM1_84939,LSM14A_26065,LOC100128232_100128232
ADK_132		1	1	1	1	1		NA	AGTRAP_57085,AMPD1_270,AP2B1_163,ARHGAP19_84986,ARRDC4_91947,ARSA_410,C19orf57_79173,C20orf111_51526,C20orf72_92667,C2orf46_339789,C3orf24_115795,C4orf6_10141,C7orf54_27099,CCDC144A_9720,CDCA2_157313,CEP110_11064,CYP24A1_1591,DDB2_1643,DDX43_55510,DEFB119_245932,DSTN_11034,FAM102A_399665,FANCD2_2177,FASTKD2_22868,FCHSD1_89848,FLJ44817_400224,GALNT8_26290,GARS_2617,GBX1_2636,GOLGB1_2804,GORASP2_26…	NA	A2MP_3,ABBA-1_92154,ACO2_50,ACSS2_55902,ADAMTS13_11093,ASCC2_84164,BACE2_25825,BAI2_576,BNIP1_662,C11orf58_10944,C12orf65_91574,C15orf39_56905,C17orf57_124989,C1orf27_54953,CCNG1_900,CCNT2_905,CECR6_27439,CENPH_64946,CMBL_134147,COL6A6_131873,COQ2_27235,CROP_51747,CYP2G2P_83757,DKFZp547H025_56918,DNAJB8_165721,DTWD1_56986,DUPD1_338599,DUS2L_54920,ELK4_2005,FLJ35429_285830,FN3KRP_79672,GABPB2_2553…	NA	SERINC2_347735,TNFSF4_7292,KIAA1614_57710,SPHAR_10638,LOC729734_729734,ABCG5_64240,IL1A_3552,LOC389023_389023,ZEB2_9839,LOC100131253_100131253,SP100_6672,TMEM40_55287,FLNB_2317,LOC391540_391540,LOC100129550_100129550,ZNF518B_85460,TLR6_10333,FLJ25770_339965,EMCN_51705,LOC100130593_100130593,CHSY-2_337876,PTTG1_9232,ELF2P2_260335,FOXP4_116113,CENTA1_11033,C7orf27_221927,LOC646161_646161,LOC643168_…	NA	JMJD2A_9682,RAP1A_5906,C1orf32_387597,MT1P2_645745,LOC400950_400950,MXD1_4084,SEC61A1_29927,LOC100130605_100130605,CLDN11_5010,PSAPL1_768239,HBEGF_1839,LOC391847_391847,SFRS3_6428,LOC100129436_100129436,SFRS18_25957,CDC40_51362,PERP_64065,SLC22A1_6580,PTCD1_26024,LOC392843_392843,STAR_6770,ADAM2_2515,IMPAD1_54928,STMN2_11075,TP53INP1_94241,NINJ1_4814,AKR1C4_1109,LOC648947_648947,PHYH_5264,TLK2P2_…
ADM_133		1	NA	1	NA	NA		NA	ATM_472,BYSL_705,C2orf42_54980,CREB3L1_90993,FGFR1OP2_26127,FLJ32784_127731,LOC100130787_100130787,LOC442319_442319,LOC646567_646567,PUS10_150962,TNRC6B_23112,USP49_25862,ZNF592_9640	NA	ACADSB_36,APC_324,APOL5_80831,ARIH2_10425,ASNSD1_54529,CD8B_926,CHP_11261,CLPTM1_1209,DALRD3_55152,DSG1_1828,ECE1_1889,EPHX2_2053,FARSA_2193,FNBP1_23048,GARNL4_23108,GRAMD2_196996,KIF25_3834,KLHL11_55175,LOC729287_729287,LRRIQ1_84125,MAP2K4_6416,MET_4233,MMP24_10893,MOG_4340,MPPED2_744,MTPN_136319,NCOA4_8031,NPAS3_64067,NT5C3P1_90859,PAXIP1_22976,PNPO_55163,PPP1R12B_4660,PRKAR2A_5576,PSKH1_5681,R…	NA	PRAMEF1_65121,HNRNPR_10236,TNNI3K_51086,PGAP1_80055,SEMA5B_54437,FBXL18_80028,PRKAR2B_5577,LOC100128034_100128034,LOC389662_389662,MINPP1_9562,MAP6_4135,DYNLRB2_83657,ATP2C2_9914,RNF125_54941,ZBTB7A_51341,FEM1A_55527	NA	LOC391102_391102,SNRPE_6635,KRT8P29_391155,LOC643143_643143,CHRM3_1131,LPIN1_23175,C3orf68_152100,LOC100131711_100131711,EAF2_55840,TRIM36_55521,KIF6_221458,LOC100124373_100124373,FLJ40288_286023,SH2D4A_63898,ADAM7_8756,VDAC3_7419,RHOBTB1_9886,CNNM2_54805,PLEKHA9_51054,TMEM16F_196527,RDH5_5959,TSPAN19_144448,RPL21_6144,LOC647000_647000,LOC100129459_100129459,GCH1_2643,PTPLAD1_51495,LOC100128497_1…
ADM2_79924		NA	1	1	1	1		NA	NA	NA	NA	NA	NA	NA	NA
ADNP_23394		1	1	1	1	1		NA	AARS2_57505,ABHD7_253152,AGPAT5_55326,AGTRAP_57085,ATG4D_84971,C17orf80_55028,C6orf105_84830,CALM2P2_806,CCDC93_54520,CDRT1_374286,CFL1_1072,CHCHD2_51142,CLPTM1L_81037,DAD1_1603,DDX12_440081,DMWD_1762,DNAJB12_54788,ELF1_1997,ELP4_26610,ENPP5_59084,EXTL2_2135,FAM104A_84923,FAM14A_83982,FAM18A_780776,FBXW8_26259,FLJ25791_222521,FRMPD2_143162,GDI2P_2667,GIF_2694,GLT8D4_727936,GPR109B_8843,GRID2IP_39…	NA	ABCC10_89845,ACAD10_80724,ACTN4_81,ADCYAP1_116,ADD2_119,ANKRD35_148741,AP3M1_26985,APOL3_80833,APOL6_80830,ASPM_259266,BRD4_23476,C11orf46_120534,C12orf30_80018,C18orf16_147429,C1orf218_54530,C2orf47_79568,C3orf37_56941,C4orf16_55435,CARS_833,CCNT2_905,CCT4_10575,CHRDL2_25884,CMYA5_202333,COL28A1_340267,COL2A1_1280,COPS7B_64708,CRELD1_78987,CTNS_1497,DDX11_1663,DEFB127_140850,DEFB128_245939,DGAT2…	NA	SDHB_6390,SH2D5_400745,MMACHC_25974,LOC100129046_100129046,CRCT1_54544,S100A5_6276,OR10R2_343406,OR6K5P_391115,LOC100131825_100131825,ATF6_22926,KIAA1614_57710,TMEM183A_92703,FBXO28_23219,LOC728973_728973,ZNF124_7678,GALM_130589,THUMPD2_80745,CLEC4F_165530,CD207_50489,ZC3H8_84524,NDUFS1_4719,EEF1B2_1933,ARPC2_10109,PNKD_25953,TMBIM1_64114,EPM2AIP1_9852,MRPS31P1_351449,CTNNB1_1499,PVRL3_25945,CCDC…	NA	SH2D5_400745,LOC728448_728448,PIK3R3_8503,LOC100133124_100133124,WDR78_79819,HIPK1_204851,TTF2_8458,OR13Z2P_403229,CD244_51744,CAPN13_92291,LOC51057_51057,PCYOX1_51449,SNRPG_6637,FAM136A_84908,SMYD5_10322,LOC100131320_100131320,RAB6C_84084,ZNF806_646915,TBR1_10716,FAP_2191,IFIH1_64135,GRB14_2888,LOC129881_129881,GLS_2744,VENTXP7_391518,MLH1_4292,LRRFIP2_9209,NKTR_4820,ZDHHC3_51304,EXOSC7_23016,TU…
ADNP2_22850		1	1	1	1	1		NA	ANKRD18A_253650,ANKRD42_338699,ATP10D_57205,CCDC52_152185,DNASE2B_58511,EPHB6_2051,FAM120A_23196,FBXL11_22992,HSD3B2_3284,ITPR2_3709,LCA5_167691,LOC100129791_100129791,LOC220433_220433,LOC253012_253012,LOC390557_390557,LOC391073_391073,LOC440606_440606,LOC645311_645311,MIRN146A_406938,NNT_23530,ORC1L_4998,TRAC_28755,TTC7B_145567,WDR16_146845,XKR7_343702,ZNF321_399669	NA	ABL2_27,ANKRD13C_81573,CBLN4_140689,CCDC83_220047,CCT5_22948,DECR1_1666,DENND4A_10260,DSG1_1828,GRAMD2_196996,HMCN2_256158,HNRNPA0_10949,HOOK1_51361,HSD17B3_3293,ITPR1_3708,KIAA1033_23325,KLHL11_55175,LIN7A_8825,LOC100131394_100131394,LOC126235_126235,LOC246784_246784,LOC254312_254312,LOC353194_353194,LOC646730_646730,MRPS31P1_351449,NPAS3_64067,OCC-1_387882,PC_5091,PCTP_58488,PDIA6_10130,RCOR3_5…	NA	LOC100128181_100128181,SOX13_9580,TMEM63A_9725,TMEM183B_653659,LOC728779_728779,FLJ42280_401388,SLC4A2_6522,LOC100130588_100130588,FADS3_3995,GRM5_2915,NEUROD4_58158,POLG_5428,ZBTB7A_51341	NA	LOC100128661_100128661,PPT1_5538,TTF2_8458,SNRPE_6635,KRT8P29_391155,LOC643143_643143,PPP2R5A_5525,LPIN1_23175,SLC30A3_7781,LOC51057_51057,VPS54_51542,C2orf13_200558,PNKD_25953,EFHD1_80303,C3orf68_152100,LOC100129984_100129984,GPR171_29909,RNF168_165918,TEC_7006,FGF10_2255,C6orf168_84553,ADAM7_8756,HHLA1_10086,TXNDC4_23071,TEX10_54881,C9orf32_28989,CNNM2_54805,ZNF215_7762,C11orf68_83638,KLRK1_229…
ADO_84890		1	1	1	1	1		NA	ABHD12B_145447,AKAP3_10566,C14orf135_64430,C20orf70_140683,CYP4F22_126410,DEFB1_1672,FANCC_2176,FKBP9_11328,GRAMD1B_57476,ICMT_23463,IL25_64806,INTS4_92105,ITGB7_3695,KIAA0133_9816,LMX1B_4010,LOC100133285_100133285,LOC220433_220433,LOC402214_402214,LOC645749_645749,LOC647313_647313,LRP11_84918,MALT1_10892,MBD2_8932,NDUFA10_4705,NUS1_116150,NYD-SP21_84689,OPA1_4976,PHF15_23338,RHBDD2_57414,SCN1A_6…	NA	ASZ1_136991,C17orf87_388325,CSPG4_1464,CYFIP2_26999,DACT1_51339,EIF4E3_317649,FLJ16686_401124,FLJ22662_79887,GPAM_57678,GSTA3_2940,HAP1_9001,IL10RB_3588,LOC100128204_100128204,LOC100133103_100133103,LOC392713_392713,LOC644459_644459,LOC644993_644993,MDM2_4193,MKL2_57496,NFRKB_4798,OR8D4_338662,ORAI1_84876,PAP2D_163404,SEMA3F_6405,SFTPH_253970,TAF1C_9013,TEX10_54881,TMEM136_219902,TMEM154_201799,T…	NA	CFH_3075,CLEC4F_165530,LOC100129378_100129378,RALB_5899,IFT57_55081,KY_339855,LOC100129008_100129008,LOC442676_442676,LOC100131055_100131055,FRMD5_84978	NA	KIF1B_23095,C1orf125_126859,LOC642587_642587,LOC100131961_100131961,HS6ST1_9394,IGSF11_152404,OSTalpha_200931,LOC728081_728081,NIPBL_25836,C5orf42_65250,CCNB1_891,CDK7_1022,ZCCHC10_54819,LOC644994_644994,WRN_7486,PRDM4_11108,LOC121838_121838,LOC100133168_100133168,ESRRB_2103,LOC100131439_100131439,C17orf77_146723,LIN7B_64130,LOC150185_150185,MYH9_4627
ADORA1_134		NA	1	1	1	1		NA	NA	NA	NA	NA	NA	NA	NA
ADORA2A_135		1	1	1	1	1		NA	ACN9_57001,BSG_682,C10orf53_282966,C11orf55_399879,C1orf162_128346,DHTKD1_55526,FANCL_55120,FLJ37357_284944,GRIP2_80852,LOC100127898_100127898,LOC100131991_100131991,LOC339123_339123,MBNL2_10150,OR52J2P_79529,OVGP1_5016,PTGS1_5742,SCOTIN_51246,STUB1_10273,TMCO5_145942,UQCRC1_7384,VRK2_7444	NA	C1orf74_148304,L3MBTL3_84456,LOC100131361_100131361,PI4K2A_55361,SHOX2_6474,TJAP1_93643,WFDC8_90199	NA	CAPZA1_829,C14orf105_55195,LOC388181_388181	NA	LOC100128029_100128029,ARPM1_84517,RCN1_5954,PLCZ1_89869,KCNC2_3747,TXNRD1_7296,LOC100128254_100128254,LSS_4047
ADORA2B_136		1	1	1	1	1		NA	ACOT7_11332,ADORA2A_135,AIFM3_150209,ASTL_431705,C1QTNF3_114899,DRGX_644168,GTF2I_2969,KRTAP5-9_3846,LOC100130666_100130666,LOC649307_649307,MYH14_79784,OR56A7P_81236,PLEKHA5_54477,POP4_10775,SAMD14_201191,TAS1R3_83756	NA	GTF3C6_112495,LOC220906_220906,MAPK6PS4_286065,NARS_4677,PCTK3_5129,UBE2D1_7321,ZNF429_353088	NA	LOC729620_729620,LRIG2_9860,SSR2_6746,SCCPDH_51097,LOC100130097_100130097,C2orf56_55471,RNF149_284996,FLJ20160_54842,LOC100131211_100131211,IQCA_79781,SATB1_6304,HHLA2_11148,GOLGB1_2804,FBXO45_200933,KIAA0746_23231,UGT8_7368,LOC728779_728779,DKFZp686E2433_345462,ZNF354C_30832,LOC645944_645944,FOXO3_2309,LOC100131258_100131258,TRY1_136541,TRY2P_207147,TRBV7-7_28591,NCOA2_10499,LOC100128955_1001289…	NA	LOC643143_643143,RHOU_58480,KLHL23_151230,LOC100129865_100129865,CCNG2_901,VSTM2A_222008,PSMC3P_5703,C11orf21_29125,GALNT6_11226,CLEC16A_23274,ANKS4B_257629,GP6_51206,RPL10P1_54030,TBX1_6899
ADORA2BP_137		NA	1	1	1	1		NA	NA	NA	NA	NA	NA	NA	NA
ADORA3_140		1	1	1	1	1		NA	ARPC1B_10095,BDH2_56898,C14orf179_112752,C3orf59_151963,CBLN2_147381,CDC37_11140,CENPE_1062,CYB561_1534,DDTL_100037417,FGF5_2250,GPRIN3_285513,KCNMB1_3779,LOC100128706_100128706,LOC100128734_100128734,LOC100128921_100128921,LOC100129648_100129648,LOC728467_728467,MYL3_4634,NAP1L1_4673,POLR3H_171568,SPNS3_201305,TBX4_9496,TSPYL5_85453,USP12_219333,WDFY1_57590	NA	ARHGAP23_57636,ARID3A_1820,ATE1_11101,CCDC98_84142,CDC25C_995,CPEB3_22849,CTNNBIP1_56998,DMTF1_9988,DUPD1_338599,EXOC4_60412,FGFR2_2263,GPR19_2842,HOXA11_3207,IAPP_3375,JMJD4_65094,KRT18P47_390634,LOC100129358_100129358,LOC100132111_100132111,LOC127086_127086,LOC645513_645513,LRGUK_136332,MS4A2_2206,MYCBP2_23077,PLD5_200150,POPDC3_64208,PRAMEF1_65121,RNF32_140545,RWDD3_25950,SEC61B_10952,STAP1_26…	NA	SAMD13_148418,ARID5A_10865,NR1D2_9975,GPD1L_23171,C3orf15_89876,BDH2_56898,RAPGEF6_51735,LOC100128031_100128031,CLDN4_1364,GNAI1_2770,MRPL49P2_346711,LOC389662_389662,RLBP1L1_157807,LOC286348_286348,TXNDC4_23071,FBXL11_22992,WBP11_51729,LOC100132086_100132086,HCFC2_29915,GOLGA5_9950,SERPINA9_327657,VRK1_7443,LLGL2_3993,LRRC8E_80131,ADNP_23394,LOC100129262_100129262,DGCR14_8220	NA	LRRC38_126755,TRIM63_84676,LOC644941_644941,RFWD2_64326,LOC401981_401981,FLJ13305_84140,LOC100128757_100128757,NDUFA4_4697,SLC26A7_115111,C10orf92_54777,LOC100129244_100129244,LOC729335_729335,UBR1_197131,LOC440337_440337,WFDC10A_140832,WFDC11_259239
ADPGK_83440		1	1	1	1	1		NA	AGL_178,C8orf34_116328,CYP2B7P1_1556,DNTT_1791,FAM55C_91775,FLJ16165_390928,HDAC4_9759,HECTD2_143279,IL17RE_132014,LOC100133073_100133073,LOC440917_440917,LOC441461_441461,LOC729082_729082,LOC730338_730338,RPL21P13_319144,RPL24_6152,TEKT5_146279,TMEM163_81615,UCHL1_7345,ZBTB11_27107,ZNF337_26152	NA	C20orf54_113278,CENTG1_116986,DTNB_1838,ELF5_2001,GRK4_2868,LOC100129678_100129678,LOC100130128_100130128,LOC100131124_100131124,LOC100131616_100131616,LOC220416_220416,LOC643974_643974,NME1_4830,PIK3CA_5290,SASP_151516,THSD1_55901,TMEM176B_28959,WNT9B_7484,ZCCHC6_79670,ZNF502_91392	NA	LOC730102_730102,IAH1_285148,ADAM17_6868,SCN9A_6335,ASB1_51665,C3orf57_165679,CORIN_10699,LOC100129583_100129583,LOC100130882_100130882,SLC37A3_84255,LOC392264_392264,PTPLAD2_401494,PHYHIPL_84457,LOC100128841_100128841,GLYAT_10249,GDPD5_81544,PPP1R1A_5502,INHBC_3626,CCDC41_51134,TSC22D1_8848,WDHD1_11169,VPS39_23339,GANC_2595,CAPN3_825,ODF3L1_161753,C15orf38_348110,NARFL_64428,ZNF434_54925,PMFBP1_…	NA	KIAA0090_23065,ERMAP_114625,BTBD8_284697,ETV3L_440695,LOC391124_391124,SLAMF6_114836,ARF1_375,RHOU_58480,LOC728966_728966,PSMD1_5707,SLC22A13_9390,FLJ44379_132203,LOC730004_730004,FGF18_8817,UBXD8_23197,NRCAM_4897,SAS-ZFAT_594840,LOC389997_389997,OTOG_340990,OVOL1_5017,RHOD_29984,ZC3H12C_85463,LOC729229_729229,LOC100132423_100132423,LOC100132444_100132444,RPPH1_85495,PPM1A_5494,CDH3_1001,ACLY_47,…
ADPRH_141		1	1	1	1	1		NA	C21orf128_150147,CARD8_22900,CFLAR_8837,CYP7B1_9420,DNAJC1_64215,DUSP28_285193,EXOSC8_11340,FAM48A_55578,FBXL11_22992,IRS1_3667,LOC641379_641379,MLZE_56169,NR2F2_7026,NTRK2_4915,PLA2G1B_5319,PTAR1_375743,RPL21P13_319144,SLC36A2_153201,TTC27_55622	NA	ADAMTS12_81792,CBLN4_140689,CHCHD6_84303,CSTL1_128817,DEFB1_1672,DPY19L2P1_554236,GFPT1_2673,LOC100129278_100129278,LOC149501_149501,LOC727945_727945,MAPKAP1_79109,MPZ_4359,NOL10_79954,OR56A7P_81236,PKN2_5586,PSG1_5669,PWWP2B_170394,TULP2_7288,WDR93_56964,WWC1_23286	NA	LOC389160_389160,LOC100130394_100130394,ZNF212_7988,ZNF783_155060,PTGS1_5742,TMPRSS13_84000,ETFA_2108,QPRT_23475,PSMD8_5714,CEACAM4_1089,AGPAT3_56894	NA	CAMSAP1L1_23271,RHOU_58480,KRT18P15_729211,RABL3_285282,THG1L_54974,LAMC3_10319,LOC390101_390101,FBXW8_26259,MNAT1_4331,C14orf159_80017,LRRC49_54839,CLTC_1213,TUBD1_51174,KPTN_11133,PTPRH_5794,AHCY_191
ADPRHL1_113622		NA	1	1	1	1		NA	NA	NA	NA	NA	NA	NA	NA
ADPRHL2_54936		1	1	NA	1	1		NA	C10orf105_414152,FLJ40504_284085,HBXIP_10542,LOC100132473_100132473,LOC641379_641379,MYO9A_4649,TXNRD3_114112,ZNF341_84905	NA	ACTG2_72,ADH1A_124,bA9F11.1_255349,BAAT_570,EPB41_2035,FANCA_2175,FCRLA_84824,GNPTAB_79158,IL7R_3575,KCNK13_56659,LOC100129815_100129815,LOC100131720_100131720,LOC728767_728767,LOC730036_730036,MECR_51102,P2RX3_5024,PCGF5_84333,STAP1_26228,ZNF644_84146	NA	LIN28_79727,MCOLN2_255231,WDR63_126820,ITGA10_8515,RALB_5899,CDCA7_83879,TMEM198_130612,OBSL1_23363,MOGAT1_116255,SPATA18_132671,LOC100131940_100131940,LOC646273_646273,ACTBP2_62,MAPK9_5601,D6S2723E_10470,FOXP4_116113,MYO1G_64005,LOC100128613_100128613,CHCHD3_54927,SOX7_83595,C8orf79_57604,CNBD1_168975,SOX5P_6661,IMMP1L_196294,MS4A4A_51338,ELMOD1_55531,WNK1_65125,LOC100129218_100129218,SPPL3_1216…	NA	C1orf167_284498,CCDC17_149483,PIK3R3_8503,LOC100133124_100133124,F3_2152,LOC388946_388946,SMYD5_10322,CCT7_10574,C6orf151_154007,SFT2D1_113402,ANKMY2_57037,PDAP1_11333,UNQ1940_389558,MRGPRF_219928,RPL7AP5_326309,TBC1D2B_23102,OTOA_146183,DNM2_1785
ADPRTL4_23783		NA	NA	1	NA	1		NA	NA	NA	NA	NA	NA	NA	NA
ADRA1A_148		1	1	1	1	1		NA	ATF7IP_55729,CCNB1IP1_57820,DEK_7913,DYRK2_8445,JHDM1D_80853,KRT222P_125113,MBOAT5_10162,MRPS23_51649,PHB2_11331,TTC5_91875	NA	ANKS1B_56899,ATF7_11016,C10orf110_55853,C2orf40_84417,CEP97_79598,CHD6_84181,CLEC6A_93978,CREB3L2_64764,CRYBB2_1415,DISC1_27185,DNAJB13_374407,EMR4_326342,GIPC1_10755,GSTA5_221357,HEBP1_50865,IDI1_3422,IL32_9235,ITGB1BP1_9270,KIAA0323_23351,KIAA1324_57535,LOC100127983_100127983,LOC100129557_100129557,LOC285550_285550,LOC642384_642384,LOC728805_728805,MFAP1_4236,NUSAP1_51203,PGM2L1_283209,PIGF_528…	NA	SPATA21_374955,EPHA8_2046,INADL_10207,DHX57_90957,C2orf55_343990,RNF149_284996,LOC344595_344595,DKFZP564O0823_25849,LOC100131678_100131678,RNF145_153830,GTF2E2_2961,ATP6V0D2_245972,GRHL2_79977,CAT_847,C11orf52_91894,IL10RA_3587,HIP1R_9026,ACSM2B_348158,ELAC2_60528,LOC353194_353194,FECH_2235,XAB2_56949,ELAVL1_1994,ZNF700_90592,LOC100129837_100129837,ZNF136_7695	NA	FLVCR1_28982,MKI67IP_84365,HS6ST1_9394,ZNF608_57507,OR12D3_81797,LOC100132397_100132397,FAHD2P_729610,ZNF207_7756,PSMD11_5717,LOC100129842_100129842,HRC_3270,LOC100129648_100129648
ADRA1B_147		NA	1	1	1	1		NA	NA	NA	NA	NA	NA	NA	NA
ADRA1D_146		NA	1	1	1	1		NA	NA	NA	NA	NA	NA	NA	NA
ADRA2A_150		NA	1	1	1	1		NA	NA	NA	NA	NA	NA	NA	NA
ADRA2B_151		1	NA	NA	NA	NA		NA	C8orf31_286122,CCDC70_83446,CDC25A_993,CTAGE3_220112,DISC1_27185,DNASE2B_58511,DOPEY1_23033,DTNA_1837,GCS1_7841,GGA1_26088,HSDL1_83693,LOC100130329_100130329,LOC100132765_100132765,LOC341056_341056,LOC388963_388963,LOC642306_642306,LOC646842_646842,LOC728723_728723,LRP8_7804,MANBA_4126,MBD2_8932,MYBL2_4605,NF1_4763,OPLAH_26873,PGM3_5238,PHF14_9678,PIAS2_9063,PIWIL3_440822,RNF130_55819,RPL18A_6142…	NA	C10orf6_55719,C8orf32_55093,FAM136A_84908,FMO6P_388714,HAL_3034,KCNN4_3783,LOC341056_341056,LOC645348_645348,LOC649017_649017,LOC728716_728716,RNF182_221687,SCNN1G_6340,WDR33_55339	NA	SCCPDH_51097,LOC375190_375190,USP40_55230,C3orf35_339883,TDO2_6999,CSNK1G3_1456,INTS8_55656,CLTA_1211,SFXN3_81855,SPATA13_221178,MIPOL1_145282,HLCS_3141	NA	BSND_7809,SERTAD2_9792,KIAA0232_9778,TAP1_6890,LOC643447_643447,KLRB1_3820,EIF2AK4_440275,STARD9_57519,CYP4F11_57834,TOM1_10043
ADRB2_154		1	NA	NA	NA	NA		NA	ALDH1L2_160428,C20orf186_149954,CALCB_797,CC2D2B_387707,GALNT8_26290,GATA6_2627,GLULD1_51557,LOC100124401_100124401,LOC100127889_100127889,LOC100129134_100129134,PFKL_5211,ZNF518A_9849,ZNF76_7629	NA	BCL7A_605,C11orf41_25758,C9orf6_54942,CDC25C_995,DIDO1_11083,DNMBP_23268,GFRA3_2676,GLTSCR1_29998,IL2RB_3560,KCNIP3_30818,KRT85_3891,LYZL1_84569,MAP2K5_5607,NDUFB10_4716,OR5G4P_81192,PLEKHA9_51054,SERP2_387923,TPP2_7174,TRIML2_205860	NA	YBX1_4904,FLJ39660_284992,BBX_56987,CORIN_10699,FLJ25770_339965,LOC100131940_100131940,FLJ37673_285456,RPL34_6164,CFI_3426,WDR41_55255,TAAR2_9287,SKAP2_8935,SORBS1_10580,RIC8A_60626,TECTA_7007,OR5BS1P_390313,NEDD8_4738,HDGFRP3_50810,DNAJA2_10294,LOC100131483_100131483,PPY_5539,CBLN2_147381,FAM108A1_81926,ZNF440_126070	NA	EFEMP1_2202,KCNH8_131096,LOC402143_402143,CRMP1_1400,HHIP_64399,TLR2_7097,RNF175_285533,LOC100132788_100132788,SUB1_10923,P4HA2_8974,LOC100132383_100132383,LOC63920_63920,SLU7_10569,RNF144B_255488,AHI1_54806,FLJ31818_154743,ADAM32_203102,ATM_472,SLCO1B3_28234,DRAM_55332,DNAJC15_29103,SERPINA6_866,LOC441720_441720,SPIRE2_84501,RALY_22913
ADRBK1_156		NA	1	1	1	1		NA	NA	NA	NA	NA	NA	NA	NA
ADRBK2_157		1	1	1	1	1		NA	APOA1BP_128240,ARMC3_219681,ASCC3_10973,ATF1_466,C10orf71_118461,C1orf101_257044,C3orf27_23434,COG3_83548,DOPEY2_9980,GUCY1B2_2974,HNRNPR_10236,LOC100124401_100124401,LOC100129134_100129134,LOC641379_641379,LOC646951_646951,NUP153_9972,STT3B_201595,TTC35_9694	NA	ALG6_29929,AP3S1_1176,CD5L_922,COMMD9_29099,CYFIP2_26999,DISC1_27185,GLT25D2_23127,IL17F_112744,ITSN2_50618,KCNIP3_30818,KIAA1712_80817,LIX1_167410,LOC100129078_100129078,LOC441455_441455,P2RX5_5026,RUFY1_80230,SCGB2A1_4246,TATDN2_9797,TBC1D13_54662,TGFB1_7040	NA	INPP5B_3633,CPSF3_51692,EDAR_10913,FLJ39660_284992,LOC344967_344967,OR11A1_26531,OR10C1_442194,BAT1_7919,BCKDHB_594,LOC100129326_100129326,NYD-SP21_84689,LOC341689_341689,WDR59_79726,PLVAP_83483,LOC100128336_100128336	NA	RHOU_58480,LOC100132937_100132937,LOC402143_402143,CTBP1_1487,MAD2L1_4085,LOC100128580_100128580,TINAG_27283,SLC22A2_6582,MCART1_92014,TNFSF8_944,HERC4_26091,OR52D1_390066,LOC390101_390101,NPAT_4863,ATM_472,LOC100127964_100127964,KDELC2_143888,HELZ_9931,LOC643064_643064,KIAA0355_9710,DNAJC5_80331,LOC729526_729526,LOC100129803_100129803
ADRM1_11047		1	1	NA	1	1		NA	CCDC52_152185,CRKL_1399,DEFB119_245932,LOC100131750_100131750,LOC220433_220433,LOC375748_375748,LOC390557_390557,MB_4151,MEF2D_4209,SPIRE1_56907,TMC5_79838,WDR16_146845,WDR64_128025	NA	ACSS2_55902,AKR1A1_10327,BACH1_571,C19orf18_147685,CAST_831,CDKL4_344387,DGKD_8527,DNAH17_8632,DTWD1_56986,GOT2_2806,LNP1_348801,LOC100128129_100128129,LOC100128793_100128793,LOC341674_341674,LOC390618_390618,LOC392027_392027,LOC441282_441282,LOC646583_646583,LRRC16_55604,LRRC47_57470,LY86_9450,MAP4K3_8491,NANS_54187,OR6C72P_403288,P2RX1_5023,PCSK1_5122,PPP2R4_5524,SORBS2_8470,SOS2_6655,SSBP1_674…	NA	LOC644094_644094,LOC647209_647209,TMEM63A_9725,TSGA10_80705,LRRFIP1_9208,SKP2_6502,PRDM6_93166,PTPLA_9200,LOC100133241_100133241,CREB3L1_90993,MAP3K11_4296,OR8D1_283159,COPS7A_50813,PPFIBP1_8496,LOC145757_145757,ALOXE3_59344,C19orf42_79086,ADRA1D_146	NA	LOC129881_129881,SENP7_57337,LOC100129984_100129984,LOC730218_730218,APC_324,ZNF354A_6940,HHLA1_10086,MLANA_2315,ZBTB5_9925,C10orf96_374355,WDR22_8816,EXDL2_55218,CCNB2_9133,C16orf80_29105,WWOX_51741,NUP85_79902,GGA3_23163,ZNF577_84765,LOC100130264_100130264
ADSL_158		1	1	1	1	1		NA	AGTRAP_57085,C12orf40_283461,C6orf170_221322,C9orf57_138240,DNAJC5B_85479,FKBP9_11328,FLJ22763_401081,GABRR1_2569,GPR113_165082,LOC100131933_100131933,LOC100133285_100133285,LOC653381_653381,MINPP1_9562,OTOP3_347741,PWP2_5822,RTN4RL1_146760,SDCCAG8_10806,TCEA1P_6918,TEKT5_146279,UNG_7374,USP10_9100,XPOT_11260	NA	ACTR1A_10121,AHNAK_79026,AQP4_361,C12orf11_55726,GRIP1_23426,LOC100128977_100128977,LOC100129597_100129597,LOC124496_124496,LOC644334_644334,ROBO2_6092,SAC_55811,THSD4_79875,TRGV5P_6979,ZNF317_57693	NA	EPHA8_2046,TAF1B_9014,GTDC1_79712,LOC642340_642340,COBLL1_22837,USP40_55230,FAM116A_201627,ATXN7_6314,MCF2L2_23101,EIF4A2_1974,EMCN_51705,FOXP4_116113,LOC100128613_100128613,SLC26A4_5172,LOC100128597_100128597,EIF3IP1_442720,LOC100132809_100132809,PTPLAD2_401494,GABBR2_9568,PRTFDC1_56952,CTR9_9646,GDPD5_81544,TMEM24_9854,C12orf60_144608,LOC440087_440087,OS9_10956,SPPL3_121665,P2RX4_5025,RAB2B_849…	NA	PPEF2_5470,FLJ11184_55319,C6orf168_84553,SLC22A1_6580,PNPLA8_50640,PCM1_5108,HSD17B3_3293,KIAA0515_84726,PLEKHA7_144100,CLP1_10978,NDUFA9_4704,NRG4_145957,A2BP1_54715,IL4R_3566,OR1P1P_8391,FAM104A_84923
ADSS_159		1	1	1	1	1		NA	AGTRAP_57085,APOA1BP_128240,ART4_420,COLEC11_78989,CRISPLD1_83690,CSAD_51380,ELA2A_63036,IFITM5_387733,IGFBP5_3488,KIAA1377_57562,KRT223P_643115,KRT24_192666,LOC388503_388503,LOC390933_390933,LPAL2_80350,NARG1_80155,NKTR_4820,PARVB_29780,RCBTB2_1102,RNF11_26994,SDC4_6385,SDCCAG8_10806,SPDYA_245711,TMEM10_93377,UBE3A_7337,USP10_9100,WDR16_146845,ZBTB47_92999,ZNF318_24149	NA	ANTXR2_118429,BRAF_673,C14orf126_112487,C9orf102_56959,CACNA1G_8913,CDH3_1001,CSRP3_8048,ETFA_2108,HTR1F_3355,IL22RA1_58985,KRT124P_85340,LAMA5_3911,LAMC2_3918,LOC100130519_100130519,LOC100131127_100131127,LOC100131423_100131423,LOC100131449_100131449,LOC100131813_100131813,LOC149501_149501,LOC442663_442663,MPPED2_744,PA2G4P6_646083,PBX4_80714,PRH1_5554,RCOR3_55758,SLC36A1_206358,TAS2R10_50839	NA	SERBP1_26135,LOC642340_642340,PPARG_5468,LOC100132146_100132146,LOC344595_344595,PLXNA1_5361,PPP1R2_5504,TMEM155_132332,LOC389257_389257,LOC100128935_100128935,C6orf142_90523,CALCR_799,ADAM9_8754,KIAA1797_54914,GFRA1_2674,FAM111B_374393,ZNF84_7637,LOC440122_440122,RAB2B_84932,LOC400347_400347,C20orf7_79133,RALY_22913	NA	LOC654340_654340,LIN54_132660,MAT2B_27430,LOC442256_442256,LOC642622_642622,ATP11A_23250,PLEKHG3_26030,SERPINA6_866,MNS1_55329,LOC388177_388177,SIGLEC6_946,C20orf79_140856
ADSSL1_122622		1	1	1	1	1		NA	DCUN1D2_55208,FAM98C_147965,HSD17B14_51171,LOC100129088_100129088,LOC348808_348808,LTB4DH_22949,PUNC_9543,RICTOR_253260,RNF4_6047,TNFSF8_944,WISP1_8840	NA	ABCB11_8647,ADAM18_8749,CRKRS_51755,CYP4A22_284541,DPCR1_135656,FBXL20_84961,HAS2_3037,LOC100128679_100128679,LOC100129547_100129547,LOC100131436_100131436,LOC442155_442155,OR52M2P_338637,PISD_23761,PXK_54899,RNF157_114804,STYXL1_51657,THEG_51298	NA	ATPIF1_93974,C1orf9_51430,LOC344371_344371,LOC648390_648390,LOC100129313_100129313,C3orf39_84892,LOC100128983_100128983,CFTR_1080,IL33_90865,GNE_10020,LOC649166_649166,PHF11_51131,ACSM1_116285,SCPEP1_59342	NA	C1orf108_79647,FAM5C_339479,EMCN_51705,LOC100128169_100128169,CACNG4_27092,SFRS15_57466
AEBP1_165		1	1	1	1	1		NA	ATP8A1_10396,C9orf3_84909,DNTTIP2_30836,DTX1_1840,ELK4_2005,GABARAPL2_11345,GRP_2922,HAPLN4_404037,HSPA9_3313,Klkbl4_221191,LOC391640_391640,NCAN_1463,PHKB_5257,PLTP_5360,SLC45A3_85414,SLFN14_342618,SNHG8_100093630,THAP2_83591,TMEM19_55266,TRIM69_140691,VN2R10P_100033398,ZNF35_7584	NA	ADAM11_4185,ATP1A1_476,C5orf37_134359,CCNK_8812,CRLF1_9244,CTXN3_613212,CYP4Z1_199974,DBF4B_80174,ESPL1_9700,GEMIN7_79760,GPRC5D_55507,ITGB6_3694,LOC100128244_100128244,LOC100128538_100128538,LOC100130863_100130863,LOC100131011_100131011,LOC442525_442525,LOC645474_645474,LOC648708_648708,NBLA00301_79804,OR13Z1P_403228,OR5G3P_81193,PFDN1_5201,RAP1GAP_5909,RORA_6095,SPRY1_10252,TTC17_55761,UGT2B4_7…	NA	TRIT1_54802,CYP2J2_1573,PRUNE_58497,FH_2271,SP140_11262,PASK_23178,IL17RE_132014,ERC2_26059,TNIP2_79155,ADAM29_11086,LOC100128444_100128444,C12orf50_160419,FARP1_10160,DGKE_8526,SFRS14_10147,ARMC6_93436,SLC25A42_284439,TMEM161A_54929,ANGPT4_51378	NA	UBE4B_10277,KIF1B_23095,TTF2_8458,ARHGEF11_9826,C1orf101_257044,5-HT3c2_389180,HTR3E_285242,CDKL2_8999,LOC100130128_100130128,HMGCR_3156,CCNG1_900,RING1_6015,PTK7_5754,BXDC1_84154,PHF14_9678,RHEB_6009,TP53INP1_94241,C8orf38_137682,SAS-ZFAT_594840,C9orf85_138241,ECHDC3_79746,RIC8A_60626,MS4A10_341116,P2RY6_5031,FLJ20489_55652,HDAC7A_51564,EXDL2_55218,FAM14B_122509,CSNK1G1_53944,PTPLAD1_51495,GAN_8…
AEBP2_121536		1	1	1	1	1		NA	B4GALNT2_124872,CARD8_22900,CASP10_843,CD200R1_131450,CRABP1_1381,DDX60_55601,DNAI2_64446,FAM3D_131177,GHRH_2691,KNDC1_85442,LOC146167_146167,LOC391807_391807,LOC642460_642460,LOC728203_728203,LRRC58_116064,RNF11_26994,SDCCAG8_10806,SLC25A27_9481,SMYD2_56950,TMEM63B_55362,TRIM66_9866,TXNDC3_51314	NA	BCAS3_54828,CCDC38_120935,COL28A1_340267,CRTAC1_55118,FAM136A_84908,FNDC3A_22862,LIMS1_3987,LOC126917_126917,MAPK1_5594,MPHOSPH6_10200,MTCH1_23787,PA2G4P6_646083,PKIG_11142,RBM23_55147,RCOR3_55758,TEX9_374618,XPO1_7514	NA	EIF4A2_1974,ADAMTS3_9508,BTN2A2_10385,RAB3IP_117177,MYO1H_283446,P2RX4_5025,ETFA_2108,UBTF_7343,SHCL1_6466,TMEM146_257062,GGA1_26088	NA	MRTO4_51154,IL20_50604,PDAP1_11333,bA16L21.2.1_548645,FZD4_8322,PPM1A_5494,KIFC3_3801,NUCB1_4924
AES_166		1	NA	NA	NA	NA		NA	ABHD12B_145447,ACSS1_84532,ACTN1_87,ADAM17_6868,ADAT2_134637,AKAP3_10566,ALDH1B1_219,ALMS1_7840,ALMS1L_200420,ALS2CR2_55437,ANKRD5_63926,ASXL1_171023,ATG4C_84938,ATPBD4_89978,BUB1B_701,C10orf2_56652,C12orf23_90488,C14orf133_63894,C3orf58_205428,C7orf24_79017,CD86_942,CEACAM4_1089,CLN8_2055,COMMD9_29099,CRYGFP_1423,CSNK2A1_1457,CSPG4_1464,CST7_8530,DTNA_1837,EIF2C2_27161,EMB_133418,ERO1L_30001,F11…	NA	ABHD14B_84836,ACP1_52,ACSM4_341392,ACTR3_10096,ADAMTS14_140766,AFG3L1_172,ALDH1L2_160428,ALDH9A1_223,ALOX12P2_245,AP4B1_10717,ATP6V0A2_23545,B4GALT1_2683,BRI3_25798,C1RL_51279,C2orf3_6936,C3orf46_255330,C4orf15_79441,C4orf33_132321,C5orf22_55322,CCNG1_900,CD200R2_344807,CDCP2_200008,CDH6_1004,CDK6_1021,CEP164_22897,CTNNA1_1495,CTSZ_1522,DSCR4_10281,DTWD1_56986,DUOXA1_90527,EFHC1_114327,ELAVL2_199…	NA	CCDC27_148870,CTNNBIP1_56998,ATP13A2_23400,UBXD3_127733,RP1-27O5.1_728116,SLC35A3_23443,HIAT1_64645,CCDC76_54482,LOC391106_391106,IL10_3586,B3GALNT2_148789,OR6F1_343169,NLRC4_58484,USP34_9736,RAB1A_5861,RALB_5899,CLASP1_23332,LOC100131832_100131832,LYPD1_116372,LOC130576_130576,TANK_10010,CHN1_1123,ICA1L_130026,KRT8P15_645834,NRP2_8828,LOC93349_93349,ILKAP_80895,C2orf54_79919,LSM3_27258,LOC344875…	NA	DNAJC16_23341,AGMAT_79814,FBLIM1_54751,ST3GAL3_6487,IPO13_9670,DPH2_1802,CYP4A11_1579,LOC100133211_100133211,WDR78_79819,TTF2_8458,OR13Z2P_403229,LY9_4063,RAB4A_5867,C1orf96_126731,LOC644232_644232,MCFD2_90411,FLJ40298_129852,ANKMY1_51281,PDCD6IP_10015,LTF_4057,TMIE_259236,KIAA1407_57577,LOC100129701_100129701,LOC100133085_100133085,LOC650560_650560,RPL34_6164,NARG1_80155,NPY1R_4886,ANXA10_11199,…
AF357534_171417		NA	1	1	1	1		NA	NA	NA	NA	NA	NA	NA	NA
AFAP1_60312		NA	1	1	1	1		NA	NA	NA	NA	NA	NA	NA	NA
AFAP1L1_134265		NA	1	1	1	1		NA	NA	NA	NA	NA	NA	NA	NA
AFAP1L2_84632		1	1	1	1	1		NA	APOL6_80830,ATP6V0A1_535,BRP44_25874,C12orf35_55196,C2orf57_165100,CD5L_922,DNAL1_83544,FLJ44606_401207,IFITM5_387733,IQWD1_55827,LOC100128558_100128558,LOC100128991_100128991,LOC100130111_100130111,LOC100130282_100130282,LOC127086_127086,LOC340094_340094,LOC388948_388948,LOC651419_651419,LOC728406_728406,MAPK10_5602,PRR11_55771,Rgr_266747,SLC6A13_6540,SMCHD1_23347,STX12_23673,ZNF704_619279	NA	CCDC50_152137,COL10A1_1300,CYP2G2P_83757,ICAM3_3385,LOC100133188_100133188,LOC392145_392145,LOC729960_729960,NAT1_9,SLC12A3_6559,TBC1D13_54662	NA	C1orf166_79594,C1orf94_84970,PARS2_25973,C1orf67_200095,LOC100131270_100131270,SLC4A7_9497,TGM4_7047,HAS2_3037,OGN_4969,LOC100129489_100129489,ISCU_23479,POLE_5426,C14orf126_112487,LOC729850_729850,C17orf39_79018,CACNA1G_8913,EIF6_3692,GDF5_8200	NA	SH2D5_400745,KIAA0754_643314,IGSF8_93185,LAMC2_3918,ARF1_375,ARV1_64801,DUXAP1_503630,LOC129293_129293,LOC100132937_100132937,SEMA3F_6405,KLHL5_51088,ROPN1L_83853,FRK_2444,C6orf189_221303,LOC100131199_100131199,ACADSB_36,ACTN3_89,LOC644277_644277,LRTM2_654429,PTPRB_5787,RBM19_9904,LHFP_10186,CEP152_22995,SPPL2A_84888,GLDN_342035,LOC727915_727915,MPFL_401827,CLCN7_1186,LOC390732_390732,LOC146167_1…
AFF1_4299		1	1	1	1	1		NA	CXXC1_30827,CYP2B7P1_1556,GCNT1_2650,KIAA1598_57698,KYNU_8942,LAMC2_3918,LMCD1_29995,LOC100129071_100129071,LOC100131793_100131793,LOC284402_284402,LOC339977_339977,LOC442389_442389,MRPL4_51073,N-PAC_84656,NEK8_284086,OLFM4_10562,PFKL_5211,PIGS_94005,PLEKHA8_84725,PUS7L_83448,SENP7_57337,SLFN14_342618,SPATS1_221409,TBC1D5_9779,TNFRSF10D_8793,WIPF3_644150,ZNF678_339500	NA	ACAD10_80724,CCDC109A_90550,DRD3_1814,FGD6_55785,FRMPD2_143162,LOC100129106_100129106,LOC100131691_100131691,PDE7A_5150,PPP2R2C_5522,PRSS35_167681,RAF1P1_348910,SSPO_23145,TBL3_10607,TPM3_7170,UGT2B7_7364,VWF_7450,ZFYVE9_9372	NA	PIP5K1A_8394,CAMK1G_57172,ADCY3_109,LOC51057_51057,CCDC58_131076,MGLL_11343,ANAPC13_25847,SERPINI1_5274,FLJ40243_133558,SNX24_28966,LOC100130882_100130882,FLJ44606_401207,AGXT2L2_85007,PRDM1_639,FAM133B_257415,PCM1_5108,C9orf25_203259,C9orf50_375759,C11orf9_745,PPP1R1A_5502,C12orf64_283310,WDHD1_11169,SOCS4_122809,LOC100129782_100129782,ALDH1A2_8854,CBLN2_147381,SIGLEC1_6614	NA	C1orf168_199920,MLLT11_10962,DKFZp547H025_56918,DLEC1_9940,LOC649024_649024,RCP9_27297,TPST1_8460,CYP3A5P1_1578,SLCO5A1_81796,SAS-ZFAT_594840,NDUFC2_4718,CD27_939,TCHP_84260,FLJ40142_400073,TRAV31_28651,TMCO5_145942,KLHDC4_54758,ACE_1636,OTOP3_347741,CYB5A_1528,C19orf12_83636
AFF3_3899		NA	1	1	1	1		NA	NA	NA	NA	NA	NA	NA	NA
AFF4_27125		1	1	1	1	1		NA	ABHD7_253152,CCDC117_150275,CFH_3075,COG3_83548,DNAJC1_64215,DPY19L2P2_349152,FHL2_2274,FLJ32682_220081,GALNT3_2591,IFT172_26160,IRS1_3667,KCNT2_343450,LOC100131592_100131592,LOC729506_729506,MBL1P1_8512,MLZE_56169,NR2F2_7026,RASAL2_9462,RDH13_112724,VPS54_51542,WDR16_146845,ZNF407_55628,ZNF670_93474	NA	ARHGDIB_397,C14orf121_90668,CARS_833,CTCFL_140690,FAM152B_27351,GLT1D1_144423,GNRH1_2796,GTF3A_2971,KIAA1856_84629,KRT18P47_390634,LOC100131953_100131953,LOC200726_200726,LOC401898_401898,LOC404266_404266,LOC644746_644746,LOC730053_730053,MMAA_166785,MYOT_9499,PGLYRP2_114770,PLCXD2_257068,RAI16_64760,RUNDC2A_84127,SRGAP2L_647135,ZNF195_7748,ZNF592_9640	NA	FAM129A_116496,RGS13_6003,KLHDC8A_55220,LOC729806_729806,CPSF3_51692,ADCY3_109,CCR4_1233,ACPP_55,PTX3_5806,MED28_80306,LOC645433_645433,LOC100132326_100132326,FASTKD3_79072,ELL2_22936,LOC441097_441097,PEX6_5190,FAM135B_51059,IL33_90865,LOC158381_158381,MIRN605_693190,NDUFC2_4718,ALG8_79053,C11orf60_56912,LOC390403_390403,FAM63B_54629,DNAH9_1770	NA	LOC149086_149086,SPATA17_128153,MYEOV2_150678,GPC1_2817,LOC339897_339897,SLC36A2_153201,LOC389365_389365,RNGTT_8732,COQ3_51805,TMEM195_392636,LOC155006_155006,PANK1_53354,NDUFC2_4718,LOC100130353_100130353,C12orf43_64897,C17orf46_124783,MAP3K14_9020,MRPS23_51649
AFG3L1_172		NA	NA	1	NA	NA		NA	NA	NA	NA	NA	NA	NA	NA
AFG3L2_10939		1	1	1	1	1		NA	BIK_638,CCDC52_152185,CCND1_595,CDH8_1006,ERCC8_1161,ERMP1_79956,KRT84_3890,LOC645757_645757,TCEA1P_6918,WDR16_146845,WDR52_55779	NA	B3GNT2_10678,EFTUD1_79631,FDX1_2230,LMBR1L_55716,LOC100131639_100131639,LOC100131813_100131813,LOC100132936_100132936,LOC387939_387939,LOC729794_729794,LOC730134_730134,LRRC40_55631,NANS_54187,PPFIBP2_8495,PSPH_5723,SFRS11_9295,SLC31A1_1317,TM6SF1_53346,TRAJ16_28739,WDR17_116966,ZNF486_90649,ZNF648_127665	NA	MCOLN2_255231,ADAM17_6868,LIPT1_51601,MITD1_129531,MRPL30_51263,LOC648934_648934,TRBV5-3_28612,TRBV9_28586,GTF2E2_2961,LOC392264_392264,OLR1_4973,RPL7P6_90193,NEUROD4_58158,SNAP23_8773,FUSSEL18_652991,LOC100127898_100127898	NA	IFIH1_64135,IGFBP5_3488,NIPBL_25836,NOM1_64434,NOTCH1_4851,LOC100132225_100132225,LOC728842_728842,GPR19_2842,RNASEH2B_79621,FBLN5_10516,DLX4_1748,LOC100128433_100128433,C20orf20_55257
AFM_173		NA	1	1	1	1		NA	NA	NA	NA	NA	NA	NA	NA
AFMID_125061		NA	NA	1	NA	NA		NA	NA	NA	NA	NA	NA	NA	NA
AFTPH_54812		1	1	1	1	1		NA	APOA1BP_128240,ARMC3_219681,C19orf10_56005,FAM3D_131177,GPR120_338557,LOC100129932_100129932,LOC727961_727961,NRAP_4892,OR52I2_143502,PDS5B_23047,PLEK2_26499,PTAR1_375743,TMEM163_81615,TTRAP_51567	NA	C20orf24_55969,IL15_3600,LOC345571_345571,LOC730242_730242,NBLA00301_79804,NIT2_56954,STRN4_29888,TLK2_11011,TRBV24OR9-2_6961,TRIM32_22954,ZNF430_80264	NA	LHX9_56956,CHRM3_1131,SCN9A_6335,MARCH3_115123,FLJ44606_401207,HLA-W_352966,BZW2_28969,PEX1_5189,CTSL3_392360,C14orf32_93487,ETFA_2108,ZNF521_25925	NA	LOC100131549_100131549,C1orf167_284498,CLCN6_1185,HP1BP3_50809,CCDC17_149483,RGS21_431704,PCNXL2_80003,PRPF40A_55660,TBR1_10716,LOC649024_649024,ECT2_1894,CLDN16_10686,CDH9_1007,C7orf50_84310,GPR37_2861,TRBV17_28570,TRBV24-1_28563,MBOAT4_619373,LOC642319_642319,KIF24_347240,CNNM2_54805,LOC729426_729426,LOC729352_729352,LOC399988_399988,LOC100129078_100129078,FLJ41278_400046,EIF2B1_1967,LOC1001317…
AGA_175		1	1	1	1	1		NA	AIPL1_23746,CXXC1_30827,HS3ST4_9951,LAP3_51056,LOC100129668_100129668,LOC100131371_100131371,LOC653198_653198,LOC653381_653381,MED28_80306,OR52A4_390053,PDPR_55066,RTTN_25914,SAA4_6291,SLFN14_342618,SNRP70_6625,TCEA1P_6918,TXNL4B_54957,WDR16_146845,YIPF4_84272	NA	ADIPOR2_79602,APLP1_333,AZIN1_51582,C10orf129_142827,C15orf38_348110,CCDC112_153733,CDK5RAP3_80279,CPE_1363,CYLD_1540,CYP20A1_57404,ELFN2_114794,ERCC2_2068,GBP4_115361,HADHAP_3031,HRASLS_57110,LMBRD1_55788,LOC100127996_100127996,LOC100129410_100129410,LOC100129753_100129753,LOC100131401_100131401,LOC100131869_100131869,LOC284890_284890,LOC399881_399881,LOC441282_441282,LOC442131_442131,LOC645638_…	NA	FOXJ3_22887,IAH1_285148,ADAM17_6868,ACVR2B_93,ENDOGL1_9941,BVES_11149,ST7OT2_93654,ZNF212_7988,ZNF783_155060,LOC100132809_100132809,ZNF33B_7582,GFRA1_2674,CHPT1_56994,FAM48A_55578,LOC122335_122335,OR11H4_390442,TIMP2_7077,CYP4F8_11283,MPST_4357,GGA1_26088	NA	HSPG2_3339,RCAN3_11123,BTBD8_284697,SLAMF6_114836,LOC100129750_100129750,ATP1B3_483,PIGG_54872,LOC100132936_100132936,ZNF451_26036,LCA5_167691,TRPV5_56302,ERICH1_157697,DEFA6_1671,CHMP4C_92421,IKBKAP_8518,C9orf5_23731,C9orf4_23732,PBX3_5090,CERCAM_51148,KIAA0515_84726,C10orf97_80013,FLJ37201_283011,TRPC2_7221,BBOX1_8424,MTCH2_23788,AGBL2_79841,NUP160_23279,PPFIA1_8500,MMP13_4322,ARID2_196528,LOC1…
AGBL1_123624		NA	1	1	1	1		NA	NA	NA	NA	NA	NA	NA	NA
AGBL2_79841		1	1	1	1	1		NA	ACTL6A_86,ANXA13_312,ASCC1_51008,C10orf105_414152,CYP4F22_126410,DBNDD1_79007,FANCF_2188,FMO1_2326,GPATCH2_55105,GPSM2_29899,ICMT_23463,KIAA1704_55425,LINGO2_158038,LOC100129536_100129536,LOC100129597_100129597,LOC100132436_100132436,LOC100132467_100132467,LOC642864_642864,LOC646603_646603,LST-3TM12_338821,PPARD_5467,PPP5C_5536,RNF186_54546,TUBA4B_80086,USP31_57478,WFDC6_140870	NA	ASH2L_9070,BMS1_9790,BTF3L4_91408,C3orf28_26355,C7orf36_57002,CEACAM6_4680,CHRNA4_1137,EIF2C3_192669,FLJ30375_440982,ITGA3_3675,LOC100128744_100128744,LOC100129052_100129052,MRPS17_51373,MUTED_63915,NUBP1_4682,OR2A15P_135942,OR4A1P_8596,PRCC_5546,PSKH1_5681,PTGER2_5732,RAB6A_5870,RWDD2B_10069,SACS_26278,SALL3_27164,SIRT1_23411,SPG3A_51062,TRIM45_80263,ZIC4_84107,ZNF702_79986	NA	DDOST_1650,C1orf94_84970,DCST1_149095,IL24_11009,CNIH3_149111,PAIP2B_400961,FLJ14816_84931,RAPGEF4_11069,LBA1_9881,EMCN_51705,LOC729249_729249,NBPF22P_285622,ZNF311_282890,LOC100128312_100128312,SESN1_27244,TRBV7-7_28591,PDLIM1_9124,OR52H1_390067,C11orf17_56672,TMEM9B_56674,SLC43A1_8501,MS4A6E_245802,LGALS12_85329,CDCA5_113130,C11orf2_738,ZC3H12C_85463,MIP_4284,POLE_5426,LATS2_26524,C13orf16_1217…	NA	SPON2_10417,MGC21874_93624,LOC100128754_100128754,TMEM181_57583,LOC100129603_100129603,MUC17_140453,TPCN2_219931,LOC100129459_100129459,LSM14B_149986
AGBL3_340351		NA	1	1	1	1		NA	NA	NA	NA	NA	NA	NA	NA
AGBL4_84871		NA	1	1	1	1		NA	NA	NA	NA	NA	NA	NA	NA
AGBL5_60509		1	1	1	1	1		NA	BOK_666,C4orf28_133015,C9orf138_158297,CSPG4_1464,DIO2_1734,DNAJC1_64215,ETF1P2_6825,FADS3_3995,FAM13C1_220965,GNA11_2767,HNRNPR_10236,IFITM5_387733,KIAA1267_284058,KRT6B_3854,LGR5_8549,LOC100129580_100129580,LOC100130111_100130111,LOC100131333_100131333,LOC100132742_100132742,MED12L_116931,NFYA_4800,NRAP_4892,P2RY12_64805,SDHB_6390,SLCO1B1_10599,SPATS1_221409,ST18_9705,THEM5_284486,TLR6_10333,VI…	NA	ALKBH1_8846,APLP2_334,C17orf38_146850,C17orf57_124989,C1orf115_79762,FAM152A_51029,FAM33A_348235,FKBP1P4_2285,GPR19_2842,HERC6_55008,KLK8_11202,LOC100128641_100128641,LOC100129514_100129514,LOC442267_442267,LOC646886_646886,LOC730032_730032,MARCH5_54708,MRPS31P1_351449,OR4K5_79317,PJA2_9867,RAF1P1_348910,SLC30A1_7779,SPATA6_54558,TIGD6_81789	NA	LOC652549_652549,TRAT1_50852,ERCC8_1161,NDUFA12L_91942,LOC642879_642879,KIAA2026_158358,GDPD5_81544,WASF3_10810,UBE3A_7337,NCAN_1463	NA	ASAH3L_340485,RPS6KA4_8986,DNAJC15_29103,ANKFY1_51479,LOC100131915_100131915,DSG4_147409,MBD3_53615,LOC390940_390940,LOC388882_388882
AGER_177		1	1	NA	1	1		NA	ACAD10_80724,ADAM1_8759,ADH1C_126,ARFGEF1_10565,ARRB1_408,ATXN2_6311,BZRPL1_222642,C15orf42_90381,C16orf73_254528,C1orf218_54530,C21orf128_150147,C9orf82_79886,C9orf86_55684,CCDC93_54520,CCNB1_891,CRIPT_9419,CSF2RB_1439,CYP2S1_29785,DAPL1_92196,DEFB119_245932,DUSP18_150290,EIF3A_8661,ELA1_1990,EPS8L1_54869,EXOC3L2_90332,FAHD1_81889,FBXL14_144699,FBXO10_26267,FLJ13137_400793,FMO4_2329,FPRL2_2359,G…	NA	ABHD8_79575,ACTBP4_64,AP4E1_23431,ARNTL2_56938,C1GALT1_56913,C6orf65_221336,CCNJ_54619,CNBP_7555,CSMD1_64478,DEFB122_245935,EIF4B_1975,ERO1LB_56605,FAM128A_653784,FAM54A_113115,FLJ22763_401081,GLT6D1_360203,GSG1_83445,HSP90AA2_3324,ICOSLG_23308,IQCF2_389123,KCNIP3_30818,KCNN1_3780,LOC100128025_100128025,LOC100128135_100128135,LOC100130771_100130771,LOC100131199_100131199,LOC100131557_100131557,LO…	NA	MAD2L2_10459,TMEM57_55219,TRAPPC3_27095,CMPK_51727,ZCCHC11_23318,MGC52498_348378,CLCA3_9629,DNTTIP2_30836,GCLM_2730,SMCP_4184,F5_2153,IVNS1ABP_10625,LOC100132738_100132738,TTC32_130502,LOC388948_388948,RMND5A_64795,LIPT1_51601,MITD1_129531,MRPL30_51263,SLC35F5_80255,CASP10_843,OXNAD1_92106,SLC25A38_54977,FYCO1_79443,TCTA_6988,RASSF1_11186,LOC646300_646300,LIPH_200879,LOC100133199_100133199,FLJ354…	NA	HTR6_3362,LOC100129621_100129621,STK40_83931,CYP4X1_260293,OMA1_115209,F3_2152,LOC729130_729130,ARHGAP30_257106,DUSP27_92235,IL24_11009,C1orf116_79098,WDR26_80232,SELI_85465,SRBD1_55133,TSPYL6_388951,CDCA7_83879,C2orf21_285175,CAB39_51719,LOC375350_375350,SENP7_57337,NUDT16P_152195,HTR3E_285242,STIM2_57620,DMP1_1758,MEPE_56955,NFKB1_4790,LOC100132922_100132922,LOC100132326_100132326,HPRTP2_3254,E…
AGGF1_55109		1	1	1	1	1		NA	ANXA10_11199,ASB4_51666,BRD7P_256109,CEACAM19_56971,CLK4_57396,CXXC1_30827,CYP3A5_1577,GUCY1B2_2974,IKZF1_10320,IL17RE_132014,LOC100133211_100133211,LOC399942_399942,LOC401308_401308,LOC442221_442221,POLR1A_25885,TMF1_7110,ZBTB5_9925,ZNF498_221785,ZNF653_115950	NA	GBP4_115361,LOC100129753_100129753,LOC100130379_100130379,LOC387939_387939,LOC399881_399881,NDUFS4_4724,PCSK1_5122,TMCO5_145942,TMEM176B_28959,YLPM1_56252	NA	PODN_127435,LOC100133029_100133029,NOTCH2_4853,FCER1A_2205,TMEM81_388730,KIAA1383_54627,HPCAL1_3241,FAM116A_201627,LOC285205_285205,EIF4A2_1974,WWC2_80014,BTN2A2_10385,HMGN4_10473,LOC642590_642590,BVES_11149,LOC100131853_100131853,PHF14_9678,LOC100128613_100128613,EIF3IP1_442720,KIF13B_23303,LOC100132809_100132809,GLIS3_169792,LOC100128705_100128705,C9orf91_203197,RXRA_6256,KIN_22944,YME1L1_10730…	NA	CLCN6_1185,WDR42A_50717,ENAH_55740,OBSCN_84033,KLF7_8609,RAB17_64284,PSMD6_9861,CD96_10225,LOC728442_728442,NUDT6_11162,GUCY1B3_2983,C6orf151_154007,TPD52L1_7164,SLC22A1_6580,ZNF815_401303,STMN2_11075,MAP3K8_1326,RPL12P8_645161,PLEKHA7_144100,PCF11_51585,LOC100132368_100132368,ARID2_196528,C14orf65_317762,USP3_9960,LOC100130855_100130855,FOXF1_2294,SUZ12P_440423,FLJ45994_400645,ATP9A_10079
AGK_55750		1	1	1	1	1		NA	AKT3_10000,CEP76_79959,GABRR1_2569,GNB2L1_10399,GRM1_2911,INTS6_26512,KRT18P50_442236,LOC220433_220433,LOC402375_402375,LOC728406_728406,MARCH5_54708,OR7E108P_81363,POLR1E_64425,PPP1R9A_55607,RSAD2_91543,SMAD7_4092,TCEA1P_6918,WWC1_23286,XKR7_343702	NA	AGPS_8540,BNC1_646,C15orf39_56905,CCDC83_220047,CCND3_896,FLJ25770_339965,LOC100132884_100132884,LOC387876_387876,LOC387939_387939,LOC730121_730121,NANS_54187,PCSK1_5122,SCAMP1_9522,SLC22A1_6580,THY1_7070,TM6SF1_53346,XYLT1_64131	NA	C1orf166_79594,ELK4_2005,FEZ2_9637,KCNG3_170850,SCN9A_6335,CHRNA1_1134,ATXN7_6314,LOC100131280_100131280,FOXP4_116113,LOC442240_442240,HAS2_3037,C10orf64_159491,LOC100132175_100132175,GLT8D3_283464,YAF2_10138,RASSF3_283349,ISCU_23479,C17orf39_79018,CACNA1G_8913,FUT6_2528,PIGP_51227	NA	NFE2L2_4780,LOC100130885_100130885,IGSF11_152404,LOC730218_730218,C5orf27_202299,SERPINB6_5269,KIAA1919_91749,GNG5P_2789,MYH16_84176,PDAP1_11333,BUD31_8896,PTCD1_26024,ATP6V1B2_526,CCNE2_9134,TP53INP1_94241,RHPN1_114822,LIPM_340654,OR5A2_219981,OR8G2_26492,TCHP_84260,GIT2_9815,FLJ40142_400073,CAPN3_825,USP43_124739,LOC100128433_100128433,ACTN4_81,LOC100128232_100128232,SUMO3_6612
AGL_178		1	1	1	1	1		NA	ADAMTS20_80070,AGGF1_55109,AGTRAP_57085,ANXA1_301,APPBP2_10513,ARSA_410,ASCC2_84164,ASL_435,ATP1A4_480,C10orf72_196740,C12orf65_91574,C1orf107_27042,C20orf3_57136,C21orf128_150147,C6orf191_253582,CA9_768,CACNA1A_773,CACNA1B_774,CCDC12_151903,CCL24_6369,CDCA7L_55536,CENPF_1063,CFDP1_10428,CIDEC_63924,CREB1_1385,CTTNBP2NL_55917,CYP4F11_57834,DCBLD1_285761,DGKH_160851,DIS3L_115752,DUSP27_92235,DUSP3…	NA	A2M_2,ABCB8_11194,AFTPH_54812,ANKRD6_22881,APOL2_23780,ARHGAP5_394,ARPC1B_10095,ATP5A1_498,ATP5H_10476,ATP6V1A_523,ATP6V1B2_526,ATP6V1E1_529,BANP_54971,BSCL2_26580,C10orf120_399814,C10orf141_642938,C11orf49_79096,C14orf131_55778,C21orf57_54059,C4orf31_79625,C6orf98_387079,C8orf33_65265,C9orf116_138162,C9orf123_90871,C9orf71_169693,CA1_759,CD163_9332,CDKN2A_1029,CEACAM4_1089,CEACAM7_1087,CENPM_790…	NA	TMEM201_199953,CLCN6_1185,TNFRSF1B_7133,KLHDC7A_127707,PLA2G2A_5320,FLJ32784_127731,NPAL3_57185,RUNX3_864,LOC100133029_100133029,LOC400769_400769,GDAP2_54834,CD48_962,LOC646688_646688,ADIPOR1_51094,IL10_3586,FAM71A_149647,CDC42BPA_8476,PGBD5_79605,ALK_238,SFXN5_94097,ASCC3L1_23020,LOC728861_728861,IL1R1_3554,DDX18_8886,ORC4L_5000,MTX2_10651,HIBCH_26275,INHA_3623,FANCD2_2177,C3orf10_55845,KIF9_641…	NA	CCDC27_148870,LOC727721_727721,LOC126917_126917,LOC149086_149086,LOC100133211_100133211,ANKRD38_163782,LOC149224_149224,LOC343052_343052,C1orf182_128229,LOC649203_649203,ARPC5_10092,CCDC75_253635,RHOQ_23433,LOC388948_388948,PNO1_56902,GCS1_7841,EPB41L5_57669,LOC440902_440902,LOC100129961_100129961,CCNT2_905,GCG_2641,FAP_2191,ZSWIM2_151112,KLF7_8609,RAB17_64284,LMCD1_29995,KRT18P15_729211,LOC10012…
AGMAT_79814		1	1	1	1	1		NA	ANXA10_11199,C20orf11_54994,COX4NB_10328,DDX60_55601,EXOC6_54536,FBXO11_80204,GRM6_2916,KCNK3_3777,LOC100129394_100129394,LOC100130082_100130082,LOC100133211_100133211,NKTR_4820,OR5BS1P_390313,RPL12P6_440176,SEC22C_9117	NA	CDK5RAP1_51654,DHRS1_115817,EEF1E1_9521,FLJ10661_286042,FLJ42280_401388,GPHN_10243,KCNK5_8645,KCNMB1_3779,KIAA0427_9811,KRT8P20_441218,LOC100129427_100129427,LOC100130353_100130353,LOC100131940_100131940,LOC643637_643637,LOC730733_730733,OR4K5_79317,RASGRP1_10125,RBL1_5933,RPS6KC1_26750,SPRED2_200734,TMBIM1_64114,ULK3_25989,ZBTB8OS_339487	NA	LOC100129138_100129138,BBX_56987,ETV5_2119,SLC2A9_56606,FREM3_166752,MTCH1_23787,SEPT7_989,ANUBL1_93550,PANX3_116337,KRT7_3855,NCOR1_9611,PDRG1_81572,XKR7_343702	1	ELA2B_51032,LOC100128661_100128661,ACP6_51205,RANBP2_5903,LOC151121_151121,RNF7_9616,RPL22L1_200916,RPL39L_116832,AHI1_54806,CALU_813,NPAL2_79815,PHYHIPL_84457,EDNRB_1910,DOCK9_23348,TRAV19_28664,CTAGE5_4253,ZADH1_145482,LOC643951_643951,NLRP5_126206,ZNF776_284309,ZNF586_54807,PIGU_128869,PSMG1_8624,SHFM3P1_26226,RFPL3S_10737,RIBC2_26150
AGPAT1_10554		1	1	1	1	1		NA	C14orf93_60686,CYP4A22_284541,DAP3_7818,DEPDC6_64798,FLJ20489_55652,FREM2_341640,GATM_2628,GON4L_54856,LOC100127889_100127889,LOC100130696_100130696,LOC100131297_100131297,LOC392264_392264,NCDN_23154,UNQ1940_389558,XPOT_11260,ZNF718_255403	NA	AMFR_267,CDKL4_344387,DNAH9_1770,ISY1_57461,LOC100129644_100129644,LOC100132731_100132731,PACSIN2_11252,RALB_5899,RFNG_5986,SERINC5_256987,TRPC4AP_26133,ZFAND2A_90637,ZNF283_284349	NA	SRGAP2L_647135,IQGAP3_128239,ATXN7_6314,LOC285205_285205,EIF4A2_1974,LOC646273_646273,LOC442172_442172,FOXP4_116113,PHF14_9678,LOC100128613_100128613,ST7_7982,LOC100132809_100132809,TRDMT1_1787,FAM71D_161142,CAPN3_825,CACNG3_10368,SLC12A3_6559,C16orf74_404550,ZNF676_163223,FBXO17_115290,ZNF649_65251,CST8_10047,SLC2A10_81031	NA	PTPRU_10076,LOC100130123_100130123,LOC131909_131909,LOC391560_391560,TAPT1_202018,EMCN_51705,PDE5A_8654,C6orf151_154007,OPN5_221391,DBIL2_1624,LOC100128795_100128795,MYH16_84176,SLC37A3_84255,LOC100130231_100130231,LOC442434_442434,CRB2_286204,MKI67_4288,OR9G3P_81159,PRDM4_11108,EFHA1_221154,LOC100133168_100133168,TBC1D2B_23102,FOXF1_2294,MYO18A_399687,ABCA6_23460,ABCA10_10349,LOC729774_729774,KI…
AGPAT2_10555		1	1	1	1	1		NA	APOL6_80830,BMPR1A_657,BOK_666,C4orf28_133015,CCDC52_152185,COX6C_1345,DNAJC1_64215,GNS_2799,IFITM5_387733,LOC100129382_100129382,LOC641379_641379,LPIN2_9663,MLLT10_8028,NRP2_8828,PLCH1_23007,SOX5_6660,WDR16_146845,ZNF678_339500	NA	ALOXE3_59344,C10orf99_387695,C14orf124_56948,C9orf100_84904,CASP3_836,CBLC_23624,CEP55_55165,CIDEC_63924,CSMD3_114788,CXADR_1525,DYTN_391475,EEF1B2_1933,FGD6_55785,FLJ20309_54891,GPR85_54329,HIRA_7290,HSP90AB2P_391634,KCNJ4_3761,LOC100130868_100130868,LOC100131294_100131294,LOC255130_255130,LOC644456_644456,LOC653198_653198,LOC728724_728724,MCFD2_90411,MYCBP2_23077,NDUFS1_4719,PTX3_5806,SCFD1_232…	NA	RAP1GAP_5909,FLJ38973_205327,MTMR14_64419,NPM1_4869,LOC643228_643228,EIF3M_10480,ETFA_2108,LOC100132440_100132440,TXNL4B_54957,PMFBP1_83449,CTNNBL1_56259	NA	SLAMF6_114836,KRT8P29_391155,OSGEPL1_64172,ABCA12_26154,SEMA3F_6405,GNAI2_2771,TUSC4_10641,CYB561D2_11068,CACNA2D2_9254,LOC649024_649024,RHO_6010,PPP1R2_5504,CDKL2_8999,PELO_53918,AZGP1_563,LOC100128334_100128334,SAS-ZFAT_594840,OR4D6_219983,LOC100132368_100132368,LOC643339_643339,VSX2_338917,RPL18A_6142,MCAT_27349
AGPAT3_56894		1	1	1	1	1		NA	ANKRD5_63926,B4GALNT2_124872,C21orf128_150147,C6orf70_55780,CBFA2T2_9139,CSMD1_64478,CYP7B1_9420,DDX59_83479,ELOVL2_54898,LBP_3929,LOC100128674_100128674,LOC100129055_100129055,LOC340947_340947,LOC399942_399942,MLLT1_4298,PDE4C_5143,PLA2G2E_30814,PUS7L_83448,SNTA1_6640,SPATA18_132671,TMEM16G_50636,TNFRSF10D_8793,ZNF33A_7581,ZNF37A_7587	NA	ABCF3_55324,ARMC2_84071,ATP10D_57205,C13orf16_121793,CCND3_896,CDRT4_284040,DPYSL5_56896,DUSP13_51207,ERO1LB_56605,GALNT5_11227,IFT57_55081,IRAK2_3656,LOC100131540_100131540,LOC100132537_100132537,LOC338591_338591,LOC391491_391491,LOC643064_643064,LONRF2_164832,MTMR9_66036,NGFR_4804,NLK_51701,ORC3L_23595,PPA2_27068,RAB7A_7879,SCARB2_950,SERPINH1_871,SLC17A7_57030,SLC22A2_6582,SMYD4_114826,TDH_157…	NA	RERE_473,EYA3_2140,FLJ21075_80099,C7orf58_79974,LRRC27_80313,PDE3A_5139,KRT124P_85340,DCAKD_79877,POLG2_11232,RPL21P2_140715,LOC100129225_100129225	NA	LOC100131549_100131549,C1orf167_284498,IL12RB2_3595,XPC_7508,LSM3_27258,DGKG_1608,LOC91431_91431,MAML1_9794,NOM1_64434,PI15_51050,RPL41_6171,FAM62A_23344,SMARCC2_6601,RNF41_10193,ANKRD52_283373,PAN2_9924,IL23A_51561,PLA2G1B_5319,LOC642851_642851,MRCL3_10627,MRLC2_103910,ZNF761_388561,CRKL_1399,UCRC_29796
AGPAT4_56895		1	1	1	1	1		NA	ANKRD50_57182,C6orf206_221421,EIF2AK2_5610,EIF4B_1975,KLHL22_84861,LMOD3_56203,LOC728543_728543,MED30_90390,NQO2_4835,PTPRJ_5795,SMAD1_4086,STAG3L4_64940,TMEM183B_653659	NA	ACOT7_11332,ACSF2_80221,ADM2_79924,BAI1_575,BTN2A2_10385,BXDC5_80135,EMR4_326342,ENAH_55740,FHIT_2272,FLJ23049_79740,KIF18A_81930,KLK3_354,LOC100131206_100131206,LOC100131577_100131577,MRPL14_64928,MUC5B_727897,NBEA_26960,PDPN_10630,PKD1L2_114780,SLC6A19_340024,THSD4_79875,TMEM43_79188,TNFRSF9_3604,TOLLIP_54472,ZNF295_49854	NA	ARHGAP29_9411,CFLAR_8837,CASP10_843,VPS52_6293,RPS18_6222,MYH16_84176,FLJ41200_401492,UPF2_26019,PPIAP19_390006,LOC645486_645486,FAM63B_54629,USP7_7874,CEACAM3_1084,ZNF444_55311,DNMT3B_1789,MAPRE1_22919	NA	PIK3CD_5293,MAGI3_260425,TCF7L1_83439,NFE2L2_4780,LOC100130885_100130885,CDV3_55573,LOC642622_642622
AGPAT5_55326		1	1	1	1	1		NA	AADAT_51166,ABI1P_326268,ACTN4_81,AGTRAP_57085,ATG9A_79065,BIN1_274,CBFB_865,DNAL1_83544,EMP2_2013,IL6STP_3573,KIAA0831_22863,LOC100129075_100129075,LOC100132436_100132436,LOC388474_388474,LOC728633_728633,LPP_4026,LRRC4C_57689,MRAP_56246,PTCHD3_374308,RDX_5962,SGOL1_151648,SLC45A4_57210,TNFRSF11B_4982,TRPV6_55503,ZBTB47_92999,ZNF451_26036	NA	AIFM3_150209,ANKRD13C_81573,C1orf96_126731,CCDC129_223075,LOC100130579_100130579,LOC149501_149501,LOC649288_649288,NUDCD3_23386	NA	LOC100133211_100133211,LOC643143_643143,CLEC4F_165530,CD207_50489,RETSAT_54884,ADIPOQ_9370,LOC100130957_100130957,ZFP42_132625,CTNNA1_1495,NDFIP1_80762,UNC5CL_222643,BCLAF1_9774,GPNMB_10457,LOC442676_442676,LOC286002_286002,SLC26A4_5172,LOC442434_442434,LOC646360_646360,RET_5979,OSBP_5007,CLPB_81570,IRAK3_11213,SERPINA9_327657,LOC400347_400347,NOMO3_408050,LOC390730_390730,C17orf46_124783,ANKRD12…	NA	VPS4B_9525,ETFB_2109,IFNAR2_3455,FAM3B_54097,YWHAH_7533
AGPAT6_137964		1	1	1	1	1		NA	ALDH3B2_222,ASL_435,CCDC52_152185,COL12A1_1303,CYP2C9_1559,DNAJC1_64215,FBN3_84467,FCER2_2208,GUSB_2990,HAVCR1_26762,HELLS_3070,LOC100128932_100128932,LOC100130623_100130623,LOC100133292_100133292,LOC344167_344167,LRRC40_55631,PLTP_5360,RCP9_27297,TBC1D12_23232,TPST1_8460,TRIM16_10626,TSPAN19_144448,VAMP1_6843,WDR16_146845,WDR52_55779	NA	C7orf16_10842,CAPRIN2_65981,CREB3L1_90993,CYP3A5_1577,LOC644761_644761,OR8S21P_403304,POLR1B_84172,RSPH3_83861,SPNS2_124976,TMEM87B_84910	NA	PIGR_5284,LOC344371_344371,FOXN2_3344,FIGLA_344018,TSGA10_80705,LIPT1_51601,MITD1_129531,MRPL30_51263,MLPH_79083,THUMPD3_25917,EFHB_151651,ATP11B_23200,MAG1_84803,CBR4_84869,ANKRD55_79722,BPHL_670,LOC100131449_100131449,ZNF680_340252,ASL_435,RCP9_27297,TPST1_8460,TCEB1P_6922,RABGEF1_27342,SLC25A13_10165,FLJ42280_401388,CAPZA2_830,PRAGMIN_157285,LOC100131127_100131127,LOC643228_643228,BRD3_8019,PP…	NA	MIER1_57708,MLLT11_10962,SEMA6C_10500,LOC100129286_100129286,HS6ST1_9394,LOC131909_131909,PELO_53918,GPR63_81491,LOC389997_389997,RCN1_5954,WSB2_55884,HEATR4_399671,GSG1L_146395,ZNF93_81931,ADRA1D_146,LIPI_149998,ABCC13_150000
AGPAT7_254531		1	1	1	1	1		NA	ARID4A_5926,ATP13A5_344905,CALB1_793,CLDN6_9074,CROT_54677,CYS1_192668,DCTN4_51164,DECR1_1666,FAM101A_144347,FLJ31306_379025,FLJ36157_375337,LOC100129666_100129666,LOC400796_400796,LOC728081_728081,LOC729653_729653,MBTD1_54799,MGC44328_440757,MTHFD2L_441024,NBN_4683,NUDT6_11162,PHC3_80012,RRM1_6240,SH3RF2_153769,SIRPG_55423,SLC12A5_57468,SPAST_6683,SPEG_10290,TNFRSF10D_8793,TPTE_7179,TRPM8_79054,…	NA	A4GALT_53947,APOH_350,C10orf92_54777,C14orf130_55148,FAM19A2_338811,HTATIP_10524,LOC100129471_100129471,LOC100131891_100131891,LOC392301_392301,LOC643114_643114,LOC644154_644154,LOC730163_730163,RNASEH2C_84153,SLITRK6_84189,SWAP70_23075,ZNF227_7770	NA	LOC643330_643330,LOC344595_344595,PLXNA1_5361,LOC90113_90113,C4orf27_54969,SRGN_5552,LOC100130783_100130783,COPS7A_50813,P2RX4_5025,FLJ44817_400224,FAM98B_283742,CAPN3_825,SLC6A4_6532,CBLN2_147381,C20orf95_343578	NA	RFC4_5984,KLF3_51274,ICK_22858,RNF217_154214,ZNF789_285989,LOC732096_732096,GPHB5_122876,LOC654170_654170,SEMA6B_10501,KIAA1755_85449
AGPS_8540		1	1	1	1	1		NA	ALS2CL_259173,C10orf105_414152,C21orf128_150147,C8orf32_55093,CD28_940,CFLAR_8837,DDX56_54606,DKFZp547H025_56918,EHD1_10938,FLJ40504_284085,IL17RE_132014,KRT18P50_442236,LOC100129998_100129998,LOC100132782_100132782,LOC149224_149224,LOC503543_503543,LRBA_987,ME2_4200,MSX2_4488,OR52Z1P_283110,PAK7_57144,PTAR1_375743,RPL21P13_319144,USP24_23358,ZNF365_22891	NA	ARHGAP27_201176,CCDC109B_55013,CHD5_26038,CRIPAK_285464,ECOP_81552,HIBCH_26275,INTS3_65123,ITGB3_3690,LOC100128543_100128543,LOC100128588_100128588,LOC100129547_100129547,LOC100131084_100131084,LOC724038_724038,LOC730053_730053,MED19_219541,NPFFR1_64106,PLA2G2A_5320,SLC6A7_6534,SLIC1_124460,SNF8_11267,SNX24_28966,UBR4_23352,USO1_8615,WFIKKN2_124857,ZNF595_152687	NA	STIL_6491,TMEM81_388730,LOC729734_729734,LOC285205_285205,EIF4A2_1974,HMGN4_10473,HDAC9_9734,RALA_5898,EIF3IP1_442720,ZNF212_7988,ZNF783_155060,GLIS3_169792,CTR9_9646,PLA2G4F_255189,GANC_2595,MPV17L_255027,XYLT1_64131,SNTB2_6645,ZFHX3_463,C16orf74_404550,NCLN_56926,CD97_976,C20orf20_55257,DGCR8_54487	NA	CLCN6_1185,EYA3_2140,LAMC1_3915,LOC391169_391169,TRIM11_81559,LOC647016_647016,PPIG_9360,LOC129881_129881,IL17RB_55540,ROPN1B_152015,LOC730218_730218,FLJ12993_441027,KIAA1627_57721,GUCY1B3_2983,TMEM144_55314,LOC643623_643623,FRMD3_257019,NR6A1_2649,ASB13_79754,NOC3L_64318,TRPM5_29850,PLEKHA7_144100,UTP20_27340,OCC-1_387882,LOC100129891_100129891,LOC730125_730125,SLC27A2_11001,LOC390586_390586,SER…
AGR2_10551		NA	1	1	1	1		NA	NA	NA	NA	NA	NA	NA	NA
AGR3_155465		NA	1	1	1	1		NA	NA	NA	NA	NA	NA	NA	NA
AGT_183		NA	1	1	1	1		NA	NA	NA	NA	NA	NA	NA	NA
AGTPBP1_23287		1	1	1	1	1		NA	AADACL3_126767,C10orf105_414152,C20orf173_140873,CAPRIN1_4076,CCNB1_891,CCNT2_905,CDC42EP2_10435,CEP250_11190,CRTAP_10491,FADS3_3995,KIAA0141_9812,LOC100129088_100129088,LOC100129961_100129961,LOC390861_390861,MLF1_4291,MMP11_4320,NDUFB3_4709,RPL18A_6142,SEPT14_346288,SLC22A20_440044,TBC1D21_161514,TMEM16G_50636,TMPRSS4_56649,WISP2_8839	NA	ADAM28_10863,ALG6_29929,C1orf74_148304,CHDH_55349,CRIPAK_285464,FBXO40_51725,FECH_2235,FLJ43093_401258,HCLS1_3059,HDGFRP3_50810,LOC100128374_100128374,LOC100131521_100131521,LOC100131694_100131694,LOC100132081_100132081,LOC100132895_100132895,LOC285501_285501,NLRP7_199713,OR6J1_79549,PBPP1_326614,PLAA_9373,REEP1_65055,RHCG_51458,SGK269_79834,SHOX2_6474,STAU1_6780,SVIL_6840,XPO7_23039,ZFPM2_23414,…	NA	LEPR_3953,MATN3_4148,TMPRSS11F_389208,LOC729675_729675,MAPK9_5601,CCDC90A_63933,LRRC16_55604,KLC4_89953,HTR1E_3354,CROT_54677,C11orf45_219833,KLRC4_8302,LOC728591_728591,SETBP1_26040,CYP4F12_66002,LOC128820_128820,C20orf20_55257,LOC649017_649017,LOC645348_645348,APOBEC3G_60489	NA	RRP15_51018,EFCAB2_84288,DPP4_1803,LOC645548_645548,SEPT11_55752,TMEM154_201799,LOC340113_340113,RAD50_10111,ALDH5A1_7915,PRIM2_5558,C6orf191_253582,LOC641708_641708,GNA12_2768,LOC100132653_100132653,MLZE_56169,ZBTB5_9925,URM1_81605,KIAA1602_57701,PAWR_5074,HAL_3034,LOC643770_643770,TTC6_115669,MYO5A_4644,FLJ22222_79701,MYOM1_8736,SERPINB3_6317,ADRA1D_146,MRAP_56246,LOC729212_729212
AGTR1_185		NA	1	1	1	1		NA	NA	NA	NA	NA	NA	NA	NA
AGTRAP_57085		1	1	1	1	1		NA	CPB2_1361,DIRC1_116093,EML5_161436,FABP1_2168,GCNT1_2650,GLYATL1_92292,GULP1_51454,KIAA1086_23217,LOC100128242_100128242,LOC100130111_100130111,LOC100133139_100133139,LOC647202_647202,LOC728553_728553,LOC729141_729141,MANBA_4126,MYBL2_4605,NCOR1_9611,NRTN_4902,PRH1_5554,PRR4_11272,PTPRQ_374462,RBM9_23543,RIC8A_60626,RNF217_154214,SCLY_51540,SCRN1_9805,SLC22A17_51310,THEG_51298,TMPRSS7_344805,TRIM…	NA	AGPS_8540,CORO2A_7464,DPY19L4_286148,FADS3_3995,FUBP1_8880,ITGA3_3675,KRT83_3889,LACTB_114294,LILRB5_10990,LMBR1L_55716,LOC100127973_100127973,LOC100131925_100131925,LOC730134_730134,MAP1B_4131,MTCH1_23787,NADSYN1_55191,NPAT_4863,NPFFR1_64106,OR4K4P_79318,OR51E2_81285,PKP1_5317,PRKCD_5580,TMEM37_140738,TSPAN13_27075,VRK3_51231,WDR21A_26094,ZDHHC11B_653082	NA	CASZ1_54897,EPHA8_2046,LOC148766_148766,ABCG5_64240,FLNB_2317,LOC100132805_100132805,CHIC2_26511,GMPR_2766,OR11A1_26531,DHX16_8449,BVES_11149,POPDC3_64208,PEX7_5191,ZNF479_90827,ATP6V1F_9296,ETF1P2_6825,STK3_6788,GLIS3_169792,LOC646360_646360,ADD3_120,SMPD1_6609,PRDM11_56981,LOC100130783_100130783,PTPLAD1_51495,LOC730018_730018,GGT6_124975,CBLN2_147381,C20orf194_25943,C20orf95_343578,ITGB2_3689,C…	NA	ERMAP_114625,LOC391124_391124,B3GALNT2_148789,NR1I2_8856,RAP1GDS1_5910,LOC643307_643307,LOC728264_728264,LOC100128261_100128261,TNFRSF10D_8793,PBX3_5090,ABI1_10006,CRTAC1_55118,ACADSB_36,MPFL_401827,GRIN2A_2903,POLR3H_171568,CCDC134_79879
AGTRL1_187		NA	NA	1	NA	NA		NA	NA	NA	NA	NA	NA	NA	NA
AGXT2_64902		NA	1	1	1	1		NA	NA	NA	NA	NA	NA	NA	NA
AGXT2L1_64850		NA	1	1	1	1		NA	NA	NA	NA	NA	NA	NA	NA
AGXT2L2_85007		1	1	1	1	1		NA	BPIL2_254240,C1orf27_54953,C4orf33_132321,CDKN2A_1029,CHURC1_91612,CNIH3_149111,FAM73A_374986,FOXP2_93986,FUBP1_8880,GBP4_115361,GFRAL_389400,HAT1_8520,KCNH8_131096,LOC100130881_100130881,LOC100131625_100131625,LOC285412_285412,LOC390739_390739,LOC644681_644681,LRRC6_23639,LTB4DH_22949,MRPS28_28957,MSMB_4477,NEXN_91624,PARP12_64761,PDC_5132,PKHD1_5314,PLA2R1_22925,SEPT14_346288,SH2D1B_117157,SLC2…	NA	ADAM18_8749,ADAMTS13_11093,CKM_1158,CLCP1_266626,DGKD_8527,FAM69A_388650,FLJ20323_54468,GALNTL2_117248,HAS2_3037,HIF1AN_55662,LDHA_3939,LOC100128679_100128679,LOC644841_644841,PARP11_57097,PCBD1_5092,RNASEH2A_10535,TAP1_6890,TRBV9_28586,WDR47_22911,ZDHHC5_25921	NA	MGC52498_348378,ETV3_2117,TNFSF4_7292,MTHFD2_10797,ZNF167_55888,LIMCH1_22998,CHIC2_26511,PRELID2_153768,DKFZP761M1511_54492,HIST1H2BE_8344,OR11A1_26531,SAMD3_154075,KIAA1958_158405,FAM129B_64855,ACBD5_91452,AFAP1L2_84632,LOC100127946_100127946,ABCC9_10060,LOC100129078_100129078,LOC728148_728148,KRT122P_85348,C12orf64_283310,TGDS_23483,MTHFD1_4522,ADAM10_102,FAM63B_54629,PTPLAD1_51495,FLJ11506_797…	NA	C1orf135_79000,ZFYVE9_9372,ZCCHC11_23318,NPL_80896,DHX9_1660,PARP1_142,DYSF_8291,SLC9A4_389015,SLC19A3_80704,LOC348808_348808,C3orf57_165679,MAEA_10296,KIAA1530_57654,CCRN4L_25819,ARHGAP10_79658,KIAA0391_9692,SERPINA5_5104,NLRP13_126204,POLR3F_10621,LOC388789_388789,BIK_638,CPT1B_1375
AHCTF1_25909		NA	1	1	1	1		NA	NA	NA	NA	NA	NA	NA	NA
AHCTF1P_285116		NA	1	NA	NA	NA		NA	NA	NA	NA	NA	NA	NA	NA
AHCY_191		1	1	1	1	1		NA	C20orf108_116151,CMIP_80790,GRIA2_2891,IFI44_10561,LOC100131409_100131409,LOC391076_391076,LOC392979_392979,LOC652549_652549,LOC728796_728796,PRICKLE1_144165,SYT7_9066,TMEM63A_9725,USP10_9100,VSNL1_7447,ZNF346_23567	NA	ATG10_83734,EIF2C1_26523,EPC1_80314,FAM33A_348235,GABRA1_2554,GALNT1_2589,HLA-K_3138,LOC391160_391160,LTBP1_4052,NCOR1_9611,PRAGMIN_157285,RCOR3_55758,RIMS3_9783,SLC31A1_1317,STK39_27347,TBX20_57057,USP40_55230	NA	LOC730179_730179,HNRPLL_92906,MTIF2_4528,TRIML2_205860,SKP2_6502,PSD2_84249,LOC100130394_100130394,SKIV2L_6499,LOC100124402_100124402,EIF3IP1_442720,WEE2_494551,IL33_90865,PTPLAD2_401494,RGS10_6001,OR4C16_219428,LOC100130783_100130783,KIAA0528_9847,TENC1_23371,SPRYD3_84926,B4GALNT1_2583,PLA2G1B_5319,C14orf73_91828,ATF7IP2_80063,LOC440389_440389,GNA11_2767,KIAA1086_23217,CEACAM19_56971,CBLC_23624	NA	KLF11_8462,CYS1_192668,MRPL19_9801,LOC645548_645548,CLPTM1L_81037,ATP10B_23120,3.8-1.5_353010,HCP5P14_353018,FLJ37396_285754,LOC100128542_100128542,LOC338097_338097,BUB3_9184,ADSSL1_122622,STARD5_80765,TRIM37_4591,MED26_9441,ARRDC2_27106,HSD17B14_51171,RBCK1_10616,PKIG_11142,C20orf86_140731
AHCYL1_10768		1	1	1	1	1		NA	ANXA1_301,CALU_813,FBXO4_26272,FLJ32784_127731,GPRIN3_285513,IL33_90865,LOC100128129_100128129,LOC100130801_100130801,LOC285636_285636,LOC374443_374443,LOC645969_645969,LRIT2_340745,MYLIP_29116,NDUFS2_4720,OXCT1_5019,PDE10A_10846,SNX9_51429,TCEA1P_6918,TRIM66_9866,VLDLR_7436	NA	APBA3_9546,ARPC4_10093,ATG9B_285973,BFSP1_631,C19orf15_57828,CD40_958,FAHD2B_151313,GTF2E2_2961,LOC100129457_100129457,LOC729526_729526,MCCC2_64087,RUSC2_9853,SIRT5_23408,TBX20_57057,TIMD4_91937,ZFAND3_60685	NA	SLC25A44_9673,USP34_9736,SCN9A_6335,LOC344875_344875,CNOT10_25904,ATXN7_6314,SLC25A26_115286,BBX_56987,LOC100130067_100130067,LOC729006_729006,SPATA18_132671,SEPT11_55752,LOC646273_646273,SNX24_28966,LOC100130882_100130882,FOXP4_116113,ASAH1_427,CTSL3_392360,LOC728591_728591,ETFA_2108,FBXL20_84961,CRKRS_51755,ZNF521_25925,FBXO17_115290,PRR19_284338	NA	C5orf42_65250,SCRN1_9805,MYH16_84176,PDAP1_11333,BUD31_8896,PTCD1_26024,ZNF789_285989,ZNF655_79027,ZNF498_221785,CYP3A5_1577,CYP3A5P1_1578,CYP3A7_1551,CYP3A5P2_79424,RPL7AP5_326309,PTGIS_5740,SUMO3_6612
AHDC1_27245		1	1	1	NA	NA		NA	ABCF2_10061,C11orf64_283197,CAGE1_285782,EGF_1950,LOC390858_390858,R3HDM2_22864,RPS5_6193,TFIP11_24144,TUBA8_51807,ZNF497_162968	NA	ALG14_199857,AMFR_267,B3GALT1_8708,C13orf15_28984,C15orf15_51187,C9orf102_56959,LOC100129210_100129210,LOC100132353_100132353,LOC129560_129560,LOC644800_644800,LOC646794_646794,LOC649288_649288,MAPK8IP3_23162,MCF2L2_23101,OR10T2_128360,PEBP1_5037,PTCHD2_57540,SCYL1BP1_92344,SEMA4D_10507,SLC24A5_283652,SQRDL_58472,TMEM98_26022,ZDHHC23_254887	NA	LOC728716_728716,C1orf81_647215,RHBDD1_84236,LOC100129750_100129750,LOC644154_644154,LOC155006_155006,MGAM_8972,RMI1_80010,LOC100128493_100128493,LOC729605_729605,CMIP_80790,CBX1_10951,GRB2_2885,LOC100132298_100132298,CHGB_1114	NA	CTNNBIP1_56998,LOC100132833_100132833,FANCD2_2177,C3orf24_115795,SUCLG2_8801,ADAM28_10863,ADAM32_203102,C1S_716,CCPG1_9236,SERPINB7_8710,LOC100131417_100131417
AHI1_54806		1	1	1	1	1		NA	ATP5C1_509,CENPE_1062,HTR1B_3351,KIAA1704_55425,LOC389023_389023,MIB1_57534,MT1M_4499,NHEDC2_133308,RCBTB2_1102,SMYD2_56950,SNIP_80725,SPOCD1_90853	NA	C2orf44_80304,ETS2_2114,LCMT1_51451,LOC100130242_100130242,LOC441054_441054,MRPL39_54148,NCOR1_9611,NUPL2_11097,OVGP1_5016,PCBD2_84105,TMEM63B_55362,TNN_63923,TPP2_7174,YWHAQ_10971,ZNF284_342909	NA	SPATA21_374955,C1orf94_84970,ZMPSTE24_10269,PLEKHA6_22874,PIGR_5284,SGOL2_151246,AOX1_316,THUMPD3_25917,SLC9A9_285195,HMGCR_3156,DTWD2_285605,GABRA1_2554,MGAT1_4245,WRN_7486,CNBD1_168975,LOC100128299_100128299,ADO_84890,ZBTB44_29068,CLEC12A_160364,RASA3_22821,GABRA5_2558,LYSMD4_145748,LOC727844_727844,ATF7IP2_80063,VPS4A_27183,RNF43_54894,ZNF653_115950,LOC643659_643659,GZF1_64412,TOP3B_8940	1	C1orf187_374946,RABGGTB_5876,ZNF687_57592,SEMA4A_64218,RGSL1_353299,FAM152A_51029,LOC339804_339804,LOC100131923_100131923,STEAP3_55240,TM4SF1_4071,SERPINI2_5276,LOC647299_647299,D4S234E_27065,LOC728015_728015,NPR3_4883,RASGRF2_5924,LOC442161_442161,ZNF451_26036,PLG_5340,MRPS28_28957,LOC347281_347281,PHYHD1_254295,ANKRD16_54522,FBXO18_84893,LOC100127937_100127937,POU2AF1_5450,DRD2_1813,NTN4_59277,…
AHNAK_79026		1	1	1	1	1		NA	EDNRA_1909,FARP2_9855,HES2_54626,KCNA7_3743,RHOT2_89941	NA	EFHA1_221154,GALNAC4S-6ST_51363,ITGA10_8515,LOC100127897_100127897,LOC100133103_100133103	NA	PTPRU_10076,MAP4_4134,C5orf33_133686,RASA1_5921,GSTA3_2940,WEE2_494551,CDCA5_113130,C11orf2_738,SLC4A8_9498,SLC25A15_10166,PPL_5493,ITPKC_80271,SLC6A16_28968,DKKL1_27120,CHGB_1114,PARD6B_84612	NA	KIAA0467_23334,ACPP_55,CPA3_1359,ARHGAP10_79658,ANKRD34B_340120,NUDT1_4521,TSPAN33_340348,LOC347119_347119,C9orf103_414328,PTGS1_5742,IGF2_3481,INS-IGF2_723961,TSPAN19_144448,PSMD9_5715,WDR66_144406,LOC100129538_100129538,NOL4_8715,ICAM5_7087,SNRP70_6625,LIN7B_64130,FER1L4_80307
AHNAK2_113146		1	1	1	1	1		NA	ABCF2_10061,ATG4C_84938,C9orf102_56959,CADM3_57863,CDK5RAP3_80279,DMXL2_23312,ERN1_2081,FBXO11_80204,FLJ35220_284131,FVT1_2531,GPATCH1_55094,GTF2F2_2963,KRT76_51350,MBOAT2_129642,MLL3_58508,NFE2L1_4779,PTN_5764,SKAP1_8631,TCAM1_146771,WDR49_151790	NA	BCL2L2_599,C14orf108_55745,C21orf88_114041,C6orf159_134701,CCPG1_9236,CYB5R4_51167,EEF1D_1936,FLJ40288_286023,GNG10_2790,HTATIP2_10553,LOC100128208_100128208,LOC100129306_100129306,LOC100132575_100132575,LOC442525_442525,LSM1_27257,MAPK9_5601,NEK5_341676,NRP2_8828,OR52S1P_79521,RFFL_117584,RNF152_220441,SLC22A23_63027,ST3GAL1_6482,TRIM34_53840,TRIM6-TRIM34_445372,TSPAN17_26262,USP22_23326,WDR27_2…	NA	CDCP2_200008,SPTA1_6708,LOC100129690_100129690,FCRL6_343413,POGK_57645,LOC100131773_100131773,CHRNA1_1134,PGAP1_80055,GPR156_165829,LRRC58_116064,TSC22D2_9819,RNF168_165918,UM9(5)_359822,TMEM33_55161,PPAT_5471,LOC642329_642329,LOC729675_729675,USP38_84640,TMEM154_201799,HPRTP2_3254,BTNL8_79908,NHSL1_57224,KIAA1856_84629,PHF14_9678,ZBTB10_65986,DPYS_1807,FAM120A_23196,CAMSAP1_157922,WDR85_92715,ST…	NA	MYOM3_127294,SEP15_9403,HS2ST1_9653,GPATCH4_54865,RCOR3_55758,FLJ13305_84140,LOC344167_344167,LOC100129746_100129746,TBC1D19_55296,LOC648987_648987,HMGCR_3156,LOC728780_728780,GPRIN1_114787,KLHL7_55975,DIRAS2_54769,TBC1D2_55357,LOC100131625_100131625,LOC100129070_100129070,BAAT_570,ATAD1_84896,POLR3B_55703,CCNF_899,FLJ43826_342666,LOC100128433_100128433,TXNDC10_54495,FAM71E1_112703
AHR_196		1	NA	NA	NA	NA		NA	ABHD2_11057,AKR1CL2_83592,ALDH8A1_64577,ANKH_56172,ART5_116969,C1orf130_400746,C9orf138_158297,COL9A2_1298,CTAGE3_220112,DHX37_57647,ECHS1_1892,FIBP_9158,FKTN_2218,GPR160_26996,GRM6_2916,HIRA_7290,KIAA2026_158358,KIF4B_285643,KLF13_51621,KRT18P19_339781,LACTB_114294,LCA5_167691,LOC100129213_100129213,LOC100129536_100129536,LOC100129827_100129827,LOC100131009_100131009,LOC100131212_100131212,LOC34…	NA	B9D2_80776,C16orf71_146562,C9orf71_169693,CRK_1398,ETV3L_440695,FLJ31945_440137,GIMAP5_55340,KCNJ1_3758,LMNA_4000,LOC100131371_100131371,LOC100131914_100131914,LOC391771_391771,LOC442155_442155,MYO1A_4640,NAT1_9,TAC3_6866,USP43_124739,WDR27_253769,ZNF280B_140883	NA	TCEA3_6920,RLF_6018,TMCO2_127391,CYP2J2_1573,CD84_8832,MALL_7851,APBB2_323,ABCG2_9429,HPRTP2_3254,PANK3_79646,RNF122_79845,REXO1L7P_441363,TTLL11_158135,BNIP3_664,NLRP14_338323,OR9G4_283189,C12orf54_121273,IL17D_53342,LOC728767_728767,CDH24_64403,PRDM15_63977,HORMAD2_150280	NA	LOC100133218_100133218,TTF2_8458,C2orf50_130813,LOC727713_727713,RAMP1_10267,CAPSL_133690,CCNB1_891,GEMIN5_25929,LOC644994_644994,BCKDHB_594,STX11_8676,SLC30A8_169026,P2RY6_5031,CCDC32_90416,KCNJ12_3768,C18orf45_85019,SIM2_6493,APOL2_23780
AHRR_57491		1	1	1	1	1		NA	AATF_26574,ACVR1_90,AKAP2_11217,ATG2B_55102,C18orf62_284274,CACNA2D2_9254,CCDC9_26093,CDK7PS_220786,DNTT_1791,DOCK3_1795,EPC1_80314,FAM59A_64762,FBL_2091,FLJ32784_127731,GNAI1_2770,GRAMD1B_57476,IQCG_84223,KLRG1_10219,LOC100127996_100127996,LOC100128382_100128382,LOC100129973_100129973,LOC145814_145814,LOC341056_341056,LOC348751_348751,LOC441097_441097,LOC645969_645969,LOC728716_728716,NBPF3_8422…	NA	ALS2CR12_130540,AOX2_344454,CRK_1398,CYP2C18_1562,FLJ10815_55238,FN3KRP_79672,IL10RA_3587,KIAA1429_25962,LOC100128050_100128050,LOC644202_644202,METTL4_64863,MRRF_92399,PKIG_11142,RRH_10692,SESN2_83667,SIGLEC5_8778,SRC_6714,TGFB2_7042,TMEM144_55314,TMEM87A_25963,UBA2_10054	NA	MKNK1_8569,PHGDH_26227,KCNJ10_3766,BTD_686,UPK1B_7348,AADACL2_344752,LOC729578_729578,PART1_25859,LOC345571_345571,LOC100131853_100131853,PP13004_402481,STRA8_346673,TLN1_7094,LOC642959_642959,POMT1_10585,MKI67_4288,LOC644976_644976,EP400NL_347918,DDX51_317781,PFAAP5_10443,MPP5_64398,PLEK2_26499,LOXHD1_125336	NA	MECR_51102,PTPRU_10076,NHLH2_4808,LOC400769_400769,CD244_51744,LOC131909_131909,PCNP_57092,LOC100131863_100131863,ZBTB11_27107,RPL24_6152,IFT80_57560,SEC24B_10427,TLR2_7097,LOC728723_728723,PCDH12_51294,C6orf151_154007,ALDH5A1_7915,LOC100129276_100129276,MYH16_84176,PDAP1_11333,BUD31_8896,CLCN1_1180,C8orf42_157695,LOC100129398_100129398,PI15_51050,KRAS_3845,EFHA1_221154,LOC100129459_100129459,TTC…
AHSA1_10598		1	NA	NA	NA	NA		NA	AADAT_51166,ALS2CR11_151254,AP3B2_8120,ARPP-21_10777,C19orf29_58509,CEACAM19_56971,CMA1_1215,FKBP9_11328,HNRPDL_9987,IL10_3586,LOC100132171_100132171,LOC100133211_100133211,LOC285194_285194,LOC392350_392350,LY6G6C_80740,NCAPD2_9918,POLD3_10714,PSD2_84249,RAD17P1_9207,RAP2A_5911,SLC17A8_246213,WBSCR22_114049,XPOT_11260	NA	ATG10_83734,C1orf71_163882,C4orf7_260436,C9orf96_169436,CSMD1_64478,CTSZ_1522,DTWD1_56986,GRIP1_23426,HLA-G_3135,LOC100129007_100129007,LOC100131023_100131023,LOC136242_136242,LOC401822_401822,LOC729804_729804,OR2W6P_81406,PDGFC_56034,RCC1_1104,SSBP1_6742,TMEM55A_55529,TRIM14_9830,TSPAN13_27075,WEE2_494551	NA	C1orf94_84970,LOC100130196_100130196,RIPK5_25778,OLA1_29789,LOC100129313_100129313,ATXN7_6314,ATP8A1_10396,EMB_133418,KLHL7_55975,WEE2_494551,LOC136242_136242,MTAP_4507,NDUFA8_4702,PRTFDC1_56952,OR4C16_219428,UBASH3B_84959,CCDC41_51134,HNF1A_6927,WDR22_8816,C14orf102_55051,ASB7_140460,RNF43_54894,LOC124685_124685,SLC25A42_284439,ZNF224_7767,BCL2L1_598,CXADR_1525,DGCR8_54487	NA	PER3_8863,CHST10_9486,SLC19A3_80704,LOC728678_728678,LOC100131568_100131568,CDKL2_8999,PFDN1_5201,ME1_4199,GAPDHL5_100093717,C6orf168_84553,LOC730382_730382,CTSB_1508,SQLE_6713,RPL35_11224,LOC728940_728940,NDUFA9_4704,TSHR_7253,A2BP1_54715,ACSBG2_81616
AHSA2_130872		1	1	1	1	1		NA	ACOT11_26027,C1orf64_149563,C2orf27_29798,CDC6_990,CEP70_80321,COL14A1_7373,DNMT3AP1_130802,EDEM2_55741,FAM62C_83850,FAM96A_84191,FBXO36_130888,FGF17_8822,FLJ42280_401388,FLJ44606_401207,FRMPD2_143162,G6PC2_57818,HISPPD1_23262,JAKMIP2_9832,KIAA1856_84629,KPNA3_3839,LDLRAD1_388633,LOC100127993_100127993,LOC100130816_100130816,LOC100130906_100130906,LOC100131339_100131339,LOC100131713_100131713,LOC…	NA	C18orf54_162681,CPEB3_22849,FLJ43826_342666,FLJ78302_729230,LOC342346_342346,LOC442155_442155,LOC645348_645348,LOC649017_649017,MAP2K4_6416,NANS_54187,OR5F2P_81194,OR8K5_219453,RPL18A_6142,SAMD13_148418,SKAP2_8935,SLC45A4_57210,SMU1_55234,SOS2_6655,ZNF430_80264	NA	RPS27A_6233,CD207_50489,MRPL35_51318,CD200R1_131450,WDR52_55779,WFS1_7466,LOC100129623_100129623,LOC100129583_100129583,ELOVL2_54898,PRR3_80742,C6orf115_58527,MMS19_64210,NSMCE4A_54780,MS4A2_2206,PHC1_1911,C14orf37_145407,COG1_9382,FAM104A_84923,GATAD2A_54815,ZNF295_49854	NA	ACTL8_81569,LOC199897_199897,CD244_51744,TMEM81_388730,LOC650157_650157,LOC100131320_100131320,RAB6C_84084,DNAJC10_54431,LOC100129675_100129675,THAP4_51078,ELOVL6_79071,PDAP1_11333,BUD31_8896,PTCD1_26024,ZNF789_285989,ZNF655_79027,DUSP4_1846,CASP7_840,SLC17A6_57084,MYO5A_4644,GPR56_9289,LOC284352_284352,DEPDC5_9681
AHSG_197		NA	1	1	1	1		NA	NA	NA	NA	NA	NA	NA	NA
AICDA_57379		1	1	1	1	1		NA	AFAP1_60312,APITD1_378708,BBS2_583,C21orf56_84221,C21orf57_54059,C4orf23_152992,CCDC33_80125,DPP10_57628,EHD3_30845,EPC1_80314,FBXL11_22992,HMP19_51617,LOC100131574_100131574,LOC100131793_100131793,LOC644578_644578,LOC728475_728475,MTHFR_4524,NCR2_9436,PAQR8_85315,PIF1_80119,PLEKHO2_80301,PLSCR5_389158,SLC8A1_6546,SONP1_148300,SORBS3_10174,SQRDL_58472,TNIP3_79931	NA	BTBD9_114781,C10orf136_414260,C13orf33_84935,CCDC84_338657,IFI35_3430,KIAA0133_9816,LOC100130202_100130202,LOC642890_642890,LOC646797_646797,LRFN2_57497,MAPK1_5594,RCN2_5955,RFFL_117584,SRP72_6731,TNNT2_7139,TRIM16L_147166,ZDHHC7_55625	NA	C1orf151_440574,HP1BP3_50809,PPP1R12B_4660,PRDM1_639,FOXO3_2309,A2ML1_144568,LOC646379_646379,NEDD4_4734,ETFA_2108,LOC100132440_100132440,CCL17_6361,POLR2C_5432,MEP1B_4225,C20orf95_343578,ADNP_23394	NA	AADACL3_126767,LOC391037_391037,LOC148709_148709,LOC646730_646730,LOC100133007_100133007,MEST_4232,RHBDF1_64285,SPG7_6687,TUSC5_286753,SCAMP4_113178,ACTN4_81
AIF1_199		1	NA	NA	NA	NA		NA	ANKAR_150709,ASSP8_453,C10orf137_26098,C11orf46_120534,C14orf104_55172,C1orf220_400798,C2orf28_51374,C2orf64_493753,CBX2_84733,CMAS_55907,CNOT6_57472,COL20A1_57642,DAZAP1_26528,DEF6_50619,DEXI_28955,EDG3_1903,FCRLB_127943,FLJ44894_664701,FLT3_2322,GFER_2671,GLI1_2735,ICEBERG_59082,IDH3A_3419,INPP4A_3631,KCNJ2_3759,KIAA0664_23277,KIAA1822_84439,LOC100128261_100128261,LOC100129340_100129340,LOC1001…	NA	ABHD11_83451,ADARB2_105,ADSSL1_122622,AFMID_125061,AKT1S1_84335,ASCC1_51008,ASTE1_28990,BIN1_274,BIRC2_329,BMP2_650,BTN1A1_696,C11orf71_54494,C19orf50_79036,CCNK_8812,CEACAM7_1087,CFHR2_3080,CLRN2_645104,COX5AP2_319087,COX6C_1345,CSRP2_1466,DCTN5_84516,DHCR7_1717,DISP2_85455,FAM40A_85369,GABRR3_200959,GLIPR1L2_144321,GLS2_27165,INDOL1_169355,KIAA1450_57600,KLHDC1_122773,KLHL20_27252,KRT34_3885,KR…	NA	CA6_765,NMNAT1_64802,MFSD2_84879,RAD54L_8438,YIPF1_54432,DNTTIP2_30836,LOC100128468_100128468,FAM78B_149297,SUCLG1_8802,LOC100128572_100128572,TTLL3_26140,OXNAD1_92106,LRRC3B_116135,RYK_6259,RNF13_11342,LOC131149_131149,RFC4_5984,RNF168_165918,TDO2_6999,ADAM29_11086,WDR70_55100,RNF138P1_379013,CKMT2_1160,GRAMD3_65983,YIPF5_81555,BPHL_670,LOC100128648_100128648,GFOD1_54438,SNORA38_677820,FLJ43093_…	NA	LRRC47_57470,CLIC4_25932,NASP_4678,PRUNE_58497,C1orf26_54823,LOC100129295_100129295,F13B_2165,DKFZp434B1231_91156,LOC641515_641515,LOC442006_442006,SRBD1_55133,PCYOX1_51449,MAP4K4_9448,LOC343981_343981,BOLL_66037,LOC100132345_100132345,RBM6_10180,CLDND1_56650,C3orf27_23434,COL29A1_256076,ANAPC13_25847,LOC644145_644145,LOC100129077_100129077,LOC100130787_100130787,DDX60L_91351,FLJ90709_153129,G3BP…
AIFM2_84883		1	1	1	1	1		NA	ANKRD18A_253650,ATF6_22926,B2M_567,C3orf25_90288,CCDC52_152185,DNAJC1_64215,DUSP3_1845,FBXL11_22992,LOC100130481_100130481,LOC152118_152118,LOC338096_338096,LOC441086_441086,LOC442319_442319,LOC644746_644746,LOC646934_646934,MIRN146A_406938,MRC2_9902,NAGS_162417,OR9Q1_219956,PDLIM1_9124,PTAR1_375743,RAD51L3_5892,RNASET2_8635,RYK_6259,SLC44A5_204962,TRAF1_7185,VN2R9P_648315,WDR16_146845,ZMYM6_9204	NA	ABCC2_1244,APBA1_320,COL22A1_169044,DNAH12L_375347,EN2_2020,FAM82C_55177,FCHSD2_9873,KIF26B_55083,LOC646583_646583,LOC729029_729029,MCM8_84515,PRH1_5554,PRR4_11272,UBE2E3_10477,ZCWPW2_152098	NA	GBP4_115361,TMEM63A_9725,LOC728796_728796,IL1RL2_8808,C3orf32_51066,EFHB_151651,HLTF_6596,ZMAT3_64393,LOC653794_653794,C6orf150_115004,LOC100131449_100131449,LOC442272_442272,ZC3HC1_51530,SLC4A2_6522,LOXL2_4017,DPYSL2_1808,LOC100131127_100131127,INTS8_55656,LOC643228_643228,BRD3_8019,NRP1_8829,AMPD3_272,FADS3_3995,PSMAL_219595,NEUROD4_58158,HSPB8_26353,LOC145837_145837,POLG_5428,TNFSF12-TNFSF13_4…	NA	WDR78_79819,TTF2_8458,LOC645207_645207,GPR103_84109,PTPN3_5774,RGR_5995,RIC8A_60626,LOC100131558_100131558,ZNF215_7762,C11orf68_83638,LOC387939_387939,ZNF219_51222,DNAH3_55567,LOC100131439_100131439,C17orf77_146723,RNF165_494470,RTEL1_51750,PTTG1IP_754
AIFM3_150209		NA	1	1	1	1		NA	NA	NA	NA	NA	NA	NA	NA
AIG1_51390		1	1	1	1	1		NA	AGTRAP_57085,ARFGEF2_10564,BAZ1A_11177,C21orf56_84221,C21orf57_54059,C9orf18_254956,CDC20B_166979,CHID1_66005,CNKSR3_154043,COL5A2_1290,CTNNA2_1496,EBI2_1880,F13A1_2162,FOXK1_221937,GARNL1_253959,KCNH4_23415,KCNN1_3780,KIAA1086_23217,LHFP_10186,LOC100129836_100129836,LOC196188_196188,LOC645323_645323,LOC654350_654350,PTPRR_5801,SIAE_54414,SPATS1_221409,TIMELESS_8914,TIPIN_54962,TMEM5_10329,UBAC2_…	NA	CPT1B_1375,DIS3L_115752,FDX1_2230,GABRA4_2557,GAPDHS_26330,IL22RA1_58985,KIAA0427_9811,LOC100127929_100127929,LRSAM1_90678,MARVELD2_153562,MATN3_4148,MINK1_50488,OBFC1_79991,PPP1R3A_5506,RAB31_11031,RAD17_5884,SMARCD3_6604,STAG3L4_64940,TMEM104_54868,UOX_391051,WDR72_256764	NA	ZNF648_127665,LOC100129295_100129295,LOC100131402_100131402,LOC100132379_100132379,RIF1_55183,HTRA3_94031,ZAR1_326340,C5orf30_90355,SOX5P_6661,LOC646114_646114,DKFZp667F0711_399716,LOC728475_728475,IPO8_10526,C14orf105_55195,LOC653381_653381,IL21R_50615,SLC5A1_6523	NA	KIAA0090_23065,SCMH1_22955,LOC100133218_100133218,GALNT2_2590,XAB1_11321,CHST10_9486,STAT4_6775,ALS2CR13_150864,PIP5K3_200576,TM4SF20_79853,SEC61A1_29927,USP13_8975,CCNI_10983,RBM22_55696,DCTN4_51164,LOC100129074_100129074,HLA-J_3137,ME1_4199,SLC13A1_6561,WRN_7486,GOLGA7_51125,SH2D3C_10044,UBE2D1_7321,HIF1AN_55662,TRPM5_29850,GLTP_51228,C14orf65_317762,SLC27A2_11001,KIAA1199_57214,MPFL_401827,KCN…
AIM1_202		1	1	1	1	1		NA	ACSS3_79611,ADRA2A_150,APOA1BP_128240,CHD6_84181,COX5AP2_319087,FAM3D_131177,GAA_2548,HEXA_3073,IL31RA_133396,IPO9_55705,JRK_8629,KIF25_3834,KLHL7_55975,LOC100127898_100127898,LOC100129858_100129858,LOC100131483_100131483,LOC93432_93432,MLYCD_23417,NDUFA7_4701,OSBPL11_114885,PALB2_79728,PRIM2_5558,PSMC3P_5703,SCOC_60592,SHOC2_8036,SPTB_6710,TMEM202_338949,TPM1_7168,TRIP10_9322,TRPM5_29850,UCRC_29…	NA	AKAP8L_26993,AKT1_207,BREA2_286076,C19orf15_57828,DISC1_27185,FAM149B1_317662,GEMIN7_79760,GNLY_10578,JMJD4_65094,LOC124220_124220,LOC158381_158381,LOC643022_643022,LOC92755_92755,LRP6_4040,MEP1B_4225,NDRG1_10397,NUMA1_4926,PCAF_8850,REGL_5969,RUSC2_9853,SEPT12_124404,TEKT3_64518,TRBV24OR9-2_6961,ZNF425_155054	NA	ZDHHC18_84243,MALL_7851,NFKBIZ_64332,PTPLB_201562,MBD4_8930,LRCH3_84859,FLJ32255_643977,TEAD3_7005,LOC442663_442663,CTSB_1508,NUDCD1_84955,ABO_28,PSAP_5660,TSPAN14_81619,KNDC1_85442,KRT76_51350,TMPO_7112,LOC100128485_100128485,ZNF280D_54816,CPLX4_339302,TSHZ1_10194,SAFB2_9667,FKBP8_23770,C19orf18_147685,PFKL_5211,GGA1_26088	NA	AGTRAP_57085,RABGGTB_5876,NEXN_91624,C1orf115_79762,KLHL18_23276,ASAH1_427,GOLM1_51280,LOC100131540_100131540,LIPM_340654,UCP3_7352,KRT72_140807,LOC100127967_100127967,LOC100131627_100131627,TRPV1_7442,HELZ_9931,ZNF283_284349
AIM1L_55057		NA	1	1	1	1		NA	NA	NA	NA	NA	NA	NA	NA
AIM2_9447		1	NA	NA	NA	NA		NA	LOC100128648_100128648,OR51A8P_401662,PSMA6_5687	NA	ATP6V0B_533,CA4_762,GPRIN1_114787,LOC100128299_100128299,LOC144097_144097,LOC442267_442267,TMEM171_134285	NA	TRAF3IP3_80342,ACTG2_72,LOC129293_129293,LOC100131051_100131051,LMCD1_29995,IL17RB_55540,ATXN7_6314,RASA2_5922,MRPS27_23107,LOX_4015,HSF2_3298,PLEKHA8_84725,LOC643022_643022,RAD54B_25788,C10orf35_219738,KIAA0528_9847,LOC100129836_100129836,LOC283551_283551,CDKN3_1033,GGT6_124975,LOC124974_124974,LOC440419_440419,C20orf194_25943,SLC9A3P2_128997	NA	RHOU_58480,TIPARP_25976,LOC100132303_100132303,LOC100127906_100127906,TRMT11_60487,DPYSL2_1808,RPESP_157869,ORM1_5004,CLP1_10978,C11orf65_160140,TFCP2_7024,LOC401767_401767,ZC3H7A_29066,NKIRAS2_28511,ZNF385C_201181,NLRP13_126204,CECR8_27437
AIP_9049		1	1	1	1	1		NA	ANKS6_203286,ASPA_443,C11orf46_120534,C5orf13_9315,CARS_833,CCBP2_1238,CCDC108_255101,FUCA2_2519,GCM1_8521,GDI2P_2667,LOC100130454_100130454,LOC100133047_100133047,LOC284577_284577,LOC392030_392030,LOC442293_442293,LOC728755_728755,MED13_9969,NBEAL1_65065,NUDT6_11162,PDGFRB_5159,PHF14_9678,PLEKHA8_84725,POU5F1_5460,SERPINA1_5265,SLC3A1_6519,SUCLG2_8801,TMCO4_255104,TTBK1_84630,VEGFA_7422,ZNF438_2…	NA	ARFGEF2_10564,ARHGAP19_84986,ASB15_142685,C11orf24_53838,C14orf179_112752,C1orf93_127281,CLK3_1198,ERCC2_2068,FAM136A_84908,LOC100129848_100129848,LOC100131055_100131055,LOC387761_387761,LOC390877_390877,MRPL21_219927,PQLC1_80148,TSPYL6_388951,URG4_55665,USP2_9099,ZNF313_55905	NA	LRRC38_126755,HADHA_3030,RBM44_375316,PRKCD_5580,LMOD3_56203,CCDC52_152185,ATR_545,LOC100129192_100129192,MICC_221549,AGPAT1_10554,C7orf41_222166,CEP110_11064,MPPED2_744,UVRAG_7405,GRIP1_23426,FOXO1_2308,ELF1_1997,CDYL2_124359,MYH14_79784,ZNF816A_125893,CBR3_874	NA	C1orf177_163747,TLR5_7100,HNRPLL_92906,ALS2CR13_150864,KLF7_8609,IL17RC_84818,PCNP_57092,LOC100131863_100131863,FAM55C_91775,NFKBIZ_64332,VEZF1L1_647319,CXCL13_10563,LOC728723_728723,C6orf151_154007,ENPP5_59084,EIF4H_7458,PDAP1_11333,PTCD1_26024,CYP3A7_1551,C8orf42_157695,LOC100129398_100129398,LOC644576_644576,MYO3A_53904,DPH4_120526,OR6C7P_390322,LOC100130076_100130076,RBMS2_5939,IFNG_3458,IQCD…
AIPL1_23746		NA	1	1	1	1		NA	NA	NA	NA	NA	NA	NA	NA
AIRE_326		1	NA	NA	NA	NA		NA	ABHD2_11057,ALDH8A1_64577,APOA1BP_128240,ATF3_467,C11orf55_399879,C9orf138_158297,CARD8_22900,CCND1_595,CDH5_1003,CTAGE3_220112,DAPP1_27071,DHX37_57647,DPF2_5977,FAM62B_57488,FBXL11_22992,GPATCH4_54865,GRM6_2916,HCN2_610,IPO13_9670,KIAA1377_57562,KIAA2026_158358,KRT18P19_339781,LOC100127922_100127922,LOC100129213_100129213,LOC100129536_100129536,LOC100129827_100129827,LOC100132252_100132252,LOC12…	NA	B9D2_80776,BCCIP_56647,C16orf71_146562,C9orf71_169693,CARM1_10498,COL5A2_1290,GEMIN7_79760,KCNJ1_3758,LOC100131327_100131327,LY9_4063,NOTO_344022,P2RY12_64805,POGZ_23126,RBM4_5936,SP140_11262,TMCO1_54499,WDR49_151790,ZNF280B_140883,ZNF500_26048	NA	DKFZp667G2110_131544,ABCG2_9429,SKP2_6502,BTN2A3_54718,FOXP4_116113,ALDH8A1_64577,RNF122_79845,KIAA1598_57698,BNIP3_664,MS4A6E_245802,CAPRIN2_65981,C12orf54_121273,OR5BS1P_390313,LOC100133321_100133321,CCNE1_898,PRDM15_63977	NA	PROK1_84432,LOC165186_165186,SERTAD2_9792,HS6ST1_9394,DNAJC10_54431,CCNB1_891,C7orf31_136895,PEX1_5189,LOC100130231_100130231,LOC100131699_100131699,TMEM20_159371,GTF2H1_2965,LOC100133168_100133168,FAM14A_83982,SIM2_6493
AJAP1_55966		NA	1	1	1	1		NA	NA	NA	NA	NA	NA	NA	NA
AK1_203		1	1	1	1	1		NA	ACBD6_84320,APIP_51074,APLP1_333,BRUNOL6_60677,C6orf159_134701,CD33_945,CENPT_80152,CEP290_80184,DNAJB13_374407,FAM53B_9679,GHR_2690,ITGA2_3673,KIAA1712_80817,LHX9_56956,LOC134121_134121,LOC440706_440706,LOC645949_645949,LRRC36_55282,MCOLN3_55283,NP_4860,NUTF2_10204,PADI4_23569,PDHX_8050,PSKH1_5681,PTPRC_5788,PYGB_5834,RANBP10_57610,RNF19B_127544,SUB1_10923,SUPT7L_9913,TEP1_7011,TPPP3_51673,VAV1_…	NA	ADSSL1_122622,C10orf76_79591,CHMP4B_128866,CSMD1_64478,FMO3_2328,KCNIP2_30819,KCTD16_57528,KIAA0692_23141,LOC389541_389541,LOC390877_390877,LOC442155_442155,MEGF6_1953,PSKH1_5681,RPS20P1_54025,SALL2_6297,TEF_7008,ZNF318_24149	NA	C1orf150_148823,EHD3_30845,CAB39_51719,EIF4E3_317649,BMP3_651,PART1_25859,LOC100131743_100131743,NLRP14_338323,IL32_9235,XPO6_23214,LOC284009_284009,RAD51L3_5892,UNC45B_146862,DPM1_8813	NA	LOC729130_729130,LOC199882_199882,IL17RB_55540,POPDC2_64091,COX17_10063,LOC653794_653794,HBEGF_1839,AMD1_262,GRID2IP_392862,RHEB_6009,WRN_7486,PI15_51050,SLC44A1_23446,C10orf72_196740,LOC728467_728467,SERP2_387923,LOC100130779_100130779,LOC100133168_100133168,LOC100130168_100130168,SHC4_399694,LOC91664_91664
AK2_204		1	NA	1	NA	NA		NA	AADAC_13,ACSBG2_81616,ADAMTS5_11096,ADRA2A_150,ALS2CR2_55437,ANKRD5_63926,ANPEP_290,APOBEC3H_164668,ATMIN_23300,B4GALNT1_2583,BCL2L11_10018,BLZF2P_317729,BMPR1A_657,BMS1_9790,BRD1_23774,C10orf109_642394,C10orf54_64115,C10orf67_256815,C10orf81_79949,C12orf35_55196,C12orf65_91574,C15orf43_145645,C16orf75_116028,C20orf66_343629,C2orf21_285175,C3_718,C4orf28_133015,C6orf122_401288,C6orf57_135154,CACN…	NA	ABCD3_5825,ACTR5_79913,ACVR2B_93,ADAM33_80332,AK1_203,APOM_55937,ARPC4_10093,ARRDC4_91947,ASRGL1_80150,ATP8B3_148229,BAT2_7916,BAT3_7917,BCAS3_54828,BDH2P1_389416,BMS1_9790,C14orf179_112752,C15orf29_79768,C16orf57_79650,C1orf201_90529,C2orf30_27248,C2orf62_375307,C6orf146_222826,CBX7_23492,CCDC62_84660,CCDC9_26093,CCT4_10575,CHORDC2P_317775,CHRNA1_1134,CMAS_55907,COCH_1690,CSTL1_128817,CYP26A1_15…	NA	PRKCZ_5590,LOC729796_729796,ELAVL4_1996,IVL_3713,NPL_80896,FDPSL1_343332,NID1_4811,ARHGAP25_9938,CLEC4F_165530,CYP26B1_56603,IL18RAP_8807,FLJ41352_150776,RBMS1_5937,GALNT3_2591,LOC401018_401018,METTL8_79828,NDUFS1_4719,EEF1B2_1933,PLCD4_84812,TTLL4_9654,C2orf24_27013,XIRP1_165904,CCR9_10803,SLC25A26_115286,CHCHD6_84303,LOC100129701_100129701,FAM62C_83850,LOC348840_348840,KIAA1276_27146,CORIN_1069…	NA	UTS2_10911,PEX14_5195,LOC100131549_100131549,C1orf167_284498,TNFRSF1B_7133,PINK1_65018,SDC3_9672,KIAA1522_57648,S100PBP_64766,FNDC5_252995,HPCA_3208,LOC100129200_100129200,RNF19B_127544,ADC_113451,KIAA0467_23334,HYI_81888,RAB3B_5865,TXNDC12_51060,BTF3L4_91408,CD2_914,MLLT11_10962,TBX19_9095,LOC100130123_100130123,EIF2AK2_5610,LOC100128455_100128455,SNRPG_6637,LOC100131577_100131577,MALL_7851,WNT1…
AK3_50808		1	1	1	1	1		NA	ABCD2_225,AIPL1_23746,DDX60_55601,HSD17B12_51144,LOC100132593_100132593,LOC441132_441132,LOC730004_730004,MGC52498_348378,MMP11_4320,ODF2_4957,PNPT1_87178,PRODH_5625,SFXN1_94081,TCHP_84260,VIPR1_7433,ZNF26_7574,ZNF540_163255,ZNF571_51276	NA	ASB16_92591,BTBD2_55643,C17orf53_78995,C1orf173_127254,C1orf31_388753,C6orf115_58527,CTNNA1_1495,ERGIC2_51290,FLJ23152_401236,FLJ31568_150244,KCNQ5_56479,LOC100130785_100130785,LOC145814_145814,LOC399881_399881,LOC440733_440733,LPL_4023,MSTN_2660,MYLK2_85366,PPEF2_5470,RHOC_389,RPL39L_116832,RPS18_6222,SLC22A18AS_5003,SMARCD3_6604,tAKR_389932,TMUB2_79089,VPS52_6293,ZBTB5_9925	NA	CLEC4F_165530,PTPRG_5793,LOC339879_339879,NMD3_51068,CXCL10_3627,PSMD9_5715,TRAV19_28664,MGRN1_23295,DSC3_1825,RTEL1_51750	NA	PRKAA2_5563,TTF2_8458,OR10R2_343406,OR10R3P_391110,LOC649307_649307,HSP90AA3P_3322,SGOL1_151648,IL17RB_55540,LOC257039_257039,SLIT2_9353,LOC653794_653794,C6orf151_154007,USP45_85015,GTF2H1_2965,CD27_939,LOC729376_729376,FUT8_2530,SHD_56961,LOC100127972_100127972
AK3L1_205		1	1	1	1	1		NA	ACMSD_130013,APLP1_333,BAZ2A_11176,CCNT2_905,CMTM7_112616,COPG_22820,CPEB3_22849,GMCL1L_64396,KIAA0515_84726,LOC100129045_100129045,LOC100130772_100130772,LOC100132383_100132383,LOC727977_727977,MARVELD2_153562,P4HA2_8974,POMT1_10585,SH2D2A_9047,UBE2V1_7335,WDR90_197335,ZKSCAN1_7586	NA	ADAL_161823,CARM1_10498,COPB1_1315,DPY19L2P1_554236,FLJ23152_401236,GRN_2896,INPP5E_56623,KCNK6_9424,KCTD20_222658,LOC100131640_100131640,LOC100131818_100131818,LOC100132891_100132891,LOC123855_123855,LOC645405_645405,LOC729025_729025,MYO3A_53904,N6AMT1_29104,NCAPG2_54892,NEK3_4752,NFIB_4781,PSMF1_9491,RRAS2_22800,SFXN3_81855,SLC5A1_6523,STK38_11329,TAC3_6866,TM7SF4_81501,UBR3_130507,USP6_9098	NA	TMEM87B_84910,BTN2A1_11120,HLA-W_352966,LOC100128935_100128935,LOC100131853_100131853,ZNF169_169841,SUPV3L1_6832,APAF1_317,UBE3B_89910,P2RX4_5025,CCDC46_201134,CDC42EP4_23580	NA	PODN_127435,BRPF1_7862,LOC728723_728723,SGK1_6446,FZD4_8322,LOC441654_441654,EFHA1_221154,LOC441728_441728,MVP_9961,C16orf53_79447,COX11_1353
AK3L2_387851		NA	1	1	1	1		NA	NA	NA	NA	NA	NA	NA	NA
AK5_26289		1	1	1	1	1		NA	C21orf29_54084,C5_727,FBXL3_26224,HNRNPC_3183,KIFC3_3801,LOC440518_440518,LOC646951_646951,MYCBP2_23077,PLEK2_26499,RAB31_11031,TADA1L_117143,THAP4_51078,TRAF1_7185,UGT2A3_79799,ZNF644_84146,ZNF750_79755	NA	ALPL_249,ARHGAP30_257106,ATP5C1_509,C1QL3_389941,C4orf7_260436,DEFB125_245938,DLG7_9787,DNAJC11_55735,E2F3_1871,EPHX1_2052,GABARAPL2_11345,KIAA1524_57650,KIF1A_547,KRT8P26_390211,LEMD1_93273,LOC100128032_100128032,LOC100129204_100129204,LOC100130979_100130979,LOC100133124_100133124,LOC727780_727780,MRPL52_122704,MTA3_57504,MTRR_4552,NALCN_259232,NAV1_89796,OR52B3P_387747,PARP14_54625,RPS21_6227,Z…	NA	ZMYM4_9202,NCDN_23154,RGS5_8490,TPO_7173,LOC731220_731220,LOC647996_647996,SPHKAP_80309,HTT_3064,RBPJ_3516,KLHL2_11275,CBR4_84869,LOC100127911_100127911,NXPH1_30010,FAM133B_257415,SLC37A3_84255,SH2D4A_63898,TCEB1_6921,KCNV1_27012,RGS3_5998,LOC728658_728658,INPP5A_3632,DNHD1_144132,LOC100128837_100128837,CLP1_10978,IL10RA_3587,ODF3L1_161753,LOC647020_647020,KRT18P47_390634,NARFL_64428,ZNRF1_84937,…	NA	OR13Z2P_403229,CDC42BPA_8476,EFEMP1_2202,EPHA3_2042,RHAG_6005,RSPH3_83861,ZFAND2A_90637,LOC100129100_100129100,LOC728777_728777,MGC16291_84856,C11orf73_51501,EI24_9538,CHEK1_1111,C11orf38_399967,CDON_50937,DYNC1H1_1778,DOC2A_8448,LOC146167_146167,PSMA8_143471,SAFB_6294,RBL1_5933
AK7_122481		1	1	1	1	1		NA	ARF4P_380,ASB7_140460,ASTL_431705,ATPAF1_64756,BUD13_84811,C11orf65_160140,C8orf70_51101,CALU_813,CCDC60_160777,FCHO1_23149,FRK_2444,GABRR2_2570,GPR172B_55065,GRAP2_9402,HECTD2_143279,HES1_3280,ITK_3702,KDELC2_143888,KIAA0194_22993,KIAA0494_9813,KIDINS220_57498,LARP4_113251,LOC100130197_100130197,LOC100130666_100130666,LOC100131137_100131137,LOC246718_246718,LOC692246_692246,LRRC59_55379,MRPL42P4…	NA	COX11_1353,DSG4_147409,FAM120B_84498,GJA8_2703,GPATCH2_55105,GPC5_2262,GRM4_2914,KRT76_51350,KSR2_283455,LOC100129276_100129276,LOC100130464_100130464,LOC100131402_100131402,LOC100131914_100131914,LOC100133176_100133176,LOC647202_647202,LOC651250_651250,LOC729645_729645,LOC730168_730168,PLEC1_5339,PRDM2_7799,PSIP1_11168,RASGRP3_25780,RGS18_64407,RNF44_22838,RUFY3_22902,WAC_51322,WNT6_7475	NA	HES2_54626,ESPN_83715,CDA_978,LHX8_431707,MAPKAPK2_9261,NEK2_4751,ARV1_64801,ACVR1C_130399,SRD5A2L2_253017,LOC728780_728780,TSSK1B_83942,DNAJC18_202052,CLINT1_9685,SH3PXD2B_285590,EMID2_136227,KCND2_3751,KIAA1432_57589,RAB18_22931,RASGEF1A_221002,RAB38_23682,TMEM119_338773,PLEKHH1_57475,CIB2_10518,MPFL_401827,MARCH10_162333,RALBP1_10928,ZNF788_388507,SULT2A1_6822,C20orf24_55969	NA	C1orf161_126868,TAF1B_9014,GREB1_9687,SOCS5_9655,AMOTL2_51421,CHSY-2_337876,MTCH1_23787,PKIB_5570,COL28A1_340267,STEAP4_79689,IMPDH1_3614,HTRA4_203100,OPRK1_4986,RANBP6_26953,ST8SIA6_338596,LOC100128098_100128098,KIAA1754_85450,AP2A2_161,LOC100129905_100129905,LOC89944_89944,RPL41_6171,ISCU_23479,MYO1H_283446,LOC100128902_100128902,FREM2_341640,UBAC2_337867,ANG_283,SNX6_58533,PTGER2_5732,PIGQ_909…
AKAP1_8165		1	1	1	1	1		NA	ABCA4_24,ADAMTSL5_339366,C20orf118_140711,C4orf18_51313,C8orf34_116328,COG7_91949,COLEC11_78989,EARS2_124454,EPHB6_2051,FAM3D_131177,GABRP_2568,GGA2_23062,HDAC4_9759,IFIH1_64135,ILKAP_80895,LAMA5_3911,LMOD3_56203,LOC100133202_100133202,LOC391807_391807,LOC730100_730100,LRRFIP2_9209,MAPRE2_10982,NDUFAB1_4706,OR51F3P_390043,OSBPL11_114885,PJA2_9867,PPEF2_5470,RNF150_57484,SKAP1_8631,UBFD1_56061,ZBT…	NA	ADCY3_109,BCAS3_54828,CENTG3_116988,DTWD2_285605,FBXO36_130888,GPR158_57512,IGFBP7_3490,KLHL32_114792,LMBR1L_55716,LOC100127930_100127930,LOC440981_440981,MRPS31P1_351449,PRAGMIN_157285,PTTG1IP_754,STK39_27347,TBX2_6909,TM9SF3_56889,TRG@_6965	NA	ATP1A1_476,PAIP2B_400961,BUB1_699,EXOC3_11336,TPPP_11076,REPS1_85021,LOC392264_392264,PTPRO_5800,LOC440122_440122,RAGE_5891,PYY_5697	NA	E2F2_1870,PPT1_5538,UGP2_7360,C2orf21_285175,CD80_941,KLF3_51274,LOC100129551_100129551,LOC345576_345576,PCM1_5108,TRIM35_23087,GPR120_338557,LRRC51_220074,C11orf53_341032,FLJ45803_399948,LOC100130353_100130353,TRIP4_9325,RBPMS2_348093,ATP5H_10476,STRN4_29888
AKAP10_11216		1	1	1	1	1		NA	AP2A2_161,C10orf105_414152,DKFZp547H025_56918,FAM62C_83850,GNG12_55970,INMT_11185,LACTB2_51110,LOC100127993_100127993,LOC100128208_100128208,LOC100129435_100129435,LOC440917_440917,NLK_51701,PLEK2_26499,PODN_127435,RWDD4A_201965,ZBTB5_9925	NA	ALDH1L2_160428,ARID2_196528,CD96_10225,CSRP2BP_57325,CTSC_1075,FBP1_2203,GPR92_57121,LOC100130219_100130219,LOC284417_284417,LOC442225_442225,LOC727999_727999,LOC729994_729994,LRP4_4038,LRRIQ1_84125,MON1B_22879,MTDH_92140,NRTN_4902,TRAV19_28664,TULP2_7288,VCP_7415	NA	C1orf84_149469,MARK1_4139,GCA_25801,KIAA1276_27146,FLJ12993_441027,TMEM154_201799,COL4A3BP_10087,PCDHB5_26167,FOXP4_116113,PTPLAD2_401494,PDZD8_118987,RAB21_23011,SPPL3_121665,C14orf129_51527,ZNF609_23060,GRIK5_2901,IGSF5_150084	NA	NASP_4678,CCDC17_149483,GPBP1L1_60313,SSX2IP_117178,EIF2AK2_5610,HLA-DOB_3112,MBOAT4_619373,HTRA4_203100,UBQLN1_29979,CLEC4E_26253,NCKAP1L_3071,LOC100133168_100133168,SCPEP1_59342,C18orf25_147339,CCNE1_898
AKAP11_11215		1	1	1	1	1		NA	AADAT_51166,AGTRAP_57085,AKT3_10000,CARD8_22900,CCDC76_54482,GLMN_11146,HIAT1_64645,IGF2R_3482,KIAA1377_57562,LOC100124401_100124401,LOC100129303_100129303,LOC100133211_100133211,LOC441897_441897,LOC442255_442255,LOC644397_644397,LOC647002_647002,MBTD1_54799,NARG1_80155,RAB3D_9545,RAPGEF3_10411,RHOT2_89941,SCP2_6342,SDCCAG8_10806,THAP4_51078,TICAM2_353376,TNS1_7145,WNT16_51384	NA	ACTGP1_73,ARHGAP29_9411,C15orf53_400359,COPB2_9276,CYP2E1_1571,EIF4E2_9470,FLJ44606_401207,GNPTG_84572,KIAA1946_165215,LOC283951_283951,LRRFIP1_9208,MGRN1_23295,MMP27_64066,MRPS27_23107,NTSR1_4923,P2RX7_5027,UBE2I_7329,XPO6_23214	NA	LRIG2_9860,LOC400769_400769,KIAA1383_54627,ALK_238,USP40_55230,ATXN7_6314,LOC344595_344595,LOC100128935_100128935,PHF14_9678,SLC26A4_5172,LOC100128597_100128597,LOC100128737_100128737,CBLL1_79872,LOC100132809_100132809,PTPLAD2_401494,EMP1_2012,PPP1R1A_5502,LOC646370_646370,GANC_2595,SNTB2_6645,NPC1_4864,SEPW1_6415,BCL2L1_598	NA	KIAA0090_23065,NASP_4678,CCDC17_149483,HIPK1_204851,TBR1_10716,FBXL5_26234,HSP90AA6P_441051,TBC1D22B_55633,LOC347281_347281,ARL3_403,CAP2P1_353163,CSNK1D_1453,INSR_3643,DPM1_8813,LOC440786_440786
AKAP12_9590		NA	1	1	1	1		NA	NA	NA	NA	NA	NA	NA	NA
AKAP13_11214		1	1	1	1	1		NA	ACTN4_81,AKAP11_11215,APITD1_378708,ASXL2_55252,ATP10D_57205,BAIAP2L1_55971,BAMBI_25805,BCAP29_55973,BTBD16_118663,C12orf62_84987,C14orf21_161424,C19orf10_56005,C9orf131_138724,CANT1_124583,CCDC64_92558,CCDC99_54908,CHCHD4_131474,CIRH1A_84916,CLDN18_51208,CLEC9A_283420,CLN5_1203,CSNK1D_1453,CTSS_1520,CX3CR1_1524,DEFB119_245932,DEFB122_245935,DOK7_285489,EMR1_2015,FAM115A_9747,FLJ46481_389197,FSD1…	NA	AIM1_202,APBA3_9546,AQP7_364,ARPM1_84517,ATP6V1G1_9550,B3GAT1_27087,BTBD3_22903,BVES_11149,C6orf203_51250,CARD11_84433,CCNDBP1_23582,CCR4_1233,CEACAM19_56971,CENPE_1062,CHKA_1119,CHPT1_56994,DDX59_83479,DENND2A_27147,DUOX2_50506,DYNC1I1_1780,EIF5A2_56648,ENPP2_5168,FAM134B_54463,FAM152A_51029,FCRL2_79368,FGFR1OP2_26127,GALNT3_2591,HAPLN3_145864,HEXDC_284004,HLA-DRB9_3132,HNRNPA0_10949,IKZF2_22807…	NA	SLC45A1_50651,PARS2_25973,ITGB3BP_23421,EFCAB7_84455,SARS_6301,CADM3_57863,PRRX1_5396,C4BPB_725,C1orf74_148304,TSSC1_7260,SEMA4F_10505,LOC100131577_100131577,LOC729399_729399,TTLL3_26140,MAN2B2_23324,LOC100130016_100130016,LOC650560_650560,SLC25A31_83447,DEPDC1B_55789,SNCAIP_9627,GLRA1_2741,BTNL2_56244,TREML2_79865,PPP2R5D_5528,EZR_7430,SGCE_8910,VDAC3_7419,LOC646609_646609,FLJ20444_403323,LOC347…	NA	FNBP1L_54874,C1orf59_113802,HSD3B2_3284,LOC503543_503543,TFB2M_64216,CCT7_10574,NMI_9111,CHCHD4_131474,LOC339897_339897,KLF15_28999,STAG1_10274,MRAS_22808,HRASLS_57110,MFI2_4241,LOC100131394_100131394,CXCL10_3627,LOC441054_441054,GDNF_2668,SAR1B_51128,PCDHGA6_56109,PCDHGA7_56108,PCDHGB4_8641,PCDHGA8_9708,PCDHGB5_56101,LOC402233_402233,GPX5_2880,RNF39_80352,VARS2_57176,C6orf26_401251,LEMD2_221496,…
AKAP2_11217		NA	1	1	1	1		NA	NA	NA	NA	NA	NA	NA	NA
AKAP3_10566		1	1	1	1	1		1	ADAMTS12_81792,CALB1_793,EBPL_84650,KPNA3_3839,LCOR_84458,LOC649873_649873,MCM8_84515,MLL5_55904,MYO1H_283446,NOVA2_4858,RHOD_29984,RIMS3_9783,SAMD13_148418,SRPK2_6733,ZNF765_91661	1	ATRN_8455,C14orf148_122945,FAM151A_338094,FBXO15_201456,IL17RA_23765,LMLN_89782,LOC100131402_100131402,LOC100132891_100132891,LOC343301_343301,LOC729112_729112,LOC729779_729779,POLR1B_84172,RLBP1L1_157807,SNRPA_6626	1	PER3_8863,NBPF3_84224,LIN28_79727,TAGLN2_8407,LOC100129575_100129575,SAP130_79595,GPR155_151556,OXSR1_9943,GTF2E1_2960,TMEM183B_653659,TBC1D7_51256,LOC100131853_100131853,PKD1L1_168507,C9orf46_55848,PPFIA1_8500,TECTA_7007,NFRKB_4798,LOC387845_387845,BAG5_9529,C14orf153_84334,AKT1_207,RLBP1_6017,DYNC1LI2_1783,CCDC79_283847,NAE1_8883,CA7_766,TUSC5_286753,LOC645638_645638,RNF125_54941,RPS2P6_342808,…	NA	NPHP4_261734,C1orf103_55791,LOC729130_729130,LIN9_286826,EHD3_30845,LOC344405_344405,EHBP1_23301,RTKN_6242,TLR1_7096,RCP9_27297,PHF20L1_51105,ANKRD30A_91074,AMN_81693,STARD5_80765,NECAB2_54550,MAG_4099,RPL21P2_140715
AKAP6_9472		NA	1	1	1	1		NA	NA	NA	NA	NA	NA	NA	NA
AKAP7_9465		1	1	1	1	1		NA	ACP2_53,ACSS1_84532,ACTG1_71,ADI1_55256,C14orf118_55668,C14orf135_64430,C16orf75_116028,C1QBP_708,C20orf29_55317,C8orf31_286122,CALCB_797,CHORDC1_26973,CIDEA_1149,CLGN_1047,CXCL13_10563,dJ222E13.2_91695,DKFZp781N1041_387712,DPY19L2P1_554236,E2F5_1875,ETFB_2109,FADS3_3995,FAM14A_83982,FAM57A_79850,FLJ41200_401492,FMNL3_91010,GNA11_2767,GNA15_2769,GPR123_84435,GTF2A2_2958,ICAM5_7087,IFNK_56832,INPP…	NA	AGGF1_55109,AGTRL1_187,ANKRD24_170961,ASB15_142685,ATP6V1E1_529,BAG4_9530,C11orf67_28971,C3orf33_285315,C5orf3_10827,C5orf35_133383,C9orf135_138255,C9orf156_51531,CCDC41_51134,CER1_9350,CNNM1_26507,DCTN4_51164,DIO2_1734,DMBX1_127343,DUS2L_54920,EAPP_55837,FGF9_2254,FIBCD1_84929,FLJ45422_441140,GLYATL1_92292,HLA-L_3139,HYOU1_10525,KHDC1_80759,LOC100128550_100128550,LOC100128685_100128685,LOC100130…	NA	PLA2G2D_26279,C1orf166_79594,PAFAH2_5051,MKNK1_8569,LOC149351_149351,LOC646980_646980,C1orf103_55791,LOC391081_391081,NUDT17_200035,LCE1E_353135,TMEM81_388730,ELK4_2005,C1orf116_79098,FAM71A_149647,SMYD2_56950,GGPS1_9453,C1orf71_163882,HSPC159_29094,PPP1R1C_151242,CCNYL1_151195,IDH1_3417,LOC645273_645273,TRIM71_131405,ACTGP1_73,SSR3_6747,UGDH_7358,SRD5A2L2_253017,C4orf36_132989,NFKB1_4790,GRIA2_2…	NA	EPHA8_2046,ZNF691_51058,C1orf43_25912,UBAP2L_9898,IQGAP3_128239,C1orf74_148304,CDKL4_344387,LOC91461_91461,LOC375295_375295,NDUFA10_4705,LOC391524_391524,NT5DC2_64943,LOC440957_440957,PBRM1_55193,GNL3_26354,GLT8D1_55830,NEK4_6787,LOC100130124_100130124,ITIH3_3699,KIAA1407_57577,AGTR1_185,SPON2_10417,LOC100127906_100127906,NPY5R_4889,LOC646012_646012,APC_324,LOC728342_728342,SLC12A2_6558,SERPINB9_…
AKAP8_10270		1	1	1	1	1		NA	ANKRD18A_253650,ANKRD42_338699,CCDC52_152185,CNDP2_55748,DEFB119_245932,FBLIM1_54751,INCENP_3619,LOC100129791_100129791,LOC220433_220433,LOC253012_253012,LOC442319_442319,LRP4_4038,MTMR12_54545,NNT_23530,TMEM123_114908,TMEM63B_55362,TRAC_28755,WDR16_146845	NA	CDH6_1004,DGKD_8527,GRIP1_23426,KIAA1033_23325,LOC100127897_100127897,LOC100131750_100131750,LOC388122_388122,LOC391160_391160,LRRIQ1_84125,NLK_51701,NLRP7_199713,NUMA1_4926,PNLDC1_154197,PSMC6_5706,RPGRIP1_57096,RPS20P1_54025,SLC41A3_54946,SOS2_6655,TAF1C_9013,TEAD4_7004,TSPAN19_144448,ZNF235_9310	NA	LOC100128181_100128181,CR1_1378,ANGEL2_90806,RPS6KC1_26750,IL1RL2_8808,LOC100131991_100131991,LOC727890_727890,LOC150935_150935,LYAR_55646,MCCC2_64087,RASA1_5921,SNX9_51429,LOC100128129_100128129,RPA3_6119,VSTM2A_222008,ABP1_26,PRAGMIN_157285,LOC100130588_100130588,RPS26P10_401470,MGC39715_169166,MRVI1_10335,ALDH3B2_222,MMP27_64066,LOC89944_89944,WBP11_51729,PRPF40B_25766,NEUROD4_58158,MRPL52_122…	NA	TTF2_8458,SNRPE_6635,KRT8P29_391155,LOC643143_643143,LOC100130251_100130251,SLC5A6_8884,CAD_790,IFIH1_64135,IL17RB_55540,GPR171_29909,PELO_53918,LOC644994_644994,BYSL_705,ADAM7_8756,HHLA1_10086,ZNF215_7762,P2RY6_5031,KLRK1_22914,LOC387939_387939,EXDL2_55218,EPB42_2038,CCNB2_9133,LOC100128497_100128497,GAS7_8522,LOC100128433_100128433
AKAP8L_26993		1	1	1	1	1		NA	ABHD13_84945,BAZ2A_11176,CAST_831,DAPP1_27071,ELF2P3_260336,ERAP1_51752,FAM117A_81558,FCER2_2208,FURIN_5045,GEMIN5_25929,KIF11_3832,LLGL2_3993,LOC100130837_100130837,LOC644601_644601,MAP4K4_9448,MYH3_4621,NME2_4831,P2RY6_5031,PIP5K1B_8395,SLC6A18_348932	NA	CSDA_8531,DNMBP_23268,DPEP3_64180,GNG12_55970,KCNIP3_30818,KRTAP1-1_81851,LOC100131959_100131959,LOC130728_130728,LOC399881_399881,MED12L_116931,MLH3_27030,MTMR2_8898,NRCAM_4897,TGFBR2_7048,TNS4_84951,UROC1_131669,ZBTB5_9925	NA	NOTCH2_4853,LOC388720_388720,VRK2_7444,SCN9A_6335,C3orf17_25871,GP5_2814,LOC100130593_100130593,CREB3L1_90993,MAP3K11_4296,RNASEH2C_84153,LOC100130783_100130783,OR5BS1P_390313,CCDC57_284001,ELAC1_55520,BANF2_140836	NA	ARID1A_8289,PTPRU_10076,LOC100129286_100129286,UBE2E2_7325,LRRC58_116064,ACTGP1_73,OSTalpha_200931,SPATA18_132671,C4orf20_55325,PSD2_84249,LOC644994_644994,CLCN1_1180,NKX2-6_137814,TP53INP1_94241,LIPM_340654,FANK1_92565,RCN1_5954,KRAS_3845,MCRS1_10445,STAT6_6778,HEATR4_399671,SRL_6345,LOC100131439_100131439,C17orf77_146723,LOC100130264_100130264,CECR6_27439,CRKL_1399,APOBEC3G_60489
AKAP9_10142		1	1	1	1	1		NA	ATF3_467,ATRN_8455,AZIN1_51582,BRD7P_256109,C20orf198_128439,C21orf128_150147,CPNE2_221184,FBXL3_26224,GJA8_2703,IQGAP1_8826,KIAA0528_9847,KIAA1377_57562,LOC100130978_100130978,LOC387804_387804,LOC729141_729141,MYH16_84176,RAB17_64284,RPA1_6117,RPL21P13_319144,SLC14A2_8170,THY1_7070,ZNF407_55628	NA	AGPAT3_56894,BRD7P_256109,C18orf22_79863,C6orf165_154313,CENPF_1063,CGNL1_84952,CSRP3_8048,DPY19L2P1_554236,FBN2_2201,GNPTG_84572,IL5RA_3568,KIAA0528_9847,LOC100130701_100130701,LOC283951_283951,LOC644753_644753,NEK1_4750,REXO1L7P_441363,SLC2A13_114134,TMTC4_84899,TXNL4A_10907	NA	CLSPN_63967,SCP2_6342,LOC100128181_100128181,QSOX1_5768,LOC645884_645884,LPIN1_23175,HEATR5B_54497,SLC6A6_6533,GPR156_165829,C4orf8_8603,TNIP2_79155,LOC100129547_100129547,LOC100130017_100130017,LOC644780_644780,LOC100128169_100128169,DHFR_1719,C1QTNF2_114898,OPN5_221391,LOC647163_647163,MAP3K5_4217,VIP_7432,PHF14_9678,ZNRF2_223082,ATP6V0D2_245972,TSPYL5_85453,FAM83A_84985,CCDC7_221016,DDX21_9188…	NA	GNG4_2786,TMPRSS7_344805,C11orf47_283294,MAGOHP_90352,PTPRH_5794
AKNA_80709		1	1	1	1	1		NA	ACOX2_8309,AP1M1_8907,ATG7_10533,C16orf35_8131,CBFB_865,CLSTN1_22883,ELK3_2004,EPS8L3_79574,ERBB2_2064,FBXO11_80204,FCHSD1_89848,GP2_2813,GSPT1_2935,IQCK_124152,KIAA0280_23201,LOC100129940_100129940,LOC100129974_100129974,LOC100130251_100130251,LOC283867_283867,LPAL2_80350,MSH6_2956,NDUFB3_4709,NMNAT1_64802,PLSCR4_57088,PRODH_5625,PRR5_55615,SFPQ_6421,SGEF_26084,SKIV2L2_23517,SLC2A10_81031,TCTN2_…	NA	C9orf57_138240,CENTG1_116986,DEFA6_1671,GBP6_163351,KRTAP3P1_85345,LIG4_3981,LOC100133173_100133173,LOC654170_654170,LOC728475_728475,LOC730338_730338,MATN4_8785,OPRL1_4987,PIAS2_9063,PPP3R2_5535,RPL37_6167,SLC30A1_7779,TFAM_7019,VCP_7415,ZNF468_90333	NA	YRDC_79693,FCER1A_2205,KIAA1383_54627,AHCTF1_25909,USP34_9736,SCN9A_6335,LOC344875_344875,CCDC52_152185,NSUN2_54888,SRD5A1_6715,HECA_51696,EIF3IP1_442720,CNOT4_4850,C10orf35_219738,LOC729204_729204,KRT5_3852,EFHA1_221154,TMEM87A_25963,SIGLECP8_114196,NLRP4_147945,TRIB3_57761,C20orf20_55257	NA	OMA1_115209,FAM124B_79843,ARHGEF3_50650,LOC391560_391560,LOC100129583_100129583,C5orf4_10826,TREML4_285852,SLC37A3_84255,DNAJB6_10049,ASH2L_9070,LOC100130231_100130231,METAP2_10988,NOX5_79400,TBC1D2B_23102,ZNF423_23090,CAMTA2_23125,KIAA1328_57536,LSM14A_26065,LOC390940_390940,ANGPT4_51378,PTGIS_5740,CERK_64781
AKR1A1_10327		1	NA	1	NA	NA		NA	ACP2_53,ADH5_128,ALDH5A1_7915,ANKRD5_63926,AQP11_282679,ATG3_64422,ATP5O_539,BLMH_642,BRCA1_672,C1orf128_57095,C21orf128_150147,CCDC12_151903,CG018_90634,CHORDC1_26973,COL20A1_57642,CPEB3_22849,CSPG5_10675,CTNNAL1_8727,DKFZp434B1231_91156,DYNC2H1_79659,DZIP1L_199221,FAM70B_348013,FLJ42280_401388,FZD4_8322,GFM2_84340,GRASP_160622,GRHL2_79977,GSTZ1_2954,GTPBP8_29083,HIRA_7290,HMGCL_3155,HPD_3242,HT…	NA	ABCB9_23457,AP1GBP1_11276,ARHGAP21_57584,BAIAP2_10458,C1orf150_148823,C2orf37_80067,C3orf52_79669,C5orf5_51306,C9orf50_375759,CCAR1_55749,CDK5RAP3_80279,CLCN6_1185,CLSTN1_22883,DCST1_149095,DEC1_50514,DSTN_11034,EHMT2_10919,FLJ20160_54842,FLJ41649_401260,GCM1_8521,GPRC6A_222545,INA_9118,ISL1_3670,KLHL31_401265,KRT26_353288,LDLRAD1_388633,LIPJ_142910,LOC100128140_100128140,LOC100129394_100129394,L…	NA	PRKCZ_5590,IIP45_60672,ZNF362_149076,SLFNL1_200172,NSUN4_387338,LDLRAD1_388633,DLSTP_1744,SRGAP2L_647135,PIP5K1A_8394,PMF1_11243,RHBG_57127,LEMD1_93273,LOC643330_643330,OR2L2_26246,SELI_85465,ATP6V1B1_525,LOC100128684_100128684,IL1F7_27178,COL5A2_1290,LOC729191_729191,ALS2CR13_150864,OBSL1_23363,CUL3_8452,SNED1_25992,PPP1R7_5510,XPC_7508,WDR48_57599,ENTPD3_956,ALS2CL_259173,HEMK1_51409,CISH_1154,…	NA	LRRC47_57470,KLHL21_9903,PRDM2_7799,KIF17_57576,LDLRAD2_401944,EIF2C1_26523,C1orf149_64769,DNALI1_7802,NASP_4678,CCDC17_149483,GPBP1L1_60313,LOC644094_644094,WARS2_10352,GATAD2B_57459,LOC645965_645965,CRTC2_200186,NUP210L_91181,PRDX6_9588,LOC100129295_100129295,LOC100130251_100130251,PCYOX1_51449,FIGLA_344018,RANBP2_5903,LOC647002_647002,PSMD14_10213,LOC100133109_100133109,LOC100131211_100131211,…
AKR1B1_231		1	1	1	1	1		NA	B3GAT1_27087,BRD7P_256109,C11orf67_28971,C20orf51_63930,C20orf70_140683,C21orf128_150147,CASP10_843,CORO1C_23603,CPSF2_53981,CRABP1_1381,GABRR1_2569,INTS4_92105,LOC100129836_100129836,MAP4K1_11184,MLH3_27030,OSBPL10_114884,PCNX_22990,PLAC8L1_153770,PPT2_9374,RAPGEF3_10411,RAVER2_55225,SDCCAG8_10806,SIRT2_22933,SNAP91_9892,TEX9_374618,WBSCR22_114049,WDR16_146845,ZNF805_390980	NA	BTD_686,DPY19L2_283417,DTWD1_56986,ERCC2_2068,FDX1_2230,FLJ39660_284992,FLJ46266_399949,HSPC105_93517,ITGB6_3694,LATS1_9113,LOC100128829_100128829,LOC100131371_100131371,LOC644277_644277,LOC729804_729804,MARVELD2_153562,MSI2_124540,OR52S1P_79521,OXER1_165140,PLUNC_51297,PROZ_8858,PTBP2_58155,RAD17_5884,ST8SIA6_338596,TPP1_1200,VTA1_51534	NA	NBPF1_55672,LHX8_431707,KIAA1383_54627,HPCAL1_3241,ARHGAP25_9938,TMEM166_84141,PI4K2B_55300,ZCCHC4_29063,NSUN2_54888,EMB_133418,HMGN4_10473,BVES_11149,C7orf36_57002,GLIS3_169792,RXRA_6256,KRT8P16_220959,PRTFDC1_56952,CTR9_9646,WSB2_55884,SPPL3_121665,WHDC1L2_440253,PLA2G4F_255189,TMEM87A_25963,GANC_2595,CAPN3_825,BEAN_146227,CIRH1A_84916,QTRT1_81890,CD97_976,CEACAM19_56971,SIGLECP8_114196,BCL2L1_…	NA	SMPDL3B_27293,SIRT5_23408,SLC25A40_55972,PCM1_5108,SWAP70_23075,LOC100131820_100131820,SCGB1D4_404552,LOC730125_730125,GLDN_342035,KIFC3_3801,YWHAE_7531,LOC100131649_100131649,ATP5H_10476,KCTD2_23510,PLCB4_5332
AKR1B10_57016		NA	NA	1	NA	NA		NA	NA	NA	NA	NA	NA	NA	NA
AKR1B1P3_729347		NA	1	1	1	1		NA	NA	NA	NA	NA	NA	NA	NA
AKR1B1P5_390482		NA	NA	1	NA	NA		NA	NA	NA	NA	NA	NA	NA	NA
AKR1C1_1645		1	NA	NA	NA	NA		NA	APOL6_80830,ARPC1A_10552,CDKL4_344387,CENPK_64105,JRK_8629,LOC100128754_100128754,LOC100132383_100132383,LOC100132444_100132444,LOC127086_127086,NPR1_4881,Rgr_266747,RPPH1_85495,RPS27L_51065,ST13_6767,ST7OT2_93654,ZNF385C_201181	NA	GPSM3_63940,LOC389043_389043,RAB4B_53916	NA	NA	NA	ELA2B_51032,LOC100129328_100129328,LOC100124402_100124402,LOC642622_642622,RNH1_6050,OR52M2P_338637,OR52M1_119772,C11orf65_160140,LOC57228_57228,LOC643711_643711,MPHOSPH9_10198,LOC400120_400120,C14orf32_93487,DLG7_9787,LOC100131797_100131797,CACNG4_27092,DUSP15_128853
AKR1C2_1646		1	1	1	1	1		NA	FLJ32894_144360,GSTA3_2940,LOC100129937_100129937,LOC100131626_100131626	NA	AGTPBP1_23287,ANKAR_150709,C14orf21_161424,C6orf122_401288,CCDC4_389206,CDH12_1010,CECR5_27440,CIDEB_27141,FLJ41481_400945,FLJ45455_388336,HJURP_55355,IFIT5_24138,INPP1_3628,KSR2_283455,LOC100129134_100129134,LOC100129597_100129597,LOC100131294_100131294,LOC100132788_100132788,LOC389541_389541,MTF2_22823,MYO5A_4644,NDUFA4_4697,OR4A1P_8596,PITRM1_10531,RASGEF1A_221002,RCBTB2_1102,RCN2_5955,SEMA6D_…	NA	DDI2_84301,ZNF436_80818,MMACHC_25974,CEPT1_10390,TOR3A_64222,SUCLG1_8802,CCNI_10983,IL21_59067,DDX4_54514,LOC729011_729011,LOC100128365_100128365,KIAA0776_23376,FHL5_9457,C7orf58_79974,AGK_55750,FLJ10661_286042,ARFGEF1_10565,ATAD1_84896,LOC100130353_100130353,DUXAP5_503634,GPR109B_8843,ZFYVE26_23503,STRA6_64220,FLYWCH2_114984,C18orf25_147339,PLA2G4C_8605,GGA1_26088	NA	PQLC2_54896,CAPZB_832,NSL1_25936,GULP1_51454,AOX2_344454,LOC100129276_100129276,LOC643151_643151,GLIPR1L2_144321,DAOA_267012,ARRDC4_91947,SPG7_6687,TSR1_55720,PSMC4_5704,LOC390933_390933,LOC100127969_100127969,MZF1_7593,LOC100131691_100131691,PRNT_149830,LOC100129753_100129753,C21orf90_114043
AKR1C3_8644		NA	1	1	1	1		NA	NA	NA	NA	NA	NA	NA	NA
AKR1C4_1109		1	1	1	1	1		NA	ARPC1A_10552,C1orf185_284546,KIAA1881_729359,OR10AF1P_282769,SLC7A2_6542,ZMYM6_9204	NA	C6orf155_79940,EARS2_124454,RPS6KC1_26750	NA	MFN2_9927,ZCCHC10_54819,AGER_177,BAI3_577,TFB1M_51106,NINJ1_4814,LOC100130353_100130353,DUXAP5_503634,PRPF40B_25766,MTMR10_54893	NA	C1orf19_116461,LOC100128538_100128538,CLASP1_23332,HRB_3267,LOC644714_644714,LOC100130204_100130204,GPR160_26996,PHC3_80012,VEZF1L1_647319,SLC22A1_6580,KIF25_3834,STEAP2_261729,RLN2_6019,PRRX2_51450,LOC100132397_100132397,ADD3_120,STRAP_11171,ADAMTS20_80070,INHBC_3626,LOC100132423_100132423,CAPN3_825,ZFP106_64397,C15orf42_90381,IL4R_3566,VAC14_55697,TXNL4B_54957,PMFBP1_83449,LOC729979_729979,IMPA…
AKR1CL1_340811		NA	1	1	1	1		NA	NA	NA	NA	NA	NA	NA	NA
AKR1CL2_83592		NA	1	1	1	1		NA	NA	NA	NA	NA	NA	NA	NA
AKR1D1_6718		NA	1	1	1	1		NA	NA	NA	NA	NA	NA	NA	NA
AKR7A2_8574		1	1	1	1	1		NA	C6orf170_221322,GORASP2_26003,GPR115_221393,HS3ST4_9951,ING5_84289,KRT18P50_442236,LOC100130801_100130801,LOC100131899_100131899,OR9G4_283189,PSD2_84249,TCEA1P_6918,TEKT5_146279,USP10_9100	NA	CD207_50489,DPYS_1807,DPYSL4_10570,FLJ46284_441369,GLIPR1L2_144321,LOC100130431_100130431,LOC100133103_100133103,LOC286144_286144,TBX20_57057,ZKSCAN3_80317,ZNF430_80264	NA	MEGF6_1953,TAGLN2_8407,LPIN1_23175,HADHA_3030,ZEB2_9839,STK39_27347,RAB5A_5868,ALCAM_214,LOC100129696_100129696,ADIPOQ_9370,NDUFA12L_91942,IL20RA_53832,DNAH11_8701,ZNF212_7988,ZNF783_155060,TMEM176A_55365,RRM2B_50484,ARHGEF17_9828,LOC100129937_100129937,FLJ32894_144360,P2RX4_5025,ETFA_2108,SH3GL3_6457,FBXL20_84961,C19orf2_8725,PRKCG_5582,GGA1_26088,APOBEC3G_60489	NA	PQLC2_54896,LOC100132074_100132074,RAB17_64284,SCOC_60592,LOC100129858_100129858,SLC22A1_6580,CRHR2_1395,IFT74_80173
AKT1_207		1	1	1	1	1		NA	KCNJ13_3769,LOC100128865_100128865,LOC100133108_100133108,LOC130728_130728,LOC338667_338667,LOC390933_390933,LOC643915_643915,SAA4_6291,WDR16_146845	NA	CRTC1_23373,DZIP3_9666,KIAA0329_9895,LOC645954_645954,LOC728682_728682,METTL7B_196410,NCAM2_4685,NDST4_64579,RBP4_5950,RPS27L_51065,TSPAN13_27075	NA	PLA2G2D_26279,C1orf103_55791,LOC643143_643143,KIAA1383_54627,USP34_9736,SCN9A_6335,ATXN7_6314,FLJ25770_339965,LOC100131940_100131940,FER_2241,SNX24_28966,LOC100130882_100130882,UBE2CBP_90025,HECA_51696,ASL_435,NINJ1_4814,C9orf91_203197,SEC61A2_55176,YME1L1_10730,TNKS2_80351,DEAF1_10522,TMEM24_9854,STK38L_23012,PPP1R1A_5502,CCDC53_51019,NUP37_79023,RASA3_22821,KRT18P47_390634,NUCB1_4924,CSE1L_1434…	NA	IFIH1_64135,PDCD6IP_10015,MRP63P3_359730,LOC728707_728707,C6orf86_389362,SFRS3_6428,ABCB1_5243,RUNDC3B_154661,SLC25A40_55972,CTNNAL1_8727,ANKRD16_54522,LOC100130264_100130264
AKT1S1_84335		1	1	1	1	1		NA	ATG9A_79065,CCT6B_10693,CSNK1A1L_122011,FAM3C_10447,FLJ42280_401388,GC_2638,HTR3B_9177,LOC134145_134145,LOC200810_200810,LRP4_4038,MRPL40_64976,OR7E160P_402333,ST7OT2_93654,STOML3_161003,UBE3A_7337,VGLL3_389136,ZNF131_7690	NA	C1orf174_339448,C6orf155_79940,CALM1_801,COG3_83548,DKFZP564O0823_25849,DPM1_8813,ELL2_22936,ENPP3_5169,F3_2152,FERMT3_83706,FLJ35024_401491,KLHL2_11275,LOC100128032_100128032,LOC100128248_100128248,LOC100129244_100129244,LOC100132713_100132713,LOC645544_645544,LOC647049_647049,MMP27_64066,OPA3_80207,OXER1_165140,P2RY12_64805,PTGER2_5732,RBBP8_5932,RSRC2_65117,SAC_55811,SEC14L4_284904,SESN3_14368…	NA	RUNX3_864,TTC15_51112,FAHD2B_151313,SCN9A_6335,RYK_6259,C1QTNF7_114905,FBXL5_26234,PALLD_23022,TBC1D7_51256,FOXP4_116113,CCR6_1235,ZFAND2A_90637,BLVRA_644,ATP6V1B2_526,CYP7B1_9420,LAPTM4B_55353,C9orf82_79886,LOC338591_338591,MS4A6E_245802,TXNL4B_54957,ZNF649_65251,WDR4_10785,SEC14L4_284904	NA	GFM1_85476,LXN_56925,RARRES1_5918,SLC35A4_113829,MTAP_4507
AKT2_208		1	1	1	1	1		NA	BTLA_151888,BUD13_84811,HEPHL1_341208,INCENP_3619,KRT18P41_345430,LGALS8_3964,LOC100129932_100129932,LOC100130623_100130623,LOC649203_649203,LOC730168_730168,MDM2_4193,NPM1P20_326608,ORC5L_5001,PCDHB7_56129,REG3A_5068,SCGB1D4_404552,SLC25A28_81894,STON2_85439,TIGD2_166815,WAPAL_23063	NA	ACSBG1_23205,ADORA3_140,ANKRD13C_81573,C17orf76_388341,CADM3_57863,COL5A2_1290,DEF8_54849,DMWD_1762,DPY19L2P1_554236,EP400NL_347918,FBXO33_254170,LIPK_643414,LOC100128210_100128210,LOC100129213_100129213,LOC100129607_100129607,LOC100131772_100131772,LOC100131814_100131814,LOC440389_440389,LOC441097_441097,NECAB1_64168,OR5M5P_390166,PA2G4P6_646083,PWWP2B_170394,SUCLA2_8803,TIGD6_81789,TMEM68_13769…	NA	NOL9_79707,EIF2C4_192670,TNFSF4_7292,RNF2_6045,PGAP1_80055,LOC100130593_100130593,C5orf37_134359,COMMD10_51397,BRD8_10902,LOC442161_442161,LOC100128757_100128757,LOC100130303_100130303,HABP4_22927,LOC100130564_100130564,PPP6C_5537,RABEPK_10244,BRD3_8019,C10orf118_55088,TDRD1_56165,VWA2_340706,ARNTL_406,TAPBPL_55080,NCAPD2_9918,LOC122867_122867,ITPK1_3705,LOC100129266_100129266,PLA2G4E_123745,LOC1…	NA	DHX57_90957,FBXO11_80204,TSPYL6_388951,COL4A4_1286,C2orf33_56947,OXTR_5021,NKTR_4820,CISH_1154,MAPKAPK3_7867,DOCK3_1795,RAD54L2_23132,LOC100131117_100131117,MTNR1A_4543,KIAA0372_9652,GAPDHL5_100093717,LOC100129554_100129554,SLC35B4_84912,C9orf126_286205,RABEPK_10244,RCN1_5954,EXOC5_10640,CALCOCO2_10241,ABCA6_23460,RNF126_55658,LOC100128850_100128850,LGALS2_3957,LOC644186_644186
AKT3_10000		1	1	1	1	1		NA	ABI3_51225,ARHGAP10_79658,C10orf46_143384,CD302_9936,CENTG2_116987,CG018_90634,FXN_2395,GRIK3_2899,KCNG4_93107,KIAA0319_9856,LOC100132937_100132937,LOC730124_730124,LOC732275_732275,MRPL49P2_346711,OR52Z1P_283110,OR9S24P_403275,RELL1_768211,VPS54_51542	NA	ABHD3_171586,ALOXE3_59344,APBA3_9546,CD48_962,CDC45L_8318,CILP_8483,CPNE2_221184,ELL2_22936,GALK2_2585,GNAQ_2776,IRF4_3662,LOC100128040_100128040,PREPL_9581,PRKAG2_51422,RAB40C_57799,SESN2_83667,SLC25A46_91137,TST_7263	NA	FCER1A_2205,PPARG_5468,LOC391540_391540,GPR156_165829,NEK11_79858,KRT18P34_391589,FLJ37673_285456,LNPEP_4012,FAM110B_90362,ARMC1_55156,C9orf25_203259,PITRM1_10531,LOC100129509_100129509,KRT82_3888,LOC100128683_100128683,KRT124P_85340,PPP1R1A_5502,SLC7A8_23428,NOMO3_408050,CHP2_63928,LOC100128140_100128140,ZNF57_126295,UNC13A_23025,TPST2_8459,LOC100130561_100130561	NA	LOC100130957_100130957,BAT2_7916,C6orf150_115004,MTO1_25821,RSPO3_84870,ARHGAP21_57584,LOC653737_653737,LOC441964_441964,KCNJ15_3772,BRWD1_54014
AKTIP_64400		1	NA	1	1	NA		NA	CFH_3075,DDI2_84301,FBXL11_22992,FRMPD2_143162,GSTA3_2940,LOC100129791_100129791,LOC100130303_100130303,LOC253012_253012,LOC390586_390586,LOC402214_402214,LOC641379_641379,LOC653198_653198,MNS1_55329,NNT_23530,RFXDC2_64864,TMEM63B_55362,UBE3C_9690,USP53_54532,WDR16_146845,ZNF385C_201181	NA	CCDC132_55610,CLIP4_79745,COPG_22820,DDX59_83479,EGLN3_112399,FAM114A1_92689,FCRLB_127943,FLJ11827_80163,FLJ25770_339965,IL33_90865,LOC100129878_100129878,LOC100131869_100131869,LOC100131940_100131940,LOC387876_387876,LOC442663_442663,LOC732275_732275,NUMA1_4926,SLC22A2_6582,THY1_7070,ZNF66_7617,ZSWIM5_57643	NA	BRP44_25874,LOC400958_400958,RBMS1_5937,MYO1B_4430,LOC100129008_100129008,ZDHHC11_79844,SMPDL3A_10924,MTMR9_66036,LOC100130588_100130588,NSMCE2_286053,LOC100133307_100133307,SLC35D2_11046,NEUROD4_58158,WASF3_10810,MMP25_64386,RABEP1_9135,ZNF57_126295,TGFB1_7040,NEFH_4744	NA	MAGI3_260425,TTF2_8458,LOC643143_643143,C2orf50_130813,C2orf55_343990,FNDC3B_64778,LOC729862_729862,LOC100130528_100130528,LOC100128169_100128169,RNF145_153830,HIVEP1_3096,MAD2L1BP_9587,ADAM7_8756,HHLA1_10086,MLANA_2315,RGR_5995,BTAF1_9044,ZNF215_7762,TTC17_55761,WDR22_8816,EXDL2_55218,CCNB2_9133,LMAN1L_79748,LOC390730_390730,NUP85_79902,GGA3_23163,RAB12_201475,SBNO2_22904,SYNJ1_8867,UBE2G2_7327,…
ALAD_210		1	1	1	1	1		NA	ACPP_55,ACTR6_64431,ANKS1B_56899,CANT1_124583,CSTP2_1481,DAPP1_27071,FAM129A_116496,FANK1_92565,GPHN_10243,GPR109B_8843,ITGA9_3680,KIAA1267_284058,KRT72_140807,LOC100131991_100131991,LOC100132086_100132086,LOC645227_645227,LOC645478_645478,LOC728621_728621,LOC729532_729532,LRRC2_79442,MRPL27_51264,NUP210L_91181,PCDHB9_56127,PKD1L3_342372,PPIL2_23759,PTPRV_148713,RORA_6095,TTYH2_94015,UQCRH_7388,U…	NA	BOLL_66037,KIAA1147_57189,MTA1_9112,SMC2_10592,TTC17_55761,ZNF585A_199704	NA	MEGF6_1953,TNFRSF1B_7133,PM20D1_148811,ACVR1_90,LOC285141_285141,SLC41A3_54946,TF_7018,KIAA1712_80817,LOC389300_389300,TNPO1_3842,LOC728779_728779,BRD8_10902,LOC643623_643623,NCOA7_135112,PNOC_5368,PRKG1_5592,LOC100129580_100129580,PSMAL_219595,KLRK1_22914,LOC100130906_100130906,LOC729894_729894,BNIP2_663,A2BP1_54715,PAPD5_64282,GFAP_2670	NA	RNF19B_127544,RLF_6018,TMCO2_127391,PIK3R3_8503,LOC100133124_100133124,DHCR24_1718,SOAT1_6646,LOC100128453_100128453,LOC440993_440993,TM4SF19_116211,KIAA0141_9812,SLC25A27_9481,RBM16_22828,ANKMY2_57037,LOC100127891_100127891,DPY19L4_286148,ACSL5_51703,LOC729523_729523,MMP27_64066,MMP8_4317,MPHOSPH8_54737,SLC7A6_9057,LPO_4025
ALAS1_211		1	1	1	1	1		NA	ANAPC5_51433,ANKRD25_25959,C12orf26_84190,C14orf83_161145,C2orf57_165100,C6orf170_221322,CCDC147_159686,FAM129A_116496,IQSEC3_440073,KIAA0319L_79932,LOC100129345_100129345,LOC100130166_100130166,LOC100131944_100131944,LOC100133118_100133118,MDFI_4188,MRPS28_28957,NCAPD2_9918,OR5BS1P_390313,PAAF1_80227,PDIA4_9601,RAB21_23011,RNF7_9616,TGM4_7047,TMEM184B_25829,ZNF366_167465	NA	AP1M1_8907,AZI1_22994,C10orf63_219670,CCDC7_221016,CMTM1_113540,DLAT_1737,EPC1_80314,FLJ45974_401337,GPC5_2262,IGFBP1_3484,KIAA0515_84726,LOC100130472_100130472,LOC388514_388514,NDUFA9_4704,NFRKB_4798,NME1-NME2_654364,NUP188_23511,RBM5_10181,SUFU_51684,TGS1_96764,TMEM129_92305,TMEM68_137695,ZC3H4_23211,ZFYVE20_64145	NA	C1orf94_84970,OVGP1_5016,C1orf218_54530,KCNK2_3776,KIAA1383_54627,ZEB2_9839,ATG7_10533,PPP1R2_5504,ZCCHC4_29063,EMCN_51705,GZMK_3003,EIF4E1B_253314,FOXP4_116113,SLC25A27_9481,MAS1_4142,C7orf41_222166,CCM2_83605,NACAD_23148,PRKAR2B_5577,EIF3IP1_442720,EXTL3_2137,TRAM1_23471,CNBD1_168975,ANXA13_312,CTR9_9646,LOC100127946_100127946,CASC1_55259,C12orf42_374470,DLG7_9787,C14orf129_51527,UNC45A_55898,C…	NA	IWS1_55677,C6orf64_55776,LOC100132148_100132148,HDHD3_81932,BAZ1A_11177,C14orf24_283635,DSG4_147409,GDF5_8200
ALB_213		NA	1	1	NA	NA		NA	NA	NA	NA	NA	NA	NA	NA
ALCAM_214		1	1	1	1	1		NA	ALS2CL_259173,ANKRD5_63926,B4GALNT2_124872,C4orf28_133015,COG3_83548,FLJ32682_220081,FLJ40504_284085,GJA8_2703,HECW2_57520,LOC100132782_100132782,LOC158452_158452,LOC442221_442221,LOC57228_57228,LOC644159_644159,MAML2_84441,NXPH1_30010,SFRS4_6429,TAPBPL_55080,VAMP1_6843,ZNF193_7746,ZNF33A_7581	NA	ADAMTS12_81792,ATP5A1_498,BHMT2_23743,C6orf155_79940,CD86_942,CDCA8_55143,HPRTP2_3254,LARP1_23367,LOC100129278_100129278,LOC100129554_100129554,LOC100129976_100129976,LOC100131347_100131347,LUC7L_55692,MALL_7851,NDFIP2_54602,OR56A7P_81236,PA2G4P6_646083,PCBP3_54039,PFKM_5213,PWP1_11137,RNF130_55819,SCGB1D1_10648,THY1_7070,ZNF613_79898	NA	CERKL_375298,TMEM154_201799,SIDT2_51092,LOC100130906_100130906	NA	MRTO4_51154,LOC647996_647996,NEK10_152110,LOC730004_730004,SRD5A3_79644,MMRN1_22915,TRPV5_56302,MBOAT4_619373,DCTN6_10671,AZIN1_51582,TRIM3_10612,C11orf47_283294,C11orf74_119710,LOC100128837_100128837,ALKBH3_221120,CD6_923,VSX2_338917,LOC100130473_100130473,CYP19A1_1588,WDR73_84942,NKIRAS2_28511,ZNF385C_201181,ITGB4_3691,C21orf70_85395
ALDH16A1_126133		1	NA	1	NA	NA		NA	C6orf168_84553,CES7_221223,CLK4_57396,CUL4A_8451,DCLK3_85443,FRMD5_84978,GRAMD2_196996,GZMA_3001,HEATR2_54919,IFI44L_10964,ITGA2_3673,KIAA1086_23217,KRT123P_85344,KRT85_3891,LOC100129309_100129309,LOC100129836_100129836,LOC100130331_100130331,LOC100130942_100130942,LOC100131793_100131793,LOC100132280_100132280,LOC100132473_100132473,LOC392264_392264,LOC647109_647109,LOC727721_727721,LOC727939_727…	NA	ABCC5_10057,C14orf130_55148,CCDC125_202243,COL8A1_1295,CRTC1_23373,CSTB_1476,CTSZ_1522,DTWD1_56986,GAB2_9846,HLA-G_3135,LOC100128085_100128085,LOC100130906_100130906,LOC646522_646522,LOC730032_730032,LRRC36_55282,MYH16_84176,MYO1G_64005,MYO7B_4648,OR4K4P_79318,PCBD1_5092,PDGFC_56034,PIGF_5281,PPM1G_5496,PROX1_5629,RBM23_55147,SLC17A7_57030,TFB2M_64216,TMEM5_10329,ZNF263_10127,ZNF430_80264	NA	MYOM3_127294,GBP6_163351,QARS_5859,RFT1_91869,LOC730049_730049,MCF2L2_23101,NSUN2_54888,SRD5A1_6715,PRDM9_56979,CYP39A1_51302,AKAP7_9465,ATP6V1F_9296,BPGM_669,FLJ42291_346547,STK3_6788,CENPP_401541,ECM2_1842,VPS11_55823,HMBS_3145,GUCY2C_2984,WBP11_51729,LOC100130242_100130242,LOC100128079_100128079,CCL5_6352,PSCD1_9267,NLRP4_147945,TRIB3_57761,C20orf20_55257	NA	PXDN_7837,FAM124B_79843,CUL3_8452,LOC391560_391560,CEP63_80254,C4orf8_8603,PROM1_8842,C6orf129_154467,MAD2L1BP_9587,DBIL2_1624,LIPM_340654,ZC3H12C_85463,METAP2_10988,USP30_84749,FBXL10_84678,SERP2_387923,WDR22_8816,EXDL2_55218,BRF1_2972,TBC1D2B_23102,PIGQ_9091,SLC39A6_25800,ELP2_55250,KIAA1328_57536,TSHZ3_57616,LOC390940_390940,CERK_64781
ALDH18A1_5832		1	1	1	1	1		NA	ATP5C1_509,CCDC38_120935,CEACAM19_56971,CRTAP_10491,ELF5_2001,IFI44_10561,IL1RN_3557,LOC100131205_100131205,LOC100131521_100131521,LOC158452_158452,LOC652549_652549,MINPP1_9562,MLH3_27030,NCKAP1_10787,NEK1_4750,RUNX1T1_862,SEMA3D_223117	NA	AMFR_267,C18orf25_147339,DKFZp779O175_374899,EZR_7430,FERMT3_83706,KLHDC8A_55220,LOC100131449_100131449,LOC100131521_100131521,LOC100132895_100132895,LOC158452_158452,MRS2L_57380,NEK11_79858,PPARGC1A_10891,RALB_5899,RSF1_51773,STYXL1_51657,TMEM1_7109,UTS2D_257313	NA	RAP1GAP_5909,IL6R_3570,LOC400958_400958,ARHGAP25_9938,SCN9A_6335,NFE2L2_4780,LOC100130885_100130885,FAM116A_201627,RPL22L1_200916,NSUN2_54888,UNC5CL_222643,LOC100131851_100131851,LOC100131212_100131212,MLANA_2315,TRDMT1_1787,MS4A6E_245802,PAMCI_9182,NTS_4922,SPATA13_221178,C14orf129_51527,KIAA1024_23251,C15orf38_348110,CRHR1_1394,C18orf32_497661,CDH20_28316,LOC100131694_100131694,LOC100130374_100…	NA	KLHL21_9903,MKNK1_8569,OMA1_115209,PLA2G4A_5321,SLC5A6_8884,CAD_790,ATOH8_84913,LOC100133109_100133109,SCAP_22937,EIF5A2_56648,PIGG_54872,ZCCHC10_54819,LOC643836_643836,LOC100113407_100113407,LOC100128795_100128795,TYW1B_441250,LOC100130231_100130231,C9orf47_286223,AKR1B1P3_729347,GTF2H1_2965,CREB3L1_90993,OR4A46P_403252,ST3GAL4_6484,SNX19_399979,PLEKHA5_54477,EIF2B1_1967,GTF2H3_2967,TCTN2_79867,…
ALDH1A1_216		NA	1	1	1	1		NA	NA	NA	NA	NA	NA	NA	NA
ALDH1A2_8854		NA	1	1	1	1		NA	NA	NA	NA	NA	NA	NA	NA
ALDH1A3_220		1	1	1	1	1		NA	ABCB8_11194,CALB1_793,CBFA2T3_863,KBTBD10_10324,LDLRAD3_143458,LOC100132146_100132146,LOC391106_391106,LOC440389_440389,LOC645468_645468,LOC648921_648921,LOC729789_729789,PPIH_10465,PPME1_51400,PPP2CA_5515,PTGES_9536,RPL18A_6142,SMURF2_64750,TXNDC12_51060,UGT2B10_7365,VPS37C_55048	NA	ATP2A1_487,C6orf66_29078,LOC100130564_100130564,MECR_51102	NA	WNT2B_7482,SHE_126669,KCNJ13_3769,UBE2F_140739,LOC92345_92345,KLKB1_3818,LOC100131236_100131236,PCBD2_84105,LOC100129453_100129453,NUP153_9972,C6orf185_221262,LOC100128705_100128705,C9orf91_203197,CCDC86_79080,RASGRP2_10235,MCRS1_10445,KIF5A_3798,SNRP70_6625,LENG4_79143	NA	C1orf183_55924,C1orf110_339512,TRIM58_25893,FLJ44048_401024,TFG_10342,ABCC5_10057,5-HT3c2_389180,OSTN_344901,ADD1_118,ALDH5A1_7915,NUDT3_11165,GPR63_81491,TRMT11_60487,ENPP3_5169,C7orf50_84310,COBL_23242,LOC100128444_100128444,CPA1_1357,GRIN3A_116443,PHYHIPL_84457,FAM13C1_220965,PIK3C2G_5288,SORD_6652,TCF12_6938,HMG20A_10363,RBBP6_5930,CDRT4_284040,ELAVL3_1995,RFX1_5989,SHKBP1_92799,SHFM3P1_26226
ALDH1B1_219		1	1	1	1	1		NA	ACOT11_26027,ATG4B_23192,C4orf28_133015,CAPN3_825,CCDC42_146849,CDKL4_344387,CYS1_192668,FKBP9_11328,FLT1_2321,GANC_2595,GLDC_2731,KRT85_3891,LOC100128858_100128858,LOC392030_392030,LOC728450_728450,MTMR14_64419,NXF1_10482,PTTG4P_326315,RBM33_155435,RPL26_6154,SNHG1_23642,SYCN_342898,VPS39_23339,WDR74_54663,ZBTB25_7597,ZNFX1_57169	NA	BRPF3_27154,CGRRF1_10668,DGKD_8527,FLJ46481_389197,IQGAP3_128239,KIAA0692_23141,LOC100130868_100130868,LOC100132936_100132936,LOC387939_387939,LOC650157_650157,PCMTD1_115294,PTGES3_10728,RD3_343035,TBX19_9095	NA	PPARG_5468,LOC642329_642329,BDH2_56898,BRD9_65980,SSBP2_23635,SLIT3_6586,LOC100133108_100133108,TMEM30A_55754,FAM54A_113115,SLC22A2_6582,PARK2_5071,LOC392843_392843,LOC100128299_100128299,SVIL_6840,FOLR1_2348,CLPB_81570,LRMP_4033,GPR137C_283554,BTBD7_55727,LOC400347_400347,MGC15885_197003,KIF7_374654,UBTF_7343,SHCL1_6466,AZI1_22994,C18orf22_79863,SH3GL1_6455,TSPAN16_26526,NLRP5_126206,SOX12_6666,…	NA	DOCK7_85440,SV2A_9900,TAF1B_9014,VPS54_51542,LOC51252_51252,NEK10_152110,ATG3_64422,SLC35A5_55032,RANBP17_64901,LOC643836_643836,ZFP41_286128,LOC100132781_100132781,C10orf110_55853,IDI1_3422,PCGF6_84108,LOC100130460_100130460,CSRP3_8048,C11orf53_341032,ORAI1_84876,FGF9_2254,STK24_8428,CPSF2_53981,PML_5371,ABCA3_21,KIFC3_3801,MED16_10025,LOC727780_727780,DMKN_93099,KPTN_11133,ZNF541_84215,SRC_6714
ALDH1L1_10840		NA	1	1	1	1		NA	NA	NA	NA	NA	NA	NA	NA
ALDH1L2_160428		1	1	1	1	1		NA	CCDC52_152185,FLJ25770_339965,G6PC_2538,INTS7_25896,LOC100128706_100128706,LOC100130710_100130710,LOC100131012_100131012,LOC126235_126235,LOC645733_645733,MPPED2_744,NOTCH2_4853,PKP2_5318,SLC25A16_8034,TGM4_7047,UACA_55075,WDR52_55779	NA	C20orf116_65992,C22orf25_128989,CCL8_6355,CD180_4064,CDCA7_83879,CXCL12_6387,EFEMP1_2202,FLJ16287_162962,FLJ16641_389170,GML_2765,GRAMD1C_54762,HBP1_26959,LOC100131507_100131507,LOC391636_391636,LOC644841_644841,PPIE_10450,PRDM6_93166,PTPN13_5783,RABIF_5877,RAPH1_65059,RGS12_6002,SCN10A_6336,SEC23IP_11196,SLC23A2_9962,SLC45A1_50651,SORCS1_114815,SOX5P_6661,TCEA3_6920,TMBIM4_51643,TMEM166_84141,US…	NA	LOC727941_727941,LAD1_3898,LOC100129101_100129101,CD55_1604,LOC100131051_100131051,SACM1L_22908,LOC131054_131054,CBR4_84869,CKMT2_1160,C6orf91_345930,PRAGMIN_157285,EEF1D_1936,LOC389705_389705,PDSS1_23590,FLJ37201_283011,CCNJ_54619,ZNF518A_9849,ZNF214_7761,LOC390403_390403,C14orf179_112752,LOC390588_390588,FAM33A_348235,MRC2_9902,MAP4K1_11184,C20orf23_55614,PFDN4_5203	NA	DEPDC1_55635,LOC391137_391137,C1orf116_79098,RPS27A_6233,LOC647016_647016,ATP6V1B1_525,LOC647996_647996,PPIG_9360,LOC129881_129881,TRAF3IP1_26146,PLCD1_5333,CD96_10225,LOC100129984_100129984,LOC100129344_100129344,SRD5A3_79644,TMEM165_55858,TRPC3_7222,RPP40_10799,KLC4_89953,PEX1_5189,INTS10_55174,RIPK2_8767,C8orf38_137682,LOC347193_347193,GOLGA2_2801,CCDC6_8030,CPT1A_1374,PANX1_24145,AMDHD1_14419…
ALDH2_217		1	1	1	1	1		NA	AMACR_23600,C1orf142_116841,C1QTNF3_114899,CEP70_80321,EXOSC3_51010,GCA_25801,KCNC4_3749,LOC440518_440518,PACS1_55690,PCDH21_92211,RFX1_5989,Rgr_266747,SAMD3_154075,SLFN14_342618,TNKS2_80351,ZBP1_81030	NA	ASXL1_171023,CACNA2D2_9254,CCAR1_55749,CHRNA2_1135,EAF1_85403,FBN3_84467,FOXN4_121643,GP6_51206,HOOK3_84376,LOC100127913_100127913,LOC100129358_100129358,LOC402198_402198,LOC644269_644269,LOC646090_646090,MTPN_136319,NCOA6_23054,NDUFB10_4716,RBM44_375316,SRD5A1_6715,TAC3_6866,TAS1R2_80834,TTLL2_83887,TUBGCP4_27229	NA	PLA2G2D_26279,YRDC_79693,OVGP1_5016,GSK3B_2932,TRIM42_287015,WDR19_57728,SLC10A4_201780,TMEM174_134288,RNF44_22838,AGXT2L2_85007,RAET1G_353091,NFE2L3_9603,SFRP1_6422,LOC92973_92973,MCART1_92014,PLXDC2_84898,VCL_7414,LOC728475_728475,ATRNL1_26033,AMPD3_272,USP47_55031,LOC729204_729204,CCDC53_51019,EFHA1_221154,FLJ31945_440137,SFTPH_253970,LIN52_91750,VPS39_23339,TMEM87A_25963,PTPLAD1_51495,SNTB2_6…	NA	MERTK_10461,DLEC1_9940,LOC730004_730004,ATP10D_57205,TMEM144_55314,LOC100129957_100129957,SFRP4_6424,LOC100130988_100130988,POR_5447,CROT_54677,STAR_6770,AGPAT2_10555,C15orf27_123591,ETFA_2108,LGALS9_3965,CYB5A_1528,LDLR_3949,POLR3F_10621
ALDH3A1_218		NA	1	1	1	1		NA	NA	NA	NA	NA	NA	NA	NA
ALDH3A2_224		1	1	1	1	1		NA	ACAD8_27034,ATMIN_23300,BRDT_676,C15orf40_123207,C1orf88_128344,CEACAM19_56971,CORO1C_23603,F2_2147,GCG_2641,GNPDA1_10007,HOMEZ_57594,HSH2D_84941,LOC100128129_100128129,LOC100131270_100131270,LRBA_987,MINPP1_9562,OR51F1_256892,OR51N1P_119696,OR9G4_283189,PET112L_5188,PTPRH_5794,RAPGEF3_10411,RARS_5917,RAVER2_55225,REEP1_65055,RHBDL3_162494,RNF14_9604,RPAP3_79657,SLC45A4_57210,SLC8A1_6546	NA	ATG10_83734,ATG9B_285973,BRI3_25798,C21orf63_59271,COX4I1_1327,F2R_2149,ILDR1_286676,KRT33A_3883,KRT84_3890,LIN7A_8825,LINGO1_84894,LMO3_55885,LOC100128248_100128248,LOC100129509_100129509,LOC442267_442267,LOC645638_645638,LPO_4025,MAN2A1_4124,MIP_4284,MRPS27_23107,NLE1_54475,OR2AG1_144125,PYROXD1_79912,RPP30_10556,TMEM98_26022	NA	MEGF6_1953,LOC130355_130355,GORASP2_26003,LOC100131711_100131711,ADAMTS9_56999,GPR156_165829,TOPBP1_11073,LOC100129696_100129696,PLSCR4_57088,RAPGEF2_9693,C5orf21_83989,LOC728586_728586,LOC729105_729105,NOTCH4_4855,PRG-3_54886,SVIL_6840,LOC100133264_100133264,LOC100132695_100132695,LOC643923_643923,SETD1B_23067,LOC729449_729449,MAST1_22983,HPN_3249,ZNF331_55422,APOBEC3G_60489	1	LASS6_253782,LOC100127923_100127923,EFHD1_80303,PARL_55486,FOXI1_2299,LOC100131257_100131257,OSBPL3_26031,STEAP2_261729,GTPBP10_85865,ATP6V1B2_526,MLANA_2315,KLF6_1316,LOC727960_727960,INPP5A_3632,OR10D5P_79488,TNFSF13B_10673,LOC644800_644800,SLC47A2_146802,LOC100129753_100129753,EIF4A1P_54052
ALDH3B1_221		NA	NA	1	NA	NA		NA	NA	NA	NA	NA	NA	NA	NA
ALDH3B2_222		1	1	1	1	1		NA	CDCA2_157313,KIAA0133_9816,LOC100129645_100129645,LOC100133168_100133168,LOC131973_131973,LOC724038_724038,RAET1G_353091,TAF5L_27097,ZNF568_374900	NA	ATP6V0B_533,CLUAP1_23059,FADS3_3995,FAM101A_144347,LOC388910_388910,LOC92755_92755,OR56A3_390083,PHC3_80012,PTRH2_51651,RFC2_5982,SIX2_10736,TRIM15_89870	NA	PHC2_1912,C8B_732,SNORD45B_26804,LOC729987_729987,ARHGAP30_257106,GOLT1A_127845,EPRS_2058,COMMD1_150684,KCNIP3_30818,PASK_23178,SATB1_6304,MGLL_11343,WDR19_57728,LOC100127906_100127906,CPE_1363,ADAMTS16_170690,PART1_25859,FLJ12595_80060,PDE8B_8622,TSLP_85480,C6orf134_79969,LOC646702_646702,FOXO3_2309,AKAP7_9465,TAAR4P_503612,ChGn_55790,TMEM68_137695,TGS1_96764,DNAJC5B_85479,LRRC14_9684,C9orf128_3…	NA	RUFY3_22902,TNKS1BP1_85456
ALDH4A1_8659		1	NA	NA	NA	NA		NA	ACCN2_41,ACTBP4_64,AP3D1_8943,ARL6_84100,ATP1A2_477,B4GALT4_8702,C18orf25_147339,C1orf128_57095,C5orf33_133686,C9orf57_138240,CNNM2_54805,COL6A1_1291,COMMD1_150684,CSNK1E_1454,DDX46_9879,DIS3_22894,DNAJB13_374407,DOK4_55715,DYDC2_84332,EFHA2_286097,ELAVL1_1994,ENY2_56943,EPHA8_2046,GALNT5_11227,GHSR_2693,GOLM1_51280,GTPBP8_29083,HCN1_348980,HINT1_3094,HMBS_3145,HMGCL_3155,HYOU1_10525,IL17RE_13201…	NA	ADRBK2_157,AQP7_364,C2orf65_130951,C3orf58_205428,CDK4_1019,CFL1_1072,COL13A1_1305,DNAH10_196385,FAM119B_25895,FAM33A_348235,FAM71F2_346653,FLJ39660_284992,ISL1_3670,KLRC4_8302,LIPJ_142910,LOC100128489_100128489,LOC100128706_100128706,LOC100128729_100128729,LOC100131112_100131112,LOC100131127_100131127,LOC100131677_100131677,LOC149501_149501,LOC401705_401705,LOC644192_644192,LOC731945_731945,LYST…	NA	C1orf151_440574,UROD_7389,CASQ2_845,LAMC1_3915,PIGR_5284,TRIM58_25893,LPIN1_23175,WDR43_23160,NLRC4_58484,LOC647038_647038,UGCGL1_56886,CDCA7_83879,AOX2_344454,SGPP2_130367,NUP210_23225,LOC100131568_100131568,TBC1D23_55773,CD200R1_131450,NLGN1_22871,TARS_6897,FAM83B_222584,LOC643749_643749,TRAF3IP2_10758,RNF146_81847,ZNRF2_223082,LOC100130673_100130673,KIAA0241_23080,LOC653175_653175,LOC100132653…	NA	OMA1_115209,RPL5_6125,LOC391076_391076,KLHL20_27252,LOC100128581_100128581,CENPL_91687,RASAL2_9462,CD46_4179,SDC1_6382,FLJ13305_84140,ACTR2_10097,LOC100131832_100131832,UBE2E3_10477,IGFBP5_3488,RQCD1_9125,FAM3D_131177,C3orf27_23434,LOC730218_730218,RBPJ_3516,LOC644196_644196,LOC643974_643974,UGT8_7368,PHF17_79960,LOC100131553_100131553,LOC441097_441097,DDX46_9879,SOX30_11063,SFXN1_94081,C6orf205_…
ALDH5A1_7915		1	1	1	1	1		NA	ASPH_444,AZIN1_51582,B4GALNT4_338707,BIRC6_57448,C19orf47_126526,CASP10_843,CCDC83_220047,CORO1C_23603,COX4NB_10328,DDI2_84301,FAM12A_10876,HUNK_30811,LOC100128021_100128021,LOC388795_388795,LOC388906_388906,LOC642597_642597,MAP9_79884,MLZE_56169,MNS1_55329,OR5G4P_81192,OR5G5P_81191,PLAT_5327,PPT2_9374,RFXDC2_64864,SDCCAG8_10806,SLC22A13_9390,SLC39A11_201266,TEX9_374618,TMEM63B_55362,YIPF1_54432,…	NA	ARHGAP29_9411,ATP6V1B1_525,FASTKD2_22868,FHL3_2275,HBS1L_10767,LOC391160_391160,LOC645705_645705,MIP_4284,RCOR3_55758,TMCO5_145942,TRAF5_7188,TRPC7_57113	NA	DDOST_1650,LOC400769_400769,C4orf28_133015,IL20RA_53832,FAM62B_57488,C8orf37_157657,HABP4_22927,LOC100129976_100129976,PDRG1_81572,RALY_22913,RFPL1S_10740,RFPL1_5988	NA	KIAA1804_84451,PHLDB2_90102,LOC100132922_100132922,C4orf18_51313,PCDHGA1_56114,PCDHGA2_56113,PCDHGA3_56112,PCDHGB1_56104,PCDHGA4_56111,PCDHGB2_56103,PCDHGA5_56110,PCDHGB3_56102,PCDHGA6_56109,PCDHGA7_56108,PCDHGB4_8641,PCDHGA8_9708,PCDHGB5_56101,PCDHGA9_56107,PCDHGB6_56100,PCDHGA10_56106,PCDHGB7_56099,PCDHGA11_56105,PCDHGA12_26025,PCDHGB9P_84055,SPINK1_6690,GPNMB_10457,LOC100131980_100131980,CTSB_…
ALDH6A1_4329		1	1	1	1	1		NA	BASP1_10409,CARD8_22900,CCDC70_83446,CD163_9332,DCDC5_196296,DDX60_55601,EPHA8_2046,ETNK1_55500,GFAP_2670,HRASLS_57110,KIAA0133_9816,KIF9_64147,LOC348958_348958,LOC400451_400451,OR10T2_128360,OR7E108P_81363,ORAI2_80228,RFXDC2_64864,SETD1B_23067,SPATA21_374955,TEX9_374618	NA	APC_324,C9orf11_54586,DSEL_92126,LOC100127930_100127930,MED23_9439,MKL1_57591,PCDHGA1_56114,PCDHGA2_56113,RHOU_58480,ROS1_6098,SENP2_59343,STX2_2054,TSPAN19_144448,YARS2_51067	NA	PODN_127435,HSD3B1_3283,LOC100131990_100131990,CGGBP1_8545,MFSD1_64747,ADIPOQ_9370,RALA_5898,LOC392030_392030,LOC100128613_100128613,TMPRSS13_84000,LOC100132543_100132543,P2RX4_5025,ETFA_2108,CACNG3_10368,SLC12A3_6559,ZNF676_163223	NA	APITD1_378708,MYOM3_127294,CLCA3_9629,CHD1L_9557,PPP2R5A_5525,C1orf75_55248,C1orf95_375057,C1orf100_200159,PRPF40A_55660,IL17RB_55540,RBP2_5948,SLIT2_9353,NFXL1_152518,LOC643974_643974,LOC100128026_100128026,RAPGEF2_9693,LOC653794_653794,HSP90AA6P_441051,REEP5_7905,HMMR_3161,ZNF354A_6940,HIVEP1_3096,ANKS1A_23294,MAD2L1BP_9587,GNG5P_2789,LOC100128208_100128208,LOC100130988_100130988,ZNF498_221785,…
ALDH7A1_501		1	1	1	1	1		NA	ACTL8_81569,ADORA2A_135,AIFM3_150209,APOM_55937,C20orf96_140680,C8B_732,CEP350_9857,CNTN1_1272,DYNLRB2_83657,GRTP1_79774,GUCY1A3_2982,KIAA0692_23141,KIAA1026_23254,LOC100128706_100128706,LOC100129193_100129193,LOC643659_643659,LRRC36_55282,MPN2_339501,MRPS29P2_359774,NLN_57486,NPAS3_64067,OXER1_165140,PGLYRP4_57115,PPP1R1A_5502,PPT2_9374,SERINC1_57515,SF3B1_23451,SPRR1B_6699,STAG3L4_64940,TGM4_70…	NA	ALDH1A2_8854,ARFIP1_27236,C21orf66_94104,C6orf125_84300,CAV3_859,CD300E_342510,CPEB3_22849,EXOC4_60412,GUCA1B_2979,IHPK3_117283,KRT85_3891,LAP3_51056,LOC100128081_100128081,LOC100129262_100129262,LOC100131417_100131417,LOC100131699_100131699,LOC284120_284120,LOC642319_642319,LOC644976_644976,LOC645513_645513,LOC646012_646012,MB_4151,MBOAT5_10162,MOGAT1_116255,NME1-NME2_654364,NME2_4831,NTRK3_4916…	NA	LPPR4_9890,ABCG8_64241,SCN7A_6332,LOC100131990_100131990,LOC100131940_100131940,KRT18P41_345430,LOC389370_389370,TMEM60_85025,TP53INP1_94241,DKFZp667F0711_399716,KIN_22944,RTKN2_219790,C10orf56_219654,BUB3_9184,LOC645705_645705,KRT82_3888,PCK2_5106,SOS2_6655,LOC92017_92017,MAP3K14_9020,MARK4_57787,LGALS2_3957,APOBEC3H_164668	NA	CLSTN1_22883,RHBDL2_54933,SMCP_4184,IVL_3713,LOC391124_391124,LOC391672_391672,TDO2_6999,C4orf41_60684,LOC100130942_100130942,LOC100131914_100131914,STEAP2_261729,LOC100129100_100129100,CSRP3_8048,LOC729643_729643,TMEM24_9854,CLEC6A_93978,SLCO1C1_53919,DRAM_55332,ANKS3_124401,SEC11C_90701,C20orf79_140856,MRPS11P1_128774,SRC_6714
ALDH8A1_64577		1	1	1	1	1		1	ACCN2_41,BTNL9_153579,C6orf184_221261,CEP192_55125,COG7_91949,CYP27A1_1593,EARS2_124454,FLJ37396_285754,GGA2_23062,HCN2_610,LOC100128831_100128831,LOC100129998_100129998,LOC100130846_100130846,MYBL2_4605,OR3A4_390756,PLSCR2_57047,PTGFRN_5738,RHBDF2_79651,UBFD1_56061,VPS8_23355,ZNF227_7770,ZNF479_90827	NA	ALG11_440138,ATP7B_540,BMPER_168667,HOTAIR_100124700,KIAA1614_57710,NEK5_341676,UTP14C_9724,ZFYVE21_79038	NA	ICMT_23463,FRAP1_2475,ZNF326_284695,IL24_11009,AHCTF1_25909,SULT6B1_391365,SCN1A_6323,TTN_7273,FAM124B_79843,LOC100131253_100131253,LOC100130207_100130207,C3orf63_23272,MRAS_22808,PDGFRA_5156,LOC100129957_100129957,LOC100131073_100131073,EDN1_1906,DEK_7913,LOC340192_340192,ZNF165_7718,LOC728527_728527,LOC729178_729178,LOC442668_442668,IMPDH1_3614,PTGS1_5742,TMEM26_219623,STOX1_219736,HOM-TES-103_…	1	HRB_3267,POU1F1_5449,KPNA4_3840,STK32A_202374,DPYSL3_1809,NT5E_4907,SNX14_57231,SNHG5_387066,HBS1L_10767,LOC100132735_100132735,GPR124_25960,LOC642343_642343,C14orf83_161145,RPL7AP5_326309,FAM14A_83982,DYNC1H1_1778,WDR73_84942,NMB_4828,ZNF592_9640,AXIN1_8312,ITGAX_3687,RANBP3_8498,OR7A18P_81081,ZNF229_7772,RIN2_54453,NDUFV3_4731,PIWIL3_440822
ALDH9A1_223		1	1	1	1	1		NA	ACP2_53,ACTG1_71,AGTRAP_57085,AP3S2_10239,BCDIN3D_144233,C15orf43_145645,CARD8_22900,CAT_847,DIRC3_729582,FBXO42_54455,GPR1_2825,GPR37L1_9283,JAM2_58494,LOC100129836_100129836,LOC399881_399881,LOC653381_653381,LOC728203_728203,MAP3K6_9064,MYO6_4646,NDUFS2_4720,RAP1GDS1_5910,RFXDC2_64864,SERPINA3_12,SKP1_6500,SLC26A2_1836,SMARCE1_6605,TMEM144_55314,TRIM66_9866,UNG_7374,WDR16_146845	NA	C11orf73_51501,FLJ20699_55020,LOC100128305_100128305,RNPEPL1_57140,RSF1_51773,TRIM24_8805,ZSCAN23_222696	NA	MEGF6_1953,RAP1GAP_5909,CHRM3_1131,LOC729897_729897,SCN9A_6335,ATXN7_6314,MGLL_11343,EIF4A2_1974,SEPT11_55752,LOC100130882_100130882,AGXT2L2_85007,UBE2H_7328,ASAH1_427,LOC100132809_100132809,CTSL3_392360,INPP5A_3632,FOLR1_2348,PPP1R1A_5502,KL_9365,WDHD1_11169,SOCS4_122809,C14orf32_93487,KIAA1737_85457,MYO9A_4649,ETFA_2108,C15orf38_348110,ZNF521_25925,MPST_4357	NA	MRTO4_51154,OPRD1_4985,LOC100129402_100129402,LOC729406_729406,CAB39_51719,LOC730218_730218,PELO_53918,LOC100130968_100130968,C6orf165_154313,SAS-ZFAT_594840,ECHDC3_79746,ANKRD30A_91074,ZNF215_7762,C11orf68_83638,KIAA0528_9847,KRT71_112802,UTP20_27340,KIAA1033_23325,APPL2_55198,OCC-1_387882,TCHP_84260,FLJ20674_54621,GLRX5_51218,RFXDC2_64864,LOC390586_390586,TEX9_374618,SERPINB2_5055,FCGBP_8857,LO…
ALDOA_226		1	NA	NA	NA	NA		NA	ABCA10_10349,ABCC11_85320,ABCC6_368,ABTB2_25841,ACOX2_8309,ADH4_127,ADH7_131,AGTRAP_57085,AIP_9049,AMACR_23600,ANKAR_150709,APPL1_26060,AQP11_282679,ARCN1_372,ARFGAP1_55738,ASL_435,BCAR3_8412,BIN2_51411,BPGM_669,C11orf60_56912,C11orf74_119710,C13orf23_80209,C20orf118_140711,C20orf132_140699,C20orf66_343629,C21orf57_54059,C22orf24_25775,C2orf58_285154,C3orf63_23272,CBX3_11335,CENTD1_116984,CETP_10…	NA	ACLY_47,ANKRD13C_81573,APLP2_334,ARL9_132946,ARMC5_79798,BTD_686,C10orf83_118812,C11orf75_56935,C19orf12_83636,C1orf185_284546,C2orf58_285154,C4orf20_55325,C5orf25_375484,C7orf31_136895,C7orf55_154791,C8orf38_137682,CABP5_56344,CAND2_23066,CARD14_79092,CCDC102A_92922,CCDC129_223075,CCDC60_160777,CCNF_899,CCT2_10576,CD72_971,CDH17_1015,CDS1_1040,CEP72_55722,CLNS1A_1207,COL20A1_57642,COL5A2_1290,CO…	NA	VPS13D_55187,HMGCL_3155,CATSPER4_378807,NCDN_23154,TRIT1_54802,TTC22_55001,PRKAA2_5563,EFCAB7_84455,KRT8P21_126811,NEXN_91624,RORC_6097,KRT8P28_391099,PMF1_11243,CD84_8832,LOC643330_643330,LOC100132738_100132738,LOC100130502_100130502,SASP_151516,NAGK_55577,MTHFD2_10797,C2orf64_493753,LOC100131736_100131736,DYNC1I2_1781,HAT1_8520,NUP35_129401,STK17B_9262,NDUFS1_4719,MOGAT1_116255,LOC100129750_100…	NA	MTHFR_4524,NPPA_4878,ELA2A_63036,FBLIM1_54751,LOC100129621_100129621,ZBTB40_9923,RCAN3_11123,FOXJ3_22887,CYP4A11_1579,RAB3B_5865,TMEM59_9528,C1orf173_127254,RABGGTB_5876,ASB17_127247,ODF2L_57489,FNBP1L_54874,OVGP1_5016,KCND3_3752,RC3H1_149041,ATP2B4_493,IL10_3586,CR1_1378,LOC728510_728510,ZNF496_84838,COLEC11_78989,CNNM4_26504,ITGA4_3676,ANKAR_150709,KCTD18_130535,LOC389073_389073,SLC19A3_80704,K…
ALDOAP1_391538		NA	1	1	1	1		NA	NA	NA	NA	NA	NA	NA	NA
ALDOAP2_228		NA	1	1	1	1		NA	NA	NA	NA	NA	NA	NA	NA
ALDOB_229		NA	1	1	1	1		NA	NA	NA	NA	NA	NA	NA	NA
ALDOC_230		1	NA	NA	NA	NA		NA	BNIP1_662,FLJ31306_379025,FLJ32784_127731,GNA11_2767,LOC100130789_100130789,LOC729406_729406,PDC_5132,THPO_7066,VISA_57506	NA	AFAP1L2_84632,ANKS1B_56899,KCNJ4_3761,LOC442161_442161,OR6C72P_403288,SAMD8_142891,SDSL_113675	NA	TAS1R3_83756,LOC728448_728448,TAGLN2_8407,ZC3H8_84524,ZC3H6_376940,LY86_9450,LOC100128312_100128312,WTAP_9589,HSF1_3297,APBB1_322,ARHGEF17_9828,FRMD5_84978,KRT41P_8686,CST8_10047,LOC128820_128820,TUBAP_54016,ASLL_436	NA	EXOSC10_5394,KIAA0090_23065,CTH_1491,TRIP12_9320,FBXO36_130888,LOC100130957_100130957,LOC728723_728723,ACSL6_23305,COX19_90639,CHCHD3_54927,BICD2_23299,TXNDC4_23071,ZDHHC6_64429,IGSF22_283284,KRAS_3845,PSMD9_5715,MAP3K3_4215,DOK6_220164,PKNOX1_5316
ALG1_56052		1	1	1	1	1		NA	AP2B1_163,CDC42SE2_56990,HNRPUL2_221092,LOC100128826_100128826,LOC100129836_100129836,SDCCAG8_10806,SMARCE1_6605,TXNL4B_54957	NA	ABCA12_26154,AGGF1_55109,CHEK2_11200,DTWD1_56986,ERCC2_2068,FAM57A_79850,LOC100127897_100127897,LOC100128829_100128829,LOC158452_158452,LOC648405_648405,PRDM5_11107,PSCD4_27128,RBM23_55147,XPC_7508	NA	RAP1GAP_5909,SLC30A10_55532,ERBB4_2066,RQCD1_9125,GAL3ST2_64090,LOC344595_344595,HTT_3064,KIAA1109_84162,ST7_7982,LOC100131212_100131212,CYP7B1_9420,CTSL3_392360,ZDHHC6_64429,SMPD1_6609,RAG2_5897,C11orf74_119710,LOC100128837_100128837,DNM1L_10059,YARS2_51067,INHBC_3626,RAB2B_84932,SOCS4_122809,ETFA_2108,IQGAP1_8826,LOC100133337_100133337,LOC100129842_100129842,RALY_22913,C20orf20_55257,WDR4_10785…	NA	LOC391524_391524,GNAI2_2771,LOC727995_727995,KIAA0372_9652,EIF4E1B_253314,TREML4_285852,KIAA2026_158358,LOC730110_730110,INVS_27130,KIAA0280_23201,DDX55_57696,FLT3_2322,NUP85_79902,GGA3_23163,LOC147710_147710,CACNA1I_8911
ALG10_84920		1	NA	NA	NA	NA		NA	AACS_65985,AGBL3_340351,APOBEC1_339,B4GALNT2_124872,BCAS3_54828,C1orf77_26097,CDC2L6_23097,CLCC1_23155,COG3_83548,CYS1_192668,FLJ10292_55110,GPR103_84109,HCN2_610,HIP1_3092,KCNMB3_27094,KIAA1975_119385,KLRA1_10748,LOC100129730_100129730,LOC100130590_100130590,LOC100132473_100132473,LOC729851_729851,MAPK8IP1_9479,MLL3_58508,MSX2_4488,NR2F2_7026,ORC1L_4998,OXA1L_5018,PALMD_54873,SDHB_6390,SLC25A25_…	NA	C3orf17_25871,CALCRL_10203,CCDC57_284001,COG8_84342,FAM49B_51571,FGF23_8074,FGF9_2254,HTR7_3363,KCNA1_3736,KLHL5_51088,KPNA6_23633,LEF1_51176,LOC100130473_100130473,LOC341112_341112,LOC729723_729723,SRBD1_55133,TBX1_6899,TGFBI_7045,TRIM16L_147166,TRIM33_51592,VPS4A_27183,ZDHHC20_253832	NA	BRP44_25874,IQWD1_55827,LOC100129402_100129402,ITGB1BP1_9270,LYPD1_116372,SCN9A_6335,LOC132205_132205,WDR52_55779,SIDT1_54847,PRELID2_153768,GPR63_81491,FAM133B_257415,FOXP2_93986,CNOT7_29883,C9orf7_11094,PSAP_5660,LOC728658_728658,FERMT3_83706,P2RY6_5031,LOC100130906_100130906,NUP37_79023,TC2N_123036,C15orf38_348110,RHBDF1_64285,ZNF75A_7627,RAB11FIP4_84440,C20orf20_55257,CECR6_27439,PEX26_55670	NA	LAMC1_3915,GNAI2_2771,XRN1_54464,ATR_545,CTBP1_1487,LOC643974_643974,TRPC3_7222,KIF24_347240,MPHOSPH1_9585,C11orf68_83638,EIF1AD_84285,PTPRB_5787,TCHP_84260,GIT2_9815,ANKRD13A_88455,FLJ40142_400073,TCTN2_79867,CAMTA2_23125,C17orf75_64149,PSMD11_5717,CYB5A_1528
ALG11_440138		NA	1	1	1	1		NA	NA	NA	NA	NA	NA	NA	NA
ALG12_79087		1	1	1	1	1		NA	ASCC3_10973,BSCL2_26580,C4orf20_55325,CCDC129_223075,FBXL13_222235,FLJ25770_339965,HNRPUL2_221092,LOC100129088_100129088,LOC100130480_100130480,LOC100132742_100132742,LOC653381_653381,NEK1_4750,NISCH_11188,NQO2_4835,SERPINF1_5176,TMED10_10972,TTC9C_283237,WDFY1_57590,WDR47_22911	NA	AADACL4_343066,AGA_175,AGXT2L1_64850,C1QTNF7_114905,C3orf23_285343,EMP2_2013,FAM149B1_317662,FDPS_2224,FLJ20444_403323,FRK_2444,GUCY2G_390003,ID4_3400,ISX_91464,KIF9_64147,LCMT1_51451,LMNB1_4001,LOC100129101_100129101,LOC100129244_100129244,LOC100132634_100132634,LOC440585_440585,LOC653602_653602,LOC730168_730168,LRGUK_136332,LYRM7_90624,NMS_129521,PHBP1_5246,SEC16A_9919,SESN1_27244,SETP2_326277,…	NA	TMEM77_128338,PVRL4_81607,RAB3GAP1_22930,ALS2CR8_79800,C3orf42_84657,CENPE_1062,SLC36A1_206358,LOC728406_728406,PEX1_5189,C9orf156_51531,DPYSL4_10570,FERMT3_83706,P2RY6_5031,C12orf64_283310,FLT1_2321,WDHD1_11169,SOCS4_122809,CRAMP1L_57585,LOC100130480_100130480,LOC147670_147670,MAP3K7IP1_10454	NA	LOC727721_727721,PTPRU_10076,CYP4A11_1579,C1orf181_54680,ISG20L2_81875,REG3A_5068,ZBTB11_27107,RPL24_6152,SLCO5A1_81796,C10orf4_118924,API5_8539,TTC17_55761,NDUFC2_4718,ALG8_79053,LOC644467_644467,WDR22_8816,EXDL2_55218,SERPINA11_256394,B2M_567,TRIM69_140691,SRL_6345,WNT3_7473,LOC100131439_100131439,C17orf77_146723,NUP85_79902,GGA3_23163,ST6GALNAC2_10610,SAMHD1_25939
ALG14_199857		1	1	1	1	1		NA	FLJ33360_401172,LOC100129935_100129935,LOC390557_390557,LOC643329_643329,RUNX1T1_862,TRPC6_7225,ZNF137_7696	NA	CYP20A1_57404,DEFA6_1671,DHRS12_79758,DISC1_27185,FGF18_8817,HEBP1_50865,LMBRD1_55788,LOC100128558_100128558,LOC285550_285550,LOC728485_728485,LPO_4025,MDFIC_29969,NFYB_4801,PPAT_5471,RAPH1_65059,RRP12_23223,RSF1_51773,SCG3_29106,SOS2_6655,SPECC1L_23384	NA	CLIC4_25932,OPRD1_4985,TTC22_55001,IQGAP3_128239,ACTG2_72,CRBN_51185,LOC339902_339902,KCNAB1_7881,CORIN_10699,BRD9_65980,ERICH1_157697,GDPD5_81544,GALNT8_26290,WDHD1_11169,SOCS4_122809,C14orf32_93487,PLCB2_5330,ETFA_2108,KCTD5_54442,UBTF_7343,SHCL1_6466,C17orf57_124989,EPX_8288,LOC100130480_100130480,TGFB1_7040	NA	LOC728448_728448,TTF2_8458,ID2_3398,PPIG_9360,LOC129881_129881,DIRC3_729582,TUSC4_10641,CYB561D2_11068,LOC100129984_100129984,ROPN1B_152015,LOC730218_730218,AZGP1_563,MLANA_2315,LOC730110_730110,C10orf4_118924,GAS2_2620,PRKRIR_5612,WDR22_8816,EXDL2_55218,SLC25A29_123096,LOC100132995_100132995,FCGBP_8857,LOC147710_147710,C20orf177_63939,SUMO3_6612
ALG2_85365		1	NA	NA	NA	NA		NA	ANXA1_301,C16orf75_116028,C6orf105_84830,C8orf34_116328,CCL18_6362,DNTT_1791,FBXW8_26259,HEXB_3074,KCNJ4_3761,KIAA1377_57562,KRT84_3890,LMOD3_56203,LOC100131616_100131616,LOC100132782_100132782,LOC100133211_100133211,LOC284577_284577,LOC728796_728796,LOC729894_729894,LOC730102_730102,LOXL3_84695,LRIG3_121227,MLZE_56169,NR2F2_7026,NTRK2_4915,NUBP1_4682,OR10T2_128360,OR51N1P_119696,OR52Z1P_283110,S…	NA	ABI2_10152,ALS2CR8_79800,ANKRD34B_340120,ASH2L_9070,BTN2A2_10385,C20orf67_63935,DEFA4_1669,FLJ16287_162962,LCORL_254251,LOC728927_728927,MSH3_4437,NAALADL2_254827,PRDM14_63978,RAPH1_65059,RD3_343035,SESN3_143686,SH3GLB1_51100,SLC6A18_348932,TRIM61_391712,XRCC4_7518,XRN2_22803	NA	SLFNL1_200172,PCSK9_255738,NOTCH2_4853,BRP44_25874,IQWD1_55827,IL1RL2_8808,LOC100131991_100131991,LOC727890_727890,RAMP1_10267,BSN_8927,ZDHHC11_79844,BRD9_65980,FAM133B_257415,MUC17_140453,ANKRD46_157567,MGC39715_169166,C9orf135_138255,NPFFR1_64106,PPIAP19_390006,LOC89944_89944,NEUROD4_58158,KL_9365,GPC5_2262,PYGL_5836,ADCY9_115,TMC8_147138,FCHO1_23149,HRC_3270,SCAF1_58506,BRD1_23774,ZBED4_9889,L…	NA	MAGI3_260425,NGLY1_55768,HEG1_57493,ROPN1B_152015,CHIC2_26511,LOC100128169_100128169,HHLA1_10086,MLANA_2315,DNAJA1_3301,LOC729523_729523,RNF121_55298,TMEM5_10329,GLT8D2_83468,TCTN2_79867,C14orf179_112752,SGCA_6442,LOC647055_647055,ARHGEF18_23370,IFNGR2_3460,MYH9_4627
ALG3_10195		1	NA	NA	NA	NA		NA	ATG4B_23192,BRCA1_672,C1orf57_84284,CCND3_896,CPSF2_53981,EPB41L3_23136,FANCC_2176,HRSP12_10247,IL17RE_132014,ING5_84289,KIAA0528_9847,KIAA1432_57589,KRT18P50_442236,LILRB5_10990,LOC100132473_100132473,LOC158452_158452,LOC653198_653198,LOC92345_92345,MSX2_4488,MYO9A_4649,SIRT2_22933,STRN3_29966	NA	ADAMTSL1_92949,ANXA2_302,C12orf35_55196,C1orf92_149499,CDV3_55573,CREBBP_1387,DOCK9_23348,ERLIN1_10613,GLO1_2739,IVD_3712,LOC100128098_100128098,LOC100129526_100129526,LOC100130499_100130499,LOC646274_646274,LOC650157_650157,LOC729581_729581,MAP2K6_5608,PPFIBP2_8495,RBP4_5950,RSPRY1_89970,SLC20A1_6574,TACR2_6865,TBX1_6899,ZNF98_148198	NA	C1orf130_400746,OPRD1_4985,SCP2_6342,OR10R2_343406,OR10R3P_391110,LOC649307_649307,OR10R1P_79513,HSP90AA3P_3322,OR6P1_128366,TNNT2_7139,TAF1B_9014,SCN9A_6335,HHLA2_11148,RYK_6259,TMEM44_93109,LOC100132805_100132805,LOC100133108_100133108,DPCR1_135656,C6orf122_401288,CTSL3_392360,LOC100129208_100129208,LOC100130906_100130906,ATP2B1_490,TRPV4_59341,ACADS_35,SOCS4_122809,C14orf32_93487,TMEM202_33894…	NA	LOC729817_729817,NRXN1_9378,LOC643496_643496,LOC100133109_100133109,LOC100130787_100130787,GUCY1B3_2983,LOC391771_391771,LOC100128312_100128312,SLC22A1_6580,EFR3A_23167,GARNL3_84253,ANKRD26_22852,CPT1A_1374,C12orf55_144535,EIF2B1_1967,TCTN2_79867,PPM1A_5494,IL4R_3566,SREBF1_6720,NF1_4763,NLRP9_338321,SYNJ1_8867
ALG5_29880		1	1	1	1	1		NA	ACSM5_54988,C4orf28_133015,CCDC52_152185,CES7_221223,EHMT1_79813,FAM126A_84668,GALNT8_26290,GNL2_29889,HELLS_3070,IRF8_3394,KLRA1_10748,LOC729122_729122,LOC732275_732275,LRRC17_10234,NDUFB3_4709,NISCH_11188,PPARD_5467,SDHB_6390,SOX5_6660,SPATS1_221409,UHRF1BP1_54887,WDR16_146845,ZNFX1_57169	NA	AKR1A1_10327,BCL2L11_10018,BXDC1_84154,C3orf14_57415,CNOT6_57472,CPNE8_144402,DGKD_8527,FBXL5_26234,GOT2_2806,HDHD2_84064,HMGCL_3155,LMBRD1_55788,LOC100128829_100128829,LOC100131263_100131263,LOC285550_285550,LPO_4025,NUDT6_11162,P2RX1_5023,PAWR_5074,PPM2C_54704,SLC22A4_6583,TRPA1_8989,TSPAN19_144448,WDR26_80232,WDR66_144406	NA	PCSK9_255738,NOTCH2_4853,IQGAP3_128239,BRP44_25874,IQWD1_55827,LYPD1_116372,GORASP2_26003,LOC100131991_100131991,LOC727890_727890,CBR4_84869,RASA1_5921,PEX1_5189,ANKRD46_157567,MGC39715_169166,PSAP_5660,PDDC1_347862,LOC89944_89944,DNM1L_10059,C14orf32_93487,TMEM202_338949,C15orf38_348110,GRB2_2885,C18orf45_85019	NA	OPRD1_4985,BTBD8_284697,RPAP2_79871,TTF2_8458,ID2_3398,CYP27A1_1593,EFHD1_80303,TUSC4_10641,CYB561D2_11068,WDR51A_25886,ROPN1B_152015,SLC41A3_54946,CTSB_1508,MLANA_2315,KIAA2026_158358,LOC730110_730110,BTAF1_9044,LOC100128837_100128837,CATSPER1_117144,SF3B2_10992,WDR22_8816,EXDL2_55218,VPS39_23339,TMEM87A_25963,RFWD3_55159,SBNO2_22904,ARHGEF18_23370,LOC729974_729974,ZNF337_26152,STX16_8675
ALG6_29929		1	1	1	1	1		NA	BUB1B_701,C8orf34_116328,CALCB_797,CARD8_22900,CHP_11261,EXDL1_161829,FANCC_2176,KRT223P_643115,KRT24_192666,LOC100133073_100133073,LOC729141_729141,LOC730338_730338,SLC4A7_9497,TAGLN3_29114,TEKT5_146279,TRIM66_9866,WDR16_146845,ZNF365_22891,ZNF430_80264	NA	ACSM2A_123876,DTWD1_56986,ESCO1_114799,FLJ22167_79583,LOC100132936_100132936,LOC284260_284260,OR4K4P_79318,TM9SF2_9375,TRIM14_9830,ZNF345_25850	NA	LOC100133029_100133029,OTUD7B_56957,RASAL2_9462,RIPK5_25778,KIAA1383_54627,KYNU_8942,FAM116A_201627,FLNB_2317,LOC285205_285205,BVES_11149,FOXO3_2309,ZDHHC14_79683,EIF3IP1_442720,RXRA_6256,P2RY6_5031,TUBGCP3_10426,C14orf126_112487,MIPOL1_145282,SOCS4_122809,C14orf32_93487,ALDH1A2_8854,GNRH2_2797	NA	PRNPIP_79033,LOC149501_149501,ETNK2_55224,RAB17_64284,IL17RB_55540,LOC375350_375350,CD96_10225,RABL3_285282,SLC15A2_6565,XRN1_54464,ATR_545,PLS1_5357,ECT2_1894,LOC730218_730218,WHSC1_7468,LOC100130067_100130067,NFXL1_152518,MFAP3L_9848,LRP2BP_55805,LOC643281_643281,TPD52L1_7164,MBOAT4_619373,NPAL2_79815,SAS-ZFAT_594840,MLANA_2315,KIAA2026_158358,LOC100049717_100049717,HABP4_22927,SET_6418,ASB13_7…
ALG8_79053		1	1	1	1	1		NA	CASP10_843,CLK4_57396,CPSF2_53981,GPR149_344758,LOC647109_647109,LOC728203_728203,LOC728767_728767,SDCCAG8_10806,TRIP4_9325,WBSCR22_114049	NA	AOF2_23028,BCL11A_53335,FLJ42280_401388,FLJ45422_441140,GLRB_2743,GPR17_2840,LIMS2_55679,LOC100128977_100128977,LOC100130906_100130906,LOC100131417_100131417,LOC283951_283951,LOC390988_390988,LOC728614_728614,LOC730024_730024,MYH16_84176,OR4K4P_79318,P2RX7_5027,PLVAP_83483,RALB_5899,RPGRIP1_57096,RXFP1_59350,SLC22A4_6583,UBE2I_7329,VSNL1_7447,ZNF263_10127,ZNF541_84215	NA	EPHA8_2046,LOC100133211_100133211,IQGAP3_128239,TNNT2_7139,SLC30A10_55532,LOC129293_129293,GTDC1_79712,LOC642340_642340,ALS2CR12_130540,FAM116A_201627,LOC344595_344595,RASA2_5922,BCHE_590,EIF4A2_1974,EMCN_51705,LOC100130394_100130394,BTN2A2_10385,BTN2A1_11120,SPDEF_25803,FOXO3_2309,PHF14_9678,LOC100128613_100128613,CORO2A_7464,TRDMT1_1787,C10orf35_219738,WBP11_51729,DNM1L_10059,YARS2_51067,RPGRIP…	NA	NCSTN_23385,ENAH_55740,LOC255130_255130,KLHL8_57563,LOC100130787_100130787,MMRN1_22915,LOC728442_728442,GUCY1B3_2983,LOC391722_391722,LOC391771_391771,TREML3_340206,UTRN_7402,LOC100129875_100129875,STMN2_11075,KIAA0515_84726,C9orf98_158067,MPHOSPH1_9585,OAT_4942,PLEKHA7_144100,WT1_7490,KIAA0528_9847,GTF2A2_2958,DMN_23336,PPL_5493,PLCB4_5332
ALG9_79796		1	1	1	1	1		NA	AMTN_401138,ATG4B_23192,C10orf105_414152,CPSF2_53981,FLJ40504_284085,GALNT11_63917,KRT223P_643115,LOC100131544_100131544,LOC158452_158452,LOC391539_391539,LOC441548_441548,LRIG3_121227,OTOP3_347741,PEX1_5189,PLEK2_26499,RPPH1_85495,SDHB_6390,SPATS1_221409,TMPRSS12_283471,ZFP37_7539	NA	ABHD4_63874,ATP6V0D2_245972,BRD4_23476,C9orf57_138240,CHRM2_1129,GOLM1_51280,LOC100129409_100129409,LOC341112_341112,LOC646575_646575,NEDD9_4739,NLGN1_22871,NSUN4_387338,RAD54L_8438,RFNG_5986,TCTE1_202500,TM7SF4_81501,ZFPM2_23414	NA	FMO2_2327,IAH1_285148,LOC100131991_100131991,LOC344595_344595,PSAP_5660,TMEM202_338949,C15orf38_348110,GGT6_124975,TNRC6C_57690,LOC147710_147710	NA	HP1BP3_50809,OPRD1_4985,SERINC2_347735,BTBD8_284697,RPAP2_79871,ENAH_55740,PRPF40A_55660,LOC100133109_100133109,NGLY1_55768,IL17RB_55540,LOC649024_649024,KPNA4_3840,IL6ST_3572,TNPO1_3842,FCHO2_115548,C6orf151_154007,IMPG1_3617,DBIL2_1624,SNHG5_387066,LOC100127917_100127917,SGK1_6446,SLC22A1_6580,C7orf50_84310,TRBV17_28570,TRBV24-1_28563,SPAG1_6674,MCART1_92014,MYO3A_53904,ACTA2_59,MKI67_4288,BBOX…
ALK_238		NA	1	1	1	1		NA	NA	NA	NA	NA	NA	NA	NA
ALKBH1_8846		1	1	1	1	1		NA	C10orf105_414152,C1QTNF2_114898,CCDC52_152185,CISD1_55847,HEXB_3074,IL10RA_3587,IPMK_253430,LOC100129791_100129791,LOC149224_149224,LOC390586_390586,LOC391807_391807,LOC441461_441461,LOC729971_729971,MRPL9_65005,PIK3C2B_5287,PTAR1_375743,RFXDC2_64864,TSR1_55720,ZNF407_55628	NA	AP1S3_130340,ARHGEF19_128272,C19orf18_147685,DDX59_83479,FAM33A_348235,KIAA1737_85457,LOC100129244_100129244,LOC100131394_100131394,LOC400506_400506,RYR2_6262,TLR1_7096,TMCO5_145942,XPO6_23214	NA	SLFNL1_200172,HYI_81888,CHRM3_1131,KNG1_3827,CTNNAL1_8727,HECTD2_143279,PSMAL_219595,SRGAP1_57522,WDR90_197335,AP2B1_163,LOC400713_400713,LOC100127898_100127898	NA	TTF2_8458,LOC129881_129881,LOC644056_644056,SP3_6670,LOC100129984_100129984,ROPN1B_152015,MAP7_9053,MAP3K5_4217,GPR85_54329,DPY19L4_286148,MLANA_2315,KIAA2026_158358,ZNF215_7762,ANAPC5_51433,WDR22_8816,EXDL2_55218,LOC100131439_100131439,C17orf77_146723,NUP85_79902,GGA3_23163,TMPRSS9_360200,LOC100128232_100128232,SUMO3_6612,PTTG1IP_754
ALKBH2_121642		1	NA	NA	NA	NA		NA	APOA1BP_128240,CHDH_55349,CLCC1_23155,GLB1_2720,IL17RE_132014,LOC441461_441461,LOC644909_644909,NPY5R_4889,PSD2_84249,SFTPD_6441,SLC4A7_9497,STX17_55014	NA	ARL3_403,C21orf90_114043,C2orf28_51374,CCDC49_54883,CDH13_1012,CNIH3_149111,FAM40B_57464,GOLSYN_55638,HSP90AA1_3320,IGLL1_3543,IZUMO1_284359,KLHL11_55175,LOC100130099_100130099,LOC26010_26010,LOC730134_730134,MGC70863_284942,PRMT7_54496,PSKH1_5681,PVRL1_5818,RANBP10_57610,RAPGEF5_9771,RASIP1_54922,SF3B2_10992,SIDT2_51092,SLC7A6OS_84138,TBC1D9_23158,TGM2_7052,TOPBP1_11073,TTC28_23331,TTLL5_23093,W…	NA	C1orf181_54680,LOC149351_149351,GDAP2_54834,LOC646870_646870,ERO1LB_56605,GLI2_2736,PPAT_5471,C4orf27_54969,SLC1A3_6507,BAZ1B_9031,ZNF462_58499,ATAD1_84896,RPLP0P2_113157,KCTD21_283219,CHORDC1_26973,KRT86_3892,LOC220115_220115,LECT1_11061,RASL12_51285,C15orf42_90381,KIF7_374654,LOC100132440_100132440,VN2R10P_100033398,SEC11C_90701,SMARCA4_6597,DPF1_8193,RFPL1S_10740,RFPL1_5988,MCAT_27349	NA	C1orf187_374946,CDC14A_8556,PARP1_142,LRPPRC_10128,TDGF1_6997,LOC100129354_100129354,KLHL18_23276,GRK4_2868,UGT2B10_7365,LOC100131521_100131521,C4orf22_255119,GPR63_81491,CHRNA6_8973,RNF170_81790,HGSNAT_138050,LOC347028_347028,A26A1_340441,F2_2147,USP2_9099,LOC100130353_100130353,LOC644467_644467,SERP2_387923,P2RX1_5023,ALOX15B_247,ZNF207_7756,DLX4_1748,FOXK2_3607,INSR_3643,LOC100130264_100130264…
ALKBH3_221120		1	1	1	1	1		NA	AMBRA1_55626,AMTN_401138,C1orf77_26097,CCDC52_152185,COX6C_1345,LOC100128181_100128181,LOC100129007_100129007,LOC100132473_100132473,LOC442319_442319,LOXHD1_125336,LRRC17_10234,MRC2_9902,QRICH2_84074,SPATS1_221409,TCEA1P_6918,TRIP4_9325,TSPAN5_10098,WDR16_146845	NA	BAIAP2L1_55971,C12orf35_55196,CCND3_896,CDH16_1014,FAM19A4_151647,LMBR1L_55716,RBP4_5950	NA	SLFNL1_200172,CHRM3_1131,CD207_50489,LOC100131284_100131284,FLJ38973_205327,CAB39_51719,IL17RB_55540,MGLL_11343,ACAD11_84129,WDR49_151790,ZDHHC11_79844,RASA1_5921,MGC39715_169166,TRDMT1_1787,BNIP3_664,LOC100132631_100132631,PSMAL_219595,ADAMTS15_170689,NEUROD4_58158,TSC22D1_8848,ESR2_2100,TTLL5_23093,TMEM202_338949,C15orf38_348110,TNFSF12-TNFSF13_407977,TNFSF13_8741,TMC8_147138,ZNF521_25925,CTNNB…	NA	PLA2G2E_30814,FAP_2191,IFIH1_64135,LOC100129746_100129746,LRRC58_116064,PELO_53918,PI15_51050,MLANA_2315,INVS_27130,UROS_7390,KIAA0528_9847,LOC100128433_100128433,C19orf12_83636
ALKBH4_54784		1	NA	NA	NA	NA		NA	ALOX12P2_245,ALS2CR12_130540,C14orf135_64430,C1orf57_84284,FANCC_2176,FBXL11_22992,FIBP_9158,GDI2P_2667,GPD2_2820,GPR39_2863,HNRNPR_10236,KIAA1377_57562,KRT84_3890,LOC100128683_100128683,LOC100129932_100129932,LOC254312_254312,LOC390586_390586,LOC391807_391807,MNS1_55329,PSMC3P_5703,RFXDC2_64864,TEX9_374618,UCHL1_7345	NA	CCDC34_91057,CDC2L5_8621,CROP_51747,DAP_1611,ELL2_22936,FLJ45974_401337,FOLH1_2346,FXYD5_53827,HSDL2_84263,IKZF5_64376,LOC100129526_100129526,LOC200810_200810,LUZP2_338645,OR11A1_26531,PACSIN3_29763,PDIA6_10130,PSMB1_5689,PYROXD1_79912,RNF2_6045,SPI1_6688,TM4SF18_116441,VASP_7408	NA	SMPDL3B_27293,C1orf181_54680,CDKL4_344387,IGK@_50802,FN1_2335,MAD2L1_4085,TLR3_7098,ZDHHC11_79844,FLJ12595_80060,GIN1_54826,NPM1_4869,LOC643228_643228,ZFPM2_23414,TRDMT1_1787,SAAL1_113174,LOC89944_89944,KRT1_3848,NEUROD4_58158,CIITA_4261,PKD1L3_342372,TMC8_147138	NA	CASQ2_845,C1orf95_375057,PNKD_25953,TMBIM1_64114,NBEAL2_23218,KLHL18_23276,SCAP_22937,UBXD7_26043,C7orf50_84310,ARL3_403,LOC100133168_100133168,RAD51L1_5890,RPL7AP5_326309,LOC100128433_100128433,C19orf20_91978,SUMO3_6612
ALKBH5_54890		1	1	1	1	1		NA	C8A_731,C9orf71_169693,GNS_2799,IER3IP1_51124,IL26_55801,LOC100131851_100131851,LOC100132923_100132923,LOC145837_145837,LOC643330_643330,MTHFD2_10797,OPCML_4978,PAX5_5079,PIK3R4_30849,RNASE11_122651,RNF7_9616,SEMA3A_10371,SEMA4B_10509,SNRPB2_6629,TTC22_55001,TUBAP_54016,ZNF563_147837,ZNF678_339500	NA	CLN8_2055,CORO2A_7464,DECR1_1666,DMGDH_29958,GPX7_2882,JAKMIP1_152789,LOC100129226_100129226,LOC341333_341333,LOC728081_728081,NME1_4830,OR10T1P_79514,PDCD1LG2_80380,RSPH3_83861,RTN2_6253,SHMT1_6470,SLC2A12_154091,SOS2_6655,SSR2_6746,SULT6B1_391365,TBC1D1_23216,TCHP_84260,ZNF148_7707	1	ICMT_23463,GPBP1L1_60313,ECHDC2_55268,FNBP1L_54874,ASH1L_55870,DAP3_7818,FAM5B_57795,ARPC5_10092,ASPM_259266,TAF1B_9014,IL1R2_7850,RALB_5899,CDK7PS_220786,CRYGA_1418,IQCF3_401067,EPHA3_2042,CCDC52_152185,MSL2L1_55167,LOC201651_201651,IFT80_57560,ZNF141_7700,ZNF721_170960,DGKQ_1609,SPATA18_132671,POLR2B_5431,PALLD_23022,AADAT_51166,LOC646273_646273,MAT2B_27430,BTN3A2_11118,HLA-W_352966,TRIM15_8987…	NA	NRD1_4898,BTF3L4_91408,C1orf103_55791,KIAA0907_22889,TNFSF4_7292,TRIP12_9320,FBXO36_130888,LHFPL4_375323,LCORL_254251,ARHGAP10_79658,CD36_948,LOC100129809_100129809,LOC100129762_100129762,C9orf103_414328,OTOG_340990,LOC338805_338805,PSMD9_5715,LOC283584_283584,AGPAT7_254531,WDR73_84942,NMB_4828,CACNA1H_8912,RPL23A_6147,DOK6_220164,MRPL4_51073,EIF2S2_8894,C20orf132_140699,RPN2_6185
ALKBH6_84964		1	NA	NA	NA	NA		NA	ATP5C1_509,B4GALNT2_124872,C1orf57_84284,DSC1_1823,EXOSC8_11340,FAM62B_57488,HEPHL1_341208,KIAA0528_9847,LOC100129498_100129498,LOC100132473_100132473,LOC100132577_100132577,LOC390933_390933,LOC441897_441897,LOC647002_647002,MCPH1_79648,MYO9A_4649,NYD-SP21_84689,PTTG4P_326315,PXDNL_137902,RAB2A_5862,RAPGEF3_10411,RFXDC2_64864,RTN4_57142,SDCCAG8_10806,STRN3_29966,SV2A_9900,TCEA1P_6918,TEX9_374618,…	NA	BCL2L12_83596,CAPSL_133690,FAM70B_348013,FER1L4_80307,FLJ35379_729420,KIAA1434_56261,KL_9365,LOC374443_374443,LOC643151_643151,MARCH3_115123,NEFH_4744,OPA3_80207,P2RY12_64805,PRKCE_5581,RBBP8_5932,RBM4_5936,RFFL_117584,SCFD1_23256,SLCO1B3_28234,SPRY1_10252,TAL1_6886,TGFBI_7045,TMCC1_23023,TP73_7161,VASP_7408,VPS13A_23230,ZNF98_148198	NA	SRGAP2L_647135,TAGLN2_8407,CAPN13_92291,LOC647212_647212,SPATA18_132671,FLJ25770_339965,PALLD_23022,D6S2723E_10470,FOXP4_116113,C6orf167_253714,PNOC_5368,LOC643228_643228,BNIP3_664,IMMP1L_196294,CCDC73_493860,ELMOD1_55531,FXYD6_53826,RAB3IP_117177,ETFA_2108,NOMO3_408050,MC3R_4159,LOC391271_391271,GGA1_26088	NA	IRS1_3667,MAD2L1_4085,STMN2_11075,C9orf82_79886,LOC100132148_100132148,PRDM12_59335,ANKRD30A_91074,ALDH3B2_222,BAZ1A_11177,C14orf24_283635,PPM1A_5494,MAGOHP_90352,GLRX5_51218,LOC390586_390586,UACA_55075,KCNJ12_3768,CSNK1D_1453,FOXK2_3607,CDH19_28513,C20orf54_113278,NIPSNAP1_8508
ALKBH7_84266		1	NA	NA	NA	NA		NA	ACSM5_54988,ANKS3_124401,ATF7IP_55729,BIVM_54841,DDX27_55661,DEXI_28955,DUSP28_285193,GARNL3_84253,GOT1_2805,HBXIP_10542,HCRTR2_3062,HELLS_3070,LARP4_113251,LOC100128829_100128829,LOC100129898_100129898,LOC100131199_100131199,LOC100132742_100132742,LOC643228_643228,LOC728716_728716,LOC729643_729643,PPP1R3C_5507,RAPGEF4_11069,RPL21P13_319144,SACM1L_22908,SH3BP5L_80851,SLC45A3_85414,TBC1D12_23232,T…	NA	LMNB1_4001,LOC100128811_100128811,LOC283677_283677,LOC730011_730011,MALL_7851,NUPR1_26471	NA	RP1-27O5.1_728116,IQWD1_55827,LOC402117_402117,LOC729112_729112,ZDHHC11_79844,TRIM7_81786,DENND2A_27147,LOC100128909_100128909,LOC100129347_100129347,LRTM2_654429,CPM_1368,LOC100130677_100130677,C14orf37_145407,TARSL2_123283,LOC441736_441736,OR4F14P_390650,ZNF221_7638,MGAT3_4248	NA	LOC100129286_100129286,LOC730057_730057,IGSF11_152404,LIPH_200879,CTNNA1_1495,PDAP1_11333,CYP3A5P2_79424,SLC7A2_6542,PI15_51050,LOC100049717_100049717,RGR_5995,ST3GAL4_6484,KRAS_3845,MGAT4C_25834,RAD51L1_5890,LOC644800_644800,LOC100131439_100131439,C17orf77_146723,PTGIS_5740
ALKBH8_91801		1	1	1	1	1		NA	ACOX2_8309,C20orf70_140683,CACNA2D2_9254,CASP10_843,CBFB_865,CP110_9738,DNAI2_64446,FBXO11_80204,FLJ46111_283102,KIAA1377_57562,LOC100113407_100113407,LOC100129260_100129260,LOC130728_130728,LOC285205_285205,LOC285634_285634,LOC390933_390933,LOC649203_649203,LOC728633_728633,MIR16_51573,MYCBP2_23077,NR1H4_9971,PSMA2_5683,PTER_9317,RELL1_768211,RNF11_26994,SMYD2_56950,TAGLN3_29114,TEX9_374618,TRBV…	NA	CHP2_63928,DGCR6_8214,FLJ32810_143872,GBP4_115361,HPRTP2_3254,LOC100130166_100130166,LOC728342_728342,NOL9_79707,PDIA6_10130,PIAS2_9063,RRP12_23223,TBX2_6909,TSPAN13_27075	NA	RAP1GAP_5909,OPRD1_4985,SFRS11_9295,ASPM_259266,MAP4K3_8491,CEP68_23177,RAB1A_5861,RAMP1_10267,ZBTB20_26137,LOC100131117_100131117,OSBPL11_114885,RTP2_344892,ZCCHC4_29063,SPATA18_132671,KIAA1211_57482,NPFFR2_10886,PTPN13_5783,ERCC8_1161,NDUFA12L_91942,BHMT_635,JMY_133746,TMEM157_345757,BTN2A1_11120,MICB_4277,SPDEF_25803,HECA_51696,ZDHHC14_79683,C6orf122_401288,UBE2H_7328,LRP12_29967,CLTA_1211,C10…	NA	ARID1A_8289,LOC257407_257407,FLJ44379_132203,LOC727995_727995,LOC645323_645323,SCRN1_9805,TNS3_64759,PCM1_5108,HAL_3034,LOC100128215_100128215,LOC100132358_100132358,DGCR6_8214
ALLC_55821		NA	1	1	1	1		NA	NA	NA	NA	NA	NA	NA	NA
ALMS1_7840		1	1	1	1	1		NA	ASB4_51666,BAHCC1_57597,BCDIN3D_144233,BIVM_54841,C15orf43_145645,C20orf3_57136,CASP10_843,CAT_847,CBARA1_10367,CHORDC1_26973,CLK4_57396,CXXC1_30827,EXDL1_161829,GPR1_2825,KCNMB3_27094,LOC100128176_100128176,LOC100129668_100129668,LOC130728_130728,LOC339977_339977,LOC399881_399881,LOC442221_442221,LOC653381_653381,LY86_9450,N-PAC_84656,NISCH_11188,RBM9_23543,REEP1_65055,SAA4_6291,SPATA18_132671,T…	NA	C14orf131_55778,C14orf147_171546,CMKLR1_1240,FLJ44894_664701,GDAP1L1_78997,SIGLECP16_400709,TPP2_7174	NA	EPHA8_2046,FCER1A_2205,ASCL5_647219,HNRPLL_92906,FAM116A_201627,LOC344595_344595,LOC285205_285205,BTN2A2_10385,HMGN4_10473,TPD52L1_7164,HDDC2_51020,PHF14_9678,KLHL7_55975,EIF3IP1_442720,LOC100132809_100132809,LOC100128705_100128705,GDPD5_81544,C14orf105_55195,PLA2G4F_255189,VPS39_23339,TMEM87A_25963,BEAN_146227,SEPW1_6415,DGCR8_54487,MPST_4357	NA	PARP15_165631,C5orf4_10826,LOC100132919_100132919,DENND2A_27147,RPL35_11224,C14orf105_55195,DHRS7C_201140,TK1_7083,OSBP2_23762
ALMS1L_200420		NA	1	1	1	1		NA	NA	NA	NA	NA	NA	NA	NA
ALOX12_239		1	1	1	1	1		NA	ACSM5_54988,FBN1_2200,FRS2_10818,IL17RE_132014,KIT_3815,LOC100128043_100128043,LOC100131333_100131333,LOC100131494_100131494,LOC646104_646104,NOL9_79707,PPP1R3C_5507,PPP3CC_5533,PSCDBP_9595,TBC1D13_54662,ZEB2_9839,ZNF679_168417	NA	ADRA1B_147,APOA2_336,C7orf27_221927,CCDC98_84142,ETV7_51513,FCRL3_115352,GPR156_165829,HMGCL_3155,LOC100130116_100130116,LOC392264_392264,LOC730242_730242,NEBL_10529,REPIN1_29803,ZNF179_7732,ZNF2_7549	NA	SEP15_9403,LOC391106_391106,FCRL1_115350,TRIM58_25893,DGUOK_1716,METTL8_79828,FLJ39660_284992,MLH1_4292,LRRFIP2_9209,GOLGA4_2803,TOPBP1_11073,GUCY1A3_2982,SDHA_6389,SH3TC2_79628,SYCP2L_221711,ELOVL2_54898,CNTFR_1271,FAM107B_83641,TXNRD1_7296,LOC100132423_100132423,C13orf28_122258,BATF_10538,KIAA1409_57578,C14orf131_55778,KIAA1370_56204,LOC729954_729954,FAM92B_339145,PTRF_284119,ZNF416_55659,NAPB_…	NA	CD2_914,TMBIM1_64114,LOC100130245_100130245,TCEA1_6917,TRAV8-3_28683,AVEN_57099,DDX19A_55308
ALOX12B_242		NA	1	1	1	1		NA	NA	NA	NA	NA	NA	NA	NA
ALOX12P1_243		NA	1	1	1	1		NA	NA	NA	NA	NA	NA	NA	NA
ALOX12P2_245		NA	1	1	1	1		NA	NA	NA	NA	NA	NA	NA	NA
ALOX15_246		NA	NA	1	NA	NA		NA	NA	NA	NA	NA	NA	NA	NA
ALOX15B_247		1	1	1	1	1		NA	ADSL_158,ALS2CR8_79800,C20orf118_140711,FAM55C_91775,GHRH_2691,GKN1_56287,KEL_3792,LOC100128772_100128772,LOC100129656_100129656,LOC100133315_100133315,LOC442255_442255,LOC729523_729523,LRRC51_220074,NFKBIZ_64332,NUMA1_4926,RFPL3_10738,RNF121_55298,SGSM3_27352,SRP14_6727,TCEB1_6921,TICAM2_353376,TMEM16F_196527,TP53RK_112858,TTLL3_26140,ZNF175_7728	NA	DOK5_55816,HEPACAM_220296,HTRA1_5654,KIAA1545_57666,LOC100127983_100127983,LOC100128531_100128531,LOC100132219_100132219,LOC728931_728931,NNT_23530,POLR3B_55703,PRCD_768206,PSG5_5673,TMEM167_153339,TSPAN19_144448,TUSC5_286753,ZNF541_84215	NA	MAT2A_4144,USP39_10713,RDBP_7936,OR5G4P_81192,EP400NL_347918,DDX51_317781,MRPL3P1_359739,LOC100101938_100101938,LOC441728_441728,NDUFAB1_4706,CALCOCO2_10241,GRIK5_2901,BFSP1_631,RNF185_91445,LIMK2_3985,PIK3IP1_113791	NA	FPGT_8790,C1orf218_54530,LOC100129480_100129480,LOC729707_729707,LOC100129052_100129052,TP53INP1_94241,LOC644335_644335,NUP85_79902,GGA3_23163,NOL4_8715,MAPRE1_22919,C20orf173_140873,SAMSN1_64092
ALOX5_240		1	1	1	1	1		NA	C20orf66_343629,CDC42SE2_56990,JMJD1B_51780,LOC100128297_100128297,LOC100131361_100131361,LOC391697_391697,LOC645949_645949,PMVK_10654,PRDM9_56979,SLC25A40_55972,THSD1_55901,ZNF653_115950	NA	ADAM18_8749,CLN8_2055,CRY1_1407,ENPP4_22875,ENPP5_59084,ERCC5_2073,GALNT5_11227,GPRIN1_114787,LOC100128075_100128075,LOC116236_116236,LOC728637_728637,MTRF1_9617,MYO19_80179,RAB17_64284,SLC28A1_9154,TC2N_123036,TLK2P1_646202,WARS2_10352,ZDHHC21_340481,ZMYND15_84225	NA	LOC643330_643330,LOC728528_728528,MTMR14_64419,MGLL_11343,RPL34_6164,C6orf114_85411,XKR9_389668,LOC729492_729492,DISP2_85455,NOMO3_408050,TMEM170_124491,VPS53_55275,GEMIN4_50628,LRP3_4037,MPST_4357	NA	LOC649489_649489,EPHA4_2043,HCLS1_3059,DBIL2_1624,SAR1A_56681,TRIM9_114088,LOC390557_390557,C15orf39_56905,LOC730036_730036,LOC100132358_100132358,SLC6A6P_54019,MAP3K7IP1_10454
ALOX5AP_241		1	1	1	1	1		NA	AGXT2_64902,C1QTNF3_114899,DNAH7_56171,FIGLA_344018,FMO2_2327,HIGD1C_613227,LANCL1_10314,LOC391136_391136,LOC643623_643623,PCP4L1_654790,RPL18A_6142,SH2D2A_9047,SPON2_10417,TSNARE1_203062,UGCGL1_56886	NA	ARID2_196528,FGF7_2252,GDI2_2665,GPRIN1_114787,HMG2L1_10042,ISL1_3670,LOC100128859_100128859,LOC646522_646522,LOC727945_727945,LOC728842_728842,MAP2K5_5607,MBD1_4152,NANS_54187,SLC2A7_155184,UNK_85451	NA	PTPRC_5788,IRF2BP2_359948,LOC285141_285141,RNF168_165918,SLC35A1_10559,KBTBD2_25948,SPAG1_6674,RAD23B_5887,LOC645490_645490,AICDA_57379,C12orf50_160419,RPL21_6144,C15orf53_400359,CRTC3_64784,TFIP11_24144	NA	PINK1_65018,LOC388946_388946,ST6GAL2_84620,CLASP1_23332,LOC646880_646880,CNTN3_5067,IHPK3_117283,IL17F_112744,LMTK2_22853,FDFT1_2222,CTSB_1508,ASH2L_9070,GOLGA1_2800,BTBD14A_138151,MEIG1_644890,C10orf54_64115,OR5A2_219981,CMAS_55907,TEGT_7009,LSM14A_26065,RBBP9_10741,MEI1_150365
ALOXE3_59344		NA	1	1	1	1		NA	NA	NA	NA	NA	NA	NA	NA
ALPK1_80216		1	1	1	1	1		NA	ACCN1_40,APOL6_80830,C15orf55_256646,C9orf103_414328,CCT3_7203,CMTM6_54918,CPEB3_22849,CSTP2_1481,DTX1_1840,FCRL6_343413,IL17REL_400935,LOC100130374_100130374,LOC100130772_100130772,LOC100131941_100131941,LOC100131953_100131953,LOC645348_645348,LOC649017_649017,PIK3AP1_118788,RAG2_5897,SEZ6L_23544,TNFRSF1B_7133,YEATS2_55689	NA	CACNG6_59285,CDCP2_200008,DEFB122_245935,DOLPP1_57171,HIST1H2BK_85236,LOC100128930_100128930,LOC100129761_100129761,LY96_23643,NFIC_4782,NRAP_4892,RBM44_375316,SCRIB_23513,SDR-O_121214,TEF_7008,WDSUB1_151525	NA	CHIT1_1118,C1D_10438,UGT1A11P_54574,SETMAR_6419,TOPBP1_11073,OTOP1_133060,SPATA18_132671,CDH9_1007,KCNMB1_3779,UIMC1_51720,LOC642343_642343,C10orf56_219654,OAT_4942,CTR9_9646,VN2R9P_648315,GTF2F2_2963,CIRH1A_84916,DEF8_54849,CACNA1G_8913,C20orf94_128710,GGA1_26088,APOBEC3G_60489	NA	LOC100131549_100131549,C1orf167_284498,MTHFR_4524,CLCN6_1185,ENAH_55740,TLK1_9874,SGOL1_151648,PCNP_57092,LOC100131863_100131863,HPS3_84343,IFT80_57560,KPNA4_3840,SLITRK3_22865,LOC391640_391640,TLR2_7097,LOC100130528_100130528,C6orf151_154007,PDAP1_11333,BUD31_8896,PTCD1_26024,ZNF789_285989,FAM110B_90362,TMEM26_219623,DPH4_120526,TBC1D2B_23102,LOC644192_644192,FAM83G_644815,CNP_1267,DNAJC7_7266,N…
ALPK2_115701		1	1	1	1	1		NA	FLJ45974_401337,GSG1_83445,LOC100133218_100133218,LOC653175_653175,MRPL42_28977,POLD1_5424,SEC14L1_6397,UROS_7390	NA	CDC40_51362,DEFB1_1672,HAVCR2_84868,KIF5B_3799,LOC732417_732417,PITPNA_5306,SRGN_5552,TMEM133_83935,TMEM63B_55362,ZNF330_27309	NA	SEP15_9403,TOR3A_64222,CD55_1604,LGALS8_3964,LIMS1_3987,MTERFD2_130916,PASK_23178,SULT1B1_27284,RASSF6_166824,MTHFD2L_441024,IHPK3_117283,LOC442225_442225,ASCC3_10973,PRDM1_639,CYP11B1_1584,LOC729195_729195,C11orf41_25758,NFYB_4801,LOC100128902_100128902,RDH12_145226,LOC645638_645638,CD97_976,LOC342933_342933,LOC128820_128820,FLJ31568_150244,APOL5_80831,TCF20_6942	NA	PLA2G2D_26279,ST6GAL2_84620,APC_324,ZNF33B_7582,LOC728190_728190,LOC387939_387939,C14orf159_80017,TTC23_64927,CRLF3_51379,CENTA2_55803,HELZ_9931,ARHGEF18_23370,CARM1_10498,SHANK1_50944,ITSN1_6453
ALPK3_57538		1	1	1	1	1		NA	ANK3_288,BCL2L1_598,C9orf91_203197,CREG2_200407,LOC389541_389541,LRRFIP1_9208,MINPP1_9562,NR2C2_7182,PIGL_9487,PSMA8_143471,SEMA7A_8482,SS18_6760,TAP1_6890,TPX2_22974	NA	ANKDD1A_348094,C11orf30_56946,CCNF_899,COL16A1_1307,CYP27A1_1593,FAM20B_9917,FBXL18_80028,FERMT3_83706,FLJ35024_401491,INTS4_92105,KIAA0492_57238,KIAA1276_27146,KRT38_8687,LOC100128170_100128170,LOC100129146_100129146,LOC100129303_100129303,LOC100129678_100129678,LOC341674_341674,LOC391491_391491,LOC595101_595101,LOC652549_652549,LOC653051_653051,LOC727961_727961,LOC729254_729254,LOC730121_730121…	NA	TSSC1_7260,FLJ39660_284992,PGAP1_80055,MAP3K13_9175,LOC647309_647309,DDX60_55601,LOC100128810_100128810,LY6G5B_58496,GTPBP10_85865,LOC393078_393078,LOC100132467_100132467,LOC100129213_100129213,TRPC4_7223,CHP2_63928,WWP2_11060,LOC100128560_100128560,MYH4_4622,LOC100128006_100128006,CCL5_6352,RHPN2_85415	NA	KIAA0907_22889,KIAA0040_9674,HMCN1_83872,RNF103_7844,B3GALT1_8708,CPNE9_151835,BRPF1_7862,FLJ25770_339965,LOC100132889_100132889,NRG2_9542,CYB5R2_51700,MAP6_4135,LOC728476_728476,PPP1R1A_5502,R3HDM2_22864,SERPINA1_5265,QRICH2_84074,CPNE1_8904,LOC149773_149773,RFPL2_10739,SLC5A4_6527,FAM152B_27351
ALPL_249		1	1	1	1	1		NA	C12orf49_79794,C14orf177_283598,KIAA0528_9847,LOC645586_645586,LOC729096_729096,SYNPO2L_79933	NA	BAT2D1_23215,C14orf179_112752,C1orf106_55765,C1orf26_54823,C7orf54_27099,CLCA3_9629,DNAH2_146754,EIF2AK2_5610,ETF1P2_6825,HCK_3055,INPP5F_22876,LOC100128422_100128422,LOC100128455_100128455,LOC100128743_100128743,LOC100130742_100130742,LOC100130894_100130894,LOC100131941_100131941,LOC199882_199882,LOC341056_341056,LOC375295_375295,LOC729130_729130,LOXL1_4016,MNT_4335,MON1B_22879,NAALADL2_254827,O…	NA	C1orf218_54530,ASLL_436	NA	ACCN4_55515,CLDN12_9069,LOC145837_145837,NKD1_85407,TLK2_11011
ALPP_250		1	1	1	1	1		NA	ABCB11_8647,ABHD2_11057,ALDH8A1_64577,ANKH_56172,ATF3_467,C11orf55_399879,C9orf138_158297,CARD8_22900,CCDC76_54482,CTAGE3_220112,DHX37_57647,DPF2_5977,FAM18B2_201158,FAM62B_57488,GPR160_26996,GRM6_2916,HIAT1_64645,KIAA1377_57562,KIAA2026_158358,KIF4B_285643,KLF13_51621,KRT18P19_339781,LACTB_114294,LOC100127922_100127922,LOC100129213_100129213,LOC100129536_100129536,LOC100129827_100129827,LOC10013…	NA	C20orf173_140873,CARM1_10498,DLEU2_8847,LMNA_4000,LOC100131361_100131361,LOC121006_121006,LOC392027_392027,NAT1_9,NINJ1_4814,NIPA2_81614,ORC1L_4998,P2RY12_64805,PLCD4_84812,USP43_124739	NA	C1orf58_148362,FOXP4_116113,RNF122_79845,BNIP3_664,NLRP14_338323,C12orf54_121273,LOC100133321_100133321,PRDM15_63977	NA	SMPDL3B_27293,LOC100128789_100128789,SLC15A2_6565,SDHDP3_29771,ACOX3_8310,G3BP2_9908,CAPSL_133690,SPINK5_11005,LOC642681_642681,TUBE1_51175,DFNA5_1687,C7orf31_136895,PEX1_5189,PTDSS1_9791,TMEM20_159371,OR52E2_119678,UNC119B_84747,LOXHD1_125336,DOK6_220164,PGPEP1_54858,CSTL1_128817,CST11_140880,SIM2_6493,LOC100129262_100129262
ALS2_57679		1	1	1	1	1		NA	ATF3_467,C12orf23_90488,C20orf152_140894,CARD8_22900,EHMT1_79813,ERRFI1_54206,FAM105A_54491,FAM62B_57488,GDI2P_2667,GPR156_165829,GRM6_2916,IGF2R_3482,LOC100128588_100128588,LOC100129213_100129213,LOC100129998_100129998,LOC100130798_100130798,LOC100133211_100133211,LOC390933_390933,LOC391807_391807,LOC442161_442161,LOC442255_442255,LOC646929_646929,LOC90113_90113,LRRC58_116064,LYPD5_284348,MGMT_4…	NA	ACADL_33,C14orf50_145376,C9orf32_28989,CDCA3_83461,CSMD1_64478,DPY19L1_23333,EIF2AK3_9451,FLJ23861_151050,GCNT2_2651,ICK_22858,LOC121006_121006,LOC441132_441132,LOC647016_647016,LOC92973_92973,MDH2_4191,MMP20_9313,NFYA_4800,NSFL1C_55968,PLEK_5341,RPE_6120,SLC25A12_8604,SNX10_29887,TPST1_8460	NA	LOC100133029_100133029,IQGAP3_128239,VENTXP4_152101,EMCN_51705,HLA-DPB2_3116,CCM2_83605,NACAD_23148,LOC392030_392030,LOC100131285_100131285,FAM110B_90362,NDUFA8_4702,LOC729195_729195,TUBGCP2_10844,MS4A6E_245802,WBP11_51729,KIF5A_3798,ITGBL1_9358,TUBGCP3_10426,C14orf105_55195,GANC_2595,CAPN3_825,ZFP106_64397,ABAT_18,WDR81_124997,SERPINF2_5345,QTRT1_81890,ITPKC_80271,SLC2A10_81031,FBXO7_25793,MPST_…	NA	LOC100128181_100128181,ASCL5_647219,IL24_11009,EML4_27436,LOC647016_647016,STXBP5L_9515,POLQ_10721,SPINK5_11005,C6orf132_647024,RNGTT_8732,RSPO3_84870,WNK2_65268,INVS_27130,C9orf7_11094,CCDC6_8030,USH1C_10083,TMEM135_65084,CLEC4E_26253,CIT_11113,TMEM132C_92293,CETP_1071,RAB12_201475,PKNOX1_5316,MAPK1_5594
ALS2CL_259173		NA	1	1	1	1		NA	NA	NA	NA	NA	NA	NA	NA
ALS2CR11_151254		NA	1	1	1	1		NA	NA	NA	NA	NA	NA	NA	NA
ALS2CR12_130540		NA	1	1	1	1		NA	NA	NA	NA	NA	NA	NA	NA
ALS2CR13_150864		1	1	1	1	1		NA	CCRN4L_25819,FHIT_2272,OR52A5_390054	NA	C11orf53_341032,CELSR1_9620	NA	NSUN4_387338,ANGEL2_90806,RPS6KC1_26750,ALS2CR11_151254,RASSF1_11186,SEMA5B_54437,NLN_57486,IL15RA_3601,LRRC20_55222,FAM55B_120406,LRRC23_10233,NACA_4666,PRIM1_5557,HSD17B6_8630,MPHOSPH8_54737,QPRT_23475,OR3A4_390756,ZNF541_84215	NA	UBE4B_10277,SSBP3_23648,REG3A_5068,TGM4_7047,PPP1R2_5504,NPY5R_4889,ADAM7_8756,CDH17_1015,LOC644467_644467,IPO8_10526,LOC387939_387939,WDR22_8816,CCNB2_9133,GAS7_8522,ICAM5_7087,BID_637
ALS2CR2_55437		1	1	1	1	NA		NA	ADH1B_125,ALDH1L2_160428,APOL6_80830,ARID3B_10620,B4GALNT2_124872,BRD7P_256109,C12orf40_283461,C16orf78_123970,C1orf191_619518,CDKN2B_1030,CLK3_1198,COL4A2_1284,EDC3_80153,EHMT1_79813,ELOVL5_60481,FAM152A_51029,GPR125_166647,HEXA_3073,IFNK_56832,IGF2R_3482,IQGAP3_128239,LOC100131953_100131953,LOC100132680_100132680,LOC440288_440288,LOC728779_728779,LRRC7_57554,NEURL2_140825,NF1_4763,NPM1P18_10829…	NA	BICD2_23299,CS_1431,DOCK6_57572,ERGIC2_51290,LOC100128499_100128499,LOC100128932_100128932,LOC647073_647073,MYPN_84665,NUMA1_4926,RANBP10_57610,SNRPA1_6627,SPATA3_130560,SPESP1_246777,STAR_6770,SUGT1_10910	NA	C1orf94_84970,PAPPA2_60676,SIPA1L2_57568,KCNK1_3775,XAB1_11321,CLEC4F_165530,ZEB2_9839,RASL11B_65997,LOC392030_392030,ERV3_2086,TMEM24_9854,COL2A1_1280,LOC100130272_100130272,POLE_5426,C14orf105_55195,PDP2_57546,GGA1_26088	NA	SERINC2_347735,LOC100129138_100129138,SARS_6301,NEK10_152110,IL17RB_55540,LOC100130514_100130514,KIF2A_3796,LOC100128261_100128261,TRBV24-1_28563,TRPV5_56302,NOL6_65083,VDAC2_7417,LOC100129827_100129827,SH2B3_10019,ACAD10_80724,BCL7A_605,CEP152_22995,TRPV2_51393,LOC150185_150185
ALS2CR4_65062		1	NA	NA	NA	NA		NA	CACNB1_782,CHRM2_1129,DEFB119_245932,FAM133B_257415,FBXL3_26224,GLT8D4_727936,HRASLS3_11145,IRS2_8660,LOC100130978_100130978,LOC100132473_100132473,LOC390557_390557,LOC391136_391136,LOC729851_729851,LOC730100_730100,MBD5_55777,NXF1_10482,OR51A8P_401662,RUNX1T1_862,SDCCAG8_10806,SLFN12L_342615,SNAP91_9892,TRPC6_7225,WDR16_146845,WDR74_54663,ZNF320_162967,ZNF76_7629	NA	C10orf76_79591,C7orf42_55069,CSDA_8531,DBF4B_80174,DOLPP1_57171,FLJ39743_283777,GABRA1_2554,LOC100128129_100128129,LOC100128671_100128671,LOC100129570_100129570,LOC440585_440585,LOC442155_442155,MSI2_124540,PCBD1_5092,PGLYRP3_114771,SDC1_6382,SDSL_113675,SOS2_6655,STAR_6770,TINF2_26277,ZSWIM5_57643	NA	OPRD1_4985,CACNA1E_777,RASSF5_83593,SULT6B1_391365,LOC51252_51252,GORASP2_26003,LOC100131253_100131253,SGEF_26084,NMD3_51068,IL6ST_3572,SCGN_10590,TMEM181_57583,SLC26A3_1811,LOC100128307_100128307,SVEP1_79987,RNASEH2C_84153,PAK1_5058,LOC100129208_100129208,IRAK3_11213,RASAL1_8437,LOC649445_649445,ESR2_2100,WDR21A_26094,LGMN_5641,PTPLAD1_51495,STUB1_10273,LOC339123_339123,TRPV1_7442,DHRS7C_201140,…	NA	LOC100131549_100131549,TMEM183A_92703,NVL_4931,TRIM11_81559,C2orf50_130813,SIX2_10736,DKFZp547H025_56918,PER2_8864,SNCA_6622,RADIL_55698,LOC441282_441282,FAM92A1_137392,MLANA_2315,LOC100131820_100131820,LOC100132385_100132385,FGF9_2254,PLEKHG3_26030,PTPLAD1_51495,KIFC3_3801,RTN4RL1_146760,ZNF285A_26974,MKKS_8195,SUMO3_6612
ALS2CR8_79800		1	1	1	1	1		NA	ALG9_79796,ATP11A_23250,C16orf65_255762,C20orf56_140828,DNMT3L_29947,FAM105A_54491,FOXI1_2299,FRMD5_84978,G6PC2_57818,ITFG1_81533,KIF13A_63971,KISS1_3814,KRT28_162605,LAP3_51056,LGALS2_3957,LOC100132146_100132146,LOC100133305_100133305,LOC399942_399942,LOC654350_654350,LOC729141_729141,MARCH5_54708,MED28_80306,MGC21874_93624,SCD5_79966,SLC39A6_25800,UPF2_26019,YKT6_10652	NA	COMMD7_149951,IDE_3416,KIAA0409_23378,LOC100129045_100129045,LOC284371_284371,LOC388910_388910,LOC644456_644456,LRRN3_54674,PDAP1_11333,PDZD7_79955,PHACTR4_65979,SETD1A_9739,ZNF642_339559	NA	TMEM166_84141,LOC654433_654433,WIPF1_7456,XIRP1_165904,LOC100128365_100128365,DHX16_8449,KCNQ5_56479,BVES_11149,POPDC3_64208,KIAA0415_9907,KIAA0020_9933,C9orf71_169693,FBP2_8789,CEP110_11064,RAB14_51552,PAK1_5058,FN3KRP_79672,ZNF407_55628,ZNF544_27300,ADA_100,MAP3K7IP1_10454	NA	AGL_178,S100A5_6276,KIAA0040_9674,LOC643717_643717,MIA3_375056,ACBD3_64746,LOC391168_391168,MBOAT2_129642,CD207_50489,RNF149_284996,LTF_4057,RBM6_10180,RBM5_10181,LOC729581_729581,BHMT2_23743,SLCO4C1_353189,SLCO6A1_133482,MYO6_4646,TYW1_55253,PILRB_29990,GPR85_54329,LOC393076_393076,STC1_6781,LOC100131127_100131127,OGDHL_55753,PDDC1_347862,LDHAL6A_160287,PHLDB1_23187,TREH_11181,DBX2_440097,KRT72_…
ALX1_8092		NA	1	1	1	1		NA	NA	NA	NA	NA	NA	NA	NA
ALX3_257		NA	1	1	1	1		NA	NA	NA	NA	NA	NA	NA	NA
ALX4_60529		NA	1	1	1	1		NA	NA	NA	NA	NA	NA	NA	NA
AMAC1L3_643664		NA	NA	1	NA	NA		NA	NA	NA	NA	NA	NA	NA	NA
[truncated: 19,047 more rows]
