# Supplementary material for: Applying genome-wide gene-based expression quantitative trait locus mapping to study population ancestry and pharmacogenetics
Source: BMC Genomics. 2014 Apr 29;15:319. doi: 10.1186/1471-2164-15-319 (PMC4236814; doi:10.1186/1471-2164-15-319)
Supplement: Additional file 5 — Title: Data archive 2 - Summary of T-genes regulated by each S-gene from our gene-based PLS analysis according to population. Description: This Excel file provides a table that summarized the T-genes regulated by each S-gene from our gene-based PLS analysis by population. The table consists of 3 components and each row represents an S-gene. The first component provides the “S-gene name” and “Probe_Set”: each S-gene is named by its gene symbol followed by an Entrez gene ID. All the SNPs contained in each S-gene are listed in the “Probe_Set” column; multiple SNPs are separated by commas. The second component provides the “data availability” of gene expression and SNP, and “1” indicates that the data is available and “NA” indicates it is not available in the g-eQTL mapping. The third component provides the names of T-genes regulated by S-genes through a cis- or trans-regulatory mechanism according to population. For each population, the first column records whether a cis-acting regulation occurred in an S-gene (“1” indicates a cis-acting relation was identified and “NA” indicates there was no cis-acting relation). The second column summarizes all trans-acting T-genes regulated by an S-gene. Each T-gene is named by its gene symbol followed by an Entrez gene ID, and multiple T-genes are separated by commas. [file 1471-2164-15-319-S5.xlsx]

## Sheet: Database2
Additional file 4: Data archive 2 - Summary of T-genes regulated by each S-gene (g-eQTL) from our gene-based PLS analysis by population.
S-gene (GeneSym_GeneID)	Probe_Set		Validated Data						T-gene
			GE	IG					CEU		YRI		CHB		JPT
				CEU	YRI	CHB	JPT		Cis	Trans	Cis	Trans	Cis	Trans	Cis	Trans
2'-PDE_201626	SNP_A-1972725		1	NA	1	NA	NA		NA	NA	NA	C19orf6_91304,C1orf51_148523,CTAGE6_340307,CTSB_1508,FARSB_10056,GLTSCR1_29998,GNL1_2794,IL1RN_3557,NEU4_129807,SHC4_399694,STIM1_6786,VPS11_55823,WHSC2_7469,ZC3H3_23144,CDC2L5_8621,HTF9C_27037,JMJD2B_23030,KCNN3_3782,SH2D3C_10044,ST3GAL1_6482,B3GALNT1_8706,NFATC1_4772	NA	NA	NA	NA
3.8-1.5_353010	SNP_A-2114595,SNP_A-4252176,SNP_A-2079417		NA	1	1	1	1		NA	HLA-DQB1_3119,CD74_972,ERRFI1_54206,GNG7_2788,KIF1B_23095,TENC1_23371,TARDBP_23435,OAS1_4938	NA	A1BG_1,CHCHD4_131474,CRY1_1407,DNAJA4_55466,MGMT_4255,PPAT_5471,ATG16L1_55054,BCKDHB_594,C3orf31_132001,GCC2_9648,RAC1_5879	NA	GRHL3_57822,SEPN1_57190,TTC32_130502,HNRPLL_92906,EEF1B2_1933,VCAN_1462,ZNRD1_30834,HBS1L_10767,ROR2_4920,PHPT1_29085,ANXA11_311,JPH4_84502,PARP6_56965,PIK3IP1_113791	NA	SPTBN1_6711,HLA-A_3105,RNF8_9025,RPL7_6129,KIAA0913_23053,RPL27A_6157,FXYD2_486,PSKH1_5681,SMG6_23293,AHCY_191,C22orf25_128989
5-HT3c2_389180	SNP_A-4282768,SNP_A-1903184		NA	1	1	1	1		NA	HERC1_8925,LILRB1_10859,ATPIF1_93974,CATSPER2_117155,CTBP2_1488,KHK_3795,SPAG1_6674,ING3_54556,SPTBN1_6711	NA	BIVM_54841,EIF3D_8664,FAM24B_196792,GRINL1A_81488,HSD17B11_51170,KIAA1737_85457,PRR18_285800,TAF8_129685,TXNDC4_23071,UTF1_8433,WBSCR18_84277,ZNF646_9726,ABR_29,CSF1_1435,GIT2_9815,PANK1_53354,TRIM14_9830,DTNA_1837	NA	TXNDC12_51060,HHLA3_11147,COL24A1_255631,DENND2D_79961,GOLT1A_127845,HHAT_55733,CAPN2_824,SLC33A1_9197,C4orf6_10141,STBD1_8987,LOC152485_152485,SSR1_6745,PPP2R5D_5528,C7orf46_340277,SCRN1_9805,STOM_2040,UBTD1_80019,DDX47_51202,TMED2_10959,CATSPER2_117155,FURIN_5045,DHX40_79665,PECAM1_5175,PITPNC1_26207,SPPL2B_56928,CDKN2D_1032,DPF1_8193,HLCS_3141,Rgr_266747	NA	ISG15_9636,B3GALT6_126792,PNRC2_55629,TMEM50A_23585,PPP1R8_5511,MARCKSL1_65108,ZMPSTE24_10269,ELOVL1_64834,ZZZ3_26009,DDAH1_23576,GBP1_2633,PRMT6_55170,MRPS21_54460,PIGM_93183,UCK2_7371,PIGC_5279,RFWD2_64326,TIMM17A_10440,SMYD2_56950,C1orf115_79762,H3F3A_3020,C1orf69_200205,HNRNPU_3192,LOC344382_344382,MAT2A_4144,RPIA_22934,MKI67IP_84365,WDR33_55339,MBD5_55777,IGFBP5_3488,ILKAP_80895,SUMF1_285362…
7A5_346389	SNP_A-2051517,SNP_A-1934222,SNP_A-2178725,SNP_A-4235994,SNP_A-1989095,SNP_A-2294284,SNP_A-1989093,SNP_A-4278988,SNP_A-4266208,SNP_A-2208185,SNP_A-2057305,SNP_A-2141675,SNP_A-4256474,SNP_A-1853502		1	1	1	1	1		NA	ATP5I_521,CABYR_26256,GTDC1_79712,GTPBP8_29083,HIST1H2AD_3013,HIST1H3D_8351,HSPB1_3315,MED28_80306,MYB_4602,PECAM1_5175,PECI_10455,TFPT_29844,TMEM99_147184,TSSK2_23617	NA	BCL9L_283149,C17orf61_254863,CRIPT_9419,MTMR15_22909,TESSP2_339906,ZNF193_7746,ZNF329_79673,KCNN3_3782,TBRG4_9238	NA	GNG11_2791,C9orf39_54875,SF1_7536,FLVCR2_55640	NA	NA
A1BG_1			1	NA	NA	NA	NA		NA	NA	NA	NA	NA	NA	NA	NA
A1CF_29974	SNP_A-4213969,SNP_A-1932035,SNP_A-1880326,SNP_A-2000683,SNP_A-2148059,SNP_A-2072732,SNP_A-2168772,SNP_A-4246446,SNP_A-4242897,SNP_A-1790921,SNP_A-4290471,SNP_A-2085361,SNP_A-2169848,SNP_A-1914828		NA	1	1	1	1		NA	KCNMB4_27345,RPH3AL_9501,SLC25A37_51312,TMEM116_89894,C17orf58_284018,HM13_81502,NCOA1_8648,PI4KAP2_375133,ST6GAL1_6480,PRDM2_7799	NA	FBXW11_23291,LOC440295_440295,ZNF614_80110,BCR_613,CAMK1D_57118	NA	LIPT1_51601,PASK_23178,IL20RB_53833,DKFZP564J0863_25923,GPR92_57121,RAD51L1_5890,C15orf24_56851,PKN1_5585,GGT1_2678,SMCR7L_54471	NA	ACOT11_26027,SLC45A4_57210,LST-3TM12_338821,STRC_161497,KIAA0430_9665
A26A1_340441	SNP_A-2057244,SNP_A-2287986,SNP_A-2098605,SNP_A-1787816,SNP_A-1993144,SNP_A-2268300		NA	1	1	1	1		NA	ARMC7_79637,BOLA1_51027,C12orf61_283416,C20orf94_128710,C2orf49_79074,C6orf25_80739,CCDC97_90324,EXOD1_112479,HELB_92797,LANCL2_55915,MSH5_4439,P2RY11_5032,PLEKHO1_51177,PSMD9_5715,RBAK_57786,YEATS2_55689,ZNF230_7773,CDC2L5_8621,CLK3_1198,KCNMB2_10242,RAB23_51715,RPL13_6137,KIAA0319L_79932,LOH11CR2A_4013	NA	CRIP1_1396,RPL14_9045,STAC3_246329,ZNF649_65251,JMJD2B_23030,EIF5_1983	NA	ARPC2_10109,LRRFIP2_9209,C3orf64_285203,CYP2E1_1571	NA	TMEM54_113452,TGFBR3_7049,SH2D2A_9047,LPGAT1_9926,C1orf115_79762,H3F3A_3020,TSGA10_80705,CCRL1_51554,ARMC8_25852,LOC202051_202051,PSORS1C1_170679,C6orf106_64771,RAB23_51715,TBP_6908,LOC255374_255374,CTTNBP2_83992,LOC137886_137886,C9orf61_9413,STOM_2040,HECTD2_143279,CUTC_51076,TMEM126A_84233,FUT4_2526,HOXC6_3223,ALKBH2_121642,NEK3_4752,COMMD6_170622,ZSCAN29_146050,PALB2_79728,FLCN_201163,GNGT2_27…
A26B1_339010	SNP_A-4200168		NA	NA	NA	1	NA		NA	NA	NA	NA	NA	PABPC4_8761,MPV17_4358,PPM1B_5495,NNT_23530,IL6ST_3572,PSMB8_5696,KIAA1429_25962,WAC_51322,PVRL1_5818,EIF4B_1975,SLC25A3_5250,ATP2A2_488,ARL6IP4_51329,U1SNRNPBP_11066,LOC650794_650794,KIAA1622_57718,NFATC3_4775,C17orf61_254863,NARF_26502,ISOC2_79763,CSNK2A1_1457,SLC25A1_6576,CHEK2_11200	NA	NA
A26B3_317754	SNP_A-4262895		NA	1	1	1	1		NA	C17orf77_146723,CD160_11126,FAM86B1_85002,IPO4_79711,LOC339123_339123,MAP3K5_4217,NPM2_10361,RAB37_326624,SGK1_6446,COMT_1312,PHF1_5252,ARHGEF7_8874	NA	JSRP1_126306,PTER_9317,TCL6_27004,CAPRIN2_65981,CDC14A_8556,MTO1_25821,SERINC3_10955	NA	OAS1_4938	NA	SNX14_57231,PLOD3_8985,SVIL_6840,TMEM16C_63982,TAOK2_9344,CPNE7_27132,PEMT_10400,ATP9B_374868,RRAS_6237,ZNF614_80110
A2BP1_54715	SNP_A-1781829,SNP_A-1781832,SNP_A-2107893,SNP_A-2174629,SNP_A-1781443,SNP_A-4195656,SNP_A-4196139,SNP_A-1843942,SNP_A-4226262,SNP_A-2152183,SNP_A-2237747,SNP_A-2253762,SNP_A-2286467,SNP_A-2294172,SNP_A-2204058,SNP_A-1927105,SNP_A-2116076,SNP_A-2197625,SNP_A-2195536,SNP_A-1824793,SNP_A-2270925,SNP_A-1791806,SNP_A-1949784,SNP_A-1811406,SNP_A-2183434,SNP_A-4198196,SNP_A-2104219,SNP_A-1782903,SNP_A-4…		1	1	1	1	1		NA	KRTAP21-2_337978,ABCC9_10060,DEFB129_140881,DRAP1_10589,HIST1H2BG_8339,HIST1H4E_8367,KIAA0841_23354,LAMB1_3912,LDOC1L_84247,OSBPL3_26031,PGAP1_80055,PRPF6_24148,SLC39A7_7922,TBCD_6904,DMN_23336	NA	AUTS2_26053,CLEC4A_50856,DNMBP_23268,GPR137C_283554,GPSM2_29899,JPH4_84502,KIF3B_9371,NAALAD2_10003,NFIB_4781,PDE10A_10846,PHGDH_26227,QPCTL_54814,RBPMS_11030,RDX_5962,RHOU_58480,SLC16A10_117247,SLC2A13_114134,SNX10_29887,TMEM74_157753,TNN_63923,GMPPA_29926,NECAB3_63941	NA	CGN_57530,DUSP23_54935,IL24_11009,PCNXL2_80003,GAD1_2571,HEMK1_51409,PDGFC_56034,MYOT_9499,GPLD1_2822,HIST1H2AH_85235,HDAC9_9734,SCRN1_9805,TLE1_7088,PRG-3_54886,ALAD_210,C10orf68_79741,FANK1_92565,KCNH3_23416,KIAA0323_23351,C15orf48_84419,LLGL2_3993,FBXO17_115290,TFPT_29844	NA	AURKAIP1_54998,PARK7_11315,EXOSC10_5394,PNRC2_55629,NUDC_10726,PEF1_553115,IQCC_55721,CAP1_10487,YBX1_4904,UROD_7389,RAD54L_8438,MRPL37_51253,RPL5_6125,AP4B1_10717,TRIM33_51592,MRPL24_79590,CREG1_8804,KIAA0859_51603,TROVE2_6738,NUCKS1_64710,DTL_51514,TOMM20_9804,ARID4B_51742,CPSF3_51692,DDX1_1653,SF3B14_51639,GEMIN6_79833,LRPPRC_10128,XPO1_7514,CCT7_10574,USP39_10713,CCDC93_54520,IWS1_55677,DARS_…
A2M_2	SNP_A-2036261,SNP_A-2214675,SNP_A-1912962,SNP_A-1868183,SNP_A-2030778,SNP_A-1903712,SNP_A-2280163,SNP_A-1816494,SNP_A-4290938,SNP_A-2203149,SNP_A-2259127,SNP_A-2107051,SNP_A-2299840,SNP_A-2105320,SNP_A-1950237		1	1	1	1	1		NA	EBPL_84650,NEDD4_4734,ZNF8_7554,RFC5_5985,ZFYVE9_9372,SP110_3431,BCCIP_56647	NA	ARL4D_379,ATG4C_84938,BRAF_673,C14orf105_55195,CEP63_80254,CKLF_51192,ECH1_1891,EML2_24139,EPB41L2_2037,ERCC5_2073,FBXO31_79791,FBXO8_26269,GDAP2_54834,HLX_3142,IFI44_10561,LRRC1_55227,LRRC28_123355,LRRFIP1_9208,LY6E_4061,MAPK13_5603,MEMO1_51072,MITD1_129531,PARP16_54956,PDZD8_118987,PLSCR1_5359,PPID_5481,REV3L_5980,RSF1_51773,SGMS1_259230,SLC4A7_9497,SLC7A6OS_84138,SLCO5A1_81796,ST3GAL4_6484,SYN…	NA	CAMK2N1_55450,FAM82A_151393,MAL_4118,HECW2_57520,TUBA4A_7277,SCOTIN_51246,PLXNA1_5361,FAM114A1_92689,SNCAIP_9627,GFPT2_9945,C6orf106_64771,MYOZ1_58529,BAG3_9531,DNAJB13_374407,SLC2A14_144195,BCL2L14_79370,ST8SIA1_6489,KRT84_3890,C12orf12_196477,MCTP2_55784,CDH1_999,TNFRSF13B_23495,PIPOX_51268,SLC6A4_6532,PITPNC1_26207,GPRC5C_55890,ANKRD29_147463,TCEA2_6919,KRTAP26-1_388818,RSPH1_89765	NA	C1orf216_127703,RHOU_58480,HECW2_57520,ZDHHC23_254887,IDUA_3425,TNIP2_79155,AMACR_23600,TGFBI_7045,HIVEP1_3096,SLC16A10_117247,LONRF1_91694,KIAA0649_9858,FRMD4A_55691,RHOG_391,PRG2_5553,VEGFB_7423,IL10RA_3587,BCL9L_283149,GPR92_57121,P76_196463,RHOF_54509,RAD51L1_5890,VASH1_22846,TM6SF1_53346,OR1D2_4991,WBP2_23558,JSRP1_126306,EDG6_8698,UBA52_7311,BCL3_602,CDC42EP5_148170,NLRP7_199713,CSF2RB_1439…
A2ML1_144568	SNP_A-1795249,SNP_A-2054409,SNP_A-2280013,SNP_A-1930637,SNP_A-1840407,SNP_A-2002513,SNP_A-1791795,SNP_A-2051589,SNP_A-2162905,SNP_A-4246386,SNP_A-1830145,SNP_A-2030519,SNP_A-2255700		NA	1	1	1	1		NA	EIF4B_1975,IFIH1_64135,RELT_84957,XCL2_6846,DEGS1_8560	NA	NRN1_51299,HYAL2_8692,MTO1_25821	NA	KCNC4_3749,ADH7_131,PPP3CA_5530,C4orf39_152756,KCNN2_3781,C8orf31_286122,AICDA_57379,CEP290_80184,CLIP1_6249,RIPK3_11035,IL16_3603,ZNF592_9640,MIER2_54531,OPRL1_4987	NA	NA
A2MP_3	SNP_A-1910123		NA	NA	1	NA	NA		NA	NA	NA	CD36_948,RNF183_138065,RNF43_54894,SLMAP_7871,TFB1M_51106,ZC3H13_23091,ARL5A_26225,CDC2L5_8621,CTBP2_1488,DZIP1_22873,MLX_6945,STOM_2040,TSGA10_80705,ZNF274_10782,ADK_132	NA	NA	NA	NA
A4GALT_53947	SNP_A-1917513,SNP_A-2203385,SNP_A-1895578		1	1	1	1	1		NA	CTTN_2017,DIRAS1_148252,EEF1A1_1915,HECW2_57520,IFNGR1_3459,LILRB3_11025,LMO7_4008,SDF2L1_23753,TRAPPC6A_79090,ARHGEF4_50649,GAS2_2620,PANK1_53354,RPL13_6137,UBQLN1_29979,NIPBL_25836,SLC25A3_5250,TBRG4_9238,UTS2_10911	NA	AGPAT7_254531,C20orf151_140893,CRIP1_1396,CXCL16_58191,CYP4F2_8529,HMGA1_3159,HMGCL_3155,NARFL_64428,PHF3_23469,GAS2_2620,MKNK2_2872	NA	C1orf201_90529,MRFAP1L1_114932,OSR2_116039,TMEM132A_54972,HOMER3_9454	NA	EDARADD_128178,SYNE2_23224,ASB7_140460,SNRPD2_6633,HM13_81502
AAAS_8086			1	NA	NA	NA	NA		NA	NA	NA	NA	NA	NA	NA	NA
AACP_11	SNP_A-1845346		NA	1	1	1	1		NA	DHRS9_10170,SEMA4A_64218,GTF2IRD2_84163,RAB23_51715,RPL36_25873,ABCF2_10061	NA	ACSL5_51703,POLDIP3_84271,TIRAP_114609,UBE2I_7329	NA	MYCN_4613,LIPT1_51601,WAC_51322,TRIM69_140691,RAB26_25837,MAPK7_5598,NECAB3_63941	NA	RCC2_55920,TTC31_64427,SP110_3431,ARL13B_200894,CEP63_80254,C9orf114_51490,CCDC85B_11007,C11orf59_55004,ERP27_121506,MCRS1_10445,RFC3_5983,DPP8_54878,SPG7_6687,NMT1_4836,SLC39A3_29985,SSBP4_170463,PRMT1_3276,VPS16_64601,RBL1_5933,SLC35C2_51006,TMEM189-UBE2V1_387522,TCEA2_6919,MX1_4599,C21orf33_8209,C22orf29_79680
AACS_65985	SNP_A-4229781,SNP_A-1809526,SNP_A-1809287,SNP_A-2139157,SNP_A-1907332,SNP_A-1833442,SNP_A-2126278,SNP_A-1958746,SNP_A-1904178,SNP_A-4282885,SNP_A-1868903,SNP_A-4292549,SNP_A-2198215,SNP_A-2247681,SNP_A-2290757,SNP_A-4271949,SNP_A-4299693,SNP_A-2165536,SNP_A-2097911		1	1	1	1	1		NA	ABHD3_171586,ALG10_84920,ARRB1_408,BET1_10282,C5orf33_133686,CALU_813,CCDC117_150275,DNAJB11_51726,ESCO1_114799,EZR_7430,MRPS24_64951,NCK1_4690,NDUFA7_4701,PGRMC2_10424,PIK3C2A_5286,PTOV1_53635,RNF13_11342,RPN1_6184,RPN2_6185,SFRS4_6429,SPCS3_60559,TBL2_26608,TMOD3_29766,UGCGL1_56886,VKORC1L1_154807,ZMYND10_51364,H2AFJ_55766,RBBP6_5930,RGPD5_84220,WDR5_11091,TRIOBP_11078	NA	PITX1_5307,SPRED2_200734,FBXO38_81545	NA	TACSTD2_4070,CACNB4_785,CELSR3_1951,FLJ23049_79740,GFPT2_9945,NFYA_4800,SPAG1_6674,DMN_23336,QPRT_23475,P4HB_5034,SMARCB1_6598	NA	GLMN_11146,MRPL33_9553,LOC391769_391769,PVRL1_5818
AADAC_13	SNP_A-4218812,SNP_A-1919709,SNP_A-1920531,SNP_A-1974841,SNP_A-2052355,SNP_A-2136668		NA	1	1	1	1		NA	ZNF213_7760,AK2_204	NA	ARID5B_84159,BST2_684,C4orf34_201895,CCDC32_90416,COG4_25839,CRADD_8738,FGFR3_2261,HIST1H2BK_85236,ITGB7_3695,LEF1_51176,NBEA_26960,PIAS4_51588,PLA2G4A_5321,SLC12A9_56996,SNAPIN_23557,TMEM104_54868,VPS8_23355,ZNF671_79891,ASPH_444,CCPG1_9236,CDK5RAP1_51654,COX15_1355,DPP8_54878,GREB1_9687,PILRB_29990,PML_5371,PTGFRN_5738,TSGA10_80705,VPS16_64601,WHSC1L1_54904	NA	CAMTA1_23261,TYW3_127253,ADI1_55256,CYP1B1_1545,MRPL35_51318,TMEM37_140738,NDUFS1_4719,MORC1_27136,HPSE_10855,NUP43_348995,MTHFD1L_25902,ZMIZ2_83637,DKFZP434B0335_25851,CLDN15_24146,FGD6_55785,RBM19_9904,RPLP0_6175,SDCCAG1_9147,PPP1R13B_23368,RFXDC2_64864,MAN2A2_4122,SMG1_23049,SETBP1_26040,SOD1_6647	NA	NA
AADACL1_57552	SNP_A-1919025,SNP_A-2313370,SNP_A-1908126,SNP_A-2210964,SNP_A-2049584,SNP_A-2246824,SNP_A-2091520,SNP_A-1843389,SNP_A-1886592,SNP_A-1865938,SNP_A-1862102,SNP_A-2109042,SNP_A-2285449,SNP_A-2075581,SNP_A-4263913,SNP_A-4263912,SNP_A-1830867,SNP_A-1975327,SNP_A-2076072,SNP_A-4271868		1	1	1	1	1		NA	ANKRD41_126549,C19orf39_126074,CCR1_1230,FAM98B_283742,GNPNAT1_64841,HSPA6_3310,PBOV1_59351,RFX2_5990,SGMS2_166929,TMEM17_200728,ZNF665_79788,CATSPER2_117155,TBKBP1_9755	NA	PIP3-E_26034,C5orf13_9315,C6orf72_116254,CLEC4A_50856,GAB2_9846,OAZ1_4946,PLEKHA9_51054,PSMB3_5691,PSMB9_5698,PTPLA_9200,TBX15_6913,TNK2_10188,HSPA8_3312,IRF5_3663,KCNN3_3782,WTAP_9589	NA	GBP3_2635,VCAM1_7412,IGSF9_57549,CD244_51744,SERF1B_728492,ELL2_22936,SPAG1_6674,PBLD_64081,EIF4EBP2_1979,SUV420H1_51111,LRP5_4041,WSCD2_9671,RFC5_5985,AQP9_366,N-PAC_84656,VPS53_55275,HOXB3_3213,BPTF_2186,GALNT1_2589,SPPL2B_56928,VASP_7408,PYGB_5834,SDC4_6385	NA	ARHGEF11_9826,PPARD_5467,ABCB8_11194,BEST3_144453,SMG1_23049,NDRG3_57446
AADACL2_344752	SNP_A-4232647,SNP_A-2260373,SNP_A-1958088		NA	1	1	1	1		NA	EFHC1_114327,FCHO1_23149,MPEG1_219972,RASA3_22821,SSH1_54434,AP2S1_1175,ARID1B_57492,SPAG1_6674,TNFSF11_8600	NA	AXIN1_8312,ISLR2_57611,OASL_8638,RAC1_5879,SDCBP2_27111,TRIM14_9830,DYNC2LI1_51626	NA	IIP45_60672,C1orf9_51430,IL1R2_7850,WDR1_9948,AHRR_57491,CRISP1_167,NSUN5_55695,LOC255374_255374,KIF13B_23303,PSAP_5660,YPEL4_219539,ATG16L2_89849,COP1_114769,FRMD6_122786,PIF1_80119,HS3ST4_9951,HSF4_3299,ZNF821_55565,RAPGEFL1_51195,C19orf20_91978,CARD8_22900,FTL_2512,SAMSN1_64092,CRYZL1_9946,ARSA_410	NA	HOOK1_51361,RASSF5_83593,UBE2E2_7325,C3orf64_285203,GABRG2_2566,TPST1_8460,SRI_6717,POLR2J_5439,STOM_2040,LOC144097_144097,ENDOD1_23052,CLEC12A_160364,MDM1_56890,C14orf180_400258,MYO5A_4644,RAB11A_8766,OTOA_146183,RNF157_114804,ZSWIM4_65249
AADACL3_126767	SNP_A-2084981,SNP_A-1840085,SNP_A-2073221,SNP_A-4289962,SNP_A-4278318,SNP_A-2202870,SNP_A-4244177,SNP_A-2063442,SNP_A-4257471,SNP_A-4280762		NA	1	1	1	1		NA	AGTPBP1_23287,C20orf103_24141,GOLGA5_9950,INA_9118,IRF2_3660,MCEE_84693,MTIF3_219402,OLIG1_116448,PGM3_5238,SERP1_27230,SSR1_6745,STK40_83931,TMED9_54732,WFDC3_140686,YIPF2_78992,ANKHD1_54882,C14orf130_55148,DHPS_1725,GMPPB_29925,MRPL33_9553,MS4A1_931,PDCD10_11235,PML_5371,TBKBP1_9755	NA	AXIN1_8312,CSRP2_1466,GLT1D1_144423,ZNF567_163081,LGALS9_3965,MAFG_4097,NLRX1_79671,VPS18_57617,ZFP64_55734,ST7_7982	NA	CENTG2_116987,2'-PDE_201626,GOLIM4_27333,HOMER1_9456,ST8SIA4_7903,KCNN2_3781,PPARGC1B_133522,SERAC1_84947,KIAA1429_25962,RNF19A_25897,ST3GAL1_6482,UBTD1_80019,CHKA_1119,CD9_928,CAPRIN2_65981,ENOX1_55068,NIN_51199,TM2D3_80213,CRAMP1L_57585,DPH1-OVCA2_654787,TMUB2_79089,PYCR1_5831,SPPL2B_56928,ZNF614_80110,ZIK1_284307	NA	EIF2C3_192669,C8B_732,CREB3L4_148327,IL10_3586,EDARADD_128178,LPIN1_23175,RNF103_7844,SH3TC1_54436,NSUN7_79730,MGC29506_51237,CLINT1_9685,ANKS1A_23294,PRDM1_639,HECA_51696,LY96_23643,SNTB1_6641,DMRT1_1761,ST6GALNAC4_27090,FAM107B_83641,BLNK_29760,ENTPD7_57089,C11orf80_79703,RAB6A_5870,AICDA_57379,PPFIBP1_8496,ULK1_8408,MBNL2_10150,TCL1A_8115,KIAA1370_56204,LRRC49_54839,QRICH2_84074,C18orf1_753,CN…
AADACL4_343066	SNP_A-2281425		NA	NA	1	NA	NA		NA	NA	NA	ALG12_79087,ANGPTL2_23452,ASRGL1_80150,ATG12_9140,CCDC107_203260,DGKH_160851,GNG11_2791,HIBADH_11112,JRK_8629,NSUN6_221078,PDZD3_79849,PLXND1_23129,RAB43_339122,SCLT1_132320,SFT2D1_113402,SH2B3_10019,SLC12A7_10723,SLC25A4_291,TEAD4_7004,TRAF7_84231,MARK2_2011,CBX3_11335	NA	NA	NA	NA
AADAT_51166	SNP_A-1897172,SNP_A-2046426,SNP_A-1793449,SNP_A-1840855,SNP_A-2081482,SNP_A-4264625		NA	1	1	1	1		NA	ABCD3_5825,ACAA1_30,ACOX1_51,ADCY7_113,AGPAT5_55326,AHSA1_10598,AKAP11_11215,ANGEL1_23357,AP2A2_161,APAF1_317,APC_324,APTX_54840,AUH_549,BAZ2B_29994,BIVM_54841,BTLA_151888,C10orf118_55088,C11orf71_54494,C12orf11_55726,C14orf133_63894,C14orf159_80017,C18orf55_29090,C20orf72_92667,C20orf94_128710,C22orf29_79680,C2orf37_80067,C5orf42_65250,C7orf49_78996,C9orf91_203197,CAPN3_825,CBY1_25776,CEACAM21_9…	NA	EXOC6B_23233,LGALS9_3965,PTPN6_5777,MAT2B_27430	NA	TP73_7161,LOC127545_127545,INTU_27152,ENPP6_133121,HIST1H3H_8357,ZMIZ2_83637,KIAA1324L_222223,COPS6_10980,PTCH1_5727,SLC35D2_11046,ZER1_10444,VCL_7414,UTF1_8433,LTBP3_4054,OVOL1_5017,GPR109B_8843,ITPK1_3705,CRIP1_1396,STRC_161497,ALKBH5_54890,MSI2_124540,C18orf26_284254,DPF1_8193,OPA3_80207,RABL4_11020	NA	PEX14_5195,RAD54L2_23132,NQO2_4835,MICB_4277,VPS13A_23230,NANOS1_340719,CDKN1C_1028,HIPK3_10114,TAF6L_10629,CFL1_1072,PKP2_5318,SPATA13_221178,SETDB2_83852,DKFZp666G057_283726,SLC25A35_399512,DUSP3_1845,ARHGAP27_201176,MYL4_4635,NFIC_4782,XAB2_56949,FKBP8_23770,RAB4B_53916,IGLL1_3543
AAK1_22848	SNP_A-2006459,SNP_A-2312238,SNP_A-2050701,SNP_A-1963696,SNP_A-4219630,SNP_A-2006458,SNP_A-1784132,SNP_A-1890306,SNP_A-1963698,SNP_A-1940114,SNP_A-2231979,SNP_A-1928575,SNP_A-2259240,SNP_A-2201919,SNP_A-2145665,SNP_A-2265795,SNP_A-2310494,SNP_A-1963701,SNP_A-2078353,SNP_A-1812397,SNP_A-1963702,SNP_A-2063042,SNP_A-1787357,SNP_A-1809233,SNP_A-1963703,SNP_A-2297039,SNP_A-2173426,SNP_A-2170800,SNP_A-4…		NA	1	1	1	1		NA	NBPF1_55672,NBPF15_284565,TMEM87B_84910,ABR_29	NA	HLA-DQA1_3117,ACADM_34,LEPREL1_55214,PKHD1L1_93035,KTELC1_56983	NA	CSN2_1447,IRF5_3663,SETD3_84193,NDN_4692,RAB37_326624	NA	RAB23_51715,MRPL43_84545,SIGLEC5_8778
AAMP_14			1	NA	NA	NA	NA		NA	NA	NA	NA	NA	NA	NA	NA
AARS_16	SNP_A-2250820,SNP_A-1906410,SNP_A-4242683		1	1	1	1	1		NA	C5orf42_65250,CCNG2_901,LOC81691_81691,ZNF627_199692,CACNB2_783,CCNB1IP1_57820,CSNK2A1_1457,CAMK1D_57118,SUV420H1_51111	NA	CYP4F2_8529,DNAJB14_79982,EXOC1_55763,KIAA1467_57613,PBLD_64081,PRH1_5554,ANKRD26_22852,GIT2_9815,HDAC5_10014,SMAD1_4086,WDR1_9948,FYN_2534,MSI2_124540,NIN_51199,SLC30A5_64924	NA	GLYCTK_132158,AKAP7_9465,RAD9A_5883,LRRC23_10233,N6AMT1_29104,RFPL1_5988	NA	PRKACB_5567,GNLY_10578,IRAK2_3656,TESSP2_339906,KCNMB3_27094,HPGD_3248,BASP1_10409,TSLP_85480,MAPK14_1432,H2AFV_94239,EBAG9_9166,FAM111B_374393,TCIRG1_10312,PVRL1_5818,SOCS2_8835,KIAA1622_57718,SERPINA6_866,NUSAP1_51203,MSI2_124540,PRKACA_5566,MTMR3_8897,CACNG2_10369
AARS2_57505	SNP_A-4285731,SNP_A-2216139		1	1	1	1	1		NA	AP1M1_8907,AP3D1_8943,AP3M2_10947,ARHGAP26_23092,ARHGEF12_23365,C17orf42_79736,C1orf27_54953,C20orf121_79183,C3orf21_152002,CATSPER3_347732,CNR2_1269,DIRC2_84925,DSE_29940,ENDOGL1_9941,IL18R1_8809,KLHL8_57563,LAMP1_3916,LRWD1_222229,MAP2K4_6416,MAP6D1_79929,MICAL1_64780,MRPS25_64432,MUS81_80198,NDUFA6_4700,NOL9_79707,NPTN_27020,PAPD1_55149,PI4K2A_55361,POLR3G_10622,RNF24_11237,SFRS14_10147,SNRPD3…	NA	LIMS2_55679,LRP5_4041,ZNF239_8187,LGALS14_56891,TGIF1_7050,UPF3A_65110,ZNF600_162966,OAS1_4938	NA	ISG15_9636,IFI6_2537,MARCKSL1_65108,LEPROT_54741,ARHGAP30_257106,PSEN2_5664,RSAD2_91543,CCNT2_905,RNPEPL1_57140,ARPC4_10093,LBA1_9881,EPHB1_2047,B3GALNT1_8706,TNFSF10_8743,WDR1_9948,MYO10_4651,GPSM3_63940,HSD17B8_7923,CBX3_11335,SAMD9_54809,ZNF655_79027,LOC255374_255374,PARP12_64761,NUB1_51667,NPM2_10361,RBPMS_11030,SPIN1_10927,SLC31A2_1318,IFIT2_3433,IFIT1_3434,KIAA1754_85450,CYP2E1_1571,TRIM21_…	NA	CDKN2C_1031,SLMAP_7871,GNS_2799,CCPG1_9236,RBBP6_5930,GNGT2_2793,MTMR3_8897
AARSD1_80755	SNP_A-2188178,SNP_A-1950552,SNP_A-4249900		1	1	1	1	1		NA	CARM1_10498,DOPEY2_9980,MAN1A2_10905,C21orf66_94104,C3orf31_132001,CATSPER2_117155,NUPL1_9818,EEF1B2_1933,RAB27A_5873,TAP2_6891	1	DPH1-OVCA2_654787,ARMC10_83787,C1orf56_54964,C22orf9_23313,CD69_969,CTDP1_9150,DERL2_51009,EGR1_1958,FLJ23049_79740,GPAM_57678,HEXIM1_10614,HSD17B6_8630,LAMB4_22798,SLAMF1_6504,SLC30A6_55676,ZNF414_84330,HIST1H2BD_3017,KIAA0913_23053,LPGAT1_9926,PVRL1_5818,SNRPB_6628,SNX5_27131	NA	KIRREL_55243,TFCP2L1_29842,RPL9_6133,SGK3_23678,CAMSAP1_157922,CYB5R2_51700,ST8SIA5_29906,ATP9B_374868	NA	LRRC8D_55144,CDC14A_8556,TPM3_7170,ACP1_52,ARHGEF4_50649,CCNT2_905,LASS6_253782,PDCD10_11235,LRRC31_79782,EVC_2121,C4orf32_132720,FBXO38_81545,TXNDC5_81567,GPR63_81491,STXBP5_134957,UST_10090,AEBP1_165,TMEM120A_83862,FZD6_8323,TRMT12_55039,SNX19_399979,DUSP6_1848,ZNF10_7556,PDE8A_5151,DBNDD1_79007,FGF11_2256,TBKBP1_9755,CROP_51747,CPT1C_126129,ZNF616_90317
AASDH_132949	SNP_A-2009822		1	1	1	1	1		NA	C3orf31_132001,PAX8_7849,SDF4_51150,CDC42_998,TAP2_6891	NA	DSG1_1828,GOT2_2806,NDUFA2_4695,RAC3_5881,SF3B14_51639,HDAC5_10014,IL1RAP_3556,IL6ST_3572,MKKS_8195,NLRX1_79671,NME1_4830,PANK1_53354,RTN3_10313,TARDBP_23435,SPTBN1_6711	NA	HK1_3098,MYH2_4620	NA	HS2ST1_9653,PAX8_7849,PDS5A_23244,TEC_7006,NIPBL_25836,JARID2_3720,TPD52_7163,PTPDC1_138639,UGCG_7357,C5_727,TSPAN14_81619,PANK1_53354,INPP5F_22876,PRMT3_10196,PEX16_9409,FADS1_3992,C11orf75_56935,CD69_969,MGST1_4257,KLHDC1_122773,ZNF627_199692
AASDHPPT_60496	SNP_A-2191718,SNP_A-2002206,SNP_A-1942195,SNP_A-2015076,SNP_A-2015078,SNP_A-2015077		1	1	1	1	1		NA	EMID1_129080,IL10RB_3588,PXN_5829,RPL14_9045	NA	BCDO2_83875,C12orf24_29902,CCT8_10694,LRP3_4037,OR5D18_219438,TMEM106C_79022,TMEM74_157753,UBXD5_91544,ING1_3621,ZNF323_64288,ARHGEF7_8874,PSIP1_11168	NA	BAD_572	NA	NA
AASS_10157	SNP_A-2150110,SNP_A-2144066,SNP_A-1805058,SNP_A-1861435,SNP_A-1991079,SNP_A-2288664,SNP_A-1857897,SNP_A-1991080,SNP_A-1924255,SNP_A-4291091		1	1	1	1	1		NA	CDKN2D_1032,CYP1B1_1545,LOC390594_390594,NAALAD2_10003,MCL1_4170	NA	C1orf218_54530,CAND1_55832,CDC23_8697,DSE_29940,ELOVL6_79071,ENOPH1_58478,ERO1LB_56605,HIRA_7290,KRR1_11103,LDHB_3945,MMP17_4326,NCL_4691,P2RY1_5028,PAPSS2_9060,RAD50_10111,RCN1_5954,SLC2A8_29988,SNX10_29887,TACC1_6867,WDR75_84128,XAB1_11321,ABLIM1_3983,ACSL5_51703,BLR1_643,C21orf33_8209,DPP8_54878,NUPL1_9818,RPL13_6137,SCN1B_6324,SETD3_84193,SOCS5_9655,TSC22D1_8848,UBE2I_7329,UBE2L3_7332,EEF1B2_…	NA	RBMS1_5937,LRRFIP2_9209,SHANK2_22941,MPZL3_196264,SULF2_55959	NA	SEPN1_57190,RNPC3_55599,PQLC3_130814,ENC1_8507,SGCG_6445,LENG9_94059
AATF_26574	SNP_A-4205371,SNP_A-2235452,SNP_A-4237261,SNP_A-2054479,SNP_A-2308488,SNP_A-4201376,SNP_A-2143693,SNP_A-2129089,SNP_A-2255438,SNP_A-4292228,SNP_A-1891629,SNP_A-1837778		1	1	1	1	1		NA	AHRR_57491,ASGR1_432,BCAR3_8412,JRKL_8690,KIAA0423_23116,PDGFB_5155,RNF170_81790,RUNX3_864,ZNF221_7638,DMN_23336,SMAD1_4086	NA	BMPR2_659,GSTT1_2952,HIST1H2BM_8342,MAP3K13_9175,QRSL1_55278,SLC2A3_6515,SPINK2_6691,C1QTNF6_114904,COL4A3BP_10087,HNF1B_6928,MAP2K7_5609,PPIL3_53938,TCIRG1_10312,TSGA10_80705,VNN2_8875	NA	MAGEF1_64110,C6orf105_84830,NKAPL_222698,LPA_4018,ADCK5_203054,ANXA11_311,SIRT3_23410,GALNTL4_374378,RTN3_10313,PKMYT1_9088,PDXDC1_23042,FLCN_201163,NBR1_4077	NA	RSC1A1_6248,FAM46C_54855,HIST2H2BE_8349,RAB7L1_8934,RY1_11017,TEX261_113419,GMPPB_29925,GRAMD1C_54762,PI4K2B_55300,CDKN2AIP_55602,KCNN2_3781,ZBTB22_9278,TRAM2_9697,SCRN1_9805,TBRG4_9238,PTCD1_26024,SLC31A2_1318,ENDOG_2021,LOC387647_387647,P11_8909,COL2A1_1280,POU4F1_5457,TM9SF2_9375,MYO1E_4643,HEATR3_55027,SPG7_6687,LSMD1_84316,MYH10_4628,ANKRD12_23253,APC2_10297,DLL3_10683,NPAS1_4861,ZSCAN5_7914…
ABAT_18	SNP_A-4197205,SNP_A-1949298,SNP_A-4202446,SNP_A-4230086,SNP_A-4200718,SNP_A-2153648,SNP_A-2260078,SNP_A-2248412,SNP_A-2186216,SNP_A-1949446,SNP_A-2073618,SNP_A-1783893,SNP_A-2038639,SNP_A-1922990,SNP_A-4228395,SNP_A-2065714,SNP_A-2175535,SNP_A-1848299,SNP_A-1951211,SNP_A-2094328,SNP_A-2055087,SNP_A-2171583,SNP_A-1783048,SNP_A-2151476,SNP_A-1896233,SNP_A-4258523,SNP_A-1855447,SNP_A-4282835,SNP_A-4…		1	1	1	1	1		NA	LMO7_4008,RNF208_727800	NA	C12orf43_64897,RHPN2_85415,SELPLG_6404,SDCBP2_27111,WDFY1_57590	NA	NOC2L_26155,ICMT_23463,DNAJC11_55735,PARK7_11315,FRAP1_2475,ATP13A2_23400,CAPZB_832,C1orf213_148898,LYPLA2_11313,NUDC_10726,PHACTR4_65979,WDR57_9410,CTPS_1503,EBNA1BP2_10969,PSMA5_5686,ZNF364_27246,BCL9_607,VPS45_11311,PSMD4_5710,PYGO2_90780,CCT3_7203,HDGF_3068,RGS16_6004,TPR_7175,CPSF3_51692,SNX17_9784,C2orf7_84279,DCTN1_1639,PCGF1_84759,SUCLG1_8802,MRPS9_64965,RBM45_129831,DNAJC10_54431,STAT4_6…	NA	GJB3_2707,CTPS_1503,RTN4_57142,ARL13B_200894,PPA2_27068,CCNY_219771,CCDC92_80212,ARRDC4_91947,ANKRD54_129138
ABBA-1_92154	SNP_A-2129294,SNP_A-1790102		NA	1	1	1	1		NA	CCDC106_29903,DACT3_147906,FOXO3_2309,ELF2_1998,GPLD1_2822,LIG3_3980,RANBP6_26953,TIRAP_114609	NA	ARHGEF17_9828,BPGM_669,C1orf80_64853,C6orf128_221468,CRIPT_9419,CYP7B1_9420,DKFZp666G057_283726,EHBP1_23301,GFM2_84340,GLO1_2739,HES7_84667,HS3ST1_9957,INTS4_92105,KIFAP3_22920,KLHL9_55958,LCE1C_353133,LCE4A_199834,LOC89944_89944,MBNL1_4154,MGST2_4258,MOBKL1A_92597,MORF4_10934,NBN_4683,NID1_4811,NLRP11_204801,PDE4B_5142,POMZP3_22932,PPIE_10450,PTTG1IP_754,RAB38_23682,RAB3C_115827,ROCK1_6093,SENP1…	NA	TPM3_7170,KRCC1_51315,ZDBF2_57683,PFKFB4_5210,NCKIPSD_51517,NAT6_24142,MGC16169_93627,CCDC111_201973,CMBL_134147,POLR3G_10622,ARID1B_57492,KLHL7_55975,ZNF92_168374,SPTLC1_10558,FUT11_170384,CAMK2G_818,LSP1_4046,LDHA_3939,MPEG1_219972,VWCE_220001,TRPT1_83707,C11orf68_83638,CCDC90B_60492,TMEM106C_79022,NEDD1_121441,UNG_7374,C12orf24_29902,IL16_3603,WDR90_197335,TRADD_8717,NPLOC4_55666,IFNAR1_3454,B…	NA	TDRKH_11022,C5orf29_202309,GALNTL5_168391,FAM111B_374393,FBXO15_201456,TCEA2_6919,SH3BP1_23616
ABCA1_19	SNP_A-2077990,SNP_A-2014436,SNP_A-2103968,SNP_A-4202962,SNP_A-2014435,SNP_A-1896537,SNP_A-1927199,SNP_A-2075521,SNP_A-1997486,SNP_A-2239916,SNP_A-1902744,SNP_A-1811668,SNP_A-2022938,SNP_A-4213599,SNP_A-2014438,SNP_A-2239474,SNP_A-2279242,SNP_A-1997488,SNP_A-1829546,SNP_A-2232436,SNP_A-2286283,SNP_A-1892942,SNP_A-2072988,SNP_A-1871594,SNP_A-4271892,SNP_A-2233749,SNP_A-4267633,SNP_A-1997492,SNP_A-4…		1	1	1	1	1		NA	ABCC11_85320,CMAS_55907,COMMD2_51122,DEXI_28955,LCE3A_353142,RNF14_9604,SCYL1_57410,ANXA11_311	NA	ASAH2_56624,KIAA1128_54462,LOC387856_387856,PSMC6_5706,CAMK2D_817	NA	PEX10_5192,FMN2_56776,SLC1A4_6509,FBXO8_26269,HOXA7_3204,NR4A3_8013,SNW1_22938,TNRC6A_27327,CHST4_10164,PFN1_5216,FLII_2314,TNFSF9_8744,PLEKHF1_79156,E2F1_1869,C20orf52_140823	NA	GALNT12_79695
ABCA10_10349	SNP_A-1943964,SNP_A-2241179,SNP_A-2049737,SNP_A-2061223,SNP_A-2044034,SNP_A-1837102,SNP_A-2061793,SNP_A-2224645,SNP_A-2164563,SNP_A-4219540,SNP_A-2166060,SNP_A-4261243,SNP_A-4284909,SNP_A-4277440,SNP_A-1886030,SNP_A-1932974,SNP_A-1819343,SNP_A-1869148,SNP_A-2024010,SNP_A-2088566,SNP_A-4251909		NA	1	1	1	1		NA	BZW2_28969,CAPZA1_829,FMO4_2329,IL12B_3593,TUBB6_84617,ALDOA_226,FYN_2534	NA	ACRBP_84519,BCL11B_64919,CBR3_874,KCNC2_3747,IRF5_3663,PPP2R5C_5527	NA	WASF2_10163,TMEM177_80775,MYO1B_4430,SP110_3431,RPP38_10557,OR51A2_401667,SMARCD1_6602,FBXO22_26263,EYA2_2139,UBE2L3_7332	NA	SYF2_25949,PDE4B_5142,TMEM56_148534,RTCD1_8634,PBXIP1_57326,CD55_1604,ACP1_52,FAM82A_151393,SLC35F5_80255,CCNT2_905,CTDSP1_58190,ELF2_1998,DTWD2_285605,PRL_5617,AGPAT1_10554,PTK7_5754,SERINC1_57515,LPA_4018,PDGFRL_5157,DEPDC2_80243,RLN2_6019,ADFP_123,TSG101_7251,SYVN1_84447,SPATA13_221178,ERO1L_30001,BCL11B_64919,PML_5371,RCN2_5955,NOD2_64127,ODF4_146852,GCN5L2_2648,SLC16A5_9121,MTMR3_8897
ABCA12_26154	SNP_A-1812790,SNP_A-2240185,SNP_A-2253865,SNP_A-2244753,SNP_A-4208676,SNP_A-1966849,SNP_A-2168850,SNP_A-2314059,SNP_A-1893310,SNP_A-1833905,SNP_A-4229621,SNP_A-2154343,SNP_A-4236886,SNP_A-4224787,SNP_A-4223144,SNP_A-4220556,SNP_A-2259660,SNP_A-4227047,SNP_A-2107325,SNP_A-2159678,SNP_A-1961084,SNP_A-1815589,SNP_A-1905316,SNP_A-1839072,SNP_A-2128467,SNP_A-4289324,SNP_A-4262528,SNP_A-2209307,SNP_A-4…		1	1	1	1	1		NA	HCG27_253018,AP1GBP1_11276	NA	ALG1_56052,ANKRD43_134548,AP2A1_160,APEH_327,APTX_54840,AQR_9716,ARPC4_10093,ATAD3B_83858,ATP13A1_57130,ATP5G1_516,BRP44_25874,BTBD6_90135,C11orf58_10944,C11orf73_51501,C14orf166_51637,C19orf63_284361,C1orf144_26099,C1orf19_116461,C20orf24_55969,C22orf29_79680,C4orf16_55435,C8orf30A_51236,C9orf78_51759,CCT2_10576,CCT5_22948,CETP_1071,CLTB_1212,COPS5_10987,CSE1L_1434,CTTNBP2_83992,DBNL_28988,DDB1_…	NA	DCLRE1B_64858,RGPD5_84220,SH3BP5_9467,KCNMB3_27094,MEF2A_4205,ZFPM1_161882,HIC1_3090,SPINT2_10653,GART_2618	NA	PTPN22_26191,CD48_962,SCYL3_57147,TMF1_7110,SERP1_27230,ZNF141_7700,HLA-A_3105,SNX13_23161,ZNF117_51351,TCEA1_6917,CHMP4C_92421,AGPAT2_10555,DNAJC1_64215,PCGF5_84333,KLRG1_10219,CYP27B1_1594,XRCC6BP1_91419,CHPT1_56994,TPT1_7178,COG3_83548,DNAJC17_55192,RORA_6095,TMED3_23423,LOC388284_388284,NDEL1_81565,SLC5A10_125206,ICAM2_3384,C19orf18_147685
ABCA13_154664	SNP_A-1918980,SNP_A-2073969,SNP_A-2205001,SNP_A-2096817,SNP_A-1840810,SNP_A-4233345,SNP_A-2283880,SNP_A-1803987,SNP_A-2033645,SNP_A-1813148,SNP_A-2294491,SNP_A-1831753,SNP_A-2303614,SNP_A-2245074,SNP_A-1858514,SNP_A-4201776,SNP_A-4239986,SNP_A-1947139,SNP_A-2133349,SNP_A-1894532,SNP_A-4237781,SNP_A-2042796,SNP_A-4222001,SNP_A-2044199,SNP_A-2077610,SNP_A-2111419,SNP_A-1893767,SNP_A-2284382,SNP_A-1…		1	1	1	1	1		NA	MRPL43_84545	NA	BUB3_9184,C11orf51_25906,CSE1L_1434,DTYMK_1841,ELOF1_84337,EPM2AIP1_9852,ETFB_2109,FEN1_2237,HES4_57801,HIVEP3_59269,LOC134145_134145,LRRC8C_84230,MPND_84954,NDUFB7_4713,PRMT7_54496,PTDSS1_9791,RAB8A_4218,TIMM8B_26521,DAZAP1_26528,KIF24_347240,WAC_51322,WBSCR16_81554	NA	HECTD3_79654,CA4_762	NA	POGZ_23126,MIXL1_83881,TLR10_81793,TPD52_7163,C9orf24_84688,KRT75_9119,PGF_5228,MAGEL2_54551,CALML4_91860,RPL13_6137,C17orf58_284018,DAZAP1_26528,FPR1_2357,C2CD2_25966
ABCA17_650655	SNP_A-2206192,SNP_A-2165247,SNP_A-2191435,SNP_A-2195090,SNP_A-1843140,SNP_A-2231701,SNP_A-1898969		NA	1	1	1	1		NA	GLYCTK_132158,LOC283953_283953,POLE_5426,RIMBP2_23504,ROBO1_6091,NOVA1_4857,PI4KAP2_375133,MSI2_124540	NA	CD2AP_23607,RFPL1_5988,ASPH_444,CROP_51747,MED23_9439	NA	PRKCZ_5590,C1orf102_127700,FMN2_56776,CHDH_55349,COL8A1_1295,CASP6_839,OGFRL1_79627,ZNF117_51351,GTF2IRD2_84163,PTK2B_2185,ZBTB10_65986,HSF1_3297,C9orf16_79095,MED22_6837,PRKG1_5592,BAD_572,PACS1_55690,ATN1_1822,DZIP1_22873,PPP2R5C_5527,TM2D3_80213,MVD_4597,CNTROB_116840,ST8SIA5_29906,CHST8_64377	NA	HES4_57801,RSC1A1_6248,FABP3_2170,ST3GAL3_6487,LEPR_3953,IFI44L_10964,GSTM1_2944,S100A13_6284,ACBD6_84320,PLA2G4A_5321,TIMM17A_10440,NUAK2_81788,CLIP4_79745,TEX261_113419,C2orf3_6936,SPC25_57405,IGFBP5_3488,ATG9A_79065,HTR2B_3357,RAD18_56852,LBA1_9881,TMEM110_375346,ROBO1_6091,PLXND1_23129,TRIM59_286827,GPRIN3_285513,PPP3CA_5530,LEF1_51176,GYPE_2996,PDGFC_56034,C4orf39_152756,CMBL_134147,FYB_2533…
ABCA3_21	SNP_A-4214393,SNP_A-2313417,SNP_A-1947560,SNP_A-2241424,SNP_A-4296906,SNP_A-1805926,SNP_A-2059563,SNP_A-1897801,SNP_A-2291830,SNP_A-4291741		1	1	1	1	1		NA	IRF2_3660,MAN1A1_4121,RAB40B_10966,CLDN14_23562,SNRPB_6628	NA	NHLRC2_374354	NA	PHC2_1912,ELF3_1999,LPIN1_23175,LIPT1_51601,LIMS2_55679,KYNU_8942,SEC31A_22872,MRPL36_64979,COL4A3BP_10087,LTC4S_4056,HIST1H4F_8361,ARID3C_138715,C11orf80_79703,CPT1A_1374,EPS8_2059,WSCD2_9671,SLC10A2_6555,PSME1_5720,NUSAP1_51203,MLX_6945,ANKRD29_147463,NY-SAR-48_93323,LSR_51599,CNFN_84518	NA	ACSL3_2181,ANKRD7_56311,ALDH1B1_219,HSPA8_3312,LEO1_123169,AKAP13_11214,MUM1_84939,AES_166,QTRT1_81890,DBP_1628
ABCA4_24	SNP_A-1937791,SNP_A-4196664,SNP_A-1914752,SNP_A-4223597,SNP_A-2132007,SNP_A-1897690,SNP_A-1816505,SNP_A-2151008,SNP_A-2131561,SNP_A-1873279,SNP_A-1850130,SNP_A-2151238,SNP_A-2207777,SNP_A-1830623,SNP_A-4203082,SNP_A-2099886,SNP_A-2154478,SNP_A-2152658,SNP_A-4231704,SNP_A-1806246,SNP_A-4240728,SNP_A-1912373,SNP_A-2255290,SNP_A-1830925,SNP_A-2241262,SNP_A-1913217,SNP_A-2250365,SNP_A-2061401,SNP_A-4…		1	1	1	1	1		NA	AKAP1_8165,BAG5_9529,C10orf88_80007,C14orf138_79609,C14orf32_93487,C15orf15_51187,CLIC4_25932,CLK4_57396,CTDSP2_10106,EIF3J_8669,ESF1_51575,FBXO34_55030,GRPEL2_134266,IPPK_64768,JOSD3_79101,KBTBD2_25948,KCNK5_8645,MTMR6_9107,MTMR9_66036,NOL9_79707,POLS_11044,PRPF39_55015,SMAD4_4089,SMNDC1_10285,SNAPC4_6621,TARS_6897,TMEM170_124491,TOMM70A_9868,ZNF140_7699,BAZ1A_11177,CDC14A_8556,GABRG2_2566,VAPA_…	NA	COG1_9382,FAM100B_283991,FAM83H_286077,RASD1_51655,SPATA18_132671,TMEM57_55219,ZNF30_90075	NA	ZBTB22_9278,GTF2IRD1_9569,LBX1_10660,SSSCA1_10534,PGF_5228,CYP46A1_10858,CDC6_990,AP1M1_8907,SAMM50_25813	NA	TADA3L_10474
ABCA5_23461	SNP_A-2095171,SNP_A-1792654,SNP_A-1945315,SNP_A-2174146,SNP_A-1920791,SNP_A-4279698,SNP_A-2297369,SNP_A-2182794		1	1	1	1	1		NA	CNNM3_26505,CRB2_286204,FLJ22374_84182,HADHA_3030,KCNV1_27012,LRRC1_55227,LSAMP_4045,MST1_4485,MYO18B_84700,PMF1_11243,PTPLA_9200,RAB1B_81876,RGS2_5997,SCOTIN_51246,VASH2_79805,CECR1_51816,FBXW7_55294	NA	FAM89A_375061,ARHGEF4_50649,IRF5_3663,ZNF614_80110,EIF5_1983,VNN2_8875	NA	GJB3_2707,ZFYVE9_9372,ZNF276_92822,SCN1B_6324	NA	RBP7_116362,PBXIP1_57326,CCNT2_905,MFI2_4241,PDGFRL_5157,ASPH_444,ADFP_123,VPS13A_23230,CD82_3732,KRT18_3875,PAH_5053,UNG_7374,LGALS3_3958,WWOX_51741,RTN2_6253,KDELR3_11015
ABCA6_23460	SNP_A-2137199,SNP_A-1852128,SNP_A-1894852,SNP_A-1865755,SNP_A-1868055,SNP_A-4222426,SNP_A-4250498,SNP_A-4272146,SNP_A-1935734,SNP_A-1844096,SNP_A-4297951		1	1	1	1	1		NA	CXCL13_10563,DLK2_65989,GPRIN1_114787,IL12B_3593,NLRP2_55655,NRSN2_80023,OSR2_116039,SEPN1_57190,TBCD_6904,TP53I13_90313,TRAF5_7188,TUBB3_10381,ST3GAL1_6482,CCNY_219771,MSI2_124540,TRIM69_140691	NA	CDA_978,LRRC56_115399,NXN_64359,EWSR1_2130,SPTLC1_10558	NA	WASF2_10163,TRIP12_9320,HLA-DQA1_3117,OR51A2_401667,TMEPAI_56937	NA	PDE4B_5142,TMEM56_148534,CAPZA1_829,PBXIP1_57326,FAM129A_116496,HTRA2_27429,GGCX_2677,SLC35F5_80255,CCNT2_905,CTDSP1_58190,BAT4_7918,AGPAT1_10554,NECAB1_64168,DENND3_22898,PTP4A3_11156,GNE_10020,ST6GALNAC4_27090,ZFPL1_7542,SYVN1_84447,SLC29A2_3177,SMARCD1_6602,BEST3_144453,OAS1_4938,ARHGEF7_8874,KLHDC2_23588,C14orf130_55148,GCN5L2_2648,FBXO17_115290,AKT2_208,NECAB3_63941
ABCA8_10351	SNP_A-1869055,SNP_A-4199892,SNP_A-1957647,SNP_A-4237250,SNP_A-1808635,SNP_A-2083071,SNP_A-1923831,SNP_A-4226197,SNP_A-1780338,SNP_A-1869094,SNP_A-1831452,SNP_A-2080719,SNP_A-2119042,SNP_A-2099326,SNP_A-2051059,SNP_A-2115385		1	1	1	1	1		NA	JPH2_57158,KCNMA1_3778,MGC4172_79154,MS4A6E_245802,NDRG1_10397,ZNF498_221785,PAX8_7849,PXMP4_11264	NA	PDK1_5163,SUPT4H1_6827,FKBP1A_2280	NA	FBXO2_26232,PHF7_51533,LARP2_55132,SERPINB1_1992,TRIM14_9830,UBTD1_80019,RNH1_6050,SLC29A2_3177,PLEKHB1_58473,DNM1L_10059,LARP6_55323,FSD2_123722,LYPLA3_23659,ZPBP2_124626,SMOX_54498	NA	IGSF9_57549,TMCO1_54499,SELK_58515,GPM6A_2823,TBCC_6903,TRIM24_8805,DNAJB12_54788,HBD_3045,SYVN1_84447,GDPD5_81544,FNDC3A_22862,TMED10_10972,CPNE2_221184,NAT5_51126,APOL2_23780
ABCA9_10350	SNP_A-4226164,SNP_A-2114247,SNP_A-2180938,SNP_A-1923510,SNP_A-2259858,SNP_A-4260262,SNP_A-2188508,SNP_A-4247679,SNP_A-2005273,SNP_A-1814200		NA	1	1	1	1		NA	TNFSF10_8743,ZFP37_7539,PRIC285_85441,EDNRB_1910,MAX_4149	NA	CCDC18_343099,CEP55_55165,GIPC1_10755,MST1R_4486,SPC24_147841,TIMM22_29928,WDR62_284403,NSD1_64324,WWOX_51741,ZKSCAN1_7586	NA	FMOD_2331,RIPK5_25778,AP1S1_1174,NPM2_10361,DKFZP564J0863_25923,CD27_939,KRAS_3845,DCC_1630,MYBPC2_4606,PRDM15_63977,CECR1_51816	NA	SAMD13_148418,RASSF5_83593,NRP2_8828,SCLY_51540,SORBS3_10174,COMMD5_28991,C9orf23_138716,BSPRY_54836,CHGA_1113,COQ9_57017,TK2_7084,PEMT_10400
ABCB1_5243	SNP_A-2221631,SNP_A-2142997,SNP_A-4212491,SNP_A-4212492,SNP_A-4223543,SNP_A-4212490,SNP_A-1937986,SNP_A-1783889,SNP_A-1990457,SNP_A-2246386,SNP_A-2267317,SNP_A-2299079,SNP_A-1990464,SNP_A-2118193,SNP_A-4266463,SNP_A-4266462,SNP_A-4266461,SNP_A-1990458,SNP_A-2120784,SNP_A-2282518,SNP_A-4272743,SNP_A-2219627,SNP_A-1909871,SNP_A-1990462,SNP_A-2253513,SNP_A-4257152,SNP_A-1872856,SNP_A-2287693,SNP_A-1…		1	1	1	1	1		NA	ANKRD33_341405,CCNI_10983,COPG_22820,NCF2_4688,RAB5A_5868,STT3B_201595,TAX1BP1_8887,TLOC1_7095,SMG1_23049,UTS2_10911	NA	UACA_55075,DPP8_54878,ZNF189_7743	NA	NT5DC2_64943,TCTEX1D2_255758,PSORS1C1_170679,TMOD1_7111,C10orf83_118812,SAC3D1_29901,C11orf80_79703,PAQR4_124222,MMP25_64386,IL32_9235,LRRC8E_80131	NA	NHEDC1_150159,PDGFC_56034,EIF4EBP3_8637,ZNF354A_6940,LAT2_7462,FOXE1_2304,MDM1_56890,GIT2_9815,UPF3A_65110,AKT1_207,TIMM22_29928,ZNF415_55786,C22orf29_79680
ABCB10_23456	SNP_A-2198869,SNP_A-2257412,SNP_A-1914482,SNP_A-4286669		1	1	1	1	1		NA	ABCA1_19,CDKN2D_1032,FOLR2_2350,GALNT11_63917,PPARD_5467,PTK2B_2185,PTPRCAP_5790,ROBO1_6091,ASPH_444,MGRN1_23295,NARF_26502,SCAMP3_10067,ZNF92_168374,IL1R2_7850,OAS1_4938	NA	BTRC_8945,COG3_83548,DENND3_22898,ME2_4200,PICK1_9463,SLC17A8_246213,ZNF512_84450,DKFZP564J0863_25923,LIAS_11019,MRPS21_54460,NLRX1_79671,PHF17_79960	NA	CRIPT_9419,MAP4K4_9448,WASF1_8936,TNFSF11_8600,TNRC6A_27327,FKBP1A_2280	NA	ABCA12_26154,UGT2B17_7367,CADPS2_93664,FKBP2_2286
ABCB11_8647	SNP_A-1965778,SNP_A-2299877,SNP_A-1965777,SNP_A-2163573,SNP_A-1965776,SNP_A-1868767,SNP_A-2030750,SNP_A-2187872,SNP_A-4208486,SNP_A-1890262,SNP_A-2254744,SNP_A-1861087,SNP_A-2265971,SNP_A-4202652,SNP_A-1883536,SNP_A-2157307,SNP_A-1907708,SNP_A-1881986,SNP_A-1859386,SNP_A-4254412,SNP_A-1965780,SNP_A-2006829,SNP_A-2006830,SNP_A-1937884,SNP_A-4289091,SNP_A-2081194,SNP_A-2227639,SNP_A-4279982,SNP_A-1…		NA	1	1	1	1		NA	ADH4_127,ALPP_250,ANKRD44_91526,APOBEC3A_200315,ARSK_153642,C14orf153_84334,C19orf39_126074,C20orf177_63939,C9orf80_58493,CCL7_6354,CEP27_55142,CFD_1675,CHRNA5_1138,CSAD_51380,CYFIP2_26999,DIP2B_57609,DOK2_9046,EGR3_1960,FAM119A_151194,FAM73A_374986,GNB4_59345,IL18_3606,INTS7_25896,MARCH7_64844,N4BP2_55728,NDUFC2_4718,OVOL2_58495,PCP2_126006,PDE4C_5143,SCIN_85477,SHCBP1_79801,SLC14A1_6563,SLC44A4…	NA	ADSSL1_122622,C14orf102_55051,CALCOCO2_10241,CD82_3732,EIF2A_83939,IFI30_10437,LOC202051_202051,MAPK11_5600,OR2H2_7932,PPP3CC_5533,RPL18A_6142,RPL30_6156,SERINC2_347735,TREML2_79865,DKFZP564J0863_25923,RPL13_6137,ZNF160_90338	NA	NBPF3_84224,DUSP23_54935,PPIL3_53938,DPPA2_151871,PHF1_5252,DPYSL2_1808,COX15_1355,SEC31B_25956,PTPN6_5777,NXPH4_11247,MAX_4149,NARFL_64428,ACBD4_79777	NA	IPO13_9670,MATN3_4148
ABCB4_5244	SNP_A-4239021,SNP_A-1990456,SNP_A-2026324,SNP_A-2087792,SNP_A-2166589,SNP_A-4212489,SNP_A-2230908,SNP_A-1954503,SNP_A-4266460,SNP_A-2283537,SNP_A-2198487,SNP_A-2295119		1	1	1	1	1		NA	BCAT2_587,C14orf159_80017,GANAB_23193,GOT2_2806,ICT1_3396,MRPS34_65993,OXCT1_5019,PDIA3_2923,RPN1_6184,SAMM50_25813,SNRPA_6626,WIPI1_55062,HELZ_9931,OASL_8638,RAD51_5888,DTNA_1837,PEX16_9409,TBRG4_9238	NA	NDE1_54820,VPS26A_9559,YAF2_10138,BCKDHB_594,LGALS14_56891,MAP4_4134	NA	SIX2_10736,RNF7_9616,ST6GAL1_6480,NIPBL_25836,RPL8_6132,TLE1_7088,SMARCD1_6602	NA	S100A8_6279,ADAR_103,NR5A2_2494,BIRC6_57448,C2orf63_130162,LIPT1_51601,ADD1_118,HS3ST1_9957,ERAP1_51752,ANXA6_309,DOK3_79930,FLOT1_10211,VPS52_6293,ETV7_51513,PTK7_5754,DCBLD1_285761,ZDHHC14_79683,IQCE_23288,NSUN5_55695,LRRC61_65999,CNOT7_29883,CHRAC1_54108,VPS28_51160,FGD3_89846,FANCC_2176,SH2D3C_10044,CIZ1_25792,SPTAN1_6709,HK1_3098,C10orf84_63877,MPEG1_219972,RAB1B_81876,PSME1_5720,FOXA1_3169,…
ABCB5_340273	SNP_A-4217149,SNP_A-4212253,SNP_A-1814796,SNP_A-4212255,SNP_A-1901155,SNP_A-1878281,SNP_A-4212252,SNP_A-1801085,SNP_A-2118248,SNP_A-1797968,SNP_A-2247908,SNP_A-4212254,SNP_A-2149075,SNP_A-4256675,SNP_A-2294477,SNP_A-4297281,SNP_A-1930036,SNP_A-2267917,SNP_A-2131119,SNP_A-4266211,SNP_A-4299487,SNP_A-4261046,SNP_A-4296219,SNP_A-2077197,SNP_A-1807750,SNP_A-4287297		NA	1	1	1	1		NA	HLA-DQA2_3118,TCERG1L_256536,DPP8_54878,RIPK5_25778	NA	C19orf20_91978,C19orf22_91300,C2orf7_84279,EDEM2_55741,FLT1_2321,KLHL5_51088,MAP3K6_9064,MPDU1_9526,NUDT21_11051,SH3BGRL3_83442,SLC35E1_79939,TNIK_23043,UPK1A_11045,VPS26B_112936,ZNF10_7556,ZNF300_91975,RTN4_57142	NA	FAAH_2166,CSF1_1435,TEX261_113419,CASP10_843,LOC200810_200810,PRDM1_639,GALT_2592,NUDT8_254552,DRD2_1813,AACS_65985,ATP9B_374868,PRDX2_7001	NA	PLXNA2_5362,APBB3_10307,TCIRG1_10312,ANP32A_8125,EXOC3L_283849,NUP88_4927,FLJ22222_79701
ABCB6_10058			1	NA	NA	NA	NA		NA	NA	NA	NA	NA	NA	NA	NA
ABCB8_11194	SNP_A-1878879,SNP_A-2301886,SNP_A-1897102		1	1	1	1	1		NA	KRTAP12-4_386684,ALDH1A3_220,ANKMY2_57037,BTG1_694,C9orf66_157983,CD55_1604,CD69_969,CLMN_79789,ENDOD1_23052,HES4_57801,HEXB_3074,IQGAP2_10788,MCEE_84693,NPR1_4881,OGFRL1_79627,RNF149_284996,TMEM159_57146,WDR91_29062,ZFP36_7538,ZNF484_83744,ZSCAN2_54993,MAFG_4097,SCAND1_51282,TMPRSS3_64699	NA	AQP11_282679,ARMC10_83787,C14orf106_55320,KLK4_9622,NDUFB8_4714,NKIRAS1_28512,OXNAD1_92106,PARG_8505,SLC4A1AP_22950,THEM2_55856,AGL_178,FBXO22_26263,PKIG_11142,ST8SIA4_7903	NA	GALM_130589,PFN2_5217,DST_667,SPTLC1_10558,TRIM13_10206,DACT3_147906,CDK5RAP1_51654,CECR1_51816,WNT7B_7477	NA	SDF4_51150,BCL11A_53335,GPM6A_2823,RECQL_5965
ABCB9_23457	SNP_A-2097019,SNP_A-2156626		1	1	1	1	1		NA	ABCA6_23460,ANKRA2_57763,AP3B1_8546,APEH_327,ASCC3_10973,ATG7_10533,ATP5J2_9551,AUH_549,BAT5_7920,BBS4_585,BCMO1_53630,BRE_9577,BRP44_25874,C11orf68_83638,C11orf73_51501,C21orf59_56683,C3orf68_152100,C4orf33_132321,C6orf52_347744,C7orf49_78996,C9orf95_54981,CALM3_808,CCDC90B_60492,CDH2_1000,CHST2_9435,COMMD3_23412,COMMD8_54951,COPS7A_50813,CRADD_8738,DDAH1_23576,DDOST_1650,DZIP3_9666,EAF2_55840,E…	NA	LOC400566_400566,MRPL17_63875,OGFOD2_79676,POLR2H_5437,RDBP_7936,SNX13_23161,SYT14L_401135,UBR3_130507,VWF_7450,AKR1A1_10327,ARL6IP4_51329,CASP1_834,MRE11A_4361,PATZ1_23598,UBE2D2_7322,WBSCR16_81554,MED23_9439,ODF2_4957,ZNF655_79027,BCCIP_56647	NA	PROM1_8842,MAPK10_5602,FBXW7_55294,MTSS1_9788,LOC340900_340900,BCCIP_56647,MORF4L1_10933,WWOX_51741,CRYZL1_9946	NA	EFNA1_1942,CD151_977,RIC3_79608,RAPGEF3_10411,SMARCC2_6601,RAD51_5888
ABCC1_4363	SNP_A-2116692,SNP_A-4231690,SNP_A-2236137,SNP_A-2306358,SNP_A-2004570,SNP_A-4232218,SNP_A-4203480,SNP_A-4239630,SNP_A-1833202,SNP_A-4194956,SNP_A-1841857,SNP_A-2128442,SNP_A-2216872,SNP_A-2022458,SNP_A-1876074,SNP_A-1788675,SNP_A-1782228,SNP_A-4223936,SNP_A-2314795,SNP_A-2143471,SNP_A-2298229,SNP_A-1838732,SNP_A-2218422,SNP_A-4234885,SNP_A-1784949,SNP_A-2143333,SNP_A-1957309,SNP_A-1832477,SNP_A-2…		1	1	1	1	1		NA	BTLA_151888,CDH1_999,TOX_9760,ZMYM1_79830,GIYD2_79008	NA	BIK_638	NA	RAP1A_5906,G0S2_50486,INPP5D_3635,RBMS3_27303,GNAI2_2771,EXOC3_11336,NNT_23530,TSLP_85480,CXXC5_51523,BAT4_7918,FRS3_10817,RAB23_51715,HSDL2_84263,ANK3_288,PANK1_53354,PEX16_9409,DKFZP564J0863_25923,SCAPER_49855,ZNF205_7755,ROGDI_79641,ZNF493_284443,ZNF585A_199704,ZNF585B_92285,CARD8_22900,ZNF415_55786,ZNF606_80095,SLC27A5_10998,OPRL1_4987,C1QTNF6_114904,A4GALT_53947	NA	ADAMTS18_170692
ABCC10_89845	SNP_A-2114134,SNP_A-2204197,SNP_A-4281792,SNP_A-2247730,SNP_A-1841692,SNP_A-4269707,SNP_A-2069551		1	1	1	1	1		NA	CPT1C_126129,DDX51_317781,DGAT2_84649,GTF2H2_2966,HMHA1_23526,MAN1A2_10905,MOCS3_27304,NR2C2AP_126382,PBX2_5089,PCID2_55795,PPIAP19_390006,SLC20A1_6574,SLC7A6OS_84138,SMPD2_6610,TCF20_6942,WDR37_22884,ZC3H18_124245,C3orf31_132001,HTRA2_27429,ING1_3621,ITGB1BP1_9270,N6AMT1_29104,PPP2R1B_5519,ZBTB39_9880,ZKSCAN1_7586,ZNF623_9831,SKP2_6502,IL21R_50615	NA	C10orf63_219670,C14orf93_60686,CGB2_114336,JMJD1C_221037,SARDH_1757,SPHK1_8877,ZFAND2A_90637,ADNP_23394	NA	VANGL1_81839,DOK1_1796,HNRNPA0_10949,HIST1H2AE_3012,HLA-F_3134,MAPK14_1432,ME1_4199,MAS1_4142,ZNF498_221785,NAV2_89797,MDP-1_145553,PELI2_57161,RPS17_6218,YBX2_51087,ZNF557_79230,PLEKHA4_57664,ENTPD6_955	NA	LPGAT1_9926,RYK_6259,TBC1D9_23158,FBXO4_26272,PCDHA1_56147,ARHGAP18_93663,LRRC4C_57689,CDH11_1009
ABCC11_85320	SNP_A-2112071,SNP_A-2216460,SNP_A-4231305,SNP_A-2186634,SNP_A-2023274,SNP_A-1926582,SNP_A-1798143,SNP_A-2025135,SNP_A-2307257,SNP_A-2117829,SNP_A-4279697		1	1	1	NA	NA		NA	KIR2DL4_3805,MFAP5_8076,NRXN3_9369,PCBP3_54039,SRGAP3_9901,ZNF92_168374,ALDOA_226	NA	HLA-DPB1_3115,ADA_100,CDH1_999,DBT_1629,DTX1_1840,ID3_3399,NDUFV3_4731,PBXIP1_57326,PEPD_5184,RAB6IP1_23258,RPL23_9349,SIAE_54414,SLC12A8_84561,TAS2R40_259286,FBXO38_81545,SMARCA2_6595,WIPI2_26100,B3GALNT1_8706,GAD1_2571	NA	NA	NA	NA
ABCC12_94160	SNP_A-1938633,SNP_A-2235712,SNP_A-1798105,SNP_A-2275966,SNP_A-4193270,SNP_A-4193805,SNP_A-2057606,SNP_A-4221710,SNP_A-1789681,SNP_A-4251990,SNP_A-4301078,SNP_A-2290242,SNP_A-1829518,SNP_A-2022078,SNP_A-1901002,SNP_A-1859983		NA	1	1	NA	1		NA	FAM8A1_51439,GAPDHS_26330,PDE6G_5148,TGFBI_7045,CAV2_858,LIG3_3980,SERINC3_10955	NA	ARIH2_10425,C12orf48_55010,C1orf50_79078,CCDC113_29070,CTSH_1512,FAM8A1_51439,GALNT2_2590,JRK_8629,KIAA0174_9798,LRRC27_80313,LYN_4067,MBD1_4152,MPG_4350,MPV17_4358,MYT1_4661,PGBD4_161779,PTGES2_80142,RAP1GAP_5909,SCRN2_90507,SMAP2_64744,SPA17_53340,TMEM168_64418,TSG101_7251,USP47_55031,ZHX3_23051,ZSCAN21_7589,ACP1_52,FOXN3_1112,DDX17_10521	NA	NA	NA	PDIK1L_149420,ATPAF1_64756,CTSK_1513,CD48_962,MPZ_4359,IL10_3586,FAM152A_51029,MPHOSPH10_10199,DUSP11_8446,RNF181_51255,SF3B1_23451,EDEM1_9695,OXSM_54995,SPCS1_28972,KIAA1524_57650,MBD4_8930,MUC20_200958,UGDH_7358,LIN54_132660,RAD17_5884,CMYA5_202333,CCNH_902,GRPEL2_134266,HSD17B8_7923,CDKN1A_1026,C6orf129_154467,PHIP_55023,KDELR2_11014,PTCD1_26024,DLD_1738,IFRD1_3475,PPP3CC_5533,PPAPDC1B_84513,F…
ABCC13_150000	SNP_A-1968980,SNP_A-1968979,SNP_A-2015219,SNP_A-2015217,SNP_A-2015216,SNP_A-4270152,SNP_A-2015218,SNP_A-1968978		NA	1	1	1	1		NA	NUDCD3_23386,TMEM50B_757,CCNT2_905,CDC14A_8556,WDR5_11091	NA	B3GALNT2_148789,C16orf24_65990,CARD11_84433,COTL1_23406,FCRLA_84824,GRB2_2885,MRPS33_51650,SCAMP4_113178,SPSB2_84727,ZBED2_79413,IL1RAP_3556,PVRL1_5818	NA	UHMK1_127933,ACPP_55,EDN1_1906,SETX_23064,CYP2E1_1571,MARK2_2011,LRRK2_120892,AACS_65985,ISG20_3669,CACNA1H_8912,CCDC101_112869,MPO_4353,DTNA_1837	NA	SLC30A7_148867,C1orf59_113802,TPM3_7170,FCRL4_83417,QSOX1_5768,ELK4_2005,CLASP1_23332,CCNT2_905,CYBRD1_79901,COL3A1_1281,CHPF_79586,SCLY_51540,RBM6_10180,DNAJB11_51726,ST6GAL1_6480,SEPSECS_51091,CHIC2_26511,MOBKL1A_92597,RCHY1_25898,LHFPL2_10184,RAPGEF6_51735,SAR1B_51128,MFAP3_4238,SAP30L_79685,FOXO3_2309,ZFAND2A_90637,CBX3_11335,ASL_435,DMTF1_9988,AP4M1_9179,RAI16_64760,RBPMS_11030,AGPAT6_137964…
ABCC2_1244	SNP_A-2253129,SNP_A-1875193,SNP_A-1928598,SNP_A-4281436,SNP_A-2262953,SNP_A-2210155,SNP_A-2227859,SNP_A-1927451,SNP_A-4243104		NA	1	1	1	1		NA	EDG4_9170,CLIP1_6249,NHLRC2_374354,TAP2_6891,TMPRSS3_64699	NA	HLA-DRB1_3123,AIFM2_84883,C11orf48_79081,CCDC127_133957,CCDC51_79714,GOPC_57120,HEBP2_23593,MMP25_64386,PPIL5_122769,XRCC3_7517,CDK5RAP1_51654,MAPK14_1432,PXMP4_11264,SIVA1_10572	NA	BMP2K_55589,DNAJC12_56521,PANK1_53354,RAB11FIP2_22841,WDR23_80344,CCPG1_9236,PIGL_9487,DEFB129_140881,SLC35C2_51006	NA	NA
ABCC3_8714	SNP_A-2206970,SNP_A-1811009,SNP_A-1858231,SNP_A-1902997,SNP_A-1857205,SNP_A-2177738,SNP_A-2241119,SNP_A-2051442,SNP_A-2113413,SNP_A-4250215,SNP_A-2219178		NA	1	1	1	1		NA	BLCAP_10904,C4BPB_725,C6orf115_58527,C9orf90_203245,CCDC72_51372,CD59_966,CLPTM1_1209,MFNG_4242,NMRAL1_57407,NOL14_8602,ORC6L_23594,PDCD2L_84306,PGD_5226,PGLS_25796,PHB2_11331,PRSS2_5645,RANGAP1_5905,RFK_55312,RNF34_80196,RPL10A_4736,TBC1D13_54662,TOP3A_7156,TRIAP1_51499,TRMT1_55621,VANGL1_81839,WDR8_49856,WIBG_84305,GALT_2592	NA	NARS2_79731,HECTD2_143279,HTF9C_27037,INVS_27130,LOC255374_255374	NA	RSC1A1_6248,ZNHIT4_83444,LSG1_55341,MAPK10_5602,DCHS2_54798,C6orf66_29078,SLC4A2_6522,ABL1_25,GATA3_2625,CTBP2_1488,SPI1_6688,MTA2_9219,RAB1B_81876,ATPBD4_89978,TMEM107_84314,GAPDHS_26330,TCEA2_6919	NA	POLR3GL_84265,GCC2_9648,COPS8_10920,TRAF3IP1_26146,SETD2_29072,PPP1R2_5504,C4orf15_79441,PLRG1_5356,SLC30A5_64924,KIF20A_10112,CDC25C_995,RARS_5917,HLA-C_3107,MRPS18A_55168,PHIP_55023,NUB1_51667,TAF2_6873,FAM122A_116224,LRRC8A_56262,WAC_51322,NCOA4_8031,PPP3CB_5532,CEP55_55165,RRAS2_22800,TM7SF2_7108,CCDC53_51019,POLE_5426,MTRF1_9617,CHD8_57680,HECTD1_25831,FOXA1_3169,KLHDC2_23588,DLG7_9787,PAPOL…
ABCC4_10257	SNP_A-2003490,SNP_A-4204150,SNP_A-1782209,SNP_A-1814508,SNP_A-1894973,SNP_A-1796055,SNP_A-2037386,SNP_A-1822310,SNP_A-1872524,SNP_A-4197869,SNP_A-1847417,SNP_A-2298941,SNP_A-1915774,SNP_A-2183876,SNP_A-1878289,SNP_A-2286367,SNP_A-4234590,SNP_A-1925215,SNP_A-2135917,SNP_A-2208833,SNP_A-1813166,SNP_A-2074490,SNP_A-2003491,SNP_A-4204335,SNP_A-2158141,SNP_A-4205265,SNP_A-2273254,SNP_A-2059115,SNP_A-4…		1	1	1	1	1		NA	CHAC1_79094,HDAC11_79885,PCNX_22990,SYNGR2_9144,TIMM9_26520	NA	APOA4_337,PERQ1_64599,SIL1_64374,TMEM18_129787,HDAC5_10014,SERINC3_10955,WAC_51322	NA	NDUFS5_4725,CDC42EP3_10602,QDPR_5860,TRAF2_7186	NA	SLC32A1_140679
ABCC5_10057	SNP_A-2225707,SNP_A-4194069,SNP_A-2126837,SNP_A-2040527,SNP_A-2101147,SNP_A-1799304,SNP_A-1786086,SNP_A-2230809,SNP_A-1882226,SNP_A-2166424,SNP_A-4263947,SNP_A-1859068,SNP_A-1825340		1	1	1	1	1		NA	JARID2_3720,SUSD1_64420,ZNF385A_25946,EED_8726,KLC1_3831,NNT_23530	NA	ACTL6A_86,ALDH16A1_126133,ANLN_54443,ANXA2_302,AQR_9716,ARL6IP6_151188,ASF1A_25842,ASPM_259266,ATAD2_29028,BRIP1_83990,BUB1B_701,C13orf3_221150,C13orf34_79866,C14orf43_91748,C15orf44_81556,C16orf53_79447,C1orf131_128061,C1orf52_148423,C3orf1_51300,C4orf27_54969,C5orf34_375444,CCDC5_115106,CCDC99_54908,CCNA2_890,CCNF_899,CDCA2_157313,CDKN3_1033,CENPF_1063,CENPJ_55835,CEP55_55165,CHAF1A_10036,CHI3L…	NA	ZMYND12_84217,LIPT1_51601,NEDD9_4739,TNF_7124,C9orf19_152007,SUV420H1_51111,FLJ10292_55110,DDIT3_1649,COQ9_57017,EIF1_10209,MKNK2_2872,PPP1R15A_23645,ZSWIM1_90204	NA	IVNS1ABP_10625,FGFR3_2261,MANBA_4126,FYN_2534,CCDC132_55610,CDC14B_8555,PPME1_51400,C12orf11_55726,TMEM16F_196527,ALDH1A3_220,ORAI3_93129,FAM3B_54097
ABCC6_368	SNP_A-2147947,SNP_A-2234090,SNP_A-2300118,SNP_A-1785899,SNP_A-1808219,SNP_A-1869905,SNP_A-1788755,SNP_A-2100184,SNP_A-2313279,SNP_A-2004572,SNP_A-1797396,SNP_A-4268724,SNP_A-2077638,SNP_A-1797582,SNP_A-4247281		NA	1	1	1	1		NA	APC_324,GLUL_2752,MUT_4594,SOS2_6655,TMEM144_55314,VASH2_79805,ALDOA_226,CDCP1_64866	NA	ARL5B_221079,EVI2B_2124,FIG4_9896,GNG7_2788,KIAA0415_9907,LIMD1_8994,LY9_4063,MESP1_55897,SETX_23064,STMN3_50861,UBQLNL_143630,CACNB2_783,GIYD2_79008,LOC90379_90379,DTNA_1837,EEF1B2_1933,FKBP1A_2280	NA	UBE2D2_7322,NFYA_4800,DKK3_27122,NDRG4_65009,HEATR6_63897,PDE6G_5148,ZNF772_400720	NA	TNFRSF14_8764,PER3_8863,GADD45A_1647,CORO2A_7464,SYT9_143425,ZNF385A_25946,SH3PX3_257364,HM13_81502
ABCC6P1_653190	SNP_A-1899713		NA	NA	1	NA	NA		NA	NA	NA	HLA-B_3106,DEPDC2_80243,DNMT3B_1789,GPR45_11250,PI3_5266,PLCB4_5332,RBKS_64080,SGK269_79834,ZNF71_58491,ABL1_25,CABP1_9478,RPL34_6164	NA	NA	NA	NA
ABCC8_6833	SNP_A-2248908,SNP_A-4224556,SNP_A-2188327,SNP_A-2061606,SNP_A-2307527,SNP_A-2277180,SNP_A-4269245,SNP_A-1932234,SNP_A-1875023,SNP_A-2034755,SNP_A-4258682,SNP_A-2042366,SNP_A-4253316,SNP_A-4295478,SNP_A-2077970,SNP_A-2234456,SNP_A-2301989,SNP_A-4243647,SNP_A-1939489,SNP_A-4298356,SNP_A-2182931,SNP_A-4299500,SNP_A-1814272,SNP_A-4285511		NA	1	1	1	1		NA	CA13_377677,CCL4L1_9560,DEFB129_140881,RYR1_6261,TANC2_26115,TOMM40L_84134,TAF6L_10629,TRIM5_85363	NA	RPL24_6152,RPS13_6207,INF2_64423	NA	KIAA1324_57535,LRPPRC_10128,CCNT2_905,TMEM16K_55129,EPHA3_2042,B3GALNT1_8706,GLI4_2738,DKK3_27122,MICAL2_9645,MS4A1_931,CPB2_1361,TRMT5_57570,GPR56_9289,FAM38B_63895	NA	NA
ABCC9_10060	SNP_A-1954891,SNP_A-4226437,SNP_A-4199311,SNP_A-2039290,SNP_A-2064250,SNP_A-2039286,SNP_A-2134662,SNP_A-1936445,SNP_A-2039288,SNP_A-2076217,SNP_A-2300807,SNP_A-4233241,SNP_A-4223576,SNP_A-1808512,SNP_A-2066825,SNP_A-1823867,SNP_A-2214775,SNP_A-4217452,SNP_A-4225746,SNP_A-1950207,SNP_A-2105764,SNP_A-4292826,SNP_A-2027201,SNP_A-4252427,SNP_A-2311868,SNP_A-1891507,SNP_A-2261455		1	1	1	1	1		NA	FRY_10129,USMG5_84833,GSN_2934,BRD4_23476	NA	ACTR5_79913,AVIL_10677,DCUN1D3_123879,ITIH4_3700,MTCH1_23787,MVD_4597,N4BP1_9683,ZNF167_55888,ZNF322B_387328,ANXA11_311,MGAT4B_11282	NA	PLK3_1263,SELL_6402,RAB4A_5867,LGALS8_3964,LIPT1_51601,PTPN18_26469,CDCA7_83879,DPH3_285381,B3GALNT1_8706,CENTD1_116984,TAF7_6879,ADAM19_8728,AGXT2L2_85007,NFYA_4800,SYNE1_23345,AP4M1_9179,WHSC1L1_54904,CCNY_219771,TMEM123_114908,CD4_920,CPM_1368,CLDN10_9071,NIN_51199,UBE2Q2_92912,DGKE_8526,SLMO1_10650,STK4_6789,KDELR3_11015	NA	NA
ABCD2_225	SNP_A-2094643,SNP_A-1903974		1	1	NA	1	1		NA	ABHD2_11057,AK3_50808,BCL2L13_23786,KLHDC4_54758,MERTK_10461,SQSTM1_8878,STAC3_246329,TBC1D16_125058,TCF4_6925,CCNT2_905,CLIP1_6249,LGALS14_56891,MGC16385_92806,SMARCD1_6602,TRIM13_10206	NA	NA	NA	EPB41L4A_64097,DZIP1_22873	1	CLCN6_1185,JTB_10899,RIPK5_25778,ATG9A_79065,TMEM144_55314,SLC12A7_10723,TAP2_6891,ZNF92_168374,LZTS2_84445,INTS5_80789,DPP3_10072,ACTN3_89,ZNF385A_25946,OAS2_4939,MLXIP_22877,GOLGA8A_23015,SCARF1_8578,M-RIP_23164,RASD1_51655,MYADM_91663,FTCD_10841,COMT_1312
ABCD3_5825	SNP_A-2309192,SNP_A-1960283,SNP_A-1833821,SNP_A-1954511,SNP_A-1833673		1	1	1	1	1		NA	ACTL6B_51412,PTPRM_5797,ATF4_468,BPTF_2186,MCL1_4170,ZNF189_7743,OAS1_4938,ZC3HAV1_56829	NA	ASB8_140461,CHURC1_91612,COPZ1_22818,METT5D1_196074,NAGA_4668,ST3GAL3_6487,ZFPL1_7542,ZNF212_7988,ZNF215_7762,AK2_204,CCPG1_9236,TBRG4_9238	NA	MRPL20_55052,LRRC47_57470,MRPS15_64960,C1orf50_79078,MSH4_4438,RNPC3_55599,SIKE_80143,NCSTN_23385,RNASEH1_246243,SFXN5_94097,AUP1_550,STK17B_9262,EEF1B2_1933,UBE2F_140739,RBM5_10181,KTELC1_56983,ARMC8_25852,PHC3_80012,MRPL1_65008,SMAD1_4086,CTSO_1519,MTRR_4552,NIPBL_25836,FGF18_8817,TXNDC5_81567,RAC1_5879,LOC402694_402694,WDR85_92715,PSAP_5660,PSMD13_5719,PSMA1_5682,CIP29_84324,POLR1D_51082,EDNRB…	NA	B4GALT2_8704,C1orf165_79656,NOTCH2_4853,CALCRL_10203,CD28_940,KTELC1_56983,MRPL3_11222,GCLC_2729,SLC29A4_222962,DUS4L_11062,PLEC1_5339,C14orf126_112487,HSPA2_3306,NMB_4828,PDCD5_9141
ABCD4_5826	SNP_A-1871086,SNP_A-4214326,SNP_A-1900305		NA	1	1	1	1		NA	F2R_2149,HSD17B14_51171,MGST3_4259,PEX6_5190,POFUT1_23509,PTHR1_5745,SORBS3_10174,FGFR4_2264,GREB1_9687,LGALS8_3964,MRPS21_54460,NUSAP1_51203,PHF17_79960,RIPK5_25778,TES_26136,BBS7_55212,EIF5_1983,FLCN_201163,ZNF655_79027	NA	ARNT2_9915,C7orf54_27099,LBR_3930,NR5A2_2494,TSC22D1_8848,TSGA10_80705	NA	NOC2L_26155,MRPL20_55052,FRAP1_2475,NUDC_10726,CTPS_1503,PSMA5_5686,RBM8A_9939,HDGF_3068,TOMM40L_84134,IPO9_55705,PSD4_23550,ACVR1_90,GAD1_2571,HRB_3267,NR2C2_7182,HIGD1A_25994,ABHD5_51099,EIF2B5_8893,PSMD2_5708,MFI2_4241,LOC152485_152485,FBXW7_55294,MCC_4163,PDLIM7_9260,DDX41_51428,KIAA0082_23070,TAGAP_117289,PDCD2_5134,NDUFA4_4697,SSBP1_6742,ABCF2_10061,ENY2_56943,TSTA3_7264,BOP1_23246,NDUFB6_4…	NA	ALDH4A1_8659,ST7L_54879,CD84_8832,UCHL1_7345,AKAP13_11214,UBE2I_7329,TSHZ1_10194
ABCE1_6059	SNP_A-1800980,SNP_A-4292594		1	1	NA	1	1		NA	C18orf51_125704,POLL_27343,CNR1_1268,GIYD2_79008,TBKBP1_9755,ZC3HAV1_56829	NA	NA	NA	PELI1_57162,MTHFD2_10797,C3orf31_132001,F12_2161,FIGNL1_63979,ZKSCAN1_7586,GIMAP4_55303,PIGO_84720,ZNF510_22869,LOC120376_120376,INHBE_83729,ZNF516_9658,BCKDHA_593	NA	TGFBR3_7049,S100A7_6278,S100A2_6273,FLJ16686_401124,PHACTR2_9749,C9orf98_158067,JUP_3728,TNFRSF11A_8792,CST7_8530
ABCF1_23			1	NA	NA	NA	NA		NA	NA	NA	NA	NA	NA	NA	NA
ABCF2_10061	SNP_A-1900149,SNP_A-1991750,SNP_A-1991749,SNP_A-1843345,SNP_A-2101333,SNP_A-4302802		1	1	1	1	1		1	AHDC1_27245,AHNAK2_113146,CLGN_1047,COTL1_23406,SLC9A5_6553,TRAM2_9697,ACOT7_11332,FBXO38_81545,TCEA2_6919,NFATC3_4775	NA	ARHGAP1_392,ATP6V0B_533,CCDC52_152185,CCDC75_253635,DDX6_1656,MOBKL1B_55233,PRPSAP1_5635,RNMT_8731,SIX5_147912,SPARC_6678,TPMT_7172,TRAK1_22906,WDR23_80344	NA	PRMT6_55170,C1orf9_51430,BATF3_55509,DISC1_27185,SOCS5_9655,ZAP70_7535,CIDEC_63924,HS3ST1_9957,KCNMB1_3779,EXOC2_55770,TNFRSF10D_8793,IFIT3_3437,OVOL1_5017,KRT18_3875,GTSF1_121355,EIF5A_1984,AMH_268	NA	C1orf212_113444,ZNF326_284695,ITSN2_50618,ARL5A_26225,ARPC2_10109,SENP7_57337,SEC31A_22872,MAT2B_27430,TXNDC5_81567,SIM1_6492,VNN2_8875,MED22_6837,PITRM1_10531,MRE11A_4361,NLRX1_79671,IPO8_10526,SNAP23_8773,TUBB3_10381,MYL9_10398
ABCF3_55324	SNP_A-1877549,SNP_A-2082437		1	1	1	1	1		NA	MIER2_54531,RCAN3_11123,ACOT11_26027,OAS1_4938	NA	ACSS1_84532,AGPAT3_56894,BACH1_571,BNIPL_149428,CHRNB3_1142,CPNE5_57699,DFFB_1677,HEL308_113510,IGFBP4_3487,KLF2_10365,LINGO1_84894,MORF4_10934,PLEKHH3_79990,TRAF1_7185,ABLIM1_3983,FBXO4_26272,SLC22A18_5002,SLC43A3_29015,ST3GAL1_6482,VAPA_9218,LACTB_114294,MAPK1_5594,LARP2_55132	NA	SPR_6697,SCRN1_9805,SPAG1_6674,N6AMT1_29104	NA	IL6R_3570,LOH11CR2A_4013,MAPK8IP3_23162
ABCG1_9619	SNP_A-4209157,SNP_A-2020120,SNP_A-2020129,SNP_A-2020131,SNP_A-2020130,SNP_A-1970517,SNP_A-2020124,SNP_A-2020127,SNP_A-4263115,SNP_A-2020117,SNP_A-2020121,SNP_A-1970516,SNP_A-2020122,SNP_A-2020126,SNP_A-2020114,SNP_A-1970514,SNP_A-2020118,SNP_A-2020128,SNP_A-2020119,SNP_A-2008132,SNP_A-2020115,SNP_A-1970515,SNP_A-2008133		1	1	1	1	1		NA	AS3MT_57412,CDKN2D_1032,DIRAS2_54769,RPS6KA1_6195,SEMA4B_10509,WIBG_84305,MCAT_27349,RTN4_57142,CD86_942	NA	APOBEC3C_27350,FAM148B_388125,IGSF8_93185,PPAT_5471,TTC27_55622,TUBB6_84617,UBAC1_10422,CDC14B_8555,PML_5371,RNF135_84282	NA	URG4_55665,ABCF2_10061,FAM148B_388125,ZBTB7A_51341	NA	PPIAL4_164022,SEPT10_151011
ABCG2_9429	SNP_A-4210354,SNP_A-2289604,SNP_A-4195438,SNP_A-2258446,SNP_A-2303667,SNP_A-1916446,SNP_A-2281457,SNP_A-1785825		NA	1	1	1	1		NA	FAM64A_54478,RNF19A_25897	NA	C14orf4_64207,C16orf63_123811,C7orf11_136647,CAMK2B_816,CDCA8_55143,CDKN3_1033,CPSF6_11052,CRYGS_1427,ERF_2077,FAM20B_9917,GATAD2A_54815,GTSF1_121355,INDOL1_169355,KIF2C_11004,KIFC1_3833,NCL_4691,OSBPL8_114882,PER2_8864,PLK1_5347,PTEN_5728,RBM12_10137,TAF1B_9014,TPX2_22974,UBL3_5412,WDR68_10238,ZBED4_9889,BBS9_27241,EIF4H_7458,PKIA_5569,BRWD1_54014,MAPK1_5594,TRIM69_140691	NA	ERRFI1_54206,SLC7A11_23657,AHR_196,EXOSC2_23404,PRTFDC1_56952,KIAA1622_57718,SHCBP1_79801,ZNF652_22834,AIRE_326,C1QTNF6_114904,APOBEC3A_200315	NA	ZFYVE9_9372,GNLY_10578,HLA-DQA1_3117,OR51B4_79339,RELT_84957,ARHGAP17_55114,OLIG1_116448,COL18A1_80781
ABCG4_64137	SNP_A-2240992,SNP_A-2275819		NA	1	1	1	1		NA	ANK3_288,ARRDC4_91947,BAT3_7917,C5orf13_9315,CCND3_896,CGB2_114336,MRPS21_54460,RTN3_10313	NA	EFCAB2_84288,FLJ23049_79740,WSCD2_9671,COL4A3BP_10087,FBXO17_115290,RALGPS2_55103,SERINC3_10955	NA	MYCL1_4610,EFNA4_1945,FMN2_56776,TTC32_130502,GPLD1_2822,SIAH1_6477	NA	VCAM1_7412,GPLD1_2822
ABCG5_64240	SNP_A-2128337,SNP_A-1923430,SNP_A-4208046,SNP_A-2269646,SNP_A-1900531,SNP_A-4219109,SNP_A-1962967		1	1	1	1	1		NA	EDNRB_1910	NA	KIAA1217_56243,MYO1F_4542,CTDSP1_58190	NA	AGTRAP_57085,FAM131C_348487,MLLT11_10962,PIGM_93183,FCGR2C_9103,FCGR2B_2213,LOC388969_388969,CNNM3_26505,IKZF2_22807,CXXC4_80319,C4orf39_152756,PIK3R1_5295,NT5E_4907,BAIAP2L1_55971,CCDC107_203260,SYK_6850,FGD3_89846,PPP2R4_5524,ADK_132,LRRC27_80313,PLEKHA7_144100,FADS2_9415,TM7SF2_7108,LRP5_4041,IPO8_10526,SOAT2_8435,DPY19L2_283417,C12orf42_374470,CG018_90634,RCBTB2_1102,NAT12_122830,C14orf105_55…	NA	ATP8B2_57198,SCYL3_57147,LOC387647_387647,LOC387856_387856,STAT3_6774
ABCG8_64241	SNP_A-4196913,SNP_A-2166237,SNP_A-2258375,SNP_A-1791411,SNP_A-2067894,SNP_A-1890576,SNP_A-4298499		NA	1	1	1	1		NA	PIP3-E_26034,ATP1B1_481,C11orf9_745,C1orf69_200205,C2orf48_348738,C6orf221_154288,CHIC2_26511,CRIM1_51232,CSNK1A1_1452,CSRP2_1466,DNASE2_1777,DUS3L_56931,EHBP1_23301,EXOSC9_5393,FAM115A_9747,FTH1_2495,GSG2_83903,IL7_3574,IMPAD1_54928,ITGB3_3690,LDLR_3949,LOC200810_200810,LSM14A_26065,MOAP1_64112,MRPS22_56945,MTRF1L_54516,NFIB_4781,NFKB1_4790,OCIAD2_132299,PAK4_10298,PFN1_5216,POLD4_57804,POMP_513…	NA	TFAP2C_7022,ZNF302_55900	NA	RBBP4_5928,NUCKS1_64710,IKZF2_22807,ESPNL_339768,ATP2C1_27032,PLOD2_5352,PRKCI_5584,DCUN1D1_54165,CSN2_1447,DNAJB14_79982,KLHL2_11275,ALDH7A1_501,NEDD9_4739,HIST1H2BD_3017,HIST1H1D_3007,NUDT3_11165,SNX10_29887,FKBP9_11328,KCND2_3751,FBP1_2203,FRAT2_23401,SUFU_51684,LRRC27_80313,NAV2_89797,MS4A1_931,NEU3_10825,SOAT2_8435,C12orf42_374470,ACTN1_87,DPP8_54878,MAPK8IP3_23162,UNC119_9094,TADA2L_6871,PC…	NA	NA
ABHD1_84696	SNP_A-1962493		NA	1	1	1	1		NA	DKFZP564O0523_84060,HPS3_84343,NIPSNAP3B_55335,OSBP_5007,STK19_8859,TM9SF4_9777,TRPC1_7220,UBR3_130507,XCL1_6375,ZNF34_80778,AP1GBP1_11276,CCNB1IP1_57820,RASSF1_11186,SNX14_57231,LRRFIP2_9209,WHSC1L1_54904	NA	C9orf127_51754,CITED4_163732,IL1A_3552,PCGF5_84333,PDGFD_80310,SPINT2_10653,TJP2_9414,ZBTB5_9925,ACOT7_11332,C1orf9_51430,CASP1_834,DHPS_1725,DLGAP4_22839,DOM3Z_1797,HNRPM_4670,PTPN2_5771,SNX7_51375,TES_26136,UBE2D2_7322,CAMK1D_57118,SPTBN1_6711	NA	PREB_10113,GAD1_2571,LAMP3_27074,THG1L_54974,PSCD3_9265,TFEC_22797,ABL1_25,APBB1_322,SAA1_6288,TAF6L_10629,CTSC_1075,ARHGEF7_8874,BMP4_652,LGALS3_3958,LACTB_114294,WWOX_51741,GRAP_10750,LIG3_3980,CDC34_997,STK11_6794,DDX17_10521	NA	C1orf34_22996,PTPRC_5788,DUSP10_11221,NUDT6_11162,TXNDC5_81567,LONRF1_91694,KLF9_687,OAS1_4938,ANG_283,LGALS3_3958,DMN_23336,TGIF1_7050,ATF4_468
ABHD10_55347	SNP_A-1802740,SNP_A-2041063,SNP_A-4242654,SNP_A-1799889		1	1	1	1	1		NA	COL5A1_1289,DUSP2_1844,FGFRL1_53834,OAZ1_4946,PBEF1_10135,SARDH_1757,SRP54_6729,VASN_114990,UBE2I_7329	NA	ABCF3_55324,C20orf151_140893,CXCL2_2920,DGCR2_9993,DSG1_1828,LMAN2_10960,LOC440295_440295,PSMB4_5692,SF3B2_10992,SUPT6H_6830,TBC1D10A_83874,TM9SF1_10548,VPS11_55823,ZC3H18_124245,C3orf64_285203,CAMSAP1_157922,CD79A_973,DDHD1_80821,HIST1H2BD_3017,PIGF_5281,PRMT1_3276,PSMD13_5719,VPS52_6293,WDR5_11091,SUV420H1_51111	NA	FAM90A1_55138,RASD1_51655,TBC1D22A_25771	NA	NA
ABHD11_83451	SNP_A-4291621,SNP_A-4292395		NA	1	1	1	1		NA	FHL3_2275,IGFBP2_3485,NUB1_51667,WBSCR27_155368,ABR_29,FOXN3_1112,GSN_2934,MRPS11_64963,PPA2_27068,DDX17_10521	NA	C10orf68_79741,WDR36_134430,ZER1_10444,IFT88_8100,AIF1_199,FKBP1A_2280	NA	IL10_3586,PPA2_27068,C4orf39_152756,GPM6A_2823,UBE2H_7328,C9orf95_54981,TAPBPL_55080,RCBTB2_1102,FOXB1_27023,CSPG4_1464,BRWD1_54014	NA	CATSPER4_378807,CTBP1_1487,WNT16_51384,NAV2_89797,LOC147645_147645,NEFH_4744
ABHD12_26090	SNP_A-4207380,SNP_A-1891247,SNP_A-2203282,SNP_A-2169860,SNP_A-2205536,SNP_A-1891304,SNP_A-2085323,SNP_A-2245515,SNP_A-4202007,SNP_A-1805157,SNP_A-4202427,SNP_A-1784140,SNP_A-1789067		1	1	1	1	1		1	CCR8_1237,CD68_968,ACOT7_11332,C11orf17_56672,CLK3_1198,CRYZL1_9946,SMARCA2_6595,MAPK1_5594,MAT2B_27430	1	DPEP3_64180,FARP1_10160,KRT82_3888,LSAMP_4045,NID2_22795,PRAME_23532,PYGB_5834,TREML2_79865,ZNF516_9658,GLT8D1_55830,KRT18_3875,MRPS21_54460,PPIL3_53938,ZNF614_80110	NA	NBPF11_200030,TMEM63A_9725,LIPT1_51601,LZTFL1_54585,FBXO4_26272,LOC255374_255374,C7orf29_113763,AGPAT5_55326,ZBTB10_65986,ABL1_25,RND1_27289,LOC57228_57228,RBMS2_5939,CRIP2_1397,ARHGAP17_55114,NLE1_54475,CROP_51747,TBXA2R_6915,ZNF548_147694,RBM38_55544	NA	PER3_8863,TINAGL1_64129,QSOX1_5768,SPC25_57405,UGT2B17_7367,UGT2B7_7364,UGT2B11_10720,CXCL10_3627,PCDHA1_56147,TXNDC5_81567,IKZF1_10320,CADPS2_93664,RGS20_8601,ITGB1_3688,WIT1_51352,TMEM132D_121256,MAPT_4137,CEACAM1_634,DUSP15_128853
ABHD12B_145447	SNP_A-2261118,SNP_A-4298169,SNP_A-2087554		NA	1	1	1	1		NA	ADO_84890,ASCC2_84164,C12orf62_84987,C1orf59_113802,CAMP_820,CARD11_84433,EGR2_1959,EXPH5_23086,FAM79B_285386,MAPK11_5600,METTL7A_25840,PTF1A_256297,SH3BP1_23616,TMEM56_148534,UBE2G1_7326,AES_166,CASP4_837,GAS2_2620,TRAF2_7186,ST7_7982,TADA2L_6871	NA	ADAM8_101,AURKA_6790,BARD1_580,CIR_9541,DLG4_1742,GPD1L_23171,IL32_9235,MIER2_54531,MTFMT_123263,OSBPL3_26031,TMOD2_29767,UBR4_23352,SDF4_51150,ZNF323_64288,ABCA5_23461	NA	PSMD13_5719,PTPN6_5777	NA	C1orf85_112770,ATP6V1E2_90423,TMEM169_92691,AARS2_57505,EXOC4_60412,SLC43A3_29015,TIRAP_114609,OAS1_4938,GPR137C_283554,EIF5_1983,KLC1_3831,TEX9_374618,PSMC4_5704
ABHD13_84945	SNP_A-2157340,SNP_A-2042952,SNP_A-2241846,SNP_A-2102720		1	1	1	1	1		NA	ACTR1A_10121,AKAP8L_26993,C19orf15_57828,CDC42EP5_148170,CDC42SE1_56882,CEACAM21_90273,CLK2_1196,COL4A4_1286,FLJ36031_168455,GPC2_221914,GPX4_2879,KIAA1128_54462,LASS5_91012,LCOR_84458,LPA_4018,MED10_84246,MEGF6_1953,PPP1R15A_23645,PRMT2_3275,PSMB7_5695,REPS1_85021,RGS10_6001,SLC45A3_85414,SON_6651,TLR1_7096,TLR6_10333,TMEM111_55831,TOX4_9878,USP36_57602,VAMP2_6844,ZNF800_168850,ABL1_25,CAMSAP1_1…	NA	ASPA_443,BMP1_649,BNIP1_662,CARD6_84674,CLDN1_9076,CLNS1A_1207,DEXI_28955,DSG2_1829,FAHD2A_51011,FGF18_8817,FLJ14154_79903,FOXJ2_55810,GLTP_51228,GMDS_2762,GPAM_57678,IL15_3600,ISY1_57461,ITGA5_3678,MARCH5_54708,MRPL10_124995,NUDT16_131870,PGBD5_79605,PIGN_23556,RSPH1_89765,SLC30A1_7779,TSSK2_23617,ZNF165_7718,ZNF586_54807,ZSCAN29_146050,BCL2_596,CDC2L5_8621,CHEK2_11200,CLDN10_9071,PHF17_79960,SN…	NA	KCNN3_3782,MEF2D_4209,RALGPS2_55103,RTN4_57142,INPP4A_3631,TMF1_7110,ST6GAL1_6480,C3orf34_84984,RICTOR_253260,CDC40_51362,CCR6_1235,MLL3_58508,WHSC1L1_54904,YWHAZ_7534,KIFC2_90990,FXN_2395,TOLLIP_54472,SLC2A14_144195,SLC2A3_6515,CHGA_1113,KIF23_9493,IDH2_3418,E4F1_1877,NUDT16L1_84309,UNC45B_146862,KIAA0427_9811,EGLN2_112398,PRMT1_3276,NCAPH2_29781	NA	EFCAB2_84288,LRRFIP1_9208,CHDH_55349,COL8A1_1295,PLXNA1_5361,IL1RAP_3556,SEMA3E_9723,HABP4_22927,TMEM38B_55151,PPFIA1_8500,NDUFA4L2_56901,DNAL1_83544,ITPK1_3705,CATSPER2_117155,PKD1_5310,ACSM1_116285,LLGL2_3993,ITGB4_3691,CEACAM8_1088,FCAR_2204
ABHD14A_25864			1	NA	NA	NA	NA		NA	NA	NA	NA	NA	NA	NA	NA
ABHD14B_84836	SNP_A-4241573		1	NA	1	NA	NA		NA	NA	NA	KCNAB2_8514,STIM1_6786,AES_166,KLC1_3831,NAV2_89797,NSD1_64324,TSLP_85480,TSPO_706,UBE2V1_7335,ODF2_4957	NA	NA	NA	NA
ABHD2_11057	SNP_A-4194657,SNP_A-1905177,SNP_A-2184442,SNP_A-1929778,SNP_A-1956550,SNP_A-2285957,SNP_A-2284215,SNP_A-2035853,SNP_A-2053523,SNP_A-2303674,SNP_A-2173742,SNP_A-2172178,SNP_A-2220191,SNP_A-2303673,SNP_A-2100390,SNP_A-1902071,SNP_A-1904991,SNP_A-2296158,SNP_A-2090800,SNP_A-1933312,SNP_A-1917674,SNP_A-2301043,SNP_A-2303698		1	1	1	1	1		NA	AHR_196,AIRE_326,ALPP_250,ANKRD41_126549,ANKRD44_91526,ANKRD54_129138,APOBEC3A_200315,ARSG_22901,ARSK_153642,ATG10_83734,BCL9L_283149,BFAR_51283,BLZF1_8548,C11orf1_64776,C12orf43_64897,C14orf153_84334,C17orf45_125144,C19orf39_126074,C1orf176_64789,C20orf177_63939,C2orf15_150590,C3orf34_84984,C5orf24_134553,C5orf28_64417,C6orf170_221322,C7orf38_221786,C7orf44_55744,C9orf80_58493,CCDC144B_284047,CC…	NA	CXCL1_2919,FAM82C_55177,LTB_4050,LUC7L_55692,TMEM157_345757	NA	KCNC4_3749,C3orf31_132001,ZNF318_24149,RPH3AL_9501	NA	CCDC76_54482,PRUNE_58497,ORC4L_5000,SKP2_6502,PPP2R5D_5528,MCM3_4172,CTAGE6_340307,ST3GAL1_6482,CAMSAP1_157922,RFC3_5983,NDUFB10_4716,NMRAL1_57407,HIRIP3_8479,LSMD1_84316,PCYT2_5833,RNASEH2A_10535,ASF1B_55723,POLR2I_5438,ZHX3_23051,CHD6_84181,NCAPH2_29781
ABHD3_171586	SNP_A-4240756,SNP_A-2058412,SNP_A-2072688,SNP_A-2175435		1	1	1	1	1		NA	ASGR2_433,COMMD6_170622,DNAJC12_56521,TSGA10_80705	NA	AKT3_10000,BCDO2_83875,C6orf130_221443,C6orf35_729515,MGMT_4255,MPST_4357,QSOX2_169714,SLC7A6OS_84138,STK38L_23012,HPS1_3257,KIF24_347240,MRPL11_65003,PPA2_27068,SLC23A1_9963,NIN_51199,OAS1_4938	NA	SPPL2B_56928,PLTP_5360	NA	SCAMP3_10067,RASSF5_83593,OSGEPL1_64172,TADA3L_10474,MFI2_4241,FBXW7_55294,MCM9_254394,EHMT1_79813,MRPL43_84545,EFCAB4A_283229,SLC22A18_5002,RHOD_29984,CASP1_834,FEZ1_9638,EPS8_2059,NARG1L_79612,DIAPH3_81624,CCNDBP1_23582,ATP8B4_79895,MPI_4351,FBXL8_55336,MYH10_4628,AP1GBP1_11276,JAK3_3718,PI4KAP2_375133,HDAC10_83933
ABHD4_63874	SNP_A-2042096,SNP_A-2120190,SNP_A-2073185,SNP_A-2294769,SNP_A-2193850,SNP_A-2193854		1	1	1	1	1		NA	CABIN1_23523,CDC42EP5_148170,CENTA2_55803,DBF4B_80174,DGKZ_8525,DISC1_27185,VRK3_51231	NA	ABHD8_79575,ALG9_79796,ATP6V0A1_535,BIK_638,C11orf80_79703,CDC27_996,CRTAP_10491,CTTN_2017,EIF2B4_8890,FNTB_2342,LATS1_9113,PDIA4_9601,PI4KA_5297,PIAS4_51588,PLOD1_5351,PSMB10_5699,RHOT2_89941,RNF103_7844,SBF1_6305,SCAMP2_10066,SIRT7_51547,SLC35A5_55032,SULT1A3_6818,TJAP1_93643,TPCN2_219931,TXNDC11_51061,XBP1_7494,ZNF653_115950,ACP1_52,ANXA11_311,MRPL55_128308,PRDM15_63977,RANBP10_57610,RANBP3_84…	NA	PPIL3_53938,RASSF1_11186,MGAT4B_11282,VPS52_6293,TAGAP_117289,LAT2_7462,GSN_2934,HPS1_3257,TRIM13_10206,HS3ST3B1_9953,BRD4_23476,IL4I1_259307	NA	SERINC2_347735,HYI_81888,CCDC128_129285,KLF7_8609,VILL_50853,PLOD2_5352,APOD_347,MFI2_4241,CAST_831,OR2B2_81697,7A5_346389,ASPH_444,ENPP2_5168,HECTD2_143279,ACSL5_51703,DEPDC7_91614,LMO3_55885,PUS7L_83448,LIN7A_8825,POLR1D_51082,TBC1D4_9882,RAD51L1_5890,HES7_84667,RNF135_84282,COLEC12_81035,DTNA_1837,MKNK2_2872,APP_351,GNB1L_54584,MAFF_23764
ABHD5_51099	SNP_A-2178340,SNP_A-4217958,SNP_A-1956663		1	1	1	1	1		NA	ANKRD24_170961,HMBOX1_79618,MNS1_55329,XYLT1_64131,ZFPM2_23414,ZKSCAN5_23660,ATP9B_374868,NNT_23530,PPA2_27068,PTPN6_5777,SDCBP2_27111,TMEM63A_9725,TRIM5_85363,TRIOBP_11078	NA	MYO9A_4649,ATPIF1_93974	NA	PCDHB13_56123,SH2D3C_10044,PTPN20B_26095,VAPA_9218,PCBP3_54039	NA	TMEM169_92691,NSUN5_55695
ABHD6_57406	SNP_A-2055084,SNP_A-4195755,SNP_A-4217440,SNP_A-2008721,SNP_A-2245874,SNP_A-2056830,SNP_A-2161900,SNP_A-1839536,SNP_A-2068046,SNP_A-4250351,SNP_A-4242565,SNP_A-1932868,SNP_A-1806826,SNP_A-2132155,SNP_A-2174825		1	1	1	1	1		NA	CAMTA1_23261,DDX5_1655,ITFG3_83986,LRIG1_26018,MAPT_4137,ORAI1_84876,RNF40_9810,SCGB3A1_92304,SEC16A_9919,VLDLR_7436,ZFHX3_463,BAZ1A_11177,CATSPER2_117155,TM2D3_80213,ZFP64_55734,ZNRD1_30834,ILF3_3609,PEX16_9409	NA	CBX5_23468,CEP350_9857,DEPDC1_55635,DNAL1_83544,EIF4B_1975,HP1BP3_50809,PHC3_80012,PRKAR1A_5573,PUS7L_83448,SFRS11_9295,SLC7A6OS_84138,TBC1D23_55773,TCP10L_140290,TEAD4_7004,XAF1_54739,RPL13_6137,SERINC3_10955,BRD4_23476,RAD51L1_5890	NA	MED8_112950,INPP1_3628,PBRM1_55193,GLT8D1_55830,NFKBIZ_64332,CD86_942,PFN2_5217,SEC31A_22872,ELF2_1998,CTSO_1519,WDR91_29062,SEC61B_10952,CDC2_983,SAC3D1_29901,GRN_2896,KIAA1303_57521,TMEM16H_57719,SMTN_6525	NA	IFI44L_10964,LOXL3_84695,DOK1_1796,OLA1_29789,MGC13057_84281,SUCNR1_56670,ATP8A1_10396,LRRC16_55604,TNFRSF21_27242,PTPRK_5796,HRBL_3268,BPGM_669,CHRNB3_1142,CA13_377677,JRK_8629,FKBP2_2286,MLSTD1_55711,CHPT1_56994,SMAD3_4088,BSG_682,RPL36_25873,SCAND1_51282,SYNGR1_9145
ABHD7_253152	SNP_A-1789110,SNP_A-2000195		NA	1	1	1	NA		NA	ABCB9_23457,ADAM10_102,AFF4_27125,ANKRD13C_81573,AOC3_8639,AP4E1_23431,ARL8B_55207,ATP5I_521,BCL11B_64919,BRI3_25798,C10orf88_80007,C12orf31_84298,C19orf22_91300,C1orf122_127687,C1orf166_79594,CARS_833,CASP3_836,CCDC112_153733,CCRN4L_25819,CD40_958,CDC73_79577,COQ10B_80219,CPEB2_132864,CPM_1368,DOLK_22845,FAM21A_387680,FAM79A_127262,GLUL_2752,GPC2_221914,GTF3C4_9329,HERC5_51191,IFNA8_3445,IKZF3_2…	NA	KIF21A_55605,RBAK_57786,SPOCK2_9806,ZNF569_148266,ZNF761_388561,C6orf106_64771,HPS1_3257,TAF1A_9015,TARDBP_23435,LRRFIP2_9209	NA	NA	NA	NA
ABHD8_79575	SNP_A-2204173,SNP_A-2263131		1	1	1	1	1		NA	PAX8_7849,RAB5C_5878,CAMK2D_817,SPTLC1_10558	NA	CLDN16_10686,PDF_64146,TMEM51_55092,AGER_177	NA	MAN1A2_10905,RUFY4_285180,CTDSP1_58190,ECE2_9718,HELZ_9931,LLGL2_3993,CCNE1_898	NA	FUSIP1_10772,C1orf102_127700,CSF1_1435,HIST3H2A_92815,FBXO11_80204,MCM6_4175,C3orf31_132001,FHIT_2272,NOLA1_54433,PHF17_79960,TSLP_85480,ANKHD1_54882,SERPINE1_5054,MRPL15_29088,LOC137886_137886,PSIP1_11168,C9orf23_138716,PEX16_9409,GIT2_9815,PFAAP5_10443,CFL2_1073,ZSCAN29_146050,SPATA5L1_79029,DPP8_54878,RBBP6_5930,GEMIN4_50628,ZNF266_10781,KLHL26_55295,C19orf54_284325,CLEC11A_6320,ZNF132_7691,CH…
ABI1_10006	SNP_A-1803602,SNP_A-4202547,SNP_A-4203623,SNP_A-2247117,SNP_A-1999135,SNP_A-2061870,SNP_A-2001057,SNP_A-1946318,SNP_A-4213798,SNP_A-1999136,SNP_A-1907158,SNP_A-2172030,SNP_A-1919750,SNP_A-1791593		1	1	1	1	1		NA	FAM26B_51063,GALNTL5_168391,PDE1B_5153,RNASEL_6041,BPTF_2186,CRYZL1_9946,KCNMB3_27094,NFATC1_4772	NA	CLN8_2055,HTR3A_3359,KIAA1370_56204,NME7_29922,RAD21_5885,RSRC1_51319,FAM111B_374393,NOL6_65083,NR5A2_2494	NA	FAM129A_116496,CYP1B1_1545,TP63_8626,DCBLD1_285761,THAP10_56906,OR3A3_8392,SLC2A4_6517,NLRP2_55655	NA	AGTRAP_57085,ACP1_52,THADA_63892,CACNB4_785,MAP4_4134,IL1RAP_3556,SCGB1A1_7356,PCSK6_5046,FA2H_79152,BCMO1_53630,DACT3_147906,SAMHD1_25939,SLC35C2_51006
ABI1P_326268	SNP_A-1937171		NA	1	NA	1	NA		NA	ADAMDEC1_27299,AGPAT5_55326,BAG3_9531,C20orf59_63910,CA2_760,CABLES1_91768,CBLB_868,CCL20_6364,CHST11_50515,CMKLR1_1240,CNOT6_57472,COL5A1_1289,COL5A3_50509,CREB5_9586,CRLS1_54675,CYBRD1_79901,DNMBP_23268,DRD4_1815,EIF4EBP1_1978,ENPP4_22875,GALK1_2584,GALNTL4_374378,GRHL3_57822,HOOK1_51361,IFNGR1_3459,IL18R1_8809,KDELR1_10945,KIAA0984_23329,LDHA_3939,LIG4_3981,LONP1_9361,PFKP_5214,PHGDH_26227,PRA…	NA	NA	NA	BCAN_63827,SEC61A1_29927,GZMB_3002,PYCR1_5831,C19orf10_56005,RPN2_6185	NA	NA
ABI2_10152	SNP_A-1800103,SNP_A-2288863,SNP_A-4216398,SNP_A-2293263,SNP_A-4304102,SNP_A-2037465,SNP_A-1966527,SNP_A-2088790		1	1	1	1	1		NA	MYOT_9499,PHACTR1_221692,ZNF551_90233,BMP2K_55589,DKFZP564J0863_25923,SEC31A_22872,RAB27A_5873	NA	ALG2_85365,ARMET_7873,B9D1_27077,C12orf23_90488,C18orf55_29090,C19orf10_56005,C20orf59_63910,C2orf30_27248,CALU_813,CCNC_892,DC2_58505,DGKI_9162,DHFRL1_200895,DNAJB9_4189,DOK2_9046,EPRS_2058,ERGIC2_51290,FICD_11153,FKBP11_51303,GGH_8836,GTF2H3_2967,HCCA2_81532,HSPA5_3309,LEPREL2_10536,LOC202459_202459,MCEE_84693,MOS_4342,MSTO1_55154,PRRC1_133619,RAB1A_5861,RPN2_6185,SEC11C_90701,SEC24D_9871,SEC61…	NA	TNFRSF4_7293,SEPSECS_51091,TMEM154_201799,NEDD9_4739,DGAT1_8694,GCNT1_2650,TRIM14_9830,FRMD4A_55691,UTF1_8433,A2M_2,ADCY6_112,RPS6KA5_9252,PLD3_23646	NA	FASTKD3_79072,PCGF6_84108,PHC1_1911,TP53TG3_24150,MIDN_90007
ABI3_51225	SNP_A-1859680		1	1	1	1	1		NA	AKT3_10000,ATP8A1_10396,C9orf89_84270,CPB2_1361,CS_1431,EOMES_8320,FRS3_10817,FXYD5_53827,GALNT14_79623,GDPD5_81544,KCNJ2_3759,MPZL2_10205,NXPH4_11247,PBX4_80714,RABGGTB_5876,STX2_2054,TMEM8_58986,ZNF354A_6940,VAPA_9218,ZWINT_11130	NA	ABHD3_171586,ACOT8_10005,ANXA2_302,APOB48R_55911,BCAN_63827,BCS1L_617,C19orf40_91442,C9orf140_89958,CER1_9350,COQ2_27235,DCLRE1C_64421,EDG2_1902,FZD3_7976,HIST1H2AE_3012,HIST1H2BJ_8970,HIST2H2AA3_8337,HIST2H2AC_8338,ISG15_9636,KCNN2_3781,MAF1_84232,MAGOH_4116,MND1_84057,MX1_4599,MYD88_4615,NHP2L1_4809,PAX6_5080,PCOLCE_5118,PPP1R8_5511,PRIM2_5558,PRR6_201161,RCCD1_91433,RECQL4_9401,SELM_140606,SUP…	NA	NBPF15_284565,GPM6A_2823,ZKSCAN1_7586,WAC_51322,NCAPD3_23310,TRIM9_114088,C14orf130_55148,PPP2R5C_5527,PCSK6_5046,PGLYRP2_114770,USE1_55850	NA	RASSF5_83593,ZNF670_93474,SLC1A3_6507,SMN1_6606,NEDD9_4739,USP54_159195,TMEM132A_54972,FTH1_2495,DPP3_10072,DDHD1_80821,MAX_4149,DMN_23336,HSF5_124535
ABI3BP_25890	SNP_A-1961405,SNP_A-2069182,SNP_A-1820695,SNP_A-2286500,SNP_A-1973665,SNP_A-2175561,SNP_A-2109527,SNP_A-4216608,SNP_A-2133553,SNP_A-2122621,SNP_A-1925069,SNP_A-2257084,SNP_A-1909409,SNP_A-2300733,SNP_A-4222687,SNP_A-4239161,SNP_A-1827971,SNP_A-4209604,SNP_A-1871759,SNP_A-4229817,SNP_A-1792613,SNP_A-4225359,SNP_A-2263459,SNP_A-2172727,SNP_A-2099031,SNP_A-1973666,SNP_A-1943802,SNP_A-4203304,SNP_A-1…		NA	1	1	1	1		NA	CDS1_1040	NA	ARHGEF11_9826,HEG1_57493,MXRA7_439921	NA	FLVCR2_55640,FLYWCH2_114984,DPF1_8193	NA	TTC32_130502
ABL1_25	SNP_A-1998030,SNP_A-2143419,SNP_A-1825133,SNP_A-1842581,SNP_A-2185727,SNP_A-1839344,SNP_A-1942846,SNP_A-2076799,SNP_A-2293029,SNP_A-1839623,SNP_A-2295902,SNP_A-2133653,SNP_A-1900408,SNP_A-2251658,SNP_A-1849980,SNP_A-4201925,SNP_A-1876942,SNP_A-2292472,SNP_A-2201300,SNP_A-2152054,SNP_A-1812594,SNP_A-1947167,SNP_A-2163635,SNP_A-1805969,SNP_A-4303219,SNP_A-2014547,SNP_A-4284013,SNP_A-1854776,SNP_A-2…		1	1	1	1	1		NA	CDK2AP1_8099,FAM63A_55793,FER_2241,GPATCH2_55105,HNMT_3176,LOC391356_391356,PITX2_5308,PREB_10113,SCAMP1_9522,SF3B5_83443,SH3BGRL3_83442,SLC31A1_1317,SLC39A8_64116,TBC1D2B_23102,ZNF334_55713,PIGO_84720,PSMC4_5704,RECQL_5965,SNX5_27131,ST7L_54879,MRPL43_84545	NA	C10orf63_219670,HIST3H2BB_128312,MFAP1_4236,RAC3_5881,ZFAND2A_90637,PCSK6_5046	NA	PRAMEF12_390999,LIPT1_51601,PSCDBP_9595,WWC2_80014,NEU1_4758,ZNF451_26036,KDELR2_11014,EGFL7_51162,PCGF5_84333,TIAL1_7073,RNASE4_6038,NPC2_10577,SLIC1_124460,ZNF342_162979,SDCBP2_27111,DLGAP4_22839	NA	FZD5_7855,ADAMDEC1_27299,TRPM6_140803,C17orf67_339210,C17orf58_284018,ZNF780A_284323,IL10RB_3588
ABL2_27	SNP_A-1932985,SNP_A-1974025,SNP_A-1887650,SNP_A-1914170,SNP_A-1790051,SNP_A-2071293,SNP_A-2241778,SNP_A-2283712,SNP_A-4293158		1	1	1	1	1		NA	BRUNOL4_56853,CST3_1471,FAM101B_359845,FAM46A_55603,HAAO_23498,HBG1_3047,LAX1_54900,RBM34_23029,RNF11_26994,RORA_6095,TEAD4_7004,APBB1_322,PRDX5_25824,UNC119_9094,SLC30A5_64924	NA	ABCB6_10058,ADNP2_22850,B4GALT5_9334,C1orf135_79000,C1orf163_65260,C3orf38_285237,CENTB1_9744,CSTF2T_23283,DYRK1A_1859,EHD4_30844,EI24_9538,EXOSC6_118460,FBXO21_23014,FLJ38973_205327,GCC1_79571,GRPEL2_134266,GTF3C4_9329,HIC2_23119,IL28RA_163702,KIAA0922_23240,KLHL8_57563,LBH_81606,LOC344382_344382,MOBKL3_25843,PI4KB_5298,PPP1R15B_84919,PTPN11_5781,RARRES3_5920,RHOH_399,TAF5L_27097,TUBG2_27175,ZNF…	NA	S100A4_6275,PPP2R5D_5528,SLAIN1_122060,DAZAP1_26528,ZC3H7B_23264	NA	RPL11_6135,MYCL1_4610,HS2ST1_9653,ZNF238_10472,C3orf52_79669,CXCL1_2919,JARID2_3720,HLA-DRA_3122,INHBA_3624,TES_26136,TEX15_56154,EIF3H_8667,RFX3_5991,C9orf52_158219,C9orf24_84688,PAPPA_5069,KIAA0913_23053,PLEKHA1_59338,DKFZP564J0863_25923,RERG_85004,RPL6_6128,ZBTB1_22890,ZFP36L1_677,RSL1D1_26156,SYT17_51760,ADAMTS18_170692,CCL7_6354,DUSP3_1845,CSNK1D_1453,AQP4_361,SCN1B_6324,TMEM149_79713,BBC3_2…
ABLIM1_3983	SNP_A-4214510,SNP_A-2042669,SNP_A-2160006,SNP_A-2131597,SNP_A-2148994,SNP_A-4202911,SNP_A-1866847,SNP_A-1871282,SNP_A-1887352,SNP_A-1830179,SNP_A-2005604,SNP_A-2005611,SNP_A-2207542,SNP_A-4214506,SNP_A-2192992,SNP_A-2195954,SNP_A-2232271,SNP_A-1838011,SNP_A-2307661,SNP_A-2240774,SNP_A-4214504,SNP_A-1912852,SNP_A-2005599,SNP_A-2152153,SNP_A-1790732,SNP_A-1823700,SNP_A-2058305,SNP_A-2228667,SNP_A-2…		1	1	1	1	1		NA	EPS8L2_64787,FKBP4_2288,GATM_2628,OR52E2_119678,WBSCR27_155368	NA	ABCB9_23457,CCDC14_64770,MRPS9_64965,PRIM2_5558,RAB30_27314,RAB38_23682,SLC38A6_145389,TUBGCP2_10844,UQCRC1_7384,VPS37B_79720,WASL_8976	NA	RHOB_388,ZNF189_7743,HK1_3098,EBI2_1880,GSTT1_2952	NA	AMY2B_280,KIAA0907_22889,RNASEL_6041,CAPN7_23473,MST1_4485,UBXD7_26043,HSPA4L_22824,ANKRA2_57763,RFESD_317671,PAPPA_5069,EGFL7_51162,BTAF1_9044,STK38L_23012,FLJ32549_144577,ING1_3621,KIF23_9493,KLHL25_64410,TBC1D16_125058,AQP4_361,SDCBP2_27111,STMN3_50861,ZC3H7B_23264
ABLIM2_84448	SNP_A-1819978,SNP_A-2278497,SNP_A-2217954,SNP_A-2134239,SNP_A-4222014,SNP_A-1805578,SNP_A-1975911,SNP_A-2063106,SNP_A-2052135,SNP_A-1931848,SNP_A-1975910,SNP_A-2069919,SNP_A-1906187,SNP_A-2250168,SNP_A-2196938,SNP_A-1857023,SNP_A-2220145,SNP_A-1807460,SNP_A-4254008,SNP_A-4280446,SNP_A-4291483,SNP_A-2248456,SNP_A-2307744,SNP_A-2098037,SNP_A-2148741,SNP_A-1801090,SNP_A-2207595		NA	1	1	1	1		NA	ATP6V1E1_529,CEP70_80321,PHLDA2_7262,PSMD11_5717,PTPRF_5792,NEDD9_4739	NA	EIF2AK2_5610,GBP1_2633,KIAA1704_55425,NARS2_79731,PRX_57716,SCRN2_90507,TOMM40_10452,NUSAP1_51203,PSME4_23198,VPS16_64601	NA	LOC255374_255374,TRIM55_84675,ST3GAL1_6482,NXPH4_11247,ADAD2_161931	NA	PRKCE_5581,HK2_3099,FBXO38_81545,STK33_65975,ANKRD25_25959,N6AMT1_29104
ABLIM3_22885	SNP_A-4232098,SNP_A-1825196,SNP_A-1834953,SNP_A-1879453,SNP_A-1908190,SNP_A-4211341,SNP_A-2293549,SNP_A-4217813,SNP_A-2151401,SNP_A-1831821,SNP_A-1953428,SNP_A-2088094,SNP_A-2198631,SNP_A-1880643,SNP_A-2181247,SNP_A-2098063,SNP_A-4227176,SNP_A-2251394,SNP_A-2251324,SNP_A-4297531,SNP_A-2224494,SNP_A-2298657,SNP_A-2121137,SNP_A-2241837,SNP_A-2045638,SNP_A-1813355,SNP_A-4297223,SNP_A-4293928,SNP_A-1…		NA	1	1	1	1		NA	C10orf116_10974,CCL3_6348,CCL3L1_6349,CPNE5_57699,FHIT_2272,HIST1H2BG_8339,IGFBP4_3487,MPZL2_10205,MYOC_4653,PCSK7_9159,PIPOX_51268,RNASE6_6039,SDC4_6385,SYT9_143425,TMEM46_387914,GABRG2_2566,ITGB1BP1_9270,RABL2A_11159,SPPL2B_56928	NA	NXPH4_11247,CDK10_8558	NA	CAPG_822,NCKAP1_10787,NKTR_4820,POPDC2_64091,MLF1_4291,HTT_3064,TLR10_81793,NSUN5_55695,C7orf43_55262,RBM33_155435,MSRA_4482,INPP5F_22876,OR51A2_401667,MMP7_4316,KRT7_3855,SHF_90525,WDR24_84219,ANKS3_124401,SRCAP_10847,SLC5A2_6524,GPR56_9289,GPRC5C_55890,LOC90379_90379,EPN1_29924,TRIM28_10155,TUBGCP6_85378	NA	NEK1_4750,HK1_3098
ABO_28	SNP_A-4219180,SNP_A-1876568,SNP_A-4273398,SNP_A-2051988,SNP_A-2239480,SNP_A-1868141,SNP_A-4303629,SNP_A-1781292,SNP_A-4293271		1	1	1	1	1		NA	FAM50B_26240,SLC16A10_117247,WFDC3_140686,WNK1_65125,ATF4_468,FAM129A_116496,GABRG2_2566,UBE2L3_7332	NA	NOMO2_283820,SURF6_6838,ZNF557_79230,BCL2L1_598,FGFR4_2264,MAT2B_27430	NA	C1orf58_148362,TAPBP_6892,NFYA_4800,BCKDHB_594,AIM1_202,TSPAN12_23554,WDR60_55112,ZFAT1_57623,EVL_51466,NME1_4830,ZNF177_7730	NA	MFSD7_84179,TRAF2_7186,TCIRG1_10312,CSNK2A1_1457
ABP1_26	SNP_A-2112459,SNP_A-4236181,SNP_A-1803402		1	1	1	1	1		NA	BIK_638,C9orf127_51754,CITED2_10370,FLT4_2324,HSF2BP_11077,OXER1_165140,ZNF219_51222,ZNF233_353355,ZNF285A_26974,LIAS_11019,PRDM15_63977	NA	C6orf64_55776,LOC387856_387856,NFRKB_4798,RNF43_54894,TAF8_129685,TMEM163_81615,TXNDC10_54495,ZNF184_7738,MKNK2_2872,VCAM1_7412	NA	RUNX3_864,MATN1_4146,HIAT1_64645,SLC19A2_10560,FMO4_2329,TOR3A_64222,ID2_3398,UCN_7349,CLIP4_79745,ZC3H6_376940,ZAK_51776,HECW2_57520,NR1D2_9975,MON1A_84315,ABHD6_57406,PRICKLE2_166336,DPPA2_151871,GCET2_257144,CDGAP_57514,H1FX_8971,EIF4A2_1974,IL8_3576,MED10_84246,NIPBL_25836,APOM_55937,SESN1_27244,ZBTB24_9841,SASH1_23328,VPS41_27072,LRRN3_54674,MSRA_4482,TACC1_6867,ZFAT1_57623,CER1_9350,OLFML2A…	NA	IL10_3586,C1orf115_79762,THNSL2_55258,OTUD4_54726,FRMPD2_143162,INF2_64423,PLLP_51090,C20orf174_128611,PLXNB2_23654
ABR_29	SNP_A-2050914,SNP_A-1882409,SNP_A-2186515,SNP_A-2204903,SNP_A-4268793,SNP_A-1832963,SNP_A-1809761,SNP_A-2005006,SNP_A-1831789,SNP_A-4302473,SNP_A-2092485,SNP_A-2241245,SNP_A-2005005,SNP_A-4245674		1	1	1	1	1		NA	BAT3_7917,BRE_9577,FN3K_64122,MAD2L2_10459,MEA1_4201,PHACTR1_221692,RBM42_79171,SF3B2_10992,SGK1_6446,YIF1A_10897,SDF4_51150,SNRPB_6628,AP1S1_1174	NA	CLIP4_79745,ENC1_8507,FUT7_2529,MPO_4353,MS4A6A_64231,SC5DL_6309,TMED1_11018,TTC24_164118,ZFHX3_463,LOC255374_255374,SOCS5_9655	NA	PLEKHM2_23207,TMEM44_93109,NHEDC1_150159,FGFR4_2264,GPER_2852,ADFP_123,EGFL7_51162,PTDSS2_81490,ZNF821_55565,CLPTM1_1209,SPAG4_6676,PMM1_5372	NA	CSF1_1435,PRRX1_5396,ITIH4_3700,SFMBT1_51460,LETM1_3954,FGFBP1_9982,SCLT1_132320,TTC33_23548,SERF1A_8293,SSBP2_23635,KLHL3_26249,HMHB1_57824,TULP4_56995,GIMAP6_474344,ENDOG_2021,LRRC51_220074,GAB2_9846,CMKLR1_1240,ZFYVE26_23503,NEDD4_4734,TIMM22_29928,ASGR1_432,ETHE1_23474,ZNF114_163071,PATZ1_23598,CBX7_23492
ABRA_137735	SNP_A-2050559		NA	1	1	1	1		NA	CRYZL1_9946,KCNMB3_27094	NA	DPYD_1806,MYH11_4629,OGFRL1_79627,BLR1_643,DYRK2_8445,PANK1_53354,RAB23_51715,SLC35C2_51006,ZNF226_7769,B3GALNT1_8706	NA	UBXD3_127733,S100A13_6284,CHCHD5_84269,SH3TC1_54436,RPP21_79897,CCR6_1235,SPTLC1_10558,NLRX1_79671,ARRDC2_27106,ENTPD6_955	NA	KCNN2_3781,TAP2_6891,TAF8_129685,VNN2_8875,ELMO1_9844,ABCF2_10061,EDNRB_1910,ZBTB1_22890,GOLGA8A_23015,RPL36_25873,A1BG_1,PCNA_5111
ABT1_29777	SNP_A-1944795,SNP_A-2204670		NA	1	1	1	1		NA	HLA-C_3107,BTN3A2_11118,ZNF322B_387328,ARHGEF4_50649,PPP2R1B_5519,FKBP1A_2280,ST7_7982	NA	TMEM189-UBE2V1_387522,FNDC3A_22862,FOXA2_3170,PRICKLE1_144165,SLC37A1_54020,ZNF322B_387328,BCL11A_53335,MPZL1_9019,NSUN5_55695,PILRB_29990,SPAG6_9576,ZFYVE9_9372,CTSC_1075,TRIM69_140691,UNG_7374	NA	RER1_11079,FUSIP1_10772,TMEM63A_9725,LARS2_23395,PRKCI_5584,GUF1_60558,DEPDC1B_55789,TNPO1_3842,GMDS_2762,KIFC1_3833,HYAL4_23553,PYCRL_65263,ZNF322B_387328,ZWINT_11130,PRMT3_10196,PRPF19_27339,CAPN1_823,DPP3_10072,RBM14_10432,FOXM1_2305,MED21_9412,LIMA1_51474,TFCP2_7024,FAM62A_23344,MAX_4149,COQ6_51004,SORD_6652,CLN6_54982,PSKH1_5681,CARKL_23729,LIG3_3980,TADA2L_6871,ARHGAP27_201176,RAD51C_5889,S…	NA	TARDBP_23435,OTUD3_23252,LGALS8_3964,IER3_8870,DST_667,NSUN5_55695,TM2D2_83877,OPLAH_26873,ZNF322B_387328,CAMSAP1_157922,DTX1_1840,ZNF302_55900,TEAD2_8463,PRMT1_3276,AURKC_6795,DUSP15_128853
ABTB1_80325			1	NA	NA	NA	NA		NA	NA	NA	NA	NA	NA	NA	NA
ABTB2_25841	SNP_A-4192786,SNP_A-2027157,SNP_A-2272518,SNP_A-2167080,SNP_A-2009663,SNP_A-1957060,SNP_A-2009661,SNP_A-2132209,SNP_A-2110496,SNP_A-2115896,SNP_A-2058072,SNP_A-1829067,SNP_A-2202622,SNP_A-2305196,SNP_A-1788769,SNP_A-4302289,SNP_A-2171924,SNP_A-2251664,SNP_A-2062718,SNP_A-2009659,SNP_A-2293943,SNP_A-1851463,SNP_A-4255157,SNP_A-1861107,SNP_A-1929996,SNP_A-2240973,SNP_A-1825238,SNP_A-1886097,SNP_A-4…		1	1	1	1	1		NA	ABL2_27,ICA1_3382,ITPKC_80271,KRT82_3888,TMED3_23423,ALDOA_226	NA	FAM80A_284716,JDP2_122953,KIAA1333_55632,LCORL_254251,PHF10_55274,SHROOM1_134549,SPCS2_9789,UNC84B_25777,ZDHHC16_84287,CLDN14_23562	NA	LRRFIP1_9208,ZKSCAN1_7586,ADCY6_112,MAX_4149,BCR_613	NA	TMEM158_25907,HPSE_10855,L3MBTL3_84456,LAMA3_3909
ACAA1_30	SNP_A-2202941,SNP_A-1829152		1	1	1	1	NA		NA	DPH1-OVCA2_654787,EPN3_55040,GNAZ_2781,GZMB_3002,HOXD3_3232,MYO9B_4650,PIBF1_10464,SAMHD1_25939,SOX11_6664,ACOT11_26027,GREB1_9687,IRF5_3663,KIF24_347240,PTPRR_5801,ST7L_54879,TAF6L_10629,TMUB2_79089,ASB7_140460,ZNF655_79027	NA	PACSIN3_29763,SLCO2A1_6578,PAX8_7849	NA	RASA2_5922,GPM6A_2823,NEU1_4758,RWDD2A_112611,SLIT1_6585,SRP54_6729,ITPK1_3705,LRRC57_255252,SREBF1_6720,MRPL54_116541,SLC25A23_79085,TFIP11_24144	NA	NA
ACAA2_10449	SNP_A-2040214,SNP_A-1909874,SNP_A-1930509,SNP_A-1831489		1	1	1	1	1		NA	APOBEC3C_27350,ARL14_80117,ODF4_146852,PLEKHH3_79990,SLC17A8_246213,ACOT11_26027,HM13_81502,TES_26136,SUV420H1_51111	NA	AMFR_267,AXL_558,C6orf72_116254,DIXDC1_85458,FLJ11171_55783,INTS4_92105,PDXDC1_23042,PITRM1_10531,PPP1R12A_4659,SLC39A6_25800,TADA1L_117143,APEX1_328,BCKDHB_594,C11orf17_56672,CCNE1_898,CDK2_1017,FAM111B_374393,FBXO17_115290,HIF1A_3091,HNRPM_4670,IL4I1_259307,ITGB1_3688,KIF23_9493,MS4A1_931,NOLA1_54433,PKIA_5569,PPP2R5D_5528,PRKACB_5567,RASSF1_11186,RTN4_57142,SEPSECS_51091,SLC43A3_29015,ST3GAL1_…	NA	TMEM201_199953,FBXO2_26232,FCRL3_115352,KIAA1143_57456,ACY1_95,TFEB_7942,TMEM63B_55362,POLM_27434,MYO1G_64005,RABGEF1_27342,ZNF282_8427,DNAJB6_10049,RAI16_64760,SPAG1_6674,FLJ46321_389763,RPP38_10557,HSPA2_3306,COQ6_51004,NUDT14_256281,LRRC49_54839,MAN2C1_4123,MEF2A_4205,NARFL_64428,CDH1_999,TMED6_146456,DULLARD_23399,TNPO2_30000,HOOK2_29911,USF2_7392,HCST_10870,RELB_5971,ITGB2_3689,MED15_51586,T…	NA	AKR1A1_10327,ZFYVE9_9372,FBXO38_81545,BAT1_7919,GLT1D1_144423
ACACA_31	SNP_A-1851108,SNP_A-2201671,SNP_A-4200198,SNP_A-2267887,SNP_A-2250320,SNP_A-1851117,SNP_A-1851118,SNP_A-2273163,SNP_A-2043365,SNP_A-1816914,SNP_A-2226795,SNP_A-2212768,SNP_A-1843758,SNP_A-1800500,SNP_A-2149796,SNP_A-2239233,SNP_A-4271600,SNP_A-4261196,SNP_A-2178139,SNP_A-2299517,SNP_A-1851114,SNP_A-2169728,SNP_A-1855707,SNP_A-1845112,SNP_A-4298658,SNP_A-1891105,SNP_A-2116399,SNP_A-2172396,SNP_A-2…		NA	1	1	1	1		NA	C11orf24_53838,MEF2A_4205,RICTOR_253260,PRKACB_5567,ZNF614_80110,OAS1_4938	NA	AMT_275,FLJ20489_55652,GPR21_2844,IFT20_90410,TUBG2_27175,IL1RAP_3556,MRPL55_128308	NA	SOAT1_6646,CYB5R1_51706,FMNL2_114793,CIR_9541,RARRES1_5918,PJA2_9867,BTN2A1_11120,GNL1_2794,ZNF12_7559,NFE2L3_9603,ZNF596_169270,WHSC1L1_54904,AGPAT6_137964,TATDN1_83940,HSF1_3297,ZNF189_7743,CUTC_51076,BCDIN3D_144233,SPRED1_161742,ZNF592_9640,FAM104A_84923,WBP2_23558,ZNF557_79230,KLHL26_55295,BBC3_27113,ZNF582_147948,TEF_7008	NA	IL1R2_7850,BANK1_55024,AIF1_199,HLA-DQA2_3118
ACACB_32	SNP_A-2157570,SNP_A-2299875,SNP_A-1910976,SNP_A-2301795,SNP_A-2184717,SNP_A-2233814,SNP_A-4207625,SNP_A-1911754,SNP_A-1931389,SNP_A-2314395,SNP_A-1951015,SNP_A-1824739,SNP_A-2097242,SNP_A-4296296,SNP_A-1856182,SNP_A-2054568,SNP_A-2091677,SNP_A-2176429,SNP_A-2264146,SNP_A-2211169,SNP_A-2085009,SNP_A-2097241,SNP_A-2188182,SNP_A-4258250		NA	1	1	1	1		NA	C20orf108_116151,CTNNB1_1499,C14orf118_55668,FKBP2_2286	NA	CST9L_128821,POLR2E_5434,DMN_23336	NA	FAM80A_284716,HDAC11_79885,WDR19_57728,IL6ST_3572,SLC22A4_6583,CLDN12_9069,DUS4L_11062,TSPAN33_340348,C9orf72_203228,LOC51035_51035,COQ10A_93058,RAB21_23011,LOC388284_388284,DPF1_8193,RNF24_11237	NA	PLCH2_9651,C1orf115_79762,MOSC2_54996,NID1_4811,SPR_6697,MAT2B_27430,MGAT4B_11282,GCNT2_2651,BTN2A2_10385,HACE1_57531,ABCB8_11194,FAM86B1_85002,TMEM65_157378,C9orf24_84688,EGR2_1959,CHST3_9469,SMPD1_6609,MRPL11_65003,PIWIL4_143689,GNS_2799,BBS10_79738,SMG6_23293,HS3ST3B1_9953,L3MBTL_26013
ACAD10_80724	SNP_A-4238608,SNP_A-4203799,SNP_A-2221391,SNP_A-4270986,SNP_A-4297984,SNP_A-2186877,SNP_A-4278489,SNP_A-1955929,SNP_A-2239615		1	1	1	1	1		NA	DPH1-OVCA2_654787,CSF3R_1441,KDELC2_143888,AGER_177,NCAPD3_23310,SNX5_27131,ST3GAL1_6482,UNC119_9094	NA	AFF1_4299,ARFGAP1_55738,BTG1_694,DNHD1_144132,DUSP8_1850,ETV3_2117,FOXG1_2290,FXR1_8087,HCST_10870,JMY_133746,NRGN_4900,POMT1_10585,PPIE_10450,RNPEP_6051,SCRN2_90507,SFRS18_25957,ST6GALNAC4_27090,TBC1D22A_25771,TMEM120A_83862,USP48_84196,WDR26_80232,ZC3H11A_9877,ZFAND1_79752,ADNP_23394,BMP2K_55589,CAV2_858,CLIP1_6249,FBXO17_115290,GMPPB_29925,GPM6A_2823,HOMEZ_57594,MTMR3_8897,RAB6A_5870,RBL1_5933…	NA	C1orf198_84886,CCDC104_112942,COL4A3_1285,C3orf67_200844,SLC12A7_10723,PITX1_5307,PTK7_5754,FLNC_2318,IRF5_3663,C9orf93_203238,CCBL1_883,FKBP2_2286,ATN1_1822,FKBP11_51303,MYBPC1_4604,STON2_85439,BEGAIN_57596,DPP8_54878,MAPK8IP3_23162,GARNL4_23108,MAPK7_5598,FAM38B_63895,RFX2_5990,MAP2K7_5609,SYMPK_8189,HM13_81502,ACSS2_55902	NA	ALS2CR2_55437,TBXAS1_6916,FBXO3_26273,CLIP1_6249,RPL36_25873
ACAD11_84129	SNP_A-2264757,SNP_A-4281717,SNP_A-1797834,SNP_A-4258813		1	1	NA	1	1		NA	GPR56_9289,GRINA_2907,GSK3B_2932,C14orf118_55668,NR5A2_2494	NA	NA	NA	KLHL21_9903,OTUD3_23252,DMAP1_55929,LOC400950_400950,THAP4_51078,PTHR1_5745,WHSC2_7469,PHF15_23338,HSPA9_3313,TMEM14C_51522,HIST1H2AA_221613,C6orf166_55122,DTX2_113878,CCDC25_55246,TRAF2_7186,ALKBH3_221120,PEX16_9409,SCARB1_949,ULK1_8408,CLCN7_1186,ZNF689_115509,TMUB2_79089,CCDC44_51204,CBX4_8535,MAP2K2_5605,ITPKC_80271,SNRPD2_6633,VPS16_64601,MYT1_4661,KLHL22_84861,RPL3_6122	NA	FOSL2_2355,FAM13A1_10144,SUB1_10923,SLC23A1_9963,STAG3L4_64940,WBSCR27_155368,PMS2L5_5383,PDGFRL_5157,ZWINT_11130,ARGLU1_55082,NID2_22795,GLRX5_51218,LARP6_55323,OR3A3_8392,LOC116236_116236,C17orf56_146705,SIGLEC10_89790
ACAD8_27034	SNP_A-4296539,SNP_A-2224259,SNP_A-4298115		1	1	1	1	1		NA	ALDH3A2_224,ARHGEF1_9138,ARRDC1_92714,B3GAT3_26229,C1orf164_55182,C7orf26_79034,CD5L_922,CSDE1_7812,GGA2_23062,IFI27_3429,IFT57_55081,IGF2BP3_10643,MAP1S_55201,MAP7D1_55700,MOBKL1A_92597,MRPL41_64975,MYB_4602,NMB_4828,NME4_4833,PDE6G_5148,PERQ1_64599,PKN1_5585,PODXL2_50512,RARRES1_5918,RNF212_285498,RNF40_9810,SH2B1_25970,SNRPD3_6634,SPSB3_90864,TMEM39B_55116,TMEM44_93109,TOX_9760,TRIM3_10612,USP…	NA	BCL3_602,EPHB1_2047,IL10RA_3587,OR2A12_346525,TNFRSF4_7293,ZNF583_147949,ANKFY1_51479	NA	PRAMEF12_390999,RNPEPL1_57140,YPEL4_219539,CABP1_9478,SV2B_9899,ALDOA_226,BPTF_2186,DSG2_1829	NA	EPHA2_1969,KIAA0133_9816,PPA2_27068,RPS6KB2_6199,MPHOSPH6_10200
ACAD9_28976	SNP_A-2102972,SNP_A-1808784,SNP_A-4287552,SNP_A-4291130		1	1	1	1	1		NA	KRTAP26-1_388818,ADAD2_161931,KIAA1217_56243,MMP23B_8510,PXMP3_5828,SPG20_23111,C6orf106_64771,DAZAP1_26528,DDX52_11056,HM13_81502,PI4KAP2_375133,PTPN2_5771,OAS1_4938	NA	CDH15_1013,CSNK1E_1454,DNAJB9_4189,GAB1_2549,MOS_4342,PITPNM1_9600,PTPRO_5800,PXDN_7837,TRIB1_10221,TTC24_164118,ZCCHC11_23318,CDK5RAP1_51654,MCL1_4170,NBR1_4077	NA	WDFY1_57590,IL1RAP_3556,OTUD4_54726,STEAP1_26872,RPL8_6132,B3GNT4_79369,ARL6IP4_51329,DHRS2_10202,COQ6_51004,C17orf81_23587,APOC2_344	NA	HPS1_3257
ACADL_33	SNP_A-2168774,SNP_A-1833572,SNP_A-1862872,SNP_A-1799270,SNP_A-2103357,SNP_A-4286343		NA	1	1	1	1		NA	C1orf34_22996,CEACAM1_634,CORO7_79585,EDG2_1902,GNA15_2769,HIST1H3C_8352,HIST1H3F_8968,HIST2H3C_126961,NCDN_23154,SLC8A3_6547,CD79A_973,DYRK2_8445,EIF4H_7458,HPCAL1_3241,HSPA8_3312,INVS_27130,PILRB_29990,SLC35C2_51006,SNX11_29916,LOH11CR2A_4013	NA	ALS2_57679,TGOLN2_10618,TRIM68_55128,CCPG1_9236,IL1RAP_3556,LGALS9_3965,NOVA1_4857,PML_5371,RIOK1_83732,SCN1B_6324	NA	NA	NA	PPA2_27068,GHRHR_2692,SORBS3_10174,SNX16_64089,NOL6_65083,RTN3_10313,KLC1_3831,CPNE7_27132,ANKFY1_51479,JUP_3728,BCL2_596,MRPS12_6183,SULF2_55959,KDELR3_11015,POLDIP3_84271
ACADM_34	SNP_A-2132993,SNP_A-2123451,SNP_A-1842968,SNP_A-2207767,SNP_A-2219501,SNP_A-2110269,SNP_A-4202764,SNP_A-4290404,SNP_A-4293998,SNP_A-2314202		1	1	1	1	1		NA	TBC1D10C_374403,LGALS9_3965,PIGO_84720,TBKBP1_9755,B3GALNT1_8706	NA	ABI2_10152,CYP2D6_1565,DEF8_54849,DUSP3_1845,KRT72_140807,MDGA1_266727,OXER1_165140,TMEM25_84866,TMEM99_147184,BAT1_7919,CHKB_1120,PILRB_29990,RPL8_6132,B3GALNT1_8706	NA	TNFRSF8_943,ATPIF1_93974,CDC20_991,SLC39A10_57181,HJURP_55355,C3orf60_25915,C3orf37_56941,EVC2_132884,SMAD5_4090,PIM1_5292,ANLN_54443,BRF2_55290,GPAA1_8733,CDK2AP2_10263,TPCN2_219931,TMEM25_84866,FAM113B_91523,ATP10A_57194,FES_2242,TNRC6A_27327,SAMD1_90378,TSSK6_83983,UBE2L3_7332,OSM_5008	NA	FRAP1_2475,C10orf84_63877
ACADS_35	SNP_A-4279450,SNP_A-2230747,SNP_A-2192923,SNP_A-1907483,SNP_A-4304712,SNP_A-1812792		1	1	1	1	1		NA	7A5_346389,CAV1_857,EXOSC7_23016,FCER2_2208,FLJ32658_147872,LOC389369_389369,NDNL2_56160,NLGN2_57555,TJP3_27134,C11orf17_56672,DNAJC12_56521,LGALS9_3965,PFN2_5217,RAB6A_5870,SLC22A18_5002,ZBTB39_9880,ZAK_51776	NA	N-PAC_84656,EIF3B_8662,FCF1_51077,MDM4_4194,RAB11B_9230,TNPO2_30000,ACSL1_2180,CDC14A_8556,ELMO1_9844,IL4I1_259307,MAP2K7_5609,PAX8_7849,SDF4_51150,DDX17_10521,TADA2L_6871,UNG_7374	NA	C1orf122_127687,PRKACB_5567,SLC30A7_148867,LCE1C_353133,SCAMP3_10067,NME7_29922,TTC13_79573,RBKS_64080,ACTR3_10096,GCA_25801,CDCA7_83879,GLYCTK_132158,SLC35A5_55032,DTX3L_151636,OSBPL11_114885,MBNL1_4154,KCNMB2_10242,ALG3_10195,CASP6_839,OTUD4_54726,DEPDC1B_55789,B4GALT7_11285,C6orf32_9750,CYB5R4_51167,STX7_8417,STARD3NL_83930,DBNL_28988,AKAP9_10142,SLC12A9_56996,ARS2_51593,IMPDH1_3614,IKBKB_3551…	NA	LIPT1_51601,CCNT2_905,PPIL3_53938,GMPPB_29925,MARCH1_55016,NMUR2_56923,HECTD2_143279,FOS_2353,RAD51_5888,HBA1_3039,UBE2I_7329,SMG1_23049,IQCK_124152,IL12RB1_3594,TFAP2C_7022,FTCD_10841
ACADSB_36	SNP_A-2140836,SNP_A-2006267,SNP_A-2229685,SNP_A-2006268,SNP_A-1894748,SNP_A-2249087,SNP_A-2006266,SNP_A-2006265,SNP_A-2090422,SNP_A-1835054,SNP_A-2115804,SNP_A-2188645,SNP_A-2006263		1	1	1	1	1		NA	CMYA5_202333,PLEKHB1_58473,IARS_3376	NA	ADM_133,C3orf62_375341,C8orf80_389643,CDRT4_284040,COX4NB_10328,CSNK1G3_1456,FAM119B_25895,GALM_130589,GOLPH3L_55204,HIG2_29923,HSP90B1_7184,KCNK6_9424,KLF6_1316,MAFK_7975,P4HA1_5033,P4HB_5034,PPM1F_9647,RSBN1_54665,SCAPER_49855,SERPINB8_5271,SLC33A1_9197,SPCS3_60559,SPTAN1_6709,TRAF3IP2_10758,ZNF165_7718,ZNF496_84838,ZNF551_90233,BMP2K_55589,GABRG2_2566,JMJD2B_23030,SMAD3_4088	NA	ARHGEF19_128272,PAX8_7849,WBSCR16_81554,CD274_29126,MPI_4351,TPSG1_25823,PLEKHH3_79990,MRPL27_51264,CIDEA_1149,GNA15_2769,EXOSC5_56915,GLTSCR1_29998,CLDN14_23562,MIOX_55586	1	AGTRAP_57085,ZFYVE9_9372,BCAR3_8412,AMY2B_280,AMY2A_279,KIAA0907_22889,RABGAP1L_9910,BPNT1_10380,RBJ_51277,MAP1D_254042,ORMDL1_94101,GPR1_2825,HDAC11_79885,NKTR_4820,TRAT1_50852,NUDT6_11162,CBR4_84869,SLC12A7_10723,MARCH6_10299,SKP2_6502,FGFR4_2264,PRPF4B_8899,HLA-DOB_3112,C6orf64_55776,VPS41_27072,SRCRB4D_136853,PEX1_5189,COG5_10466,EZH2_2146,PLAG1_5324,C9orf80_58493,RALGPS1_9649,C9orf16_79095,E…
ACADVL_37			1	NA	NA	NA	NA		NA	NA	NA	NA	NA	NA	NA	NA
ACAN_176	SNP_A-1934144,SNP_A-2278509,SNP_A-2303602,SNP_A-1918559,SNP_A-2243916,SNP_A-1811098,SNP_A-2114995,SNP_A-2170062,SNP_A-2259774,SNP_A-4237323,SNP_A-1853299,SNP_A-4206062,SNP_A-2190371,SNP_A-2083675,SNP_A-2082919,SNP_A-2034801,SNP_A-2308466,SNP_A-1830967,SNP_A-2097559,SNP_A-1842606,SNP_A-2297003,SNP_A-1806278,SNP_A-2197572,SNP_A-2303599,SNP_A-1817282,SNP_A-4303596,SNP_A-4279449,SNP_A-2215504,SNP_A-1…		NA	1	1	1	1		NA	BRD1_23774,C20orf103_24141,GABARAP_11337,SIAE_54414	NA	ADH5_128,KIAA1407_57577,MMRN1_22915,USO1_8615,ZFP64_55734	NA	TMEM50A_23585,TERF1_7013,KLRK1_22914,VAPB_9217,ATP5E_514	NA	NA
ACAT1_38	SNP_A-4200320,SNP_A-1901623		1	1	1	1	1		NA	EPN1_29924,TNNT3_7140,JUP_3728,KCNMB2_10242,MS4A1_931,CTSC_1075,NEDD9_4739,ODF2_4957,TBRG4_9238	NA	GNA13_10672,TMEM194_23306,ZMYM1_79830,ZNF764_92595,COG5_10466,DZIP1_22873,KCNMB3_27094,NASP_4678,ZNF3_7551,FBXW7_55294,SKP2_6502	NA	CCNT2_905,MCTP1_79772,TREM1_54210,WAC_51322,DYRK2_8445,RPS6KA5_9252,PYCR1_5831	NA	ARHGEF11_9826,RGS13_6003,MGC13057_84281,TRIP12_9320,TMEM158_25907,CASR_846,FAM69B_138311,OAS1_4938,MAP3K9_4293,N-PAC_84656,SHMT1_6470,TBX21_30009,RPL36_25873,ANKRD25_25959,VPS16_64601
ACAT2_39			1	NA	NA	NA	NA		NA	NA	NA	NA	NA	NA	NA	NA
ACBD3_64746	SNP_A-1835168,SNP_A-1920546,SNP_A-1837557,SNP_A-4252161,SNP_A-2083436		1	1	1	1	1		NA	KIAA1787_84461,MUM1_84939,POLN_353497,RNF122_79845,STRA6_64220,TEKT4_150483,C14orf118_55668,NUPL1_9818,PPM1G_5496	NA	ATP5S_27109,PDE8A_5151,PDGFRB_5159,RNF43_54894,SEC23IP_11196,UHRF1BP1L_23074,WDR48_57599,ZNF532_55205,ZNF772_400720,LPGAT1_9926,RPS6KA5_9252,ZBTB24_9841,ZNF302_55900	NA	UBTD2_92181,ARID1B_57492,EIF4H_7458,PALM2-AKAP2_445815,CCDC86_79080,APOA4_337,NARG1L_79612,NOVA1_4857,ATXN3_4287,IL16_3603,LGALS9_3965,NPLOC4_55666,BRWD1_54014	NA	FMN2_56776,ALS2CR8_79800,ZFP57_346171,BBS9_27241,HK1_3098,CD79B_974
ACBD4_79777			1	NA	NA	NA	NA		NA	NA	NA	NA	NA	NA	NA	NA
ACBD5_91452	SNP_A-2242434,SNP_A-2203544,SNP_A-1887126,SNP_A-1826988,SNP_A-1885071,SNP_A-2184666,SNP_A-1938549		1	1	1	1	1		NA	ARTN_9048,ATXN2L_11273,CDKN2D_1032,CENTB5_116983,EGR3_1960,HOMER1_9456,PCNXL3_399909,MORF4L1_10933,VPS16_64601	NA	C1orf182_128229,GPR175_131601,MASTL_84930,PDE10A_10846,PTER_9317,STXBP6_29091,ABCA12_26154,PML_5371	NA	GYPE_2996,AGXT2L2_85007,CRELD2_79174	NA	CASZ1_54897,OXCT2_64064,TMEM56_148534,CDC14A_8556,TPM3_7170,C1orf198_84886,UXS1_80146,TTN_7273,NCKAP1_10787,CMTM7_112616,RPL14_9045,FILIP1L_11259,PIK3R4_30849,LPHN3_23284,BMP2K_55589,OTP_23440,H2AFY_9555,PDCD2_5134,OPLAH_26873,RPL8_6132,RFX3_5991,PTPLAD2_401494,PIP5K1B_8395,ANKRD26_22852,DDHD1_80821,NUBP2_10101,TMEM11_8834,PRMT1_3276
ACBD6_84320	SNP_A-2128264,SNP_A-2259500,SNP_A-4204320,SNP_A-1974322,SNP_A-2049394,SNP_A-1974320,SNP_A-2286942,SNP_A-1974321,SNP_A-2115452,SNP_A-1843974,SNP_A-1974312,SNP_A-4283935,SNP_A-4282210,SNP_A-2209778,SNP_A-2168872,SNP_A-2313372,SNP_A-2127275,SNP_A-1888833,SNP_A-4244028,SNP_A-1859430		1	1	1	1	1		NA	AK1_203,DNAJB5_25822,LDHA_3939,LHX3_8022,MYO1G_64005,P2RX7_5027,PDK1_5163,PDXDC1_23042,PELI1_57162,RLF_6018,RPL28_6158,RPS16_6217,RYBP_23429,WSB1_26118,ZNF292_23036,ZNF383_163087,ZNF484_83744,C17orf58_284018,FBXO17_115290,KBTBD3_143879,TMCC1_23023	NA	APPBP2_10513,C18orf25_147339,FNDC3B_64778,GAB1_2549,KDELR2_11014,PDXK_8566,PSCDBP_9595,RORA_6095,TMEM77_128338,TNKS_8658,WDR35_57539,ZNF696_79943,EVC_2121,WAC_51322,IL12RB1_3594	NA	MRPL55_128308,ATOH8_84913,ARMC9_80210,WNT5A_7474,NFXL1_152518,GFPT2_9945,TRIP6_7205,PMPCA_23203,H2AFY2_55506,FANK1_92565,ACTN3_89,RBM7_10179,ZNF384_171017,RNF41_10193,P2RX7_5027,UACA_55075,CTNS_1497,PNMT_5409,VAPA_9218,SLC23A2_9962	NA	RNF19B_127544,HOOK1_51361,CCBL2_56267,WNT2B_7482,IL6R_3570,CRIM1_51232,CACNB4_785,CYP27A1_1593,CHL1_10752,CD96_10225,CRIPAK_285464,UCHL1_7345,MAPK10_5602,MCTP1_79772,F13A1_2162,ST7_7982,TRIM35_23087,RBPMS_11030,ADARB2_105,SEC61A2_55176,LSP1_4046,ITPK1_3705,HOMER2_9455,HBA1_3039,ZNF785_146540,RAB27B_5874,SLC25A23_79085,LOC113230_113230,NCF4_4689
ACBD7_414149	SNP_A-2272754,SNP_A-4236826,SNP_A-4229021		NA	1	1	1	1		NA	GPR175_131601,KCNQ1_3784,MAP3K9_4293,TRIM56_81844,CCNY_219771	NA	KRTAP4-12_83755,VGLL2_245806,ZNF71_58491,UBQLN1_29979,SLC25A3_5250	NA	PLEKHO1_51177,COL3A1_1281,ACSL1_2180,MST150_85027,SEC61B_10952,FUT7_2529,PTF1A_256297,SMARCC2_6601,BMP4_652,DAPK2_23604,CCL22_6367,CEACAM1_634,CEACAM8_1088,ZNF228_7771,KLK11_11012,CTSZ_1522	NA	ASPM_259266,NUP205_23165
ACCN1_40	SNP_A-2034893,SNP_A-4218618,SNP_A-2189202,SNP_A-2255387,SNP_A-1848386,SNP_A-1844612,SNP_A-2118197,SNP_A-2038768,SNP_A-4233305,SNP_A-2163123,SNP_A-1847691,SNP_A-1848208,SNP_A-4203326,SNP_A-2074891,SNP_A-4238909,SNP_A-1848240,SNP_A-2089548,SNP_A-4221631,SNP_A-4195636,SNP_A-2237537,SNP_A-2099280,SNP_A-4237890,SNP_A-2230325,SNP_A-2143689,SNP_A-2067797,SNP_A-4198080,SNP_A-1937266,SNP_A-2151923,SNP_A-2…		NA	1	1	1	1		NA	ALPK1_80216,BCL9_607,C19orf61_56006,DPPA2_151871,FBXL17_64839,FPGS_2356,KCNJ4_3761,PRKCB1_5579,PRSS16_10279,PSCD4_27128,TMEM140_55281,ZBTB1_22890	NA	ATAD5_79915,CDC42BPA_8476,DNAJC1_64215,HDAC11_79885,HIST1H2BB_3018,HIST1H2BF_8343,HIST1H2BM_8342,HIST1H3G_8355,HIST4H4_121504,OVOL1_5017,PARP8_79668,PUS10_150962,RAB13_5872,RGS16_6004,SLC25A19_60386,TK1_7083,TMEM133_83935,TNFAIP8_25816,ZNF318_24149,PKM2_5315,VPS16_64601,ZNF226_7769	NA	GSTM2_2946,MSTO1_55154,HADHA_3030,ARHGEF3_50650,TNF_7124,PTPLAD2_401494,HPS1_3257,SLC25A28_81894,SLC11A2_4891,CTSA_5476	NA	ATP7B_540
ACCN2_41	SNP_A-4220521,SNP_A-4285380,SNP_A-2058269,SNP_A-2079022,SNP_A-2002708		1	1	1	1	1		NA	ALDH8A1_64577,AS3MT_57412,C18orf26_284254,CCDC131_196441,KIAA2026_158358,PCDHGA11_56105,RPS6KL1_83694,SLAMF7_57823,TBC1D3_84218,TNFRSF12A_51330,TP53INP1_94241,TRPM7_54822,ALDH4A1_8659,BID_637,DNM1L_10059,GALT_2592,IARS_3376,MRPL35_51318,NR5A2_2494,SNAP23_8773,SUPT3H_8464,ABCA5_23461,ARMC8_25852,KIAA0319L_79932,TRIM69_140691	NA	ACVR2A_92,B3GNT1_11041,BICD1_636,BMPR2_659,C14orf124_56948,C4orf34_201895,CYBASC3_220002,FLNB_2317,FUT8_2530,HTT_3064,HVCN1_84329,KIAA0415_9907,KLHL7_55975,KRCC1_51315,MC5R_4161,NLK_51701,PARVG_64098,PHTF1_10745,PREX1_57580,RELL2_285613,SIPA1L3_23094,SIRPA_140885,SLC12A8_84561,SLC7A6_9057,TATDN2_9797,TCF4_6925,TIMD4_91937,TMEM104_54868,TRAPPC6A_79090,GPM6A_2823,INPP4A_3631,INVS_27130,NLRX1_79671,…	NA	BCL11A_53335,GLT8D1_55830,FILIP1L_11259,KIT_3815,RPS10_6204,ACTL6B_51412,CTSD_1509,MMP25_64386,MGRN1_23295,FBXO17_115290	NA	ACOT7_11332
ACCN4_55515	SNP_A-2210495,SNP_A-4202407,SNP_A-2184087,SNP_A-4241900,SNP_A-4304842		NA	1	1	1	1		NA	GATA4_2626,LHFP_10186,PYGL_5836,SIX3_6496,SUSD1_64420,CTDSP1_58190,HK1_3098	NA	CNOT10_25904,DUSP7_1849,ERCC2_2068,IFI44L_10964,IFIT3_3437,KIAA1632_57724,ASB3_51130,BLR1_643,C3orf31_132001,CAMSAP1_157922,EPHB2_2048,PTGFRN_5738,OAS1_4938	NA	CCNT2_905,C10orf116_10974,CAPRIN2_65981,RBM19_9904	NA	ALPL_249,GCET2_257144,DNAJB11_51726,WDR1_9948,FGFR4_2264,LOC389369_389369,ZNF189_7743,NHLRC2_374354,HRASLS3_11145,ANXA2_302,SLC35B1_10237,WIPI1_55062,RAB3A_5864,FCGRT_2217,SDF2L1_23753
ACCN5_51802	SNP_A-1911311,SNP_A-4241213,SNP_A-2112834,SNP_A-2217374,SNP_A-2137795,SNP_A-2262169		NA	1	1	1	1		NA	ACOT8_10005,ARFGAP3_26286,C1orf182_128229,COPA_1314,DTX2_113878,DYRK4_8798,EIF3F_8665,MGC3207_84245,MICAL1_64780,MLF2_8079,NAP1L5_266812,NCOR1_9611,OSBPL2_9885,RAB3D_9545,RAD50_10111,RALGPS1_9649,RFX5_5993,SPTAN1_6709,STYXL1_51657,TBC1D10A_83874,VPS28_51160,YIF1A_10897,ZFYVE21_79038,BCL2_596,MAPK10_5602,TBKBP1_9755	NA	ACOT2_10965,CLDN17_26285,CCNT2_905,PILRB_29990	NA	LRRC8C_84230,RIPK5_25778,POMC_5443,PAX8_7849,FABP6_2172,HIP1_3092,RTN3_10313,SRGAP1_57522,SSTR2_6752,POLDIP3_84271	NA	SH2D5_400745,FUSIP1_10772,SIDT1_54847,TMEM156_80008,BBS7_55212,IQGAP2_10788,C5orf3_10827,INA_9118,CASP4_837,PPHLN1_51535,MAPT_4137,PXMP4_11264,SDF2L1_23753
ACD_65057			1	NA	NA	NA	NA		NA	NA	NA	NA	NA	NA	NA	NA
ACE_1636	SNP_A-2245620,SNP_A-4214465,SNP_A-2068378,SNP_A-4231379,SNP_A-2257238		NA	1	1	1	1		NA	TMEM189-UBE2V1_387522,C14orf179_112752,C16orf57_79650,SLC5A6_8884,SSTR2_6752,ZMYND12_84217,BCL2_596,GABRG2_2566,MTMR3_8897,NR4A3_8013,PFAAP5_10443,TES_26136,UBE2L3_7332,IL1R2_7850	NA	BTD_686,CCBL1_883,CDC6_990,DGKA_1606,EGR1_1958,EZH1_2145,FLJ10213_55096,FLJ25778_254048,GPX1_2876,MLXIP_22877,RPL23A_6147,CAMSAP1L1_23271,LBR_3930,YWHAZ_7534,RAD51L1_5890	NA	RALGPS2_55103,NR5A2_2494,GGCX_2677,B3GALNT1_8706,DUSP4_1846,PKIA_5569,FKBP2_2286,PTPRR_5801,RIPK3_11035,MED16_10025,PLAC4_191585	NA	EIF2C3_192669,SH3GLB1_51100,SLC30A7_148867,FAM36A_116228,RHOQ_23433,GFPT1_2673,BIN1_274,NDUFS1_4719,FZD5_7855,MAP4_4134,AFF1_4299,LMBRD2_92255,CDC42SE2_56990,PPP1R11_6992,CLIC1_1192,ZFAND2A_90637,ITGB8_3696,AEBP1_165,IFRD1_3475,C8orf47_203111,FAM91A1_157769,FRMD3_257019,EHMT1_79813,WAC_51322,EPC1_80314,OGDHL_55753,ENTPD7_57089,NUP98_4928,CREB3L1_90993,CASP4_837,SLC41A2_84102,DACT1_51339,GPT2_8470…
ACHE_43			1	NA	NA	NA	NA		NA	NA	NA	NA	NA	NA	NA	NA
ACIN1_22985	SNP_A-1956359,SNP_A-2186619,SNP_A-2091488,SNP_A-2194173,SNP_A-2194178,SNP_A-4290705		1	1	1	1	1		NA	C20orf52_140823,HDGF2_84717,IFITM1_8519,LY6E_4061,SESTD1_91404,TINAG_27283,TLR6_10333,SYNE2_23224,TADA3L_10474	NA	AREG_374,BCKDK_10295,CNTROB_116840,FLT3LG_2323,GHDC_84514,LEPREL1_55214,LINGO1_84894,POU2F2_5452,RARRES2_5919,TGFBR3_7049,TMUB1_83590,PLEC1_5339,RAC1_5879	NA	NRD1_4898,ZNF326_284695,RGS16_6004,LSAMP_4045,GOLIM4_27333,SEPSECS_51091,UBA6_55236,HSPA1B_3304,IRF5_3663,POLR3D_661,HOOK3_84376,HRSP12_10247,KIAA0913_23053,LRMP_4033,PLXNC1_10154,GOSR2_9570,MIB1_57534,C1QTNF6_114904	NA	ATPIF1_93974,RABGAP1L_9910,TLR10_81793,PTK2B_2185,CDK2_1017,SLC46A3_283537,CGNL1_84952,SNRPB2_6629
ACLY_47	SNP_A-1950944,SNP_A-4197128,SNP_A-2005168,SNP_A-4195857,SNP_A-2094209,SNP_A-2111580,SNP_A-4301424,SNP_A-2110917,SNP_A-1905908,SNP_A-1937293,SNP_A-2215684		1	1	1	1	1		NA	ARMC9_80210,NT5C3L_115024,DYRK2_8445	NA	ANKMY1_51281,ARL15_54622,NT5C3L_115024,SLC5A2_6524,SOX18_54345,TMEM16H_57719,ZNF26_7574,HPCAL1_3241,SELS_55829,ALDOA_226	NA	SSBP3_23648,MRPS21_54460,THBS3_7059,C1orf27_54953,TSGA10_80705,MST1_4485,FBXW7_55294,LTC4S_4056,ZFP57_346171,SLC12A9_56996,CCDC136_64753,ZC3HAV1_56829,WDR86_349136,ZER1_10444,MAN1B1_11253,NAV2_89797,EXT2_2132,CASP5_838,CALCOCO1_57658,C12orf42_374470,DIABLO_56616,WDR23_80344,SIPA1L1_26037,SPINT1_6692,NFATC3_4775,MYH3_4621,ATP6V0A1_535,CCBE1_147372,ATP9B_374868,PQLC1_80148,MAP2K2_5605,CAPS_828,RFXA…	NA	SYF2_25949,LEPRE1_64175,SERBP1_26135,SARS_6301,AP4B1_10717,MRPL9_65005,UBQLN4_56893,DISC1_27185,C2orf28_51374,MCFD2_90411,SMEK2_57223,SF3B1_23451,PTMA_5757,C3orf10_55845,XPC_7508,RBM6_10180,TUSC4_10641,CHMP2B_25978,ATG3_64422,SLC35A5_55032,CD86_942,MBD4_8930,COPB2_9276,DNAJC19_131118,MRFAP1_93621,FIP1L1_81608,PGRMC2_10424,PLRG1_5356,SKIV2L2_23517,KIAA0372_9652,TSLP_85480,WDR36_134430,CNOT8_9337,D…
ACMSD_130013	SNP_A-1964971,SNP_A-4196787,SNP_A-2163386,SNP_A-2135570,SNP_A-1882100,SNP_A-2067280,SNP_A-1964972,SNP_A-2006727,SNP_A-4247536,SNP_A-4253697,SNP_A-4278681,SNP_A-4285945,SNP_A-2145012,SNP_A-2223549,SNP_A-2186148,SNP_A-1880849		NA	1	1	1	1		NA	AK3L1_205,C1orf34_22996,C5AR1_728,CD44_960,FBXO15_201456,GADD45G_10912,KIAA1467_57613,TRAF3IP2_10758,BCKDHB_594,MAP2K7_5609,RBL1_5933,TNRC6A_27327	NA	BDH2_56898,C22orf39_128977,DHFRL1_200895,RNF32_140545,SFRS12_140890,STK17A_9263,WDR59_79726,GMPPB_29925,HECTD2_143279,NARF_26502,PANK1_53354,PTPRC_5788,RAB23_51715,VPS41_27072,VPS52_6293	NA	NOLA1_54433,LNPEP_4012,CBWD1_55871,DIRAS2_54769,ABR_29,ITGB4_3691	NA	TP73_7161,ATPIF1_93974,TOR3A_64222,UCN_7349,CXCR4_7852,WNT10A_80326,EIF5A2_56648,KCNMB2_10242,GPRIN3_285513,UGT8_7368,BBS7_55212,MAST4_375449,CMYA5_202333,SERPINB1_1992,SERPINB9_5272,PXT1_222659,SESN1_27244,PCMTD1_115294,IFITM3_10410,MS4A1_931,B3GNT1_11041,CTSC_1075,APLP2_334,KIAA1033_23325,UNKL_64718,APOB48R_55911,C17orf81_23587,DHRS13_147015,HOXB2_3212,RAB3A_5864,SLC25A42_284439,YWHAB_7529,TMPR…
ACN9_57001	SNP_A-1917117,SNP_A-4215251,SNP_A-1990685,SNP_A-4248317,SNP_A-4284819,SNP_A-4286752		1	1	1	1	1		NA	ADORA2A_135,BCKDHA_593,BNIP3_664,BNIP3L_665,CD200_4345,H1FX_8971,QPRT_23475,SLC16A3_9123,TXNDC15_79770,UGCG_7357,VKORC1_79001,ABL1_25,DHPS_1725,RAB5C_5878,SEC31A_22872,TAOK2_9344,UBC_7316,WDR4_10785,CAMK2D_817,CBX3_11335,SIRT5_23408,SP110_3431	1	ARHGDIA_396,BANF1_8815,CEP68_23177,CLCN6_1185,GLDC_2731,GPD1L_23171,GPT2_84706,ITGB7_3695,LIMD1_8994,LRP10_26020,MLF2_8079,NAPB_63908,NDUFA5_4698,NLRC4_58484,NUDT14_256281,PAN2_9924,PON2_5445,PRR7_80758,SEMA4C_54910,SF3B4_10262,TMEM14B_81853,WNT3A_89780,DAZAP1_26528,LNPEP_4012,WBSCR16_81554,KIAA0319L_79932	1	IL6R_3570,AKAP7_9465,PDLIM1_9124,SAC3D1_29901,CCNE1_898,CLIC6_54102,BID_637	NA	CAPN2_824,ABCA12_26154,BBS7_55212,LRRN3_54674,IRF5_3663,PTPRN2_5799,MRPL11_65003,LTA4H_4048,UBE2I_7329,JUP_3728,COL9A3_1299,PI4KAP2_375133,C22orf9_23313
ACO1_48	SNP_A-1868464,SNP_A-1869485,SNP_A-1955609,SNP_A-1925443,SNP_A-2093675,SNP_A-2125665,SNP_A-2040065,SNP_A-4267458,SNP_A-4267457,SNP_A-1951915,SNP_A-1930244		1	1	1	1	1		NA	ADH4_127,BBS5_129880,C4A_720,CIDEA_1149,GALNT4_8693,GCHFR_2644,IQCE_23288,PHCA_55331,SLC26A4_5172,SPINT1_6692,TMEM132A_54972,ABL1_25,ABR_29,DKFZP564J0863_25923,SLC22A18_5002	NA	GOLT1A_127845,OR52E2_119678,YIPF5_81555,TRAF2_7186,NCAPH2_29781	NA	SORT1_6272,PKIA_5569,TMEM38B_55151,ADK_132,INPP5F_22876,U1SNRNPBP_11066,BMP4_652,KIAA1622_57718,PML_5371,NFIC_4782,TJP3_27134,FKBP8_23770,GGT1_2678	NA	EPHB2_2048,MRPL35_51318,PEX5_5830,EIF4B_1975,TNFSF11_8600,LDHAL6B_92483,MPHOSPH6_10200,SNF1LK_150094
ACO2_50	SNP_A-4231463,SNP_A-2036295,SNP_A-2125842,SNP_A-2025203		1	1	1	1	1		NA	LGALS3_3958,PVRL1_5818,RALGPS2_55103	NA	ARL6IP6_151188,C1orf112_55732,C2orf21_285175,C8orf55_51337,CCDC142_84865,CDCA7_83879,CNPY4_245812,DDX39_10212,ECM2_1842,HDHD2_84064,IL1A_3552,IMPA2_3613,NTHL1_4913,PAFAH1B3_5050,PPIH_10465,RCC1_1104,RMND5B_64777,SLC43A1_8501,SYK_6850,TMTC4_84899,XIRP1_165904,ZNF625_90589,ABR_29,ACSL5_51703,COMMD6_170622,HNRPM_4670,NUDT6_11162,SPG7_6687,TAF6L_10629,ZNF510_22869,ADK_132,BRWD1_54014,MAX_4149,SKP2_65…	NA	RIPK5_25778,MAP4_4134,LRRC8A_56262,RP11-529I10.4_25911,SORL1_6653,HSPA8_3312,RNASE4_6038,JAM2_58494,RSPH1_89765,RAB36_9609	NA	LSM10_84967,NAV1_89796,CCDC85A_114800,STT3B_201595,GPR160_26996,CLPTM1L_81037,ST8SIA4_7903,FAM8A1_51439,TMED4_222068,POLB_5423,SURF1_6834,TRAPPC4_51399,KIAA1622_57718,SNRPN_6638,SLC12A6_9990,TEKT5_146279,IL21R_50615,MAPK3_5595,ACSF2_80221,ACP5_54,IL4I1_259307,MANBAL_63905,OSBPL2_9885,CBR3_874,TMPRSS3_64699
ACOT1_641371	SNP_A-4281734		NA	1	NA	1	1		NA	IFI6_2537,ISG20_3669,ZNF787_126208,ABL1_25,ACP1_52,LBR_3930,NBR1_4077,PRIC285_85441,TXNDC5_81567,UBE2D2_7322,NARG1L_79612	NA	NA	NA	GORASP1_64689,CD86_942,ACPP_55,KCNMB3_27094,FGFR3_2261,UTF1_8433,GIT2_9815,TESC_54997,BATF_10538,LOC440295_440295,HTF9C_27037	NA	LPGAT1_9926,CABC1_56997,BBS7_55212,SIRT5_23408,ARHGAP18_93663,GPER_2852,TIRAP_114609,DMN_23336,VPS16_64601
ACOT11_26027	SNP_A-2029947,SNP_A-2291651,SNP_A-1933071,SNP_A-4289474,SNP_A-1781898,SNP_A-2276918,SNP_A-1803399,SNP_A-1786466,SNP_A-2216456,SNP_A-1864209,SNP_A-2052677,SNP_A-4293788,SNP_A-2298963,SNP_A-2174556,SNP_A-4291888,SNP_A-4287922,SNP_A-2080121,SNP_A-4280619,SNP_A-1786788		1	1	1	1	1		NA	AHSA2_130872,ALDH1B1_219,ARHGDIB_397,ARMC3_219681,BAZ2B_29994,BIRC5_332,BLOC1S1_2647,C1orf69_200205,C1orf91_56063,C9orf100_84904,CDCA8_55143,HPSE_10855,KIAA0247_9766,KIF11_3832,LCP2_3937,PIB5PA_27124,RASIP1_54922,TMEM102_284114,TPX2_22974,WDR27_253769,ZNF266_10781,ZNF671_79891	NA	CATSPER4_378807,MGC3207_84245,IARS_3376,RTN4_57142,NFATC3_4775	NA	HPDL_84842,ITGB3BP_23421,CDC7_8317,FDPS_2224,PRDX6_9588,DTL_51514,NENF_29937,CCDC138_165055,ORC4L_5000,THAP4_51078,CHCHD4_131474,HNRPDL_9987,SDCCAG10_10283,DEK_7913,KIFC1_3833,SRPK1_6732,HEATR2_54919,C7orf46_340277,CYP51A1_1595,NCAPG2_54892,FDFT1_2222,PCM1_5108,FAM92A1_137392,RNF19A_25897,FAM29A_54801,PALM2-AKAP2_445815,CCBL1_883,EDF1_8721,ZNF32_7580,TYSND1_219743,OAT_4942,PDDC1_347862,PSMA1_5682…	NA	ABCA12_26154
ACOT12_134526	SNP_A-2253982,SNP_A-2049718,SNP_A-4193632,SNP_A-1782775,SNP_A-2307903,SNP_A-1892886,SNP_A-1791213		NA	1	1	1	1		NA	ACTA2_59,APOLD1_81575,BAT4_7918,ETFB_2109,HRBL_3268,INPP1_3628,RFTN1_23180,SLC25A19_60386,TMEM117_84216,ZHX3_23051	NA	ARFGAP3_26286,CDRT4_284040,S100A10_6281,BBS9_27241,FAM129A_116496	NA	DFFA_1676	NA	CATSPER4_378807,LY9_4063,CDC42EP5_148170
ACOT2_10965			1	NA	NA	NA	NA		NA	NA	NA	NA	NA	NA	NA	NA
ACOT4_122970			1	NA	NA	NA	NA		NA	NA	NA	NA	NA	NA	NA	NA
ACOT6_641372	SNP_A-2229549		NA	1	1	1	1		NA	BEST3_144453,NFYA_4800,OTUD4_54726,UBE2L3_7332,LARP2_55132	NA	C12orf48_55010,C15orf21_283651,ECT2_1894,HIST1H4D_8360,POMZP3_22932,SMPD3_55512,TSPAN10_83882,CDC2_983,DDHD1_80821,FAM111B_374393,GCC2_9648,GSN_2934,HELZ_9931,MCM7_4176,MTO1_25821,PRDX5_25824,SHMT1_6470,SNRPB_6628,CAST_831,TAP2_6891,IL21R_50615	NA	CTPS_1503,SFRS11_9295,CDC7_8317,POGZ_23126,ARPC5_10092,ARID4B_51742,FMN2_56776,CRIPT_9419,ORMDL1_94101,PARP3_10039,EHHADH_1962,TLR10_81793,TMEM165_55858,HAPLN1_1404,RASA1_5921,UQCRQ_27089,H2AFY_9555,UBE2D2_7322,LARP1_23367,HLA-DQA1_3117,MAS1_4142,DKFZP434B0335_25851,ZNF282_8427,PTDSS1_9791,COMMD5_28991,ZDHHC12_84885,ASS1_445,MRPL41_64975,CHCHD1_118487,RIC8A_60626,LSP1_4046,SMPD1_6609,TXNDC14_5107…	NA	HMGA2_8091
ACOT7_11332	SNP_A-1873575,SNP_A-2050345,SNP_A-1879594,SNP_A-2047964,SNP_A-4224015,SNP_A-1999866,SNP_A-4298925,SNP_A-4257489,SNP_A-2041165,SNP_A-2050839,SNP_A-4274321,SNP_A-2081339,SNP_A-2270812,SNP_A-4296556		1	1	1	1	1		NA	ADORA2B_136,ATR_545,C10orf12_26148,C14orf79_122616,CNP_1267,CTSW_1521,DSTN_11034,EXOSC4_54512,FLJ14154_79903,HPDL_84842,KCNJ4_3761,KLF3_51274,MFSD1_64747,MPHOSPH6_10200,MRPL53_116540,NDUFAF1_51103,PAK1_5058,PEX10_5192,PLEKHB1_58473,POLDIP2_26073,TMEM104_54868,TOMM40L_84134,TP53BP1_7158,TSPYL5_85453,UBXD2_23190,WNT7B_7477,ZFP36L1_677,FBXO17_115290,HECTD2_143279,HTF9C_27037	NA	AGPAT4_56895,DEPDC5_9681,KIAA1715_80856,SHB_6461,SLC38A2_54407,TAF6L_10629,IL1R2_7850	NA	C2orf44_80304,DIS3L2_129563,RPL34_6164,DDX43_55510,IRAK1BP1_134728,ADCY1_107,TES_26136,FAM92A1_137392,C10orf33_84795,RPS6KA4_8986,MAB21L1_4081,ITPK1_3705,CCNDBP1_23582,RLTPR_146206,PHB_5245,MXRA7_439921,KIAA1303_57521,BCAS1_8537,MED15_51586	NA	MMP23B_8510,PRDM16_63976,GJB3_2707,SLAMF1_6504,IPO9_55705,SMYD2_56950,FHL2_2274,LY75_4065,OXTR_5021,OGG1_4968,ABHD14A_25864,GRAMD1C_54762,CD80_941,TLR10_81793,TLR6_10333,SCARB2_950,NEUROG2_63973,KLHL2_11275,SUB1_10923,SKP2_6502,SHROOM1_134549,PLAGL1_5325,CNKSR3_154043,CROT_54677,PDGFRL_5157,SLCO5A1_81796,IL7_3574,ZNF623_9831,ADFP_123,LAMC3_10319,GBGT1_26301,KIAA1274_27143,LHPP_64077,OVCH2_341277,…
ACOT8_10005	SNP_A-4194955,SNP_A-2286084,SNP_A-1869325		1	1	1	1	1		NA	ADCY4_196883,MEIS3_56917,MIOX_55586,NFKBIE_4794,NFKBIZ_64332,PRKRIP1_79706,SCG3_29106,SH3BP2_6452,TPSAB1_7177,ZFP36L1_677,ZSCAN21_7589,ABR_29,C1QTNF6_114904,CDKN1A_1026,DTNBP1_84062,HPS1_3257,LOC144097_144097,MAPK8IP3_23162,MRPL47_57129,PLTP_5360,TMUB2_79089,MRPL43_84545	NA	CENPH_64946,BLR1_643,CXCL12_6387,DZIP1_22873,ELF2_1998,NSUN5_55695,PI4KAP2_375133,PKIA_5569,RPL34_6164,SMG1_23049,TRIM13_10206,BBS7_55212,TADA2L_6871	NA	ARL14_80117,RNF212_285498,FOXA1_3169,C20orf46_55321	NA	NA
ACOX1_51	SNP_A-2306372,SNP_A-1803698,SNP_A-2103930,SNP_A-1890589,SNP_A-2127874,SNP_A-4303341,SNP_A-4289511,SNP_A-1910686,SNP_A-4250931		1	1	1	1	1		NA	MS4A4A_51338,TRIM7_81786,TSSK6_83983,BCL2_596,SLC23A1_9963,CDKN2C_1031,GAD1_2571	NA	C11orf65_160140,FOXA3_3171,RASEF_158158,SIKE_80143,SLC25A28_81894,SLC4A7_9497,ZNF294_26046,GABRG2_2566,NARF_26502,TAPBP_6892	NA	CDC7_8317,PLS1_5357,GFM1_85476,MEST_4232,SPAG1_6674,MASTL_84930,ORAI1_84876,SIVA1_10572,FLII_2314,LRRC46_90506,TRIM37_4591,ZNF302_55900	NA	NME7_29922,SYT14_255928,PNKD_25953,ARL13B_200894,C3orf52_79669,B3GALNT1_8706,LOC391769_391769,ERCC8_1161,ST8SIA4_7903,DST_667,CD109_135228,MARCKS_4082,GIMAP7_168537,MMP7_4316,GCNT3_9245,AURKC_6795,CDK5RAP1_51654
ACOX2_8309	SNP_A-2056372,SNP_A-2221462		NA	1	1	NA	NA		NA	ACSL3_2181,AKNA_80709,ALKBH8_91801,ANKRD28_23243,AQP9_366,ARHGAP15_55843,ARRDC3_57561,ATG10_83734,ATP1A3_478,ATP2A3_489,BAT3_7917,BRWD2_55717,BTBD14A_138151,C10orf33_84795,C12orf23_90488,C14orf122_51016,C14orf131_55778,C19orf39_126074,C19orf56_51398,C1GALT1_56913,C1orf176_64789,C20orf19_55857,C22orf39_128977,C2orf15_150590,C4orf27_54969,C4orf33_132321,C9orf61_9413,CALU_813,CAMKV_79012,CBFA2T2_913…	NA	KIAA1128_54462,POMC_5443,PRTFDC1_56952,CXCL12_6387,POLDIP3_84271,ZNF189_7743,NFATC1_4772	NA	NA	NA	NA
ACOX3_8310	SNP_A-2026193,SNP_A-1876826,SNP_A-2050785,SNP_A-2080571,SNP_A-1794423,SNP_A-1837811,SNP_A-4297205,SNP_A-2187323,SNP_A-1791710,SNP_A-4245459,SNP_A-4296983,SNP_A-2224690,SNP_A-4285653,SNP_A-4252008,SNP_A-4255988,SNP_A-1910332,SNP_A-1784337		1	1	1	1	1		NA	ADCY1_107,CNNM2_54805,ELMO3_79767,GTPBP5_26164,HIST1H1D_3007,HIST1H2AI_8329,HIST1H3C_8352,HIST1H3F_8968,HIST1H3I_8354,MRPS22_56945,MYOC_4653,NUDT3_11165,PDGFA_5154,PPARG_5468,PRDX1_5052,TBCE_6905,TPP1_1200,TXNDC1_81542,WBSCR18_84277,YRDC_79693,ZNF260_339324,ZNF596_169270,BCL2_596,HTRA2_27429,MRPL33_9553,ORC5L_5001,SIVA1_10572,ST8SIA4_7903,GOSR2_9570	NA	CCL7_6354,GPR18_2841,LOC93349_93349,PQLC3_130814,PXK_54899,NEDD9_4739,ZNF655_79027	NA	TTC24_164118,KBTBD8_84541,SHROOM3_57619,HAPLN1_1404,KAAG1_353219,GPC2_221914,ACTL6B_51412,BTBD14A_138151,LST-3TM12_338821,CGB1_114335,CST3_1471,BAIAP2L2_80115	NA	FUSIP1_10772,TGFBR3_7049,EVI5_7813,MOV10_4343,MGC29891_126626,INTS7_25896,C1orf115_79762,ZNF669_79862,LIPT1_51601,DUSP19_142679,GPR1_2825,C2orf24_27013,ALPP_250,ATG16L1_55054,ARMC8_25852,GNB4_59345,CENTD1_116984,N4BP2_55728,SRD5A3_79644,SLC7A11_23657,PCDHB9_56127,RNF44_22838,VPS41_27072,LAT2_7462,DCC1_79075,DEPDC6_64798,GALT_2592,C9orf80_58493,HNRPH3_3189,TBC1D12_23232,CDK2_1017,KLHL28_54813,ATPB…
ACOXL_55289	SNP_A-4205118,SNP_A-1964454,SNP_A-4233413,SNP_A-2188205,SNP_A-2298826,SNP_A-2061274,SNP_A-1964455,SNP_A-1921033,SNP_A-2052537,SNP_A-1964457,SNP_A-1810565,SNP_A-2069367,SNP_A-2172859,SNP_A-2031876,SNP_A-2144360,SNP_A-1827189,SNP_A-2217468,SNP_A-2172667,SNP_A-2269716,SNP_A-2195023,SNP_A-2138247,SNP_A-2167629,SNP_A-2245444,SNP_A-2263662,SNP_A-1785410,SNP_A-2178616,SNP_A-2006605,SNP_A-4234602,SNP_A-1…		NA	1	1	1	1		NA	ADCY4_196883,BZRAP1_9256,MAN2C1_4123,SHB_6461,SHF_90525,TRIM39_56658,B3GALNT1_8706	NA	EPHB1_2047,S100A7_6278,SC4MOL_6307,PI4KAP2_375133	NA	TUFT1_7286,LYG1_129530,FOXN3_1112,DMN_23336,TGIF1_7050,PSMA8_143471	NA	HIBCH_26275,C3orf52_79669,FAM131A_131408,MYL5_4636,FRK_2444,BLVRA_644,SLC22A18_5002,ARHGEF7_8874,CHST6_4166
ACP1_52	SNP_A-2050343,SNP_A-4303637		1	1	1	1	1		NA	C10orf116_10974,C5orf32_84418,CDC42EP4_23580,MMP7_4316,ODF1_4956,C21orf66_94104,CXCL12_6387	NA	FZD7_8324,NEK9_91754,TCF19_6941,THRAP3_9967,AES_166,WRNIP1_56897,ZBTB39_9880,ZWINT_11130	NA	DEGS1_8560,SH3YL1_26751,ENDOGL1_9941,PLOD2_5352,GCNT2_2651,HIST1H2AM_8336,ZNF323_64288,PSORS1C1_170679,FOXO3_2309,ING3_54556,KIAA1429_25962,GOLSYN_55638,RFX3_5991,CHST3_9469,CLEC4C_170482,DYRK2_8445,KCNMB4_27345,CKAP4_10970,FGF9_2254,PFAAP5_10443,WDR21A_26094,CENPN_55839,LOC388327_388327,ASB16_92591,MRPS12_6183,AXL_558,ZMYND8_23613	NA	PPIL3_53938,NFX1_4799,NPDC1_56654,SLIT1_6585,ARHGEF7_8874
ACP2_53	SNP_A-1854961,SNP_A-2097582		1	1	1	1	1		1	ABCG5_64240,ACVR1B_91,ALDH9A1_223,AP2M1_1173,ARHGAP15_55843,BAIAP2_10458,C9orf58_83543,CDC37_11140,CRIP2_1397,CYB5D1_124637,DDB1_1642,GUCY2C_2984,HOMER2_9455,IL26_55801,ITGA4_3676,LRRC46_90506,NEFH_4744,NFU1_27247,NOL4_8715,RFPL1_5988,SAPS2_9701,SCAMP2_10066,SPCS2_9789,STX17_55014,THADA_63892,TMEM87B_84910,TNFRSF12A_51330,TRIM7_81786,UBQLNL_143630,UGP2_7360,AKAP7_9465,AKR1A1_10327,GCNT2_2651,GMPP…	1	C20orf149_79144,CHRNA6_8973,SOX5_6660,RASSF1_11186,TCIRG1_10312,TMPRSS3_64699	NA	SDF4_51150,MGAT4A_11320,B3GALNT1_8706,C6orf191_253582,KIAA1429_25962,EBAG9_9166,SYNE2_23224,BRD4_23476,DDX17_10521	NA	NNT_23530,VPS52_6293,ASTN2_23245,XRCC6BP1_91419
ACP5_54			1	NA	NA	NA	NA		NA	NA	NA	NA	NA	NA	NA	NA
ACP6_51205	SNP_A-1832072,SNP_A-1966037,SNP_A-1966038,SNP_A-4226352,SNP_A-2221338,SNP_A-4239985,SNP_A-1966041,SNP_A-4260929		1	1	1	1	1		NA	APOA4_337,KIT_3815,TMEM173_340061,CECR1_51816,DLGAP4_22839,TAPBP_6892	NA	NA	NA	ARNT_405,MIXL1_83881,PXDN_7837,IREB2_3658,LOC201164_201164,TBXA2R_6915,MORG1_84292,NKG7_4818,TSPO_706	NA	AGMAT_79814,TMEM39B_55116
ACPL2_92370	SNP_A-1802237,SNP_A-2069074,SNP_A-1862391,SNP_A-1974591,SNP_A-1817797,SNP_A-2220925,SNP_A-1860486,SNP_A-2177999,SNP_A-4281768,SNP_A-2084259,SNP_A-2204647,SNP_A-2065093,SNP_A-1951377,SNP_A-1974590,SNP_A-2196106,SNP_A-2030958,SNP_A-1974589		1	1	1	1	1		NA	PALM2-AKAP2_445815,ARHGAP21_57584,ASPSCR1_79058,CRIPAK_285464,DGCR6L_85359,FOXO1_2308,KIAA1009_22832,MAP4K3_8491,PTGER4_5734,RNF170_81790,SCPEP1_59342,SLC35F3_148641,TMEM186_25880,DYNC2LI1_51626	NA	C1orf149_64769,DUSP13_51207,HIVEP3_59269,ADAR_103,ARID1B_57492,NNT_23530,SCN1B_6324	NA	QPCT_25797,GMPPB_29925,RASSF1_11186,LDHAL6B_92483,DLGAP4_22839	NA	FBXO16_157574,DZIP1_22873,IL27RA_9466,ATP1A3_478,PRDM15_63977
ACPP_55	SNP_A-2192199,SNP_A-2225575,SNP_A-4205127,SNP_A-1974381,SNP_A-1780641,SNP_A-2309077,SNP_A-1974380,SNP_A-2212801,SNP_A-1974379,SNP_A-2121530		1	1	1	1	1		NA	ALAD_210,BRF2_55290,C17orf91_84981,CCDC55_84081,CREB3_10488,EGR2_1959,EIF4ENIF1_56478,HOOK2_29911,IL8_3576,JUN_3725,KCNN1_3780,MAP1LC3B_81631,MTMR11_10903,NFKBIA_4792,PCDHGA11_56105,PPP1R15A_23645,PRG2_5553,PXMP3_5828,RAB5A_5868,REL_5966,REPS1_85021,SLC15A3_51296,TMEM149_79713,TMEM38B_55151,TNFRSF18_8784,TRIP10_9322,UHRF1BP1L_23074,WDR26_80232,ZNF24_7572,C17orf58_284018,FOSL2_2355,PLEC1_5339,DIAB…	NA	ARPC1B_10095,ATIC_471,ATP6V1G2_534,C16orf62_57020,C4orf39_152756,CCDC51_79714,COL2A1_1280,D2HGDH_728294,DHX16_8449,DNAJC8_22826,DYNLL1_8655,ITGB7_3695,LSMD1_84316,MFSD1_64747,NDUFS3_4722,PEPD_5184,VPS45_11311,XRCC5_7520,PI4KAP2_375133,SNX5_27131,MFI2_4241	NA	CYB561D1_284613,GPA33_10223,COG2_22796,CDCP1_64866,AFF4_27125,HLA-DQA1_3117,FRAT2_23401,COX15_1355,SIRT3_23410,TMEM24_9854,PPFIBP1_8496,NR2E3_10002,MLYCD_23417,NMT1_4836,NRSN2_80023	NA	PABPC4_8761,ASB3_51130,ARHGEF4_50649,VHL_7428,PROM1_8842,TFEC_22797,RPL8_6132,GPR21_2844,RSU1_6251,SLC22A18_5002,AHNAK_79026,VPS11_55823,CDK10_8558,GRAP_10750,TEX14_56155,BTBD2_55643,LRRC8E_80131,LIG1_3978,FAM113A_64773,ZFP64_55734,LRP5L_91355,PLA2G6_8398,POLDIP3_84271
ACRBP_84519			1	NA	NA	NA	NA		NA	NA	NA	NA	NA	NA	NA	NA
ACRV1_56	SNP_A-4193697,SNP_A-2240388		NA	1	1	1	1		NA	HLA-DQA2_3118,LAT2_7462,LGALS14_56891,SCAND1_51282,TRAF2_7186,WBSCR16_81554,CDKN2C_1031,TBRG4_9238	NA	ANKRD47_256949,DHX34_9704,BID_637,CCNDBP1_23582,ST7_7982,TADA2L_6871	NA	ACOT7_11332,CCDC21_64793,KHK_3795,MRPL53_116540,NEDD9_4739,DOM3Z_1797,SLCO1A2_6579	NA	GUF1_60558,DFNA5_1687,SH2D3C_10044,CYB5R2_51700
ACSBG1_23205	SNP_A-2308335,SNP_A-2188546,SNP_A-2313179,SNP_A-2144097,SNP_A-4255192,SNP_A-1811080,SNP_A-1951190,SNP_A-2119288,SNP_A-1791588,SNP_A-2140303		1	1	1	1	1		NA	SLC27A1_376497,TMEM38A_79041	NA	AKT2_208,ATP5C1_509,CDH15_1013,CETP_1071,CHODL_140578,CIP29_84324,CNNM1_26507,CS_1431,CTTN_2017,DENND1A_57706,EIF4E2_9470,KIAA0329_9895,LPIN2_9663,LSM12_124801,MYBL1_4603,RBMS1_5937,SFRS9_8683,STK32C_282974,SUCLG1_8802,SYVN1_84447,TAF15_8148,TC2N_123036,TNPO2_30000,TOM1L1_10040,TRIB1_10221,ZW10_9183,MCL1_4170,MLL5_55904,TNFSF11_8600,TAF9_6880	NA	NA	NA	TNN_63923,ADCK1_57143,M-RIP_23164
ACSBG2_81616	SNP_A-4205998,SNP_A-4205999,SNP_A-2110964,SNP_A-2145706,SNP_A-2263138,SNP_A-4258586,SNP_A-1941425,SNP_A-2197914,SNP_A-4243522,SNP_A-2288314,SNP_A-4274898,SNP_A-4257704,SNP_A-1837025,SNP_A-4273700		NA	1	1	1	1		NA	ANKRA2_57763,C11orf66_220004,CHURC1_91612,GUSB_2990,ITPR2_3709,KIAA1217_56243,PAPSS2_9060,PCGF2_7703,PELI1_57162,S100A8_6279,SERPINA4_5267,SLC37A2_219855,SNTA1_6640,SPINT1_6692,SPRY4_81848,WSB1_26118,ZNF484_83744,ZNF615_284370,ABLIM1_3983,AK2_204,MLX_6945,LIPT1_51601	NA	BPNT1_10380,C14orf94_54930,ERAF_51327,PLEKHO2_80301,SEPT9_10801,TMEM141_85014,TMEM39B_55116,SDCBP2_27111,SMARCC2_6601,DST_667,UNG_7374	NA	CPLX1_10815,ZC3HAV1_56829,BRWD1_54014	NA	MAN1A2_10905,NTRK1_4914,DARC_2532,FOXN2_3344,KCNN2_3781,SERPINB1_1992,CNR1_1268,MCM7_4176,DDX58_23586,HBG1_3047,PRMT3_10196,THY1_7070,KLRG1_10219,A2M_2,POP5_51367,AHSA1_10598,TMEM99_147184,HOXB4_3214
ACSF2_80221	SNP_A-2055306,SNP_A-1848856,SNP_A-1792022,SNP_A-1864258,SNP_A-2077925,SNP_A-2230904,SNP_A-4259421,SNP_A-2282289		1	1	1	1	1		1	APRT_353,AQP11_282679,ATHL1_80162,C18orf17_125488,CBLL1_79872,DFFA_1676,ECE2_9718,INPP1_3628,MYADM_91663,POLR2L_5441,PHF1_5252,ZNF92_168374,TMPRSS3_64699	1	HLA-DQA1_3117,AGPAT4_56895,CNN3_1266,DOT1L_84444,HOMER1_9456,HVCN1_84329,LIPG_9388,LOXL4_84171,RAB31_11031,SPATA20_64847,TAGLN3_29114,UBTD2_92181,ZNF10_7556,ATPIF1_93974,MTMR3_8897,RAD51C_5889,ST3GAL1_6482	NA	SELL_6402,GYPE_2996,TOMM7_54543,PLEC1_5339,ZFYVE27_118813,C10orf78_119392,TAF4B_6875,BCR_613	NA	FHL2_2274,CTBP2_1488,SYNE2_23224,CDK10_8558,KRTAP4-12_83755
ACSF3_197322	SNP_A-2097959,SNP_A-2109399,SNP_A-2299252,SNP_A-2130298,SNP_A-1953454,SNP_A-4242552		1	1	1	1	1		NA	BMI1_648,C1orf218_54530,CAMKK2_10645,CHMP2A_27243,MAPK11_5600,MSI1_4440,NDUFA7_4701,PAN2_9924,SPRR1B_6699,STAT2_6773,ZNF226_7769	NA	C11orf65_160140,C16orf68_79091,C9orf127_51754,CD37_951,CLECL1_160365,EMB_133418,FZD9_8326,LILRA2_11027,MKRN2_23609,TMEM149_79713,TSPAN33_340348,ZNF566_84924,CPNE7_27132,PPP2R1B_5519,RAD51_5888,RPL36_25873,TRIP12_9320,ZNF614_80110,B3GALNT1_8706,TAP2_6891	1	TYW3_127253,C1orf9_51430,ADAMTS6_11174,DTNA_1837,NFIC_4782,ZNF600_162966,PLTP_5360	1	VANGL2_57216,TBX19_9095,SENP7_57337,TMCC1_23023,RLN1_6013,FOXE1_2304,LCAT_3931,MFAP4_4239,EDG5_9294,PTGIR_5739,BID_637,LIF_3976
ACSL1_2180	SNP_A-2072506,SNP_A-4218156,SNP_A-1850095,SNP_A-2275786,SNP_A-1868323,SNP_A-4273109,SNP_A-1944668,SNP_A-4282699,SNP_A-2223596,SNP_A-1980231,SNP_A-4259156		1	1	1	1	1		NA	ADAMDEC1_27299,FBXO16_157574,IL12RB2_3595,IL22RA2_116379,KAZALD1_81621,WARS2_10352,GCC2_9648,NNT_23530,ZFYVE9_9372	NA	BYSL_705,CCDC106_29903,JSRP1_126306,MAK10_60560,METTL1_4234,NPEPL1_79716,PAFAH1B2_5049,STEAP1_26872,ZNF358_140467,BLR1_643,CECR1_51816,INVS_27130,SNX5_27131	NA	SLC35F5_80255,WDR17_116966,TRIO_7204,HACE1_57531,TBRG4_9238,MRPL42_28977,SLC17A8_246213,KCNRG_283518,ZNF548_147694	NA	MYCL1_4610,TOP2B_7155,CAMK4_814,GPER_2852,MEST_4232,FZD6_8323,TMCO3_55002,C14orf23_387978,LGALS3_3958,LOC283710_283710,BCL2A1_597,FBXO15_201456
ACSL3_2181	SNP_A-1967079,SNP_A-4226189,SNP_A-1953925,SNP_A-2022163,SNP_A-1838856,SNP_A-4298509,SNP_A-1946446,SNP_A-1799978,SNP_A-2295770,SNP_A-4276426,SNP_A-2241646		1	1	1	1	1		NA	KCNN1_3780,MARVELD2_153562,RDX_5962,CAMSAP1_157922,CLDN14_23562,TGIF1_7050	NA	CD163L1_283316,HS2ST1_9653,RDM1_201299,HECTD2_143279	NA	FBXO42_54455,SYF2_25949,TMEM57_55219,CCDC21_64793,KPNA6_23633,HBXIP_10542,NCSTN_23385,UFC1_51506,MPZ_4359,NENF_29937,RNF181_51255,RUFY4_285180,RBMS3_27303,B4GALT4_8702,BTF3_689,RIOK2_55781,TIGD6_81789,HAVCR2_84868,FLT4_2324,MRPS18B_28973,PBX2_5089,AARS2_57505,ECHDC1_55862,IL22RA2_116379,C6orf115_58527,GUSB_2990,POM121_9883,FAM40B_57464,RNF32_140545,TRPS1_7227,ENPP2_5168,DENND1A_57706,ODF2_4957,TO…	NA	IL6R_3570
ACSL5_51703	SNP_A-2172795,SNP_A-2277160,SNP_A-2062346,SNP_A-2039552,SNP_A-2178235,SNP_A-2226808,SNP_A-1803388,SNP_A-4221514,SNP_A-1908279,SNP_A-2005424,SNP_A-2168651,SNP_A-2005422		1	1	1	1	1		NA	CCR1_1230,DGKA_1606,GTF3C1_2975,MACROD1_28992,RAB5B_5869,RPL26_6154,RPL32_6161,RPL9_6133,ZNF502_91392,RNPC3_55599,ZBTB39_9880,KIAA0319L_79932,SLC25A3_5250	NA	C9orf150_286343,FCGBP_8857,FLJ20021_90024,TRUB1_142940,INVS_27130,DTNA_1837,H2AFV_94239	NA	UBXD3_127733,LSM10_84967,PODN_127435,ARHGEF4_50649,STAT1_6772,LOC200810_200810,ACPP_55,IL12A_3592,IGJ_3512,IL6ST_3572,MGC29506_51237,DOM3Z_1797,ZNF655_79027,IFITM1_8519,IFT88_8100,SLC7A7_9056,C14orf118_55668,KIAA0256_9728,ISG20_3669,TXNDC11_51061,C16orf54_283897,SMYD4_114826,EVI2A_2123,RAB12_201475,ETV2_2116,HCST_10870,CAPN12_147968,ZBP1_81030,COL9A3_1299,KDELR3_11015,TNFRSF13C_115650	NA	H6PD_9563,BMPR2_659,ATG9A_79065,SLC25A36_55186,HLA-F_3134,PPP1R14C_81706,WHSC1L1_54904,NFX1_4799,ALAD_210,ST6GALNAC6_30815,MAP3K8_1326,TSPAN14_81619,MXI1_4601,PPP2R5B_5526,GAPDH_2597,ARHGEF7_8874,ZBTB25_7597,NOD2_64127,NOL3_8996,CFDP1_10428,ABCA5_23461,RNF24_11237
ACSL6_23305	SNP_A-2221710,SNP_A-1790805,SNP_A-2270515,SNP_A-4206095,SNP_A-2069460,SNP_A-2200079,SNP_A-1856533,SNP_A-1851285,SNP_A-2220882,SNP_A-4302816,SNP_A-2097647		NA	1	1	1	1		NA	BEST4_266675,C20orf29_55317,CNFN_84518,P4HA2_8974,TESC_54997,ZNF228_7771,DLGAP4_22839,SLIC1_124460,TIRAP_114609,WTAP_9589,MAPK1_5594,SYNGR1_9145	NA	APOA4_337,ATP2B1_490,LOC338667_338667,NRP1_8829,SIGLEC8_27181,UBE2W_55284,CAPRIN2_65981,CAV2_858,CDC2L5_8621,RAB27A_5873	NA	EDARADD_128178,LPHN3_23284,DRD2_1813,OS9_10956,NAP1L1_4673,P76_196463,IL21R_50615,BCL2L1_598	NA	B3GALT6_126792,FAM80A_284716,PHLDA3_23612,C1D_10438,MRPL35_51318,CCL28_56477,TSLP_85480,PDLIM7_9260,TXLNB_167838,CREM_1390,LRRC56_115399,PPP2R1B_5519,FXYD2_486,MAX_4149,CCNF_899,NFATC3_4775,ALDOC_230,DTNA_1837,CLDN14_23562
ACSM1_116285	SNP_A-1790575,SNP_A-1914326,SNP_A-1790591,SNP_A-2238269,SNP_A-2103647,SNP_A-2129340,SNP_A-1824891,SNP_A-4275960,SNP_A-1918978,SNP_A-2071019,SNP_A-2192673,SNP_A-1867416,SNP_A-2075286,SNP_A-1953423		1	1	1	1	1		NA	FAM13A1_10144,FCRL4_83417,GPR146_115330,ITK_3702,MMP7_4316,TLCD1_116238,ZNF358_140467,FKBP2_2286,MYH10_4628,PXMP4_11264	NA	C14orf100_51528,C18orf1_753,CCNG2_901,DHDH_27294,EFNB2_1948,ICAM5_7087,PQLC3_130814,UBD_10537,WDR60_55112,ZNF764_92595	NA	GCC2_9648,SP140_11262,GPR175_131601,RUVBL1_8607,RAB23_51715,SURF2_6835,FRMD4A_55691,EFCAB4A_283229,GTF2H1_2965,LOH11CR2A_4013,ADSSL1_122622,ZCCHC14_23174,RPL13_6137,LSMD1_84316,BRUNOL4_56853,PLTP_5360,NIPSNAP1_8508	NA	PADI3_51702,GSTM4_2948,MUC20_200958,EVC_2121,FAM120B_84498,PTGS1_5742,C11orf65_160140,C14orf118_55668,TRIP11_9321,SNRPN_6638,IL10RB_3588
ACSM2A_123876	SNP_A-2206226		NA	1	1	1	1		NA	BCL7A_605,CPT2_1376,FAM38B_63895,SH2D4A_63898,WDR66_144406,BCL2L1_598,RLN2_6019,TIRAP_114609,ZNF614_80110	NA	DPH1-OVCA2_654787,ALG6_29929,ANKRD43_134548,ASPSCR1_79058,ATP13A1_57130,CASP10_843,CCDC68_80323,CD164_8763,CDC42EP5_148170,CLECL1_160365,CYB561D2_11068,CYB5R4_51167,CYBRD1_79901,CYP11A1_1583,DET1_55070,EML3_256364,FBXL6_26233,GLYCTK_132158,IL1A_3552,LMBRD2_92255,LOC120376_120376,MBOAT5_10162,MYD88_4615,NCLN_56926,OR6Q1_219952,POLE4_56655,POLR2J_5439,POP4_10775,PYGB_5834,RELL2_285613,TMEM110_37534…	NA	PTPN22_26191,RBM34_23029,GCC2_9648,SP110_3431,ZNF620_253639,ANAPC13_25847,SIAH2_6478,CAMK2D_817,UBE2D2_7322,LOC202459_202459,ZNF92_168374,ORC5L_5001,C9orf24_84688,RNF183_138065,IKZF5_64376,NCAPD3_23310,GPR92_57121,RPL21_6144,RNASE4_6038,ADCY4_196883,NOVA1_4857,ARF6_382,HIF1A_3091,SNAPC1_6617,MAX_4149,TTC8_123016,ASB7_140460,ITFG1_81533,RNF135_84282,NACA2_342538,CD226_10666,NPAS1_4861,RCN3_57333,R…	NA	PTGFRN_5738,SLC30A5_64924,ACRBP_84519,EDNRB_1910,NOPE_57722,CCDC64B_146439,SLFN12_55106,GART_2618
ACSM2B_348158	SNP_A-2275652,SNP_A-2223483,SNP_A-1791319,SNP_A-2239176		NA	1	1	1	1		NA	FCRL4_83417,PACSIN3_29763,PDLIM2_64236,PHC1_1911,TMEM44_93109,ZFP36L1_677,BID_637,BLR1_643,GCC2_9648,LGALS14_56891,MYH10_4628,NR5A2_2494,OAS1_4938	NA	BARD1_580,CIT_11113,E2F8_79733,KIAA0101_9768,PIGU_128869,PIPOX_51268,SPC24_147841,TK1_7083,KCNQ2_3785,NCAPD3_23310,NT5DC1_221294	NA	RNPC3_55599,PTGFRN_5738,IL6R_3570,RBM34_23029,NEB_4703,ANAPC13_25847,NIPBL_25836,SMN2_6607,HLA-G_3135,UNC5CL_222643,CD2AP_23607,MDH2_4191,ADRA1A_148,VPS28_51160,SLC35C1_55343,LEPREL2_10536,KTN1_3895,CYP46A1_10858,XRCC3_7517,RPUSD1_113000,PLK1_5347,KIAA1303_57521,PKIG_11142	NA	GSTM4_2948,NDUFB4_4710,UQCRQ_27089,CREBL1_1388,MAPK14_1432,ZNHIT1_10467,KTN1_3895,EVL_51466,SNRPN_6638,SNURF_8926,ITGA2B_3674
ACSM3_6296	SNP_A-2262688,SNP_A-2030137,SNP_A-2138141,SNP_A-1862515,SNP_A-1790656,SNP_A-4242626,SNP_A-2053313,SNP_A-4252666		1	1	1	1	1		NA	ITPKB_3707,PIP5K1B_8395,S100A10_6281,PCSK6_5046,ABCA5_23461	NA	CXCL2_2920,EMR1_2015,CASP4_837,VHL_7428,RFX3_5991	NA	IL4_3565,GABRG2_2566,PILRB_29990,SLC43A3_29015,RAB6A_5870,MRE11A_4361,CAPRIN2_65981,RORA_6095,CPNE7_27132,ABR_29,TBX2_6909,KCNQ2_3785,NCF4_4689	NA	C14orf45_80127
ACSM4_341392	SNP_A-2202523		NA	1	1	1	1		NA	C15orf42_90381,FYCO1_79443,MYT1_4661,NUDCD1_84955,CASP6_839,NUDT6_11162,SHMT1_6470,SNX5_27131,GAD1_2571,ING3_54556,MSI2_124540,SKP2_6502	NA	APPL1_26060,ARRB1_408,CLEC4A_50856,CTDSPL2_51496,GFI1_2672,HIST3H2BB_128312,LRRC8E_80131,RSAD1_55316,TMEM18_129787,TRIM59_286827,ZFP161_7541,AES_166,BCL2L1_598,CROP_51747,EBAG9_9166,GIYD2_79008,MED22_6837,MRE11A_4361,NUF2_83540,PLOD2_5352,SMG1_23049,SYPL1_6856,WDR23_80344,MAX_4149,NIPBL_25836	NA	PRDM2_7799,SOCS5_9655,COL4A3BP_10087,LNPEP_4012,RIOK1_83732,CDKN1A_1026,PDCD2_5134,ZNF3_7551,KCNH2_3757,USP54_159195,HRAS_3265,TCP11L1_55346,ARHGEF7_8874,MAX_4149,SETD3_84193,CDCA4_55038,ASB7_140460,SPN_6693,MAPK7_5598,UNC13D_201294,CAPS_828,LIN37_55957,MRPS12_6183,HM13_81502,UBE2V1_7335,UBE2L3_7332	NA	ZNF496_84838,PLOD2_5352,PDGFRB_5159,ABL1_25,SPAG6_9576,SOX5_6660,GPR81_27198,GAMT_2593,PKIG_11142,RTEL1_51750
ACSM5_54988	SNP_A-1956827,SNP_A-4298681,SNP_A-4294017,SNP_A-2004608		NA	1	1	1	1		NA	LST-3TM12_338821,ABI2_10152,ADCY4_196883,ADHFE1_137872,ALG5_29880,ALKBH7_84266,ALOX12_239,APBA1_320,ARHGAP30_257106,ARHGAP9_64333,B9D2_80776,BACE1_23621,BANP_54971,BMP2_650,BRD2_6046,BSDC1_55108,BUD31_8896,C11orf80_79703,C12orf23_90488,C12orf25_84070,C1orf71_163882,C20orf151_140893,C20orf19_55857,C20orf20_55257,C3orf19_51244,C7orf42_55069,C9orf164_349236,CCDC117_150275,CCDC88C_440193,CCNI_10983,C…	NA	MBTD1_54799,NR3C1_2908,MAP2K7_5609,PILRB_29990	NA	C3orf64_285203,SGMS2_166929,SORBS3_10174,IFNA2_3440,KRT84_3890,MAPK12_6300	NA	MAP3K6_9064,HEYL_26508,GTF2B_2959,VCAM1_7412,SCNM1_79005,ADAR_103,MRPL55_128308,SLC25A12_8604,FAM131A_131408,INTS12_57117,MED10_84246,DTNBP1_84062,PTK7_5754,RBM33_155435,DCTN6_10671,CHMP4C_92421,GDA_9615,TRIM14_9830,GTPBP4_23560,SUPV3L1_6832,PTPRE_5791,NUP98_4928,VPS37C_55048,SPPL3_121665,CLIP1_6249,KIAA0323_23351,ACOT4_122970,PAK6_56924,FAM82C_55177,LRRC57_255252,ZSCAN29_146050,TM6SF1_53346,GBL_…
ACSS1_84532	SNP_A-1941233,SNP_A-2243412,SNP_A-2296942,SNP_A-1820299,SNP_A-1968211,SNP_A-1864184,SNP_A-1871246,SNP_A-4299153,SNP_A-1784129,SNP_A-1789317,SNP_A-4259692,SNP_A-1921772,SNP_A-2044033,SNP_A-1968212,SNP_A-2044013		1	1	1	1	1		NA	HLA-DOB_3112,ATG5_9474,B3GALTL_145173,C14orf105_55195,C2orf29_55571,C9orf89_84270,CA2_760,CANX_821,CBARA1_10367,CCDC53_51019,CCNH_902,CEBPD_1052,CLMN_79789,COPS4_51138,COQ3_51805,CRTAP_10491,CRYM_1428,CYB5A_1528,DRD4_1815,EIF4EBP1_1978,ETV4_2118,F13A1_2162,GRHPR_9380,HOOK1_51361,KIAA1549_57670,KISS1R_84634,OPTN_10133,PDLIM2_64236,PPARG_5468,PPP1R11_6992,PSMB6_5694,PTAFR_5724,PTS_5805,RAP1GDS1_591…	NA	ABHD13_84945,FLJ25778_254048,HIST1H3E_8353,OCIAD1_54940,PCP2_126006,PRR4_11272,ZNF155_7711,CDC25C_995,GREB1_9687,MED8_112950,CNOT7_29883,GART_2618,NARG1L_79612	NA	PADI3_51702,ARHGEF4_50649,TMEFF2_23671,CDKN1A_1026,GATA4_2626,EDNRB_1910,SERPINA1_5265,ZNF614_80110	NA	NA
ACSS2_55902	SNP_A-2198447,SNP_A-1968259,SNP_A-4248293,SNP_A-4243272,SNP_A-1968261,SNP_A-2072546,SNP_A-2086106		1	1	1	1	1		1	BSG_682,FAM82A_151393,IHPK2_51447,LOC387647_387647,MEF2A_4205,NEFH_4744,PROCR_10544,RAB8B_51762,RFPL1_5988,SOX4_6659,GREB1_9687,RTN4_57142,TRIP12_9320,FKBP1A_2280	NA	AATF_26574,ADRM1_11047,AP1B1_162,ARPC1A_10552,ASNA1_439,BXDC5_80135,C19orf28_126321,C1orf123_54987,C2orf47_79568,C7orf28B_221960,C8orf41_80185,CCDC86_79080,CDC73_79577,CHCHD1_118487,CLTB_1212,CPNE3_8895,CYC1_1537,DIS3L2_129563,ECD_11319,ENG_2022,ERH_2079,FBXO28_23219,FERMT3_83706,IQGAP1_8826,KPNA1_3836,LMNB2_84823,Magmas_51025,MRPL38_64978,MRPL4_51073,MSC_9242,OXNAD1_92106,PHACS_84680,POLE4_56655…	NA	RILPL2_196383,JPH2_57158	1	H6PD_9563,ZFYVE9_9372,PSORS1C1_170679,RAC1_5879,STAG3_10734,COX15_1355,ASB16_92591,SPPL2B_56928,PNPLA6_10908,L3MBTL_26013
ACSS3_79611	SNP_A-2079972,SNP_A-1826045,SNP_A-1934254,SNP_A-2052454,SNP_A-2080050,SNP_A-2121500,SNP_A-2124165,SNP_A-2079971,SNP_A-2052955,SNP_A-2203986,SNP_A-2079968,SNP_A-2080033,SNP_A-2307685,SNP_A-2287063,SNP_A-1909155,SNP_A-4222187,SNP_A-4236047,SNP_A-4221252,SNP_A-2080034,SNP_A-2124120,SNP_A-2080032,SNP_A-2080036,SNP_A-2043991,SNP_A-1944525,SNP_A-4298551,SNP_A-2233199,SNP_A-4300096,SNP_A-1873295,SNP_A-2…		NA	1	1	1	1		NA	AIM1_202,BAIAP2L1_55971,BIRC2_329,BRPF3_27154,C14orf169_79697,C16orf57_79650,C17orf63_55731,CD72_971,CDGAP_57514,CRYZ_1429,DSE_29940,DUSP11_8446,EAPP_55837,GAK_2580,ISG20L1_64782,ITGB8_3696,KRT77_374454,KTI12_112970,LAMP1_3916,LCE1B_353132,LCE1C_353133,LCE1F_353137,LCE4A_199834,MEPCE_56257,MREG_55686,NEK6_10783,NFKB1_4790,NMNAT3_349565,PAFAH1B2_5049,RUNX3_864,SIAH1_6477,SPAG9_9043,TAF11_6882,TANC…	NA	PRKAR1B_5575	NA	FAM131C_348487,GYPE_2996,HIST1H2AI_8329,BAK1_578,AHNAK2_113146,TRIM25_7706,MXRA7_439921	NA	NA
ACTA2_59	SNP_A-2003751,SNP_A-2195603,SNP_A-1930023,SNP_A-4287809		1	1	1	1	1		NA	ABCA1_19,BID_637,CASP4_837,ING1_3621,NCF4_4689	NA	PALLD_23022,PARD3_56288,POLR1A_25885,IL15RA_3601,KCNMB3_27094,WDR23_80344,BRD4_23476	NA	GATAD2B_57459,C1orf115_79762,MOSC1_64757,MMP20_9313,OAS2_4939,B3GNT4_79369,CCL17_6361,C17orf81_23587,MXRA7_439921,BRWD1_54014,POLDIP3_84271	NA	DDOST_1650,PDIK1L_149420,SYTL1_84958,XKR8_55113,C1orf102_127700,ZNF684_127396,CTBS_1486,SEP15_9403,CLCC1_23155,MSTO1_55154,UFC1_51506,UAP1_6675,TMCO1_54499,TOR1AIP1_26092,EDEM3_80267,FAM129A_116496,PTPRC_5788,EPRS_2058,CNIH4_29097,ACBD3_64746,ARF1_375,PEX13_5194,MCEE_84693,RNF181_51255,CKAP2L_150468,SLC35F5_80255,ARHGEF4_50649,PRKRA_8575,PLEKHA3_65977,SPCS1_28972,NDUFB4_4710,CASR_846,SLC33A1_9197…
ACTB_60			1	NA	NA	NA	NA		NA	NA	NA	NA	NA	NA	NA	NA
ACTBP2_62	SNP_A-2139942		NA	NA	NA	1	1		NA	NA	NA	NA	NA	PRDM16_63976,C1orf201_90529,AK2_204,ADPRHL2_54936,PRDX1_5052,MAST2_23139,CSDE1_7812,ITGB1BP1_9270,DDX1_1653,PPM1G_5496,RTN4_57142,C2orf7_84279,USP39_10713,RANBP2_5903,IL8RB_3579,SETMAR_6419,RFTN1_23180,SACM1L_22908,SHQ1_55164,LAMP3_27074,POLR2B_5431,GTF2H2_2966,H2AFY_9555,PCYOX1L_78991,G3BP1_10146,GPRIN1_114787,NOLA2_55651,DHX16_8449,HLA-DRB5_3127,VNN2_8875,TBPL1_9519,RAC1_5879,TRA2A_29896,CBX3_1…	NA	ABCA12_26154,FILIP1L_11259,CDC25C_995,MAT2B_27430,TCF19_6941,PPP2R5D_5528,EIF4H_7458,GTF2IRD2_84163,WIT1_51352,HOMEZ_57594,RPS6KA5_9252,PRSS21_10942,MBD1_4152,AES_166,CCNE1_898,PXMP4_11264,CHEK2_11200
ACTBP4_64	SNP_A-1876702		NA	1	1	NA	NA		NA	TGM5_9333,ALDH4A1_8659,EFNA1_1942,H2AFJ_55766,MRPL33_9553,NNT_23530,NUF2_83540,SEPSECS_51091,BBS7_55212,LOH11CR2A_4013,NIPBL_25836	NA	HMG2L1_10042,PRPF6_24148,AGER_177,MRPS11_64963,PHF17_79960,PTPN2_5771,SNRPD2_6633,CCNY_219771,SLC25A3_5250,TAF9_6880	NA	NA	NA	NA
ACTC1_70	SNP_A-1859183,SNP_A-2261867		NA	1	1	1	1		NA	BLR1_643,CLDN10_9071,TNFSF11_8600	NA	NCAPH_23397,NRF1_4899,TAOK1_57551,GPM6A_2823,RAB6A_5870	NA	TSGA10_80705,SEPT10_151011,LCORL_254251,RASSF6_166824,ST8SIA4_7903,BAT1_7919,INSIG1_3638,VPS37A_137492,VPS13A_23230,NRGN_4900,ETNK1_55500,AP4E1_23431,IL21R_50615,BPTF_2186,HDHD2_84064,PALM_5064,MPND_84954	NA	APBB1_322,GJC1_10052,WDR4_10785
ACTG1_71	SNP_A-4303405		1	1	1	1	1		NA	ALDH9A1_223,BCMO1_53630,C13orf18_80183,C14orf105_55195,CCDC124_115098,CCND3_896,CHST11_50515,COLEC12_81035,COMMD8_54951,CRLF3_51379,CRTAP_10491,CRYM_1428,CXCR4_7852,CYB5R2_51700,DENND4C_55667,DRD4_1815,EGLN3_112399,EMB_133418,EPS8_2059,ETV4_2118,G6PC3_92579,GBP5_115362,GLB1_2720,GPR171_29909,GRM8_2918,HOOK1_51361,HRSP12_10247,KYNU_8942,LHFP_10186,LIME1_54923,LRRC16_55604,LSM6_11157,MAP3K6_9064,MG…	NA	DPH1-OVCA2_654787,C20orf149_79144,CLINT1_9685,DEPDC6_64798,FAM108A1_81926,HEATR5B_54497,KLHL7_55975,KLK1_3816,LOC51136_51136,MED13L_23389,MYBPC1_4604,PHC3_80012,TEX14_56155,TGM2_7052,ZNF703_80139,CNR1_1268,CTDSP1_58190,FBXO3_26273,KHK_3795,N6AMT1_29104,NFIC_4782,PAX8_7849,PLEC1_5339,SLC43A3_29015,TRIP12_9320,VPS16_64601,NIPBL_25836,RAD51L1_5890	NA	EBAG9_9166,RTN3_10313,SLC25A3_5250,TNRC6A_27327,C21orf7_56911,BRWD1_54014	NA	FAM50B_26240,TFR2_7036
ACTG2_72	SNP_A-4195374,SNP_A-4199258,SNP_A-4201016,SNP_A-2229884,SNP_A-2143900,SNP_A-2149988,SNP_A-2293991		NA	1	1	1	1		NA	C7orf55_154791,EFCAB2_84288,FUT7_2529,RASSF4_83937,TSPAN18_90139,ASPH_444,CENTD1_116984,GABRG2_2566,GCNT2_2651,ST8SIA4_7903,ZKSCAN1_7586,CCNY_219771,CTSC_1075	NA	ADPRHL2_54936,C16orf79_283870,CCDC98_84142,DDR1_780,LRRN3_54674,NAB2_4665,PPM1J_333926,THNSL1_79896,C3orf31_132001	NA	WNT4_54361,XKR8_55113,TXNDC12_51060,SEP15_9403,ALG14_199857,EDG1_1901,CD53_963,PTPN22_26191,SIKE_80143,LCE3A_353142,KRTCAP2_200185,AIM2_9447,EDEM3_80267,LAX1_54900,IL10_3586,RHOQ_23433,MCFD2_90411,RY1_11017,TMSB10_9168,TGOLN2_10618,RNF103_7844,PSD4_23550,MAP3K2_10746,GCA_25801,PLEKHA3_65977,CHPF_79586,ITM2C_81618,PTMA_5757,DGKD_8527,AZI2_64343,CYB561D2_11068,KBTBD8_84541,ARL6IP5_10550,CLDND1_5665…	NA	ZNF323_64288,GNRH1_2796,KIAA1467_57613,B4GALT6_9331
ACTGP1_73	SNP_A-4245130,SNP_A-4296745		NA	1	1	1	1		NA	ABCA1_19,ARHGEF17_9828,B3GALTL_145173,BMP2_650,C10orf11_83938,C17orf65_339201,C1orf106_55765,C5AR1_728,CAPG_822,CCDC107_203260,CD244_51744,CDC42EP5_148170,COL11A2_1302,DSCR6_53820,EGLN3_112399,FAM129B_64855,G0S2_50486,GBGT1_26301,GTF3C1_2975,HNMT_3176,HTT_3064,IL28RA_163702,INPP5A_3632,LAG3_3902,LGALS3BP_3959,MATK_4145,MGC20983_115948,MOBKL2B_79817,NDRG1_10397,NISCH_11188,NMT1_4836,NOD1_10392,PEL…	NA	AASDHPPT_60496,AKAP11_11215,APPBP2_10513,ASTE1_28990,BRWD2_55717,C10orf88_80007,C1orf109_54955,C5orf3_10827,CHCHD8_51287,DHX34_9704,DTL_51514,ERP27_121506,FAM57A_79850,FBXO28_23219,FIGNL1_63979,FOS_2353,FOXG1_2290,GABPA_2551,GANC_2595,GCSH_2653,HNRPDL_9987,KCTD9_54793,LOC153364_153364,ME2_4200,MSH6_2956,NARG2_79664,NCOA7_135112,OSBPL9_114883,PANK3_79646,PER2_8864,SCP2_6342,SLK_9748,SMC3_9126,SNX1…	NA	BAI2_576,HEYL_26508,IL6R_3570,C1orf9_51430,KLHDC8B_200942,PRICKLE2_166336,C4orf18_51313,AKAP7_9465,TRIM14_9830,TMEM25_84866,TENC1_23371,WDR24_84219,MGC16385_92806,CBR1_873	NA	KLHL21_9903,PEX19_5824,HPCAL1_3241,ST3GAL5_8869,TSGA10_80705,RGPD5_84220,KCNMB2_10242,ARSB_411,BAT3_7917,ETV7_51513,RAB23_51715,ZNF3_7551,KCNH2_3757,RNF183_138065,EDF1_8721,KIAA0913_23053,RIC8A_60626,UNG_7374,KTN1_3895,VPS18_57617,CORO7_79585,SRCAP_10847,RNF40_9810,MT4_84560,MT1X_4501,CDH11_1009,NT5C3L_115024,MRC2_9902,CSNK1D_1453,SBNO2_22904,REXO1_57455,TIMM44_10469,RAVER1_125950,ILF3_3609,AKAP8…
ACTL6A_86	SNP_A-1975472,SNP_A-1790294		1	1	1	1	1		NA	AGBL2_79841,ARHGEF19_128272,CPXM1_56265,KIAA0284_283638,NHEDC1_150159,PSMA8_143471,PSTPIP2_9050,CLDN10_9071,MRPL47_57129,PTPRC_5788,NEDD9_4739	NA	C14orf94_54930,CD74_972,KIAA1919_91749,LRRC31_79782,NTAN1_123803,RPL19_6143,RPL37A_6168,RPS24_6229,RPS6_6194,TIMM50_92609,TRIM2_23321,APEX1_328,BIRC3_330,MRPL11_65003,TADA3L_10474,CNOT7_29883,KIAA0319L_79932,OAS2_4939	NA	SERINC2_347735,CDKN2C_1031,CAMK1_8536,HIST1H1E_3008,EZH2_2146,C8orf47_203111,MAP3K11_4296,LOH11CR2A_4013,PTMS_5763,CHURC1_91612,MGRN1_23295,CDC42EP5_148170,DERL3_91319	NA	PTGFRN_5738,NOTCH2_4853,MRPL47_57129,ZNRD1_30834,FGF9_2254,MAPK7_5598,NFATC1_4772
ACTL6B_51412	SNP_A-1867109		1	1	NA	1	1		NA	ARPC2_10109,NUDT2_318,SLIC1_124460,RAD51L1_5890	NA	NA	NA	HPCAL1_3241,SEC31A_22872,C4orf18_51313,MGAT4B_11282,LPA_4018,MCM7_4176,DUSP4_1846,PKIA_5569,PTPRR_5801,ATXN3_4287,MAPK8IP3_23162,FLJ22222_79701,HNRPM_4670,CD79A_973,C19orf48_84798,KRTAP26-1_388818	NA	TRIM5_85363
ACTL8_81569	SNP_A-4221641,SNP_A-1923109,SNP_A-2304681,SNP_A-4263929,SNP_A-4244359,SNP_A-2027433,SNP_A-2293699,SNP_A-1914912,SNP_A-4295754,SNP_A-2273876,SNP_A-1792297,SNP_A-1975403,SNP_A-1975375		NA	1	1	1	1		NA	ALDH7A1_501,C9orf19_152007,PQLC3_130814,SPATA13_221178,BCL2_596,BID_637,MLX_6945,TAOK2_9344,B3GALNT1_8706,PSIP1_11168,SUV420H1_51111	NA	CTSH_1512,HYI_81888,KBTBD3_143879,TES_26136,FKBP1A_2280	NA	C2orf48_348738,GYPC_2995,C6orf151_154007,SYNE1_23345,RBBP6_5930,ANKRD13B_124930,KIAA1328_57536,UBA52_7311	NA	LOC339804_339804,AHSA2_130872,LOC51057_51057,CIT_11113,LOC162073_162073,CTNS_1497,CCDC124_115098,WDR4_10785
ACTN1_87	SNP_A-4234273,SNP_A-2269044,SNP_A-1819887,SNP_A-1922609,SNP_A-1787552,SNP_A-2105730,SNP_A-2249550,SNP_A-2128575,SNP_A-2196607,SNP_A-4281859,SNP_A-1942779,SNP_A-4292904,SNP_A-4289884,SNP_A-1863536,SNP_A-1864727,SNP_A-2170691,SNP_A-2256397,SNP_A-1849534,SNP_A-2298754,SNP_A-2301235,SNP_A-1809567,SNP_A-4282332		1	1	1	1	1		NA	KRTAP12-4_386684,C2orf7_84279,CBX6_23466,DDX49_54555,DUSP23_54935,GRSF1_2926,HADHA_3030,KIAA0090_23065,MYC_4609,PMCH_5367,POLR1E_64425,RNF19B_127544,SEC61B_10952,UBE2G1_7326,AES_166,MCAT_27349	NA	GIMAP1_170575,GIMAP2_26157,RARRES2_5919,TLCD1_116238,CCNE1_898,PTPRC_5788	NA	CTNNBIP1_56998,CNR2_1269,PNRC2_55629,WDR57_9410,PEF1_553115,PSMB2_5690,C1orf149_64769,ZFYVE9_9372,CRYZ_1429,LRRC8D_55144,PRMT6_55170,TPM3_7170,SNRPE_6635,BATF3_55509,RAB4A_5867,RETSAT_54884,RPIA_22934,IL1R2_7850,TRAK2_66008,SMARCAL1_50485,ARPC2_10109,CHPF_79586,C3orf10_55845,CNOT10_25904,TESSP2_339906,QARS_5859,CCDC71_64925,ARL13B_200894,PTPLB_201562,CPLX1_10815,MAEA_10296,TLR10_81793,TLR1_7096,S…	NA	ACOT11_26027,MNDA_4332,TESSP2_339906,EGR2_1959,SIGIRR_59307,IL23A_51561,COX5A_9377,IL32_9235,KIAA0430_9665,ATP13A1_57130,CLPTM1_1209,CNOT3_4849
ACTN2_88	SNP_A-1989561,SNP_A-4212333,SNP_A-2301220,SNP_A-4212335,SNP_A-4212334,SNP_A-1989577,SNP_A-2036716,SNP_A-2235248,SNP_A-1989572,SNP_A-4266299,SNP_A-2076757,SNP_A-1989551,SNP_A-1921786,SNP_A-4277439,SNP_A-2233297,SNP_A-1914928,SNP_A-1906756,SNP_A-2105557,SNP_A-4283727,SNP_A-2225802,SNP_A-1931273,SNP_A-2070643		NA	1	1	1	1		NA	VASH2_79805	NA	AXIN1_8312,C20orf52_140823,COL24A1_255631,DMXL1_1657,FVT1_2531,ITPA_3704,NUP214_8021,PTK7_5754,PWWP2B_170394,ZNF74_7625	NA	CTSK_1513,GREB1_9687,CAPG_822,CERKL_375298,PPIL3_53938,ANKH_56172,SMARCD2_6603,NFIC_4782,TNFRSF6B_8771	NA	CAMK2N1_55450,CATSPER4_378807,NDUFS5_4725,POPDC2_64091,ARMC3_219681,GLT1D1_144423,SPRED1_161742,ST8SIA5_29906
ACTN3_89	SNP_A-2139179		1	1	1	1	1		NA	NA	NA	CHURC1_91612,SLC16A5_9121,DGKD_8527	NA	WDTC1_23038,KHK_3795,EXOC6B_23233,PPAP2A_8611,CDC25C_995,TCOF1_6949,PECI_10455,RNF8_9025,SLC16A10_117247,BZW2_28969,TRIP6_7205,IMMP2L_83943,RECQL4_9401,CXCL12_6387,HSD17B6_8630,TESC_54997,NOVA1_4857,MAX_4149,KLC1_3831,PAK6_56924,LDHAL6B_92483,PML_5371,BLM_641,ORC6L_23594,DNAH17_8632,BCAT2_587,SOD1_6647,POLDIP3_84271	NA	ACOT11_26027,GMPPA_29926,PRDM1_639,AFAP1L2_84632,CCS_9973,PGF_5228,CCPG1_9236,FLCN_201163,RPL36_25873,CECR1_51816
ACTN4_81	SNP_A-2061191,SNP_A-1787699,SNP_A-1910915,SNP_A-2185111,SNP_A-2226471,SNP_A-1896178,SNP_A-2158068,SNP_A-1934565,SNP_A-2213574,SNP_A-4245534		1	1	1	1	1		NA	AGPAT5_55326,C14orf179_112752,CAPN12_147968,CNOT6_57472,MED17_9440,PPARD_5467,TCTN3_26123,ZNF239_8187,AKAP13_11214,ATP9B_374868,C2orf28_51374,TNFSF11_8600	NA	ADAMTS18_170692,ARL6IP5_10550,ASGR2_433,C17orf71_55181,C1orf142_116841,CAPN12_147968,COASY_80347,DPYSL2_1808,EEF1G_1937,ERGIC3_51614,EZR_7430,FBXO18_84893,GPR3_2827,IRF4_3662,PEBP1_5037,SPOP_8405,SSRP1_6749,STMN3_50861,TNRC15_26058,TPBG_7162,TPP1_1200,WNT5B_81029,ZDBF2_57683,ADNP_23394,APEX1_328,ARID4B_51742,CABP1_9478,CCNB1IP1_57820,VPS52_6293	NA	SLC16A10_117247,ZNF117_51351,FGD6_55785,C16orf5_29965,CAPN12_147968	NA	FAM20B_9917,IL1B_3553,LRIG1_26018,NCBP2_22916,KIAA1530_57654,LIN54_132660,AP3S1_1176,UBE2B_7320,E2F3_1871,HLA-F_3134,KATNA1_11104,NRF1_4899,AGK_55750,LBX1_10660,CD151_977,TRIM68_55128,RNF121_55298,TMEM126A_84233,AICDA_57379,NUDT4_11163,GNPTAB_79158,EXOC5_10640,EHD4_30844,DNAJA2_10294,RALBP1_10928,RNF138_51444,TRIP10_9322,ZNF45_7596,ZNF551_90233,CHMP4B_128866
ACTR10_55860			1	NA	NA	NA	NA		NA	NA	NA	NA	NA	NA	NA	NA
ACTR1A_10121	SNP_A-2160717,SNP_A-2004613,SNP_A-4292676,SNP_A-2273693,SNP_A-2046782,SNP_A-1866738,SNP_A-2134191		1	1	1	1	1		NA	GNRH1_2796,TAGLN3_29114,NEDD9_4739	NA	ACAT2_39,ADSL_158,ANAPC13_25847,ANP32C_23520,ARF3_377,ARFGAP2_84364,ARL16_339231,ATP5E_514,AURKAIP1_54998,C15orf44_81556,C1QBP_708,C2orf44_80304,CCDC82_79780,CCR1_1230,CD164_8763,CD55_1604,CLDND2_125875,CNPY3_10695,CREM_1390,CTSZ_1522,DBN1_1627,DCUN1D5_84259,DERL2_51009,DNAJC11_55735,DTWD2_285605,EIF2AK2_5610,EIF2B2_8892,EIF3A_8661,ERCC8_1161,EXOC2_55770,FADS2_9415,FDPS_2224,FDX1_2230,FRAP1_2475,…	1	CD55_1604,ARF1_375,BZW1_9689,CCNYL1_151195,KIAA1143_57456,LRRC58_116064,PCCB_5096,TNFSF10_8743,RTP4_64108,CCRN4L_25819,PRKAA1_5562,HAPLN1_1404,UBE2D2_7322,SERPINB1_1992,MED23_9439,STX11_8676,C7orf42_55069,YWHAZ_7534,C9orf25_203259,CD72_971,CDK5RAP2_55755,SPAG6_9576,CASP7_840,C10orf125_282969,EHD1_10938,SHANK2_22941,RAB30_27314,GPR92_57121,CLECL1_160365,CHST11_50515,NARG1L_79612,HIF1A_3091,MAX_414…	NA	ELK4_2005,SERPINE2_5270,LHFPL2_10184,PPP1R3C_5507,TNRC6A_27327
ACTR1B_10120	SNP_A-1964202		1	1	1	1	1		NA	HYAL2_8692,KIF23_9493,MAT2B_27430,TRIM69_140691	NA	GREB1_9687,NEDD9_4739,NFATC1_4772	NA	ANKRD36_375248,NSD1_64324,BTN2A2_10385,MAK10_60560,CAPS_828	NA	CNKSR1_10256,IL10_3586,PLOD2_5352,GPM6A_2823,PCDHB7_56129,DUSP15_128853
ACTR2_10097	SNP_A-1831865,SNP_A-2290075,SNP_A-1963583,SNP_A-1814884		1	1	1	1	1		NA	MMP17_4326,RAD54L2_23132,ST6GALNAC2_10610,UTF1_8433,KTELC1_56983,PRMT1_3276,ST8SIA4_7903	NA	NAV1_89796,PPP1R12C_54776,PRKD3_23683,TOP2B_7155,BMP2K_55589,MCAT_27349	NA	TEKT4_150483,SEC61A2_55176,HSD17B12_51144,ARCN1_372,INTS6_26512,SEMA7A_8482,GIYD2_79008,C16orf61_56942,C17orf75_64149,KCNQ2_3785,APOL3_80833,APOL1_8542	NA	ALDH4A1_8659,ATG16L1_55054,TFRC_7037,SLC30A5_64924,THG1L_54974,ZNF92_168374,MRPS11_64963,KRTAP26-1_388818,CHEK2_11200
ACTR3_10096	SNP_A-1801266,SNP_A-4237411,SNP_A-2150694,SNP_A-4208299,SNP_A-4208298,SNP_A-2205163,SNP_A-2123635,SNP_A-4224615,SNP_A-2154730,SNP_A-2028542,SNP_A-4248746,SNP_A-1800536,SNP_A-2190334		1	1	1	1	1		NA	ABCC11_85320,OR2A12_346525,UBQLNL_143630,KIF24_347240,ZNF92_168374	NA	BCL3_602,GPA33_10223,SLC37A2_219855,AES_166,PRMT1_3276,RPLP0_6175,CAST_831	NA	FAM131C_348487,EPHB2_2048,ZFYVE9_9372,SELL_6402,RHOU_58480,MERTK_10461,ATP8A1_10396,ANXA3_306,OTP_23440,C5orf13_9315,LTC4S_4056,MFHAS1_9258,C9orf30_91283,KIAA0649_9858,PRMT3_10196,RTN3_10313,MAML2_84441,EPS8_2059,SYNE2_23224,C15orf41_84529,PAK6_56924,IL21R_50615,APPBP2_10513,MAP2K7_5609,CENPM_79019	NA	C1D_10438,DLX2_1746,MTERFD2_130916,IFT122_55764,HIST1H2BD_3017,WDR60_55112,CCDC107_203260,LOC387647_387647,FZD8_8325,PPP1R12A_4659,ABCB9_23457,PSME1_5720,RPL36AL_6166,RAB26_25837,TBKBP1_9755,NOL4_8715,ZNF71_58491,CST7_8530
ACTR3B_57180	SNP_A-2163421,SNP_A-1991762		1	1	1	1	1		NA	HLA-DQA2_3118,ARL4C_10123,CATSPER2_117155,UTS2_10911	NA	CLDN7_1366,FANCD2_2177,GUSB_2990,INPPL1_3636,SLC2A4_6517,ANKFY1_51479,CHEK2_11200,IL1RAP_3556,LOC255374_255374,POLR1D_51082,ZFYVE9_9372,DUSP10_11221	NA	ATPIF1_93974,ACOT11_26027,IL6R_3570,ARSB_411,TRAF2_7186,RIC3_79608,DZIP1_22873	NA	PLCH2_9651,LBR_3930,MIXL1_83881,PCDHB11_56125,NIBP_83696,SMARCA2_6595,TRIM13_10206,LRRC46_90506,RNF152_220441,UPK1A_11045,SLC32A1_140679,SF3A1_10291
ACTR5_79913	SNP_A-2304840,SNP_A-2075045,SNP_A-4208865,SNP_A-1898262,SNP_A-4262794,SNP_A-2143357,SNP_A-2285474		1	1	1	1	1		NA	USMG5_84833,IL15RA_3601,ST7L_54879,WWOX_51741	1	ACRBP_84519,DMRT1_1761,FBXO33_254170,GBP2_2634,KLHL14_57565,MAEL_84944,PCDHGA11_56105,STON2_85439,VSIG2_23584,ZNF552_79818,AK2_204,ARSB_411,AZIN1_51582,CASP4_837,CCNT2_905,DGKD_8527,POLR1C_9533,WDR20_91833,OAS1_4938,PSMA1_5682,TAF9_6880	NA	FAM131C_348487,NCOA1_8648,ABP1_26,TMEM74_157753,C10orf68_79741,KRT18_3875,GPT2_84706,FLCN_201163,CD33_945	NA	SPRR2C_6702,EPB41L4A_64097,GLI4_2738,UBC_7316,PRDM15_63977
ACTR6_64431	SNP_A-1911960,SNP_A-2121749		1	1	1	1	1		NA	HLA-DMA_3108,HLA-DRA_3122,ALAD_210,BST2_684,C12orf57_113246,C4orf39_152756,CBLC_23624,EPB41L4A_64097,EXDL1_161829,HOMER2_9455,IFNA2_3440,IGFBP4_3487,IL23R_149233,IQCF1_132141,LOC388969_388969,MESDC1_59274,MUC1_4582,OLA1_29789,PDE9A_5152,SNCAIP_9627,TYROBP_7305,VASH1_22846,BCL2L1_598,HDAC5_10014,ZNF614_80110	NA	ACTN1_87,CA13_377677,CHSY1_22856,CORO2A_7464,DKFZP564O0823_25849,FJX1_24147,MMP7_4316,NME4_4833,OSR2_116039,PACSIN2_11252,PTPRV_148713,RGS22_26166,RTKN_6242,SORBS1_10580,TFPI2_7980,TMEM77_128338,EDARADD_128178,LGALS8_3964,LNPEP_4012,LRRFIP2_9209	NA	CNIH3_149111,ZDBF2_57683,C3orf67_200844,C3orf52_79669,TETRAN_10227,BMP5_653,CTSL2_1515,RNF183_138065,TSPAN9_10867,MTHFS_10588,GDPD3_79153,FAM3B_54097,MAPK1_5594	NA	GHRL_51738,ACAT2_39,MAPK8IP3_23162,FBXL8_55336,TGIF1_7050
ACTR8_93973			1	NA	NA	NA	NA		NA	NA	NA	NA	NA	NA	NA	NA
ACVR1_90	SNP_A-4193003,SNP_A-2155215,SNP_A-2038456,SNP_A-1965524,SNP_A-4300525,SNP_A-1965521,SNP_A-1894382,SNP_A-4244399,SNP_A-1951166,SNP_A-1909199,SNP_A-1965522,SNP_A-4262328,SNP_A-1799476		1	1	1	1	1		NA	ABO_28,AHRR_57491,CYP27B1_1594,DUSP14_11072,FBXL16_146330,HSPA1A_3303,HSPA1B_3304,ITK_3702,JAKMIP1_152789,LOC389369_389369,REL_5966,RELT_84957,RHBDL1_9028,TCEB3_6924,TMEM169_92691,TMEM65_157378,TNIP2_79155,CENTD1_116984,CCNDBP1_23582,DIABLO_56616,NEDD9_4739	NA	HIST1H2AL_8332,HIST1H2BF_8343,HIST1H3G_8355,ITGB1BP1_9270,PAX8_7849,SPAG6_9576	NA	ZNF695_57116,MAPRE3_22924,CDCP1_64866,TBC1D23_55773,ELF2_1998,LYRM4_57128,TXNDC5_81567,RPP21_79897,EIF4H_7458,BAG4_9530,LTB4DH_22949,ALAD_210,C9orf116_138162,FRAT2_23401,SUV420H1_51111,ERC1_23085,DPY19L2_283417,NUPL1_9818,SLC10A2_6555,C14orf118_55668,C14orf79_122616,KIAA0430_9665,FMNL1_752,MYST2_11143,ST8SIA5_29906,EBI3_10148,SNRPD2_6633	NA	PLEKHA3_65977,RTP4_64108,PGGT1B_5229,TIMD4_91937,MANEA_79694,MED23_9439,ASL_435,RFC2_5982,ABCB8_11194,SORBS3_10174,SPIN1_10927,FANK1_92565,TCERG1L_256536,TNRC6A_27327,PARD6A_50855,SPG7_6687,MSI2_124540,ATP9B_374868,BAX_581
ACVR1B_91	SNP_A-4219388,SNP_A-2190223,SNP_A-4224163,SNP_A-2308618,SNP_A-4297730,SNP_A-4243950,SNP_A-4252565		1	1	1	1	1		NA	HIPK1_204851,IKZF5_64376,RARRES2_5919,RAB27A_5873	NA	C19orf43_79002,C9orf39_54875,CES2_8824,COPS7B_64708,CPSF3L_54973,DNAJB12_54788,KIF13B_23303,MAPKAPK2_9261,NCOA6_23054,PCNT_5116,PPIL2_23759,RAB4B_53916,SUMF2_25870,UCKL1_54963,YPEL5_51646,ZBTB22_9278,DNAJC12_56521,SETD3_84193,NARG1L_79612	NA	SDF4_51150,TMEM150_129303,BBS7_55212,WWC2_80014,CDC25C_995,FGFR4_2264,CDKN1A_1026,PRR18_285800,IKZF1_10320,PLXNA4_91584,NCOA2_10499,VLDLR_7436,TEAD4_7004,CABP1_9478,NUFIP1_26747,C14orf118_55668,COX10_1352,SNX11_29916,ZNF397_84307,DAZAP1_26528,SPPL2B_56928,ZNF558_148156,BRD4_23476,CD79A_973	NA	TMEM56_148534,GLT8D1_55830,BTLA_151888,LPHN3_23284,NSD1_64324,PDCD2_5134,MCM7_4176,TRIM14_9830,SLC22A18_5002,ZBTB39_9880,ANAPC7_51434,KATNAL1_84056,SRR_63826,C19orf61_56006,SNRPB2_6629,ADNP_23394,CHEK2_11200
ACVR1C_130399	SNP_A-1861334,SNP_A-2122668,SNP_A-2032392,SNP_A-4230338,SNP_A-4238726,SNP_A-2084986,SNP_A-2083659		NA	1	1	1	1		NA	BBS2_583,FCHO2_115548,RNF7_9616,SPG7_6687	NA	C9orf64_84267,TRPM7_54822,NOVA1_4857	NA	CAMSAP1L1_23271,TTC15_51112,PCYOX1L_78991,LYRM4_57128,TAPBP_6892,CHRNB3_1142,ST6GALNAC6_30815,MS4A7_58475,NAT11_79829,KLHDC1_122773,AK7_122481,ISLR2_57611,SMG1_23049,STAT3_6774,NMT1_4836	NA	PLCH2_9651,PADI4_23569,INADL_10207,S100A14_57402,RTN4_57142,IL1B_3553,ATG16L1_55054,TMEM45A_55076,TACC3_10460,PCDHB9_56127,RAB24_53917,FBXO43_286151,TUBB2C_10383,CXCL12_6387,C10orf10_11067,MYST4_23522,CREB3L1_90993,PPP2R1B_5519,TSPAN9_10867,ESPL1_9700,REC8_9985,GPR137C_283554,HSPA2_3306,SNAP23_8773,CCNF_899,COQ7_10229,TAOK2_9344,RFWD3_55159,VPS53_55275,TMEM98_26022,PSME3_10197,ZNF557_79230,SSBP4_…
ACVR2A_92	SNP_A-1936900,SNP_A-1943405,SNP_A-1921459,SNP_A-2056043,SNP_A-4208397,SNP_A-1965276,SNP_A-2211767,SNP_A-1805563,SNP_A-4262291,SNP_A-4300835,SNP_A-1965274,SNP_A-2198363		1	1	1	1	1		NA	ADCY4_196883,BTAF1_9044,CHEK1_1111,CLK1_1195,CLK4_57396,DTX3L_151636,GSTA4_2941,MCM3_4172,NUDCD2_134492,PBLD_64081,PM20D2_135293,PNN_5411,PPM1K_152926,PSMD11_5717,SAMD1_90378,SLC19A1_6573,STARD4_134429,TRIM39_56658,VKORC1L1_154807,WDR12_55759,WDR67_93594,ZNF167_55888,ARID4B_51742,C9orf24_84688,CECR1_51816,KRT18_3875,MLL5_55904,MORF4L1_10933,VHL_7428,FUSIP1_10772	NA	CMPK_51727,COQ4_51117,ERLIN2_11160,FAM114A1_92689,IL1A_3552,NDUFS1_4719,SAMD13_148418,SELO_83642,XCR1_2829,ATF4_468,MPZL1_9019,NR5A2_2494	NA	NAP1L5_266812,PPA2_27068,PEX6_5190,NUDT2_318,HSPA8_3312,C14orf45_80127,SMAD3_4088,GIYD2_79008,POLR2A_5430,BCL2L1_598	NA	PRKACB_5567,CDC14A_8556,CRISP1_167,H2AFV_94239,LOC255374_255374,DUSP13_51207,TMEM16C_63982,CENTD2_116985,EIF4B_1975,MAP3K12_7786,DAD1_1603,KIAA0586_9786
ACVR2B_93	SNP_A-2287201,SNP_A-2150094,SNP_A-2301384,SNP_A-2270632,SNP_A-1972422,SNP_A-1972423		1	1	1	1	1		NA	ACSS2_55902,CAMTA1_23261,CD72_971,CLDN6_9074,KIR2DL4_3805,NCR3_259197,PDE6G_5148,POMC_5443,SLC14A1_6563,ZSCAN18_65982,PKM2_5315,WIPI2_26100,ZNF614_80110,BCR_613	NA	ANKRD13C_81573,ANKRD27_84079,BTBD1_53339,CBFB_865,CCDC9_26093,CCDC91_55297,CCNC_892,CHD1_1105,CIDEC_63924,CRLF3_51379,DENR_8562,FNTA_2339,FOXJ3_22887,HIAT1_64645,HIST1H3E_8353,LAP3_51056,LARP7_51574,LOC552891_552891,LUC7L2_51631,MOBKL3_25843,MTF2_22823,NUDT3_11165,PAK4_10298,PPP2CB_5516,SLC38A1_81539,SLC7A6OS_84138,SPOPL_339745,TRAF6_7189,ZCCHC10_54819,ZFAND5_7763,ZHX1_11244,ZNF498_221785,AK2_204…	NA	LZIC_84328,PSMA5_5686,ZNF364_27246,LY9_4063,RGS16_6004,WDR35_57539,ATAD2B_54454,FAM82A_151393,SPTBN1_6711,MRPS9_64965,PSMD1_5707,IRAK2_3656,ACAA1_30,FNDC3B_64778,STX18_53407,AGA_175,AP3B1_8546,UQCRQ_27089,XPO5_57510,DSE_29940,ENPP2_5168,VCP_7415,SPOCK2_9806,IDE_3416,PSMA1_5682,PAK1_5058,BIRC2_329,ARF3_377,PRKAG1_5571,SDSL_113675,COX6A1_1337,SEL1L_6400,SRP14_6727,NR2E3_10002,BAIAP3_8938,GOT2_2806,…	NA	ITGB1BP1_9270,STAT1_6772,ADAM18_8749,C9orf24_84688,MMP7_4316,NLRP11_204801,BTBD3_22903,CECR1_51816
ACVRL1_94	SNP_A-1871620,SNP_A-2292553,SNP_A-2267338,SNP_A-1874330,SNP_A-4285237		NA	1	1	1	1		NA	DNASE1L3_1776,GLE1_2733,HES4_57801,MAST4_375449,MDH2_4191,ZFHX3_463,C2orf28_51374,IKBKE_9641,ITGB1BP1_9270,PLEC1_5339	NA	C8orf32_55093,GPR35_2859,NUP50_10762,PRR18_285800,KCNMB2_10242,PRMT1_3276,RANBP10_57610,DNAJB6_10049,PRDM1_639	NA	IFI6_2537,IKZF1_10320,EMP2_2013,ITGA2B_3674,VAPA_9218	NA	EIF4G3_8672,DPH5_51611,POLR1A_25885,STK36_27148,EVC2_132884,JAKMIP1_152789,LPHN3_23284,PFDN6_10471,MAPK14_1432,T_6862,ZNF92_168374,STYXL1_51657,SNX15_29907,MDM1_56890,ATXN2_6311,DYNC1H1_1778,DMXL2_23312,HAGH_3029,ABCA5_23461,LAMA3_3909
ACY1_95			1	NA	NA	NA	NA		NA	NA	NA	NA	NA	NA	NA	NA
ACY3_91703	SNP_A-2096061,SNP_A-2123496		1	1	1	1	1		NA	CALCOCO1_57658,COL24A1_255631,GGT1_2678,IFT122_55764,INF2_64423,TXNDC5_81567	NA	C14orf140_79696,CCDC77_84318,EDEM1_9695,L2HGDH_79944,ZNF322A_79692,KIF23_9493,NAV2_89797,ZNF616_90317	NA	HNRPCL1_343069,RASSF5_83593,DYRK3_8444,LIPT1_51601,NEB_4703,PLCL2_23228,ADAM19_8728,MAD1L1_8379,EIF4H_7458,LAT2_7462,ZNF3_7551,STOM_2040,TNFRSF19_55504,PARP6_56965,CCL22_6367,AP1GBP1_11276,PRMT1_3276,ZNF749_388567,CST9L_128821,RBL1_5933,SH3BP1_23616	NA	ACOT7_11332,PLA2G12A_81579,AP1GBP1_11276
ACYP1_97			1	NA	NA	NA	NA		NA	NA	NA	NA	NA	NA	NA	NA
ACYP2_98	SNP_A-1963334,SNP_A-2064223,SNP_A-2278157,SNP_A-4222047,SNP_A-1946683,SNP_A-1906118,SNP_A-1846523,SNP_A-1894558,SNP_A-2141499,SNP_A-2266725,SNP_A-2128702,SNP_A-2039295,SNP_A-2068431,SNP_A-1788633,SNP_A-4222243,SNP_A-4224334,SNP_A-1963333,SNP_A-2225658,SNP_A-2231468,SNP_A-2114207,SNP_A-1946689,SNP_A-4248695,SNP_A-2236073,SNP_A-2269594,SNP_A-2254960,SNP_A-2047442,SNP_A-2026408,SNP_A-4256270,SNP_A-2…		NA	1	1	1	1		NA	C6orf114_85411,CER1_9350,CPXM1_56265,ETV7_51513,GCA_25801,KIAA1919_91749,LDOC1L_84247,LRRC16_55604,MNX1_3110,RNF125_54941,TINAGL1_64129,TXNIP_10628,UAP1_6675,USP25_29761,WDR18_57418,ZFPL1_7542,ZNF582_147948,PIGO_84720,OAS1_4938	NA	C20orf197_284756,CYP2J2_1573,DCTD_1635,FUCA1_2517,GPR132_29933,KCNN4_3783,LARS_51520,NPHP4_261734,SCYL1_57410,USP8_9101,ZDHHC21_340481,SPTBN1_6711	NA	TMEM17_200728,DUSP2_1844,CREB1_1385,WDFY1_57590,XIRP1_165904,UGT2B17_7367,DNAJC21_134218,DOM3Z_1797,TMEM63B_55362,XRCC2_7516,PXDNL_137902,C9orf98_158067,MED22_6837,SLC2A6_11182,AVPI1_60370,TCIRG1_10312,CENTD2_116985,LOC283551_283551,CINP_51550,MVP_9961,STAT3_6774,MBD1_4152,FERMT1_55612	NA	C1orf102_127700,PTPRF_5792,SAMD13_148418,VCAM1_7412,PHLDA3_23612,GCS1_7841,MRPL30_51263,ARL5A_26225,GPRIN3_285513,HIST1H3D_8351,HIST1H2AE_3012,HIST1H2AH_85235,DLL1_28514,TATDN1_83940,CDC14B_8555,SH2D3C_10044,TAF6L_10629,EI24_9538,ATP5S_27109,RAB26_25837,N-PAC_84656,C17orf81_23587,KIAA1543_57662,PLD3_23646,ADCK4_79934,PPP1R13L_10848,ZNF600_162966,C21orf33_8209,HTF9C_27037,MPST_4357,CBX7_23492
ADA_100	SNP_A-1809607,SNP_A-1944187,SNP_A-4199916,SNP_A-4296767,SNP_A-2121929,SNP_A-2116043		1	1	1	1	1		NA	ABCF3_55324,DAGLB_221955,PARS2_25973,SRCRB4D_136853,TMEM201_199953,ZNF2_7549,ZNF74_7625,DYRK2_8445,ABCF2_10061	NA	GATM_2628,KCNMB2_10242,NECAB3_63941	NA	RGS16_6004,LAD1_3898,ALS2CR8_79800,MREG_55686,SUMF1_285362,CD80_941,DCUN1D4_23142,KIAA1546_54790,EXOC3_11336,UBE2D4_51619,GAL3ST4_79690,ZCWPW1_55063,UROS_7390,NAT10_55226,PPFIBP1_8496,MAP3K12_7786,PGAM5_192111,EXDL2_55218,MT2A_4502,RANBP10_57610,PFN1_5216,TMEM107_84314,NMT1_4836,ENOSF1_55556,VAV1_7409,ZNF93_81931,DPF1_8193,MRPS12_6183,LIPE_3991,FAM3B_54097,L3MBTL2_83746	NA	B3GALT6_126792,EFHD2_79180,EIF2C3_192669,RABIF_5877,KIAA0133_9816,RBM15B_29890,PI4K2B_55300,RPL37_6167,UBE2B_7320,DDX46_9879,HSPC111_51491,GPLD1_2822,NKAPL_222698,TAP2_6891,SRF_6722,HMGN3_9324,GTF3C6_112495,TES_26136,SLC35B4_84912,BLOC1S2_282991,SLC25A45_283130,TIMM8B_26521,GTSF1_121355,TSFM_10102,DYRK2_8445,CLIP1_6249,CALM1_801,OGFOD1_55239,TSR1_55720,SPNS3_201305,C17orf45_125144,RAB34_83871,DNA…
ADAD1_132612	SNP_A-2262852,SNP_A-4238670,SNP_A-1899330,SNP_A-1905550,SNP_A-2148443		NA	1	1	1	1		NA	EIF2AK1_27102,SERGEF_26297,LAMC2_3918,TSGA10_80705,WBSCR16_81554	NA	ARID5B_84159,DCI_1632,KIAA1012_22878,MLXIP_22877,PEX6_5190,PGBD5_79605,PREX1_57580,PYCR2_29920,SETD4_54093,TYK2_7297,ELMO1_9844,FBXO3_26273,SLC43A3_29015,PDCD2_5134,IL21R_50615	NA	H6PD_9563,FKBP7_51661,C3orf31_132001,P2RY1_5028,SELS_55829,UBE2I_7329,ITGB4_3691,OPA3_80207	NA	MEGF6_1953,PGBD2_267002,SFT2D3_84826,C3orf62_375341,CDKN2AIP_55602,FZD3_7976,CCDC86_79080,SLC15A3_51296,PANX1_24145,BIN2_51411,PDE1B_5153,DDHD1_80821,ZNF213_7760,LOC283953_283953,CNTNAP1_8506,CD300LB_124599,SERPINB8_5271,PIP5K1C_23396,COL5A3_50509,FAM32A_26017,KLF2_10365,HM13_81502,SLC35C2_51006,DERL3_91319
ADAD2_161931			1	NA	NA	NA	NA		NA	NA	NA	NA	NA	NA	NA	NA
ADAL_161823	SNP_A-2246474,SNP_A-2095608		NA	1	1	1	1		NA	DUSP13_51207,NBPF3_84224,PHF21A_51317,TNFSF9_8744,ANKRD26_22852,DNM1L_10059,KBTBD3_143879,LPGAT1_9926,MGC16385_92806,PTPN6_5777,RBPJ_3516,WBSCR16_81554,TNRC6A_27327	NA	AK3L1_205,ARF4_378,C11orf57_55216,LOC387856_387856,PPP1R15B_84919,SLCO1B3_28234,SYT9_143425,VPS37A_137492,BTN2A2_10385,CHEK2_11200,DMN_23336,MED8_112950,PAX8_7849,RNPC3_55599,TIRAP_114609,TAP2_6891	NA	HAPLN1_1404,TGM5_9333,ELL3_80237,ABR_29	NA	ITPR1_3708,C9orf24_84688,PLAC1L_219990
ADAM1_8759	SNP_A-2263800,SNP_A-1947301,SNP_A-2245054,SNP_A-2164566,SNP_A-4302573		NA	1	1	1	1		NA	DPH1-OVCA2_654787,IFI27_3429,KCNJ2_3759,KDELC2_143888,SFXN2_118980,SORD_6652,SUB1_10923,AGER_177,GALT_2592,MCAT_27349,MCM7_4176,PIGF_5281,PLEKHG2_64857,RECQL_5965,SNX5_27131,SPG7_6687,ST3GAL1_6482,UNC119_9094,VPS16_64601,FBXW7_55294,KDELR3_11015,MAX_4149,SKP2_6502,TADA2L_6871	NA	ABCC10_89845,KIAA0256_9728,STAT5A_6776,ABCA12_26154,MTO1_25821,PTPN6_5777,PVRL1_5818,CAMK2D_817	NA	C1orf198_84886,LMCD1_29995,PRDM1_639,NSUN5_55695,CUX1_1523,CD27_939,ANKRD9_122416,DPP8_54878,STAT3_6774,MYL9_10398	NA	VCAM1_7412,LGALS8_3964,INPP5F_22876,BCAT1_586,CCNB1IP1_57820,PEMT_10400,RPL36_25873,LILRA4_23547
ADAM10_102	SNP_A-2149981,SNP_A-2286962,SNP_A-1853209,SNP_A-2273284,SNP_A-1811055,SNP_A-4235714,SNP_A-4235547,SNP_A-2087888,SNP_A-2049066,SNP_A-2004193,SNP_A-2211966,SNP_A-4247279,SNP_A-2249894,SNP_A-4252763,SNP_A-2212103,SNP_A-2286936,SNP_A-2286937,SNP_A-4290362		1	1	1	1	1		NA	SLC27A2_11001	NA	REEP2_51308,RSPH1_89765,ZNF83_55769,DNAJC12_56521,DZIP1_22873,PSMB8_5696,SPTBN1_6711	NA	PADI4_23569,NFYC_4802,FAM63A_55793,TPM3_7170,GPATCH2_55105,RGPD5_84220,PTPN18_26469,NDUFS1_4719,RNPEPL1_57140,GNAI2_2771,PURA_5813,AGXT2L2_85007,C8orf80_389643,FUT10_84750,MASTL_84930,TM7SF3_51768,PRICKLE1_144165,DDX23_9416,CYP11A1_1583,HS3ST4_9951,RABEP2_79874,FAM101B_359845,PER1_5187,LRRC46_90506,KLK1_3816,OSBPL2_9885,LZTR1_8216	NA	CDKN2C_1031,PIGK_10026,ADI1_55256,FAM136A_84908,PTPN4_5775,ABHD14A_25864,MLF1_4291,VARS2_57176,CAMK1D_57118,C10orf38_221061,CTBP2_1488,OR51B4_79339,TMEM121_80757,CDH8_1006,MPHOSPH6_10200,CDK10_8558,LRRC8E_80131,L3MBTL2_83746
ADAM11_4185	SNP_A-1854498,SNP_A-1813199,SNP_A-4298043,SNP_A-2113644		NA	1	1	1	1		NA	C14orf45_80127,DUSP14_11072,HCK_3055,NBL1_4681,TLN1_7094,WASF1_8936,FILIP1L_11259,HRAS_3265,PIGO_84720	NA	AEBP1_165,AMY1A_276,BNIP3L_665,C6orf52_347744,CCDC47_57003,CHST11_50515,CYP1A1_1543,FAM38B_63895,GCSH_2653,KIAA1383_54627,MATN3_4148,NHLRC3_387921,NRXN3_9369,OCLN_4950,OXCT1_5019,PNPLA7_375775,RPS15A_6210,SLC26A2_1836,SMC2_10592,UBTD2_92181,BTN2A2_10385,C9orf24_84688,RIPK5_25778	NA	C1orf115_79762,MOSC2_54996,SLC16A14_151473,FAM114A1_92689,FYN_2534,DKK4_27121,ASPH_444,CD274_29126,SPTLC1_10558,ABLIM1_3983,C14orf130_55148,GINS1_9837,CLDN14_23562	NA	POMGNT1_55624,PGBD2_267002,IL1R2_7850,FHL2_2274,IL1B_3553,PDE4D_5144,ANKRA2_57763,CD83_9308,VPS52_6293,DST_667,SESN1_27244,SRPK2_6733,ZNF322B_387328,GALNT12_79695,ODF2_4957,ZNF365_22891,SFXN2_118980,MPEG1_219972,TIRAP_114609,KLRF1_51348,PDE1B_5153,DIABLO_56616,MAX_4149,ZSCAN2_54993,C16orf5_29965,ZNF668_79759,RPL17_6139,SERPINB8_5271,APC2_10297,SPPL2B_56928,ZNF77_58492,CTXN1_404217,MED26_9441,LSR_…
ADAM12_8038	SNP_A-4197244,SNP_A-1948140,SNP_A-2198481,SNP_A-4214581,SNP_A-4214582,SNP_A-4202863,SNP_A-2221436,SNP_A-4200192,SNP_A-2078130,SNP_A-2104797,SNP_A-1881461,SNP_A-1919492,SNP_A-4201834,SNP_A-2230688,SNP_A-2249580,SNP_A-2182186,SNP_A-4214583,SNP_A-2035188,SNP_A-1835331,SNP_A-2204928,SNP_A-2006504,SNP_A-4206658,SNP_A-2006493,SNP_A-2084235,SNP_A-4226540,SNP_A-2023138,SNP_A-2069955,SNP_A-2115242,SNP_A-2…		NA	1	1	1	1		NA	KLK1_3816,KCNMB3_27094	NA	APPL1_26060,C9orf97_158427,CHODL_140578,IRF6_3664,C3orf31_132001,GIT2_9815,RAB23_51715,SLC43A3_29015	NA	SORT1_6272,ANKRD57_65124,GRB14_2888,RUFY4_285180,RFTN1_23180,RBM5_10181,TXK_7294,UBTD2_92181,ANKIB1_54467,PILRB_29990,PPAPDC2_403313,WDR85_92715,TTC17_55761,HRASLS2_54979,MUS81_80198,CIP29_84324,STON2_85439,ERCC4_2072,BECN1_8678,RPL18A_6142,STK4_6789,RWDD2B_10069,TNRC6B_23112,CHKB_1120	NA	C10orf32_119032,C11orf77_283254
ADAM15_8751			1	NA	NA	NA	NA		NA	NA	NA	NA	NA	NA	NA	NA
ADAM17_6868	SNP_A-1962063,SNP_A-2165763,SNP_A-2037958,SNP_A-1935335,SNP_A-1962064,SNP_A-2132302,SNP_A-2136686,SNP_A-1854086,SNP_A-4296685,SNP_A-1962060		NA	1	1	1	1		NA	BATF_10538,FCGR2C_9103,HDHD2_84064,HOXB2_3212,MLSTD1_55711,P2RX1_5023,P2RY5_10161,SCARF1_8578,THSD4_79875,WFDC12_128488,ZNF334_55713,ZNF385A_25946,AES_166,ITGB1BP1_9270,PI4KAP2_375133,PTPN22_26191,STAT1_6772	NA	ANXA1_301,C15orf42_90381,FTCD_10841,GLT1D1_144423,KIAA0408_9729,KIAA1217_56243,N6AMT2_221143,PXT1_222659,RHBDL1_9028,SHROOM1_134549,ST8SIA1_6489,PPFIBP1_8496,RBM33_155435,RGPD5_84220,ARHGEF7_8874	NA	CDC2L1_984,CCDC21_64793,TRAPPC3_27095,RIMS3_9783,PRDX1_5052,CC2D1B_200014,CDC7_8317,SARS_6301,C1orf88_128344,NOTCH2_4853,KRTCAP2_200185,APOA1BP_128240,PRDX6_9588,RABGAP1L_9910,OBSCN_84033,RNASEH1_246243,TTC32_130502,PSMD14_10213,DNPEP_23549,NCL_4691,EDEM1_9695,MAP4_4134,IHPK1_9807,ARMET_7873,PSMD6_9861,GAP43_2596,SEC61A1_29927,RPN1_6184,ASTE1_28990,TBL1XR1_79718,SLC30A9_10463,COX18_285521,CXCL1_2…	NA	IL10_3586,C1orf115_79762,KCNMB2_10242,FRMPD2_143162,C20orf174_128611,PLXNB2_23654
ADAM18_8749	SNP_A-2108342,SNP_A-1958443,SNP_A-2067014,SNP_A-4222736,SNP_A-2030096,SNP_A-2154391,SNP_A-2214571,SNP_A-1858346,SNP_A-2013358,SNP_A-1846382,SNP_A-2189110,SNP_A-1814400,SNP_A-2069258,SNP_A-4297927,SNP_A-1895724		1	1	1	1	1		NA	HSDL2_84263,MERTK_10461,TMEM180_79847,VKORC1_79001	NA	ADSSL1_122622,AGXT2L2_85007,ALOX5_240,IL2RA_3559,KIAA1530_57654,KIAA1754L_150771,MED7_9443,METTL2A_339175,PKHD1L1_93035,RG9MTD3_158234,TOB1_10140,TTLL1_25809,PFN2_5217	NA	NDUFS5_4725,SPTBN1_6711,FBXW7_55294,TXNDC5_81567,GRINA_2907,MGRN1_23295,FBXO31_79791,CDT1_81620,BCL3_602	NA	UQCRH_7388,HLTF_6596,CCDC98_84142,ZKSCAN1_7586,DKK4_27121,GSTP1_2950,GDPD5_81544,DSCAML1_57453,VWF_7450,PAH_5053,C17orf58_284018,TSEN34_79042,SIRPG_55423
ADAM19_8728	SNP_A-1852116,SNP_A-1919454,SNP_A-2295105,SNP_A-2093000,SNP_A-4225263,SNP_A-4257884,SNP_A-2109172,SNP_A-4259085,SNP_A-2095262,SNP_A-2109451,SNP_A-4290943,SNP_A-1811718,SNP_A-2011377,SNP_A-2071435,SNP_A-1920171,SNP_A-2157514,SNP_A-4304323,SNP_A-1869133,SNP_A-1824203,SNP_A-2046459,SNP_A-1822879,SNP_A-2181272,SNP_A-2237277,SNP_A-2236593,SNP_A-2292720,SNP_A-4249724,SNP_A-2184942		1	1	1	1	1		NA	SNF1LK_150094,SYNE2_23224	NA	IGLL1_3543,ARSB_411,MAT2B_27430,ST7_7982	1	SSU72_29101,IIP45_60672,TAF12_6883,MRPS15_64960,EIF2B3_8891,NRD1_4898,OMA1_115209,APOA1BP_128240,C1orf112_55732,C1orf142_116841,DYNC2LI1_51626,MRPS5_64969,KIAA1715_80856,PPARG_5468,NGLY1_55768,XIRP1_165904,EVC_2121,FAM13A1_10144,MARVELD2_153562,TNFAIP8_25816,HIST1H3I_8354,KLHDC3_116138,C7orf50_84310,C7orf27_221927,PMS2_5395,GHRHR_2692,DTX2_113878,PPP1R3B_79660,MOBKL2B_79817,CCBL1_883,RXRA_6256,NO…	NA	OXNAD1_92106,C3orf17_25871,TOR2A_27433,VPS53_55275,JUP_3728,TMPRSS3_64699
ADAM2_2515	SNP_A-4239852,SNP_A-1832879,SNP_A-2271387,SNP_A-2045830,SNP_A-4203851,SNP_A-2036008		NA	1	1	1	1		NA	BAT4_7918,C1orf38_9473,C3orf54_389119,DVL2_1856,ENPP6_133121,FAM134A_79137,FAM82A_151393,GLYCTK_132158,LYL1_4066,MEGF6_1953,NRIP1_8204,PDIA6_10130,PHF19_26147,PPM1J_333926,ROBO1_6091,SYVN1_84447,TCF4_6925,ZNF607_84775,ZSCAN22_342945,CABP1_9478,CDC25C_995,LBR_3930,PI4KAP2_375133,RAD51_5888,VPS52_6293,IL1R2_7850,FBXO11_80204	NA	ANGPTL2_23452,BAP1_8314,FAM43A_131583,GALNT4_8693,HEXIM1_10614,CDC25C_995,PPA2_27068	NA	TMEM51_55092,C1orf198_84886,GUCY1A3_2982,GUCY1B3_2983,ODF2_4957,GAS2_2620,PLEKHB1_58473,RAB38_23682,HEBP1_50865,RHOF_54509,SEMA7A_8482,MGRN1_23295,CD79B_974	NA	PBXIP1_57326,INPP4A_3631,CBX3_11335,H2AFV_94239,MLL5_55904,IRF5_3663,ADK_132,PAH_5053,WARS_7453,CSPG4_1464,MVP_9961,RANBP3_8498,ZNF160_90338,CDK5RAP1_51654,SERINC3_10955
ADAM20_8748	SNP_A-2284109		NA	1	1	1	1		NA	DPPA2_151871,LOC284422_284422,ARL6IP4_51329,TMCC1_23023	NA	DPH1-OVCA2_654787,PIH1D2_120379,EBAG9_9166,GIYD2_79008,NOL6_65083,PTGFRN_5738,SLC22A18_5002,SLC30A5_64924	NA	SAMD11_148398,PEX19_5824,TANK_10010,RANBP10_57610,CRK_1398,ATP1B2_482,RAD51C_5889,DTNA_1837,COMP_1311,ERCC1_2067,SNRPD2_6633,IRF2BP1_26145	NA	NR5A2_2494,ARHGEF4_50649,DAAM2_23500,TIRAP_114609,TRIM9_114088,PPM1A_5494
ADAM22_53616	SNP_A-2231608,SNP_A-1958267,SNP_A-1948789,SNP_A-2145063,SNP_A-1789277,SNP_A-4237839,SNP_A-1932808,SNP_A-1990467,SNP_A-1890233,SNP_A-1955518,SNP_A-1833754,SNP_A-1990469,SNP_A-4247445,SNP_A-4255660,SNP_A-4272986,SNP_A-2272541,SNP_A-4281004,SNP_A-1990468,SNP_A-2047782,SNP_A-1938772,SNP_A-1990470		1	1	1	1	1		NA	ADCY9_115	NA	LEF1_51176,LMO4_8543,OCEL1_79629,DPP8_54878,ZNF600_162966	NA	PM20D2_135293,NT5DC1_221294,CTSD_1509,TMED6_146456,ACSF3_197322,DAZAP1_26528,PGLYRP2_114770,CECR1_51816,DEPDC5_9681	NA	ZNF326_284695,PIAS3_10401,ARF1_375,MRPL55_128308,RAD17_5884,PM20D2_135293,MRPS24_64951,TMUB1_83590,ECHDC3_79746,SPTY2D1_144108,DNAJC4_3338,GAPDH_2597,CENPJ_55835,SNRPN_6638,SNURF_8926,NME3_4832,TMEM93_83460,DHPS_1725,ILVBL_10994,COPE_11316,ADCK4_79934,NR1H2_7376,ZMYND8_23613,PDXK_8566
ADAM23_8745	SNP_A-1823071,SNP_A-4196887,SNP_A-1951577,SNP_A-1966604,SNP_A-1966606,SNP_A-2078241,SNP_A-2111331,SNP_A-4228649,SNP_A-2258031,SNP_A-2265153,SNP_A-2284350,SNP_A-1896024,SNP_A-2234756,SNP_A-1953109,SNP_A-2235278,SNP_A-2295106,SNP_A-4201566,SNP_A-4225284,SNP_A-2079005,SNP_A-2121775,SNP_A-4275818,SNP_A-2114292,SNP_A-4261342,SNP_A-2296091,SNP_A-2128336,SNP_A-2066804,SNP_A-2300290		1	1	1	1	1		NA	PH-4_54681,FUT4_2526,MAB21L1_4081,MAP4K2_5871	NA	IRF2_3660,NT5M_56953,ZFP57_346171,RPL34_6164	NA	ARHGEF19_128272,DCBLD2_131566,SLC12A8_84561,RAB11FIP1_80223,CTBP2_1488,CD9_928,KRT18_3875,UACA_55075,RAB37_326624,SLC25A17_10478	NA	JUN_3725,LRRC31_79782,PPA2_27068,PAPSS1_9061,GNG11_2791,SGCE_8910,ZFPM2_23414,C14orf178_283579
ADAM28_10863	SNP_A-1935942,SNP_A-2194785,SNP_A-4226280,SNP_A-1814892,SNP_A-2306179,SNP_A-2116942,SNP_A-2256138,SNP_A-4200598,SNP_A-1858868,SNP_A-2192180,SNP_A-4292181		NA	1	1	1	1		NA	ABCA6_23460,APP_351,BCDO2_83875,BMP2_650,C10orf38_221061,C2orf44_80304,C3orf23_285343,C6orf223_221416,CCL28_56477,CCNYL1_151195,COMMD4_54939,DKK4_27121,DLG5_9231,DLG7_9787,DNAJB11_51726,EFCAB2_84288,FMNL2_114793,GAS2L1_10634,HMGA2_8091,HSD17B12_51144,HTR7_3363,LIME1_54923,LMO3_55885,LOC124220_124220,NRIP1_8204,NRSN2_80023,NSUN4_387338,OR51B4_79339,PACSIN2_11252,PELI2_57161,PKD2_5311,PLCB4_5332,PL…	NA	AGTPBP1_23287,BBC3_27113,CCND1_595,CD274_29126,DUSP1_1843,EPS15L1_58513,F12_2161,HELB_92797,IL1R1_3554,KLF6_1316,PLD1_5337,PRR7_80758,BCL2_596,CLDN14_23562,NOVA1_4857,SNX14_57231,SRPK2_6733,SEC22C_9117,TADA2L_6871	NA	LAMC2_3918,EML4_27436,CHPF_79586,XPC_7508,SEC31A_22872,SMAD5_4090,CYFIP2_26999,RNF8_9025,NFYA_4800,RP9_6100,WHSC1L1_54904,CDC2_983,GALNTL4_374378,TUT1_64852,UPF3A_65110,CDCA4_55038,UNC119_9094,RDM1_201299,SCRN2_90507,SULF2_55959	NA	RERE_473,AHDC1_27245,NUCKS1_64710,RASSF5_83593,ARID4B_51742,SOCS5_9655,LASS6_253782,STAP1_26228,IL6ST_3572,HIST1H4C_8364,ANKS1A_23294,LEPROTL1_23484,MED30_90390,PIP5K1B_8395,LZTS2_84445,CUZD1_50624,FKBP2_2286,MRE11A_4361,ESAM_90952,ITPR2_3709,HNRNPA1_3178,NUP37_79023,RFC5_5985,KTN1_3895,IL12RB1_3594
ADAM29_11086	SNP_A-2226016,SNP_A-2112379,SNP_A-1876895,SNP_A-2062175,SNP_A-1979988,SNP_A-2044871,SNP_A-2151808,SNP_A-1828113,SNP_A-1898221,SNP_A-1931255,SNP_A-4279040,SNP_A-2182493,SNP_A-1865465		NA	1	1	1	1		NA	ANXA8L2_244,CDIPT_10423,FLJ40504_284085,MYO9A_4649,SYT7_9066,UHMK1_127933,VGLL2_245806,ZNF532_55205,CDK2_1017,GPLD1_2822,NUDT6_11162,RPS6KA5_9252,YWHAZ_7534,ZNF3_7551,PDE7A_5150	NA	ANKRD50_57182,GBGT1_26301,KIAA1530_57654,METTL1_4234,NCOA2_10499,RNMTL1_55178,TMEM150_129303,TMEM5_10329,DEGS1_8560	NA	MRTO4_51154,RPA2_6118,ATPIF1_93974,C1orf216_127703,SF3A3_10946,ZZZ3_26009,SASS6_163786,TMEM77_128338,TTF2_8458,SNRPE_6635,LBR_3930,PUM2_23369,GTF3C2_2976,TMEM17_200728,LIPT1_51601,CLASP1_23332,SMPD4_55627,GALNT3_2591,SP3_6670,SUMO1_7341,BARD1_580,LRIG1_26018,ZBTB11_27107,ZXDC_79364,HLTF_6596,TBC1D14_57533,ZFR_51663,DNAJC21_134218,COX7C_1350,RNUXA_51808,IL13_3596,C5orf5_51306,PPARGC1B_133522,LY86_…	NA	NOTCH2_4853,ATG16L1_55054,RAB24_53917,FOXO3_2309,FBXL6_26233,PIK3AP1_118788,C10orf76_79591,EHD1_10938,GNS_2799,KIF23_9493,MBTPS1_8720,IRF8_3394,C17orf65_339201,SCPEP1_59342
ADAM30_11085	SNP_A-2216996		NA	1	1	1	1		NA	AQP9_366,BAMBI_25805,C1orf218_54530,C8orf47_203111,COLEC12_81035,DEPDC7_91614,DSG2_1829,EIF2C4_192670,FOXA3_3171,GOLT1A_127845,LIN7A_8825,MLSTD1_55711,MMP7_4316,PDGFD_80310,RGS6_9628,SERINC2_347735,SIGLEC8_27181,SIX3_6496,SLC2A13_114134,ST3GAL6_10402,TBX15_6913,TRAK1_22906,ZNF205_7755,NARF_26502,PRELID2_153768,RANBP10_57610,RFC5_5985,SMARCA2_6595,B3GALNT1_8706,SIRT5_23408	NA	AQP11_282679,COX11_1353,GPR180_160897,IMMP2L_83943,LOC63920_63920,ZC3H10_84872,ZNF285A_26974,RAB23_51715,RLN2_6019,TARDBP_23435,ZNF274_10782,TRIM5_85363	NA	PSME4_23198,LIPT1_51601,HIST1H1E_3008,HIST1H1D_3007,FGL2_10875,TM2D2_83877,PTPDC1_138639,PTCH1_5727,C9orf58_83543,CACNB2_783,ST8SIA1_6489,COMMD6_170622,PPM1A_5494,CRYM_1428,WWOX_51741,CDK5R1_8851,AMZ2_51321,FAM38B_63895,ELP2_55250,CYB5A_1528,C3_718,UBE2V1_7335,BCAS1_8537	NA	NA
ADAM32_203102	SNP_A-1948700,SNP_A-1859850,SNP_A-2034375,SNP_A-1829678,SNP_A-4201951,SNP_A-2226861,SNP_A-1795351,SNP_A-2226563,SNP_A-4235750,SNP_A-1805587,SNP_A-1905705,SNP_A-2148650,SNP_A-2024338,SNP_A-2196054		NA	1	1	1	1		NA	HLA-G_3135,ARL6IP5_10550,AXUD1_64651,CAP1_10487,CG018_90634,CMKLR1_1240,DDB1_1642,FN1_2335,HMX3_340784,LEPREL1_55214,MAP3K7IP2_23118,NDRG3_57446,P2RX5_5026,PHLPP_23239,PROCA1_147011,SAV1_60485,SERPINB2_5055,SETBP1_26040,SH3BGRL3_83442,TAX1BP3_30851,TLN1_7094,TRAK1_22906,WASF1_8936,DTNBP1_84062,NFIC_4782,NSUN5_55695,RAB5C_5878,RPL13_6137,RPL36_25873,RTN4_57142,TGIF1_7050,WDR1_9948,NIN_51199	NA	CATSPERB_79820,CENPO_79172,CYP2R1_120227,GFOD1_54438,HIST1H2AL_8332,INSR_3643,IWS1_55677,LYPLAL1_127018,MANEA_79694,MKI67_4288,ARL5A_26225,CDKN1A_1026,SKP2_6502	NA	KCNC4_3749,EFNA4_1945,C1orf198_84886,ZNF496_84838,MAPRE3_22924,KCNMB2_10242,FAM92A1_137392,RNF183_138065,SMARCD1_6602,GSG2_83903,SREBF1_6720,CCT6B_10693,STAT3_6774,CD79B_974,PTPRM_5797,GADD45GIP1_90480,C20orf112_140688,Rgr_266747	NA	UBR4_23352,CAPZB_832,AHDC1_27245,NASP_4678,GBP2_2634,BAT2D1_23215,RGPD5_84220,STAT1_6772,PPIL3_53938,C3orf33_285315,ZMAT3_64393,PURA_5813,ADRB2_154,UIMC1_51720,EDN1_1906,DFNA5_1687,GTF2IRD2_84163,TACC1_6867,NOL6_65083,SPTAN1_6709,SFXN2_118980,TAGLN_6876,RND1_27289,RNF41_10193,ZDHHC17_23390,ORAI1_84876,CHFR_55743,WDR21A_26094,KLC1_3831,PHLPPL_23035,FBXO31_79791,TIMP2_7077,ZNF324_25799,FKBP1A_2280,…
ADAM33_80332	SNP_A-1903003,SNP_A-2266751		NA	1	1	1	1		NA	ANXA8L2_244,BFSP2_8419,BZRAP1_9256,C10orf91_170393,CNN3_1266,CSF3R_1441,CXCR7_57007,IL4R_3566,JARID2_3720,KCNMB1_3779,MPEG1_219972,RASA4_10156,REXO2_25996,RHPN1_114822,ZBED3_84327,CECR1_51816,LAT2_7462,MGRN1_23295,PFAAP5_10443,KIAA1429_25962	NA	ATP5C1_509,ATP6V1A_523,AURKAIP1_54998,BANF1_8815,BRP44_25874,C14orf100_51528,C18orf22_79863,C19orf28_126321,CCDC124_115098,CCNH_902,CDC2L1_984,CLIC1_1192,CLN3_1201,COPS6_10980,CORO1A_11151,DGKI_9162,DIS3L2_129563,E2F4_1874,FTH1_2495,GLYCTK_132158,LSM7_51690,MED24_9862,MPHOSPH1_9585,MPP5_64398,MYBL2_4605,NCL_4691,NDUFB8_4714,NUDCD2_134492,OCIAD2_132299,POLA2_23649,POP1_10940,PSMB1_5689,PSMB2_5690,…	NA	CABC1_56997,KCTD6_200845,HLTF_6596,PABPC1_26986,ZNF438_220929,ACRBP_84519,SLC12A6_9990,TRAP1_10131,DCXR_51181,DTNA_1837,SNRPD2_6633	NA	ZFYVE9_9372,TCIRG1_10312,C11orf54_28970,NCAPD3_23310
ADAM5P_255926	SNP_A-1794737,SNP_A-2105542,SNP_A-2148414,SNP_A-1949161		NA	1	1	1	1		NA	ARRDC4_91947,CLIP4_79745,CRYGS_1427,GFPT2_9945,GIMAP7_168537,HMX3_340784,IQCG_84223,JMJD3_23135,KIAA0415_9907,KIAA1539_80256,MFSD7_84179,MST1_4485,MXD4_10608,P2RY11_5032,PIGL_9487,PRKRIP1_79706,PSMA8_143471,VWA1_64856,WDR26_80232,ZSWIM1_90204,CCNT2_905,CMTM7_112616,CROP_51747,MAPK8IP3_23162,MRPS21_54460,NARF_26502,PLEC1_5339,PTPN6_5777,YWHAZ_7534,EIF5_1983,H2AFY_9555,INPP5F_22876	NA	IGFBP4_3487,LEPROTL1_23484,NFKBIA_4792,PNMA1_9240,PTK7_5754,SLC2A4_6517,XPNPEP1_7511,HELZ_9931,NNT_23530	NA	DUSP10_11221,LRRFIP2_9209,DPPA2_151871,WTAP_9589,ZKSCAN1_7586,MCM7_4176,ARF5_381,RBM33_155435,GRINA_2907,ISLR2_57611,EIF3C_8663,MVD_4597,NR1H2_7376,C21orf91_54149,RAC2_5880	NA	C1orf2_10712,F2R_2149,WRNIP1_56897,PRDM12_59335,UBQLNL_143630,H2AFJ_55766,SMURF2_64750,ZNF420_147923
ADAM7_8756	SNP_A-4222297,SNP_A-4225817,SNP_A-2090729,SNP_A-1924618,SNP_A-1924733,SNP_A-2075502,SNP_A-4243211,SNP_A-4298278,SNP_A-2013292,SNP_A-4276755,SNP_A-2074296		NA	1	1	1	1		NA	C11orf74_119710,NR2F2_7026,NFATC1_4772	NA	ACBD4_79777,C6orf134_79969,LHX3_8022,MYL5_4636,PMM1_5372,FBXO32_114907,KCNMB2_10242,RPL36_25873	NA	C1orf93_127281,CDC42_998,FDPS_2224,ZBTB20_26137,FLJ23049_79740,SGCB_6443,RUFY3_22902,GPM6A_2823,NT5DC1_221294,CLDN12_9069,C9orf72_203228,KLF9_687,ZNF189_7743,SDCCAG3_10807,SIRT3_23410,CD27_939,LOC283398_283398,PGAM5_192111,DHRS4L2_317749,SMG1_23049,RBBP6_5930,C17orf68_80169,BRWD1_54014,ZNF70_7621	NA	PUSL1_126789,PHF13_148479,CTNNBIP1_56998,PRDM2_7799,C1orf166_79594,C1orf160_84065,YTHDF2_51441,KHDRBS1_10657,SFPQ_6421,MTF1_4520,ZNF642_339559,ZNF684_127396,FOXJ3_22887,SLC2A1_6513,TOE1_114034,IPP_3652,KTI12_112970,ECHDC2_55268,CPT2_1376,DNTTIP2_30836,RBM15_64783,DDX20_11218,PTPN22_26191,NRAS_4893,PIP5K1A_8394,PI4KB_5298,PMF1_11243,C1orf25_81627,RGS2_5997,ELK4_2005,FAIM3_9214,SLC30A1_7779,C1orf55…
ADAM8_101	SNP_A-4269051,SNP_A-2006798		1	1	1	1	1		NA	OR2A12_346525,IREB2_3658,RAD51_5888,TRIM69_140691	NA	CENTB2_23527,MAST4_375449,SERPING1_710,ZKSCAN5_23660,ZNF605_90462,BTN2A2_10385,GSN_2934,INF2_64423,PAX8_7849,SPG7_6687,VHL_7428,ZNF3_7551,ZNF302_55900,ABCA5_23461,TBRG4_9238	NA	DFFB_1677,UBE4B_10277,DMAP1_55929,LOC391356_391356,SNX17_9784,LIPT1_51601,LYG1_129530,PAX8_7849,ARHGEF4_50649,SUMF1_285362,TRAK1_22906,CCDC66_285331,HSPBAP1_79663,SERPINI1_5274,TBL1XR1_79718,TXK_7294,UGT2B17_7367,UGT2B11_10720,CBR4_84869,ITGA1_3672,ADAMTS6_11174,OCLN_4950,VCAN_1462,CCDC112_153733,LMAN2_10960,WRNIP1_56897,PBX2_5089,CNR1_1268,HBS1L_10767,C7orf27_221927,CROT_54677,TERF1_7013,GLI4_27…	NA	COL16A1_1307,KCNC4_3749,SCAMP3_10067,RBMS3_27303,TSLP_85480,ANKRD43_134548,NRN1_51299,PLAU_5328,DKK3_27122,NAV2_89797,SMARCD1_6602,FLJ40504_284085,TADA2L_6871,ICOSLG_23308
ADAM9_8754	SNP_A-2291628,SNP_A-1838382,SNP_A-1918662,SNP_A-1858119,SNP_A-2063027,SNP_A-2013354,SNP_A-2183218		1	1	1	1	1		NA	CALR_811,FLNB_2317,NEDD4L_23327,NOTCH4_4855,SUFU_51684,GALT_2592,C17orf81_23587	NA	SMN2_6607,ACOT11_26027,HPS1_3257,TM2D2_83877,UBQLN1_29979,RNF19A_25897	NA	PGD_5226,AOF2_23028,RPA2_6118,PRDX1_5052,NASP_4678,OSBPL9_114883,TXNDC12_51060,ITGB3BP_23421,VANGL1_81839,PPIAL4_164022,PRUNE_58497,S100A10_6281,RAB13_5872,EFNA4_1945,PIGC_5279,SNRPE_6635,IKBKE_9641,IARS2_55699,ARID4B_51742,GGPS1_9453,ADSS_159,ROCK2_9475,PUM2_23369,GTF3C2_2976,LRPPRC_10128,SLC1A4_6509,SNRPG_6637,WDR33_55339,ARL5A_26225,ZNF804A_91752,HIBCH_26275,SUMO1_7341,ACSL3_2181,HJURP_55355,T…	NA	GLUL_2752,IKBKE_9641,CYP1B1_1545,ZAK_51776,HECW2_57520,COL4A4_1286,COL4A3_1285,GRAMD1C_54762,FLJ16686_401124,TRIM61_391712,MGC42105_167359,NEDD9_4739,IKZF1_10320,RHPN1_114822,ABTB2_25841,KRT18_3875,RFC5_5985,TNFRSF19_55504,PFAAP5_10443,GPC5_2262,CHURC1_91612,BCL2L10_10017,SLC12A3_6559,TK2_7084,CKLF_51192,ZBTB4_57659,CCT6B_10693,PECAM1_5175,TIMP2_7077,ECH1_1891,MKKS_8195,NECAB3_63941
ADAMDEC1_27299	SNP_A-1805238,SNP_A-2172244		1	1	1	1	1		NA	TRIM14_9830,RNF19A_25897	NA	OR4L1_122742,SLC25A24_29957,TIRAP_114609,WDR20_91833,BRD4_23476	NA	EIF2C3_192669,AGL_178,TMEM163_81615,TADA3L_10474,FLJ23049_79740,RBM47_54502,GPM6A_2823,NIPBL_25836,TMEM161B_153396,NFYA_4800,C6orf150_115004,KLF9_687,ZNF189_7743,SLC22A18_5002,PRDX5_25824,CD27_939,SMG1_23049,TRADD_8717,SPG7_6687,ABR_29,PLD2_5338,C17orf68_80169	NA	PRDM2_7799,ECHDC2_55268,SLC30A1_7779,C1orf55_163859,ZNF621_285268,ZNF502_91392,C3orf62_375341,ACPL2_92370,CCDC96_257236,ARSB_411,CD83_9308,ZBTB24_9841,HBS1L_10767,CYCS_54205,TBRG4_9238,LAT2_7462,INSIG1_3638,ZNF16_7564,NEK6_10783,PGBD3_267004,PLAU_5328,CNIH2_254263,RCOR1_23186,POLG_5428,LUC7L_55692,TNFRSF12A_51330,CIITA_4261,RILP_83547,C17orf81_23587,FLJ35773_162387,NUFIP2_57532,CCDC49_54883,VAPA_…
ADAMTS12_81792	SNP_A-1981184,SNP_A-4224212,SNP_A-4228071,SNP_A-2116930,SNP_A-2149823,SNP_A-1860423,SNP_A-4224682,SNP_A-1855867,SNP_A-4240252,SNP_A-1798554,SNP_A-4217922,SNP_A-1824142,SNP_A-2107336,SNP_A-2217270,SNP_A-2010802,SNP_A-2127213,SNP_A-2122858,SNP_A-2296804,SNP_A-2052162,SNP_A-2058283,SNP_A-2072165,SNP_A-1799891,SNP_A-2299127,SNP_A-2299553,SNP_A-4230728,SNP_A-2190992,SNP_A-1981187,SNP_A-2218062,SNP_A-1…		NA	1	1	1	1		NA	AKAP3_10566,DAZAP2_9802,PRKAA1_5562,SC4MOL_6307	NA	ADPRH_141,ALCAM_214,AMPD2_271,BPNT1_10380,C14orf129_51527,C1orf109_54955,C1orf80_64853,CCAR1_55749,CDK8_1024,CLSPN_63967,FCF1_51077,FLJ11171_55783,FLJ13611_80006,GFM2_84340,HIP1_3092,HK2_3099,HOXB8_3218,IPO7_10527,KPNB1_3837,LOC113230_113230,LOC120376_120376,MUM1_84939,NDUFS1_4719,NEK9_91754,NLN_57486,PGM2_55276,PIK3R3_8503,POLR1B_84172,PPP1R13B_23368,PROSC_11212,PTPLAD1_51495,PUS7_54517,QSOX1_57…	NA	C2orf48_348738,NAG_51594,HIST1H4F_8361,CENTD2_116985,ETV6_2120,ERCC5_2073	NA	OR10R2_343406,MPZ_4359,CRYGA_1418,IQCF1_132141,BMP2K_55589,SERF1B_728492,PITX1_5307,MICALL2_79778,CSMD3_114788,KIF24_347240,C9orf24_84688,PAPPA_5069,INPP5F_22876,ASCL2_430,WSCD2_9671,INF2_64423,ABCC11_85320,KIAA1576_57687,FBXL20_84961,NPHS1_4868,TSSK2_23617
ADAMTS13_11093	SNP_A-2193694,SNP_A-4242716,SNP_A-2086767,SNP_A-1883406		NA	1	1	1	1		NA	CYBRD1_79901,EFCAB2_84288,DMN_23336,MAPK1_5594	NA	AGXT2L2_85007,C3orf52_79669,CDKN2D_1032,IGFL2_147920,MS4A4A_51338,SCEL_8796,SLC23A1_9963,ADK_132,IL21R_50615	NA	GSTM1_2944,KRTCAP2_200185,IL1R2_7850,EEF1B2_1933,NSUN3_63899,EAF2_55840,MAPK13_5603,HSP90B1_7184,NRG4_145957,HSPC171_29100,C18orf45_85019,ZNF607_84775,DOPEY2_9980	NA	CDC14A_8556,NFYA_4800,PVRL1_5818,APLP2_334,CCNDBP1_23582,PARP6_56965,RTEL1_51750,MTMR3_8897
ADAMTS14_140766	SNP_A-2204966,SNP_A-1787835,SNP_A-2090474,SNP_A-1847632,SNP_A-2245632,SNP_A-2206405,SNP_A-2115540,SNP_A-1869560,SNP_A-1819580,SNP_A-1875871,SNP_A-1916783,SNP_A-2102531,SNP_A-4195281,SNP_A-2072581,SNP_A-2254448,SNP_A-1877876,SNP_A-2308838,SNP_A-2183474,SNP_A-2254426,SNP_A-1924433,SNP_A-4303353,SNP_A-1872280,SNP_A-1895253,SNP_A-2141125,SNP_A-2247129,SNP_A-2222639,SNP_A-2103984,SNP_A-4277204,SNP_A-4…		NA	1	1	1	1		NA	MAPKAPK2_9261	NA	BCL7A_605,NUDT8_254552,PTAFR_5724,TSPAN5_10098,AES_166	NA	NA	NA	MATN1_4146,RPS6KC1_26750,PMS1_5378,CIDEC_63924,C3orf19_51244,XYLB_9942,C3orf17_25871,UCHL1_7345,SEC31A_22872,FBXO38_81545,CLN5_1203,CHRNB1_1140,RPL26_6154,SGTA_6449,ZNF155_7711,LSM14B_149986
ADAMTS15_170689	SNP_A-1820803,SNP_A-4207053,SNP_A-4250124		NA	1	1	1	1		NA	CLEC4A_50856,NLRP2_55655	NA	PLCG1_5335,HIST1H2BD_3017,PTPN6_5777	NA	GLTPD1_80772,KLHL21_9903,PIK3CD_5293,CASZ1_54897,UBIAD1_29914,EFHD2_79180,SPEN_23013,FBXO42_54455,KIAA0090_23065,TCEB3_6924,RUNX3_864,C1orf135_79000,DHDDS_79947,GPATCH3_63906,PTP4A2_8073,TRAPPC3_27095,C1orf122_127687,ZMPSTE24_10269,DPH2_1802,MSH4_4438,C1orf181_54680,CCBL2_56267,DR1_1810,SARS_6301,DDX20_11218,PLEKHO1_51177,UBE2Q1_55585,SLC25A44_9673,PRCC_5546,UFC1_51506,DUSP12_11266,ATF6_22926,TMC…	NA	ALDH4A1_8659,KRCC1_51315,RGPD5_84220,C3orf58_205428,B3GALNT1_8706,ST8SIA4_7903,EGR3_1960,EBAG9_9166,FAM24B_196792,KNDC1_85442,EFEMP2_30008,SLC17A8_246213,GPRC5B_51704,SPPL2B_56928,PKIG_11142,PRDM15_63977,EMID1_129080
ADAMTS16_170690	SNP_A-1881824,SNP_A-1830408,SNP_A-4218553,SNP_A-4210797,SNP_A-4210796,SNP_A-1980420,SNP_A-1980425,SNP_A-2147750,SNP_A-2140280,SNP_A-1828034,SNP_A-1909551,SNP_A-1956809,SNP_A-2120725,SNP_A-2299449,SNP_A-1980429,SNP_A-2025288,SNP_A-1901781,SNP_A-1874176,SNP_A-1892925,SNP_A-1821713,SNP_A-4205786,SNP_A-2245105,SNP_A-1980423,SNP_A-4201558,SNP_A-4193354,SNP_A-2010614,SNP_A-2095106,SNP_A-1844841,SNP_A-1…		NA	1	1	1	1		NA	ACP5_54,DNMT3B_1789,GALNTL4_374378,SH2D5_400745,SNURF_8926,ABL1_25,PVRL1_5818	NA	C17orf53_78995,C1orf52_148423,HIST1H2BF_8343,HIST1H2BM_8342,HIST1H3C_8352,HIST1H3G_8355,HIST3H2BB_128312,KBTBD2_25948,KLF1_10661,PGBD2_267002,EIF5_1983	NA	SORCS3_22986,ALDH3B2_222,TSC22D1_8848,LRRC49_54839	NA	LRRC8B_23507,TLR10_81793,LOC340156_340156,JRK_8629,C5_727,ABI1_10006,CCDC82_79780,OAS1_4938,P76_196463,ZNF232_7775,KCNJ16_3773,CRYZL1_9946,TMPRSS3_64699,YPEL1_29799
ADAMTS17_170691	SNP_A-4201444,SNP_A-2004450,SNP_A-2004451,SNP_A-4221392,SNP_A-2143401,SNP_A-4233778,SNP_A-2310551,SNP_A-2280643,SNP_A-2078205,SNP_A-1814170,SNP_A-1913665,SNP_A-4205413,SNP_A-4199428,SNP_A-2206475,SNP_A-1841591,SNP_A-2314559,SNP_A-2180969,SNP_A-2222267,SNP_A-2226642,SNP_A-2280967,SNP_A-2284800,SNP_A-2038029,SNP_A-2063450,SNP_A-2288572,SNP_A-1797697,SNP_A-2027322,SNP_A-4238470,SNP_A-2294960,SNP_A-2…		NA	1	1	1	1		NA	RARRES2_5919,RPH3AL_9501	NA	HLA-DPA1_3113,ATP5D_513,CD74_972,ITPKB_3707,NEUROG2_63973,SRXN1_140809,ST8SIA4_7903,ZNF614_80110	NA	SLC16A1_6566,DYRK3_8444,OSBPL6_114880,THAP6_152815,TBC1D9_23158,TSPAN17_26262,HLA-DOB_3112,BAK1_578,PLAA_9373,PAPD1_55149,FLYWCH1_84256,NOTUM_147111,TFPT_29844	NA	EIF2C3_192669,TARBP1_6894,AARS2_57505,FAM120B_84498,EEF1G_1937,RTN3_10313,NR2C1_7181,SIRT4_23409,KNTC1_9735,C13orf31_144811,CNOT1_23019,PRMT7_54496,FBXO31_79791,FAM108A1_81926,TMEM161A_54929,ITPKC_80271,TRMU_55687
ADAMTS18_170692	SNP_A-1862197,SNP_A-2057605,SNP_A-2058622,SNP_A-2192869,SNP_A-2172658,SNP_A-4201871,SNP_A-1785310,SNP_A-4217100,SNP_A-2207355,SNP_A-2216412,SNP_A-4205891,SNP_A-1803882,SNP_A-1800901,SNP_A-2069824,SNP_A-1843170,SNP_A-2093108,SNP_A-1884763,SNP_A-2059824,SNP_A-2082123,SNP_A-2282309,SNP_A-2241880,SNP_A-1870048,SNP_A-1825929,SNP_A-4222156,SNP_A-4201770,SNP_A-2087969,SNP_A-2308363,SNP_A-4195626,SNP_A-2…		1	1	1	1	1		NA	CCL17_6361,DAP_1611,H6PD_9563,PREX1_57580,TRAF1_7185,TNFSF11_8600	NA	ASGR2_433,C14orf21_161424,C6orf113_221302,CCDC55_84081,DNAJA2_10294,DUSP22_56940,FAM82C_55177,FANCL_55120,GRK5_2869,KIAA1310_55683,LZTS2_84445,PAIP1_10605,RTCD1_8634,SPG11_80208,YIPF4_84272,ZNF146_7705,ZRANB2_9406,ACSL5_51703,CSNK2A1_1457,MRPS21_54460,PPIL3_53938	NA	AUTS2_26053,MED13L_23389	NA	PARS2_25973,AMY2A_279,PPP2R5A_5525,CNOT10_25904,IMPDH2_3615,HYAL2_8692,DGAT2_84649,SNUPN_10073,NUBP2_10101,CNOT1_23019,CCT6B_10693,ACSF2_80221,MRPL34_64981,XRN2_22803,C21orf51_54065
ADAMTS19_171019	SNP_A-4211272,SNP_A-1879344,SNP_A-4211273,SNP_A-1983448,SNP_A-4199541,SNP_A-2062833,SNP_A-1854775,SNP_A-4228247,SNP_A-1942083,SNP_A-4215092,SNP_A-4231079,SNP_A-2103218,SNP_A-1983450,SNP_A-2040361,SNP_A-2193304,SNP_A-2226438,SNP_A-1822870,SNP_A-2288435,SNP_A-1889431,SNP_A-2059023,SNP_A-4222684,SNP_A-2209715,SNP_A-2066886,SNP_A-2113166,SNP_A-1983445,SNP_A-4211274,SNP_A-1891395,SNP_A-2104214,SNP_A-2…		NA	1	1	1	1		NA	APH1A_51107,AQP9_366,BUD31_8896,BYSL_705,C18orf21_83608,C18orf8_29919,C1orf58_148362,C2orf24_27013,C6orf151_154007,C7orf20_51608,C7orf28B_221960,C8orf70_51101,C9orf95_54981,CCND2_894,CD97_976,CDR2_1039,CENPN_55839,CFL2_1073,CHMP5_51510,CLP1_10978,DCP1A_55802,DCTN6_10671,DDX19B_11269,DEDD_9191,DHX58_79132,DNAJB12_54788,DNTTIP1_116092,DUS3L_56931,EDN1_1906,FAM110A_83541,FZD5_7855,GNB1L_54584,GOLGA7…	NA	ARF1_375,C21orf59_56683,CHERP_10523,DKFZp686D0972_345651,FAM152A_51029,FBXL6_26233,IMP4_92856,MAP7D1_55700,MRPL34_64981,MTA2_9219,NAT5_51126,NDUFA13_51079,NOL12_79159,PDIA6_10130,POLR2I_5438,POLR3E_55718,PRR3_80742,PSMC1_5700,SDF2L1_23753,SENP3_26168,SSRP1_6749,STIP1_10963,TBCB_1155,USP7_7874,KCNQ2_3785,NSD1_64324,RP9_6100,EEF1B2_1933	NA	ARRDC3_57561,LRFN3_79414	NA	NA
ADAMTS2_9509	SNP_A-2293229,SNP_A-1939016,SNP_A-4199183,SNP_A-2176524,SNP_A-2238755,SNP_A-4234937,SNP_A-1844962,SNP_A-2184636,SNP_A-2298914,SNP_A-4280887,SNP_A-4246951,SNP_A-1826522,SNP_A-1984730,SNP_A-1813830,SNP_A-1952773,SNP_A-4251367,SNP_A-4282735,SNP_A-1890547,SNP_A-1790534,SNP_A-1838227,SNP_A-2162085,SNP_A-1781026,SNP_A-1902928,SNP_A-4298030,SNP_A-2092959,SNP_A-2122677,SNP_A-2186137,SNP_A-2311231,SNP_A-2…		NA	1	1	1	1		NA	RXRA_6256,ZSCAN18_65982	NA	DCTN2_10540,HTR7_3363,KLK4_9622,TNFSF11_8600	NA	FAIM3_9214,CD274_29126	NA	DUSP23_54935,NEB_4703,GYG1_2992,C4orf30_54876,BMP2K_55589,PPA2_27068,SEMA6A_57556,ANKRD6_22881,RPA3_6119,NRF1_4899,MEST_4232,TOP1MT_116447,SPIN1_10927,SCD_6319,EIF3F_8665,CBX5_23468,PLCB2_5330,MBTPS1_8720,TLK2_11011
ADAMTS20_80070	SNP_A-2056071,SNP_A-4194980,SNP_A-1946747,SNP_A-2221775,SNP_A-2145000,SNP_A-1819120,SNP_A-2311232,SNP_A-2215053,SNP_A-4219018,SNP_A-4216777,SNP_A-1945553,SNP_A-1949236,SNP_A-1846778,SNP_A-1958394,SNP_A-2044813,SNP_A-2250492,SNP_A-1833631,SNP_A-1882759,SNP_A-1906829,SNP_A-2054743,SNP_A-2267467,SNP_A-4274849,SNP_A-2128475,SNP_A-2242136,SNP_A-1864463,SNP_A-2054825,SNP_A-2281982,SNP_A-1806797,SNP_A-1…		NA	1	1	1	1		NA	OLFM4_10562,AGL_178,RTN4_57142,SLC25A3_5250	NA	CES3_23491,PHKB_5257,ABL1_25,BAZ1A_11177,TADA2L_6871	NA	CNRIP1_25927,CRIPAK_285464,CCDC53_51019,LOC283710_283710,LOC284422_284422,RTN2_6253,MGC70863_284942	NA	ENO1_2023,PGM1_5236,OSGEPL1_64172,CXXC5_51523,TAF8_129685,PPP2R5D_5528,AKR1C4_1109,PARP6_56965,CBX4_8535
ADAMTS3_9508	SNP_A-4216669,SNP_A-4207516,SNP_A-2311419,SNP_A-2237995,SNP_A-2311574,SNP_A-2131585,SNP_A-2125219,SNP_A-1784697,SNP_A-4206718,SNP_A-1977562,SNP_A-1977560,SNP_A-1977559,SNP_A-2177370,SNP_A-2068301,SNP_A-2132588,SNP_A-2074518,SNP_A-4193359,SNP_A-1928344,SNP_A-1908291,SNP_A-2228886,SNP_A-4283405,SNP_A-2143518,SNP_A-2038745,SNP_A-2155710,SNP_A-1977561,SNP_A-1924951,SNP_A-2233915,SNP_A-2091761,SNP_A-2…		NA	1	1	1	1		NA	TNFSF12-TNFSF13_407977,MX2_4600	NA	DUS3L_56931,KAZALD1_81621,NAE1_8883,TOM1L1_10040,POLDIP3_84271,RAB23_51715	NA	TNFRSF9_3604,SFRS4_6429,IPP_3652,OSBPL9_114883,ZYG11B_79699,CYP2J2_1573,INADL_10207,ITGB3BP_23421,RSBN1_54665,SIKE_80143,WDR3_10885,RCSD1_92241,CEP350_9857,RNASEL_6041,ADIPOR1_51094,PIK3C2B_5287,TRAF3IP3_80342,RCOR3_55758,NEK2_4751,SMYD2_56950,PARP1_142,NUP133_55746,DDX1_1653,PUM2_23369,SLC4A1AP_22950,HEATR5B_54497,CCDC128_129285,FANCL_55120,PPP3R1_5534,ZNF638_27332,ZNF2_7549,IL1R2_7850,RANBP2_59…	NA	PDE9A_5152
ADAMTS5_11096	SNP_A-4215761,SNP_A-2017198,SNP_A-1969722,SNP_A-2017199,SNP_A-2017193,SNP_A-4215763,SNP_A-2017200,SNP_A-1969718,SNP_A-2017190,SNP_A-2017194,SNP_A-2017197,SNP_A-4215762,SNP_A-2017196,SNP_A-4209060,SNP_A-2017195,SNP_A-1969721,SNP_A-4270324,SNP_A-2017187,SNP_A-2017191,SNP_A-4269230,SNP_A-2017189,SNP_A-1969720,SNP_A-2017201,SNP_A-2017192		NA	1	1	1	1		NA	HLA-DQB1_3119,ADIPOR1_51094,AMZ2_51321,ANKZF1_55139,ARNTL2_56938,BIRC2_329,BNIP3_664,BTG3_10950,BTN3A1_11119,CCDC116_164592,CCDC15_80071,CCDC96_257236,CCNG1_900,CEP350_9857,COG6_57511,COPB1_1315,CORO1C_23603,CUTC_51076,CXCR4_7852,DARS_1615,DDIT4_54541,EBF1_1879,EGLN1_54583,ENO2_2026,ENTPD5_957,EPOR_2057,ERO1L_30001,FAM60A_58516,FGFR1OP2_26127,FUT11_170384,GALK1_2584,GFPT2_9945,GLB1_2720,GPBP1_650…	NA	SLC39A13_91252,UBQLN1_29979	NA	LCE1D_353134,FAM78B_149297,KCNMB2_10242,CSN2_1447,LOC92345_92345,MS4A7_58475,NYD-SP21_84689,ZNF114_163071,ZNF70_7621,H1F0_3005	NA	NA
ADAMTS6_11174	SNP_A-2211412,SNP_A-2010928,SNP_A-2041357,SNP_A-2152885,SNP_A-4210997,SNP_A-2047827,SNP_A-1981926,SNP_A-1981929,SNP_A-1981930,SNP_A-1943600,SNP_A-2132290,SNP_A-2263254,SNP_A-2314724,SNP_A-4210996,SNP_A-4210998,SNP_A-1808454,SNP_A-2283381,SNP_A-2176949,SNP_A-1981924,SNP_A-1853497,SNP_A-1835580,SNP_A-2159948,SNP_A-4231565,SNP_A-2227629,SNP_A-2214755,SNP_A-1981925,SNP_A-1981931,SNP_A-1804126,SNP_A-1…		1	1	1	1	1		NA	ABCA1_19,AMY2A_279,AMY2B_280,ANGEL2_90806,ASPM_259266,ATRN_8455,BTG2_7832,CCDC16_91603,CLK4_57396,DAXX_1616,DPY19L4_286148,FAM55C_91775,FNBP4_23360,GABARAPL1_23710,GBA2_57704,GTF2H2_2966,HMGCR_3156,ITIH4_3700,KLHDC5_57542,KRCC1_51315,MEX3C_51320,MYH3_4621,MYST3_7994,NFATC2IP_84901,OVGP1_5016,PDCD7_10081,PLEKHB1_58473,PUM2_23369,PURA_5813,SAFB_6294,SETDB1_9869,SIN3B_23309,TBC1D3_84218,UTP14C_9724,…	NA	ADAMTSL2_9719,TNS3_64759,GREB1_9687	NA	RNH1_6050,CD151_977,SPPL2B_56928,MGC20983_115948	NA	RAMP1_10267,GLI4_2738,UNC13B_10497,APBA1_320,FIBP_9158,C16orf24_65990,TP53_7157,PECAM1_5175
ADAMTS7_11173	SNP_A-1874481,SNP_A-2059031,SNP_A-2290038,SNP_A-2141381,SNP_A-4296759,SNP_A-2257371,SNP_A-1783472,SNP_A-2028754		NA	1	1	1	1		NA	ASCL2_430,ATPBD4_89978,C1orf149_64769,C1orf80_64853,CALML4_91860,CHML_1122,CLPX_10845,COG3_83548,CRLF3_51379,DHX29_54505,FLJ22662_79887,GABPA_2551,GNAI3_2773,ITPR2_3709,KIAA1310_55683,LMAN1_3998,MATR3_9782,MCFD2_90411,MIS12_79003,MX2_4600,NR2E3_10002,PPP1CB_5500,PTPN11_5781,RAD21_5885,RNF13_11342,SCARB1_949,SRRM1_10250,TBL1XR1_79718,TGM1_7051,TOP2B_7155,UBA2_10054,USP15_9958,XPOT_11260,ZDHHC20_25…	NA	C7orf31_136895,DDX6_1656,HEATR3_55027,NMUR2_56923,RPS6KB1_6198,DYRK2_8445	NA	EIF2C4_192670,NBPF11_200030,KCNMB3_27094,ZKSCAN1_7586,RBPMS_11030,GEM_2669,SOAT2_8435,OAS1_4938,CRYL1_51084,PLEKHH3_79990,NECAB3_63941	NA	IGSF9_57549,C19orf24_55009
ADAMTS8_11095	SNP_A-2156008,SNP_A-2309258,SNP_A-2136857,SNP_A-2248745,SNP_A-1835487,SNP_A-2098751		NA	1	1	1	1		NA	FAM53C_51307,RPS7_6201,TMED9_54732,TRAF3_7187,HSPA8_3312,SDF4_51150,STAT3_6774,UTS2_10911,TMPRSS3_64699	NA	CNFN_84518,DNAJA4_55466,LONP1_9361,PEX7_5191,PGBD5_79605,PTDSS2_81490,TBCA_6902,WNT2B_7482,APBB1_322,SNRPB2_6629,TRIM14_9830	NA	TNFRSF14_8764,KIF3A_11127,COL23A1_91522,ENPP4_22875,SNX14_57231,NUPL1_9818,PPM1A_5494,RAD51_5888,SLFN12_55106	NA	PIGO_84720,ISLR2_57611,POLR2E_5434
ADAMTS9_56999	SNP_A-2127513,SNP_A-1848176,SNP_A-2142999,SNP_A-2049430,SNP_A-4239267,SNP_A-4226544,SNP_A-2265507,SNP_A-1799637,SNP_A-1860766,SNP_A-1791716,SNP_A-2070995,SNP_A-1799278,SNP_A-1882764,SNP_A-2217092,SNP_A-2196075,SNP_A-4235417,SNP_A-4214802,SNP_A-4214803,SNP_A-1853714,SNP_A-2008767,SNP_A-2083737,SNP_A-2293362,SNP_A-4238613,SNP_A-2157886,SNP_A-1835814,SNP_A-4278710,SNP_A-4275001,SNP_A-4294272,SNP_A-4…		NA	1	1	1	1		NA	CREB3_10488,IL10_3586,LTA_4049,PCNX_22990,PPFIBP2_8495,RAB8B_51762,STARD3NL_83930,STX16_8675,TGIF1_7050,ARHGEF7_8874	NA	LOC127099_127099,PARVG_64098,TNPO2_30000,TRIM73_375593	NA	C1orf59_113802,TMEM16K_55129,C3orf67_200844,TXLNB_167838,REXO4_57109,CTBP2_1488,SLC43A3_29015,PVRL1_5818,SORL1_6653,ACOT4_122970,DOK4_55715,ALDH3A2_224	NA	SIKE_80143,ARL5A_26225,ORMDL1_94101,TMEM39A_55254,MTHFD1L_25902,DDX58_23586,GALNTL4_374378,WIT1_51352,SELPLG_6404,RAI1_10743,MKS1_54903,RECQL5_9400,PNPLA6_10908,ZNF274_10782
ADAMTSL1_92949	SNP_A-2183153,SNP_A-4213400,SNP_A-2171124,SNP_A-2025102,SNP_A-2014110,SNP_A-1996129,SNP_A-1829460,SNP_A-2234082,SNP_A-1799225,SNP_A-4236896,SNP_A-2219535,SNP_A-2046991,SNP_A-2046291,SNP_A-1936665,SNP_A-4207330,SNP_A-1882973,SNP_A-2014114,SNP_A-2099148,SNP_A-1996135,SNP_A-2156565,SNP_A-4213402,SNP_A-1794109,SNP_A-4226740,SNP_A-2176440,SNP_A-4213401,SNP_A-4222473,SNP_A-4234854,SNP_A-2253580,SNP_A-1…		1	1	1	1	1		NA	ARHGAP1_392,CASP8_841,CCDC99_54908,CDC42EP5_148170,IL20RB_53833,PDHB_5162,PPM1D_8493,SEMA4B_10509,SLC12A2_6558,ZNF689_115509,HIF1A_3091	NA	ADH7_131,ALG3_10195,ENTPD7_57089	NA	NECAP2_55707,BMP5_653,E2F1_1869	NA	ELK4_2005,D2HGDH_728294,PPA2_27068,ADCK2_90956,PRG-3_54886,PARG_8505,TUBA3C_7278,CIDEB_27141,ASB7_140460,PHB_5245,LIMD2_80774,SMAD7_4092,PEPD_5184,DEDD2_162989
ADAMTSL2_9719			1	NA	NA	NA	NA		NA	NA	NA	NA	NA	NA	NA	NA
ADAMTSL3_57188	SNP_A-2246082,SNP_A-2300668,SNP_A-2247851,SNP_A-1891451,SNP_A-2294766,SNP_A-2036576,SNP_A-2234772,SNP_A-2218115,SNP_A-4217137,SNP_A-4232273,SNP_A-1821537,SNP_A-2279203,SNP_A-2133660,SNP_A-1931294,SNP_A-2032810,SNP_A-2203292,SNP_A-4225565,SNP_A-2122883,SNP_A-2142666,SNP_A-2184642,SNP_A-2203892,SNP_A-4238188,SNP_A-2300741,SNP_A-2217196,SNP_A-1842607,SNP_A-2102191,SNP_A-2194653,SNP_A-2076997,SNP_A-2…		NA	1	1	1	1		NA	C12orf39_80763,COL9A2_1298,EXDL1_161829,TM6SF1_53346,NOVA1_4857	NA	OLA1_29789,CDK10_8558,KIAA0319L_79932	NA	IL8RB_3579,FKBPL_63943,RAB23_51715,ACAT2_39,SPTLC1_10558,TFCP2_7024,DIS3L_115752,MAPK8IP3_23162,PSME3_10197,JUND_3727	NA	GMPPB_29925,WAC_51322,SCGB1A1_7356,ITPK1_3705,HBA1_3039
ADAMTSL5_339366	SNP_A-4241636		NA	1	1	1	NA		NA	TMEM189-UBE2V1_387522,AKAP1_8165,BRD1_23774,CHERP_10523,DDX51_317781,EAPP_55837,FCRL3_115352,GLT25D1_79709,Magmas_51025,MYC_4609,NHP2L1_4809,NLRP7_199713,PDCL3_79031,POR_5447,PSMG3_84262,RPS3_6188,TCF20_6942,TMEM88_92162,UBE2J2_118424,XTP3TPA_79077,ZMYND19_116225,ZNF593_51042,CCPG1_9236,CENTD1_116984,CLDN10_9071,COMT_1312,CROP_51747,DAZAP1_26528,DPP8_54878,MDM1_56890,NASP_4678,WAC_51322,WDR23_803…	NA	ARG2_384,ATP5S_27109,BRI3_25798,C1orf43_25912,C1orf57_84284,CBLB_868,CHGA_1113,CMAS_55907,COX7A2L_9167,CSF1R_1436,DDB2_1643,DEPDC2_80243,DPY30_84661,ENSA_2029,ETHE1_23474,HCK_3055,HSD17B14_51171,IRF6_3664,LATS2_26524,NANOS1_340719,PDGFA_5154,PI4KB_5298,PPM1D_8493,PRKCH_5583,RPLP2_6181,TBC1D12_23232,TRAK1_22906,VDAC2_7417,ZNHIT3_9326,GIYD2_79008,HTRA2_27429,NFYA_4800	NA	PHACTR4_65979,SH3BP5L_80851,TADA3L_10474,MAPK10_5602,ST8SIA4_7903,TAP2_6891,GALNTL5_168391,NUP214_8021,PEX16_9409,KRT75_9119,SP1_6667,NLRC5_84166,FBXO17_115290,SCAF1_58506,ECGF1_1890	NA	NA
ADAR_103	SNP_A-4199810,SNP_A-1967308,SNP_A-4201420,SNP_A-2222336,SNP_A-2058887,SNP_A-2174743,SNP_A-2092052,SNP_A-2065570,SNP_A-4286209,SNP_A-2291220,SNP_A-4260910		1	1	1	1	1		NA	HYAL4_23553,ZC3H13_23091,CACNB2_783,CDKN1A_1026,HOMEZ_57594	NA	RP11-529I10.4_25911,ACBD5_91452,BCS1L_617,C14orf112_51241,GPR146_115330,MYO1F_4542,P2RX5_5026,PEX11A_8800,SLC30A6_55676,APBB1_322,PPM1G_5496	NA	GSTM4_2948,C6orf52_347744,PLAA_9373,C18orf51_125704,TM9SF4_9777	NA	HPCAL1_3241,MTIF2_4528,LIAS_11019,COX7C_1350,MGAT4B_11282,CDCA7L_55536,FKBP2_2286,RECQL_5965,KIAA1622_57718
ADARB1_104	SNP_A-4209162,SNP_A-1970608,SNP_A-1970609,SNP_A-2008155,SNP_A-2020557,SNP_A-4216014,SNP_A-2215146,SNP_A-2020558,SNP_A-2020566,SNP_A-2020567,SNP_A-2020569,SNP_A-2020568,SNP_A-2020556,SNP_A-2020572,SNP_A-2020577,SNP_A-2020571,SNP_A-2020563,SNP_A-4209161,SNP_A-2020564,SNP_A-4216013,SNP_A-2020578,SNP_A-2020575,SNP_A-2020562,SNP_A-1970605,SNP_A-1970606,SNP_A-2020565,SNP_A-4263131,SNP_A-4263130,SNP_A-2…		1	1	1	1	1		NA	ABO_28,ADAT2_134637,ARHGAP26_23092,C16orf79_283870,DDX51_317781,DLG4_1742,DNAJA4_55466,GRAMD3_65983,HDHD3_81932,HEATR5B_54497,PDP2_57546,PLAA_9373,PTGES2_80142,ZNF584_201514,CLDN10_9071,OTUD4_54726,TNFSF11_8600,VPS52_6293,ABCF2_10061,CTSC_1075	NA	CBS_875,CCDC100_153241,DQX1_165545,IKZF2_22807,KIAA0564_23078,PSMB10_5699,RUFY2_55680,NEDD9_4739	NA	FMNL2_114793,ZFYVE28_57732,ELAVL3_1995	NA	AKR1A1_10327,CCDC92_80212
ADARB2_105	SNP_A-1884928,SNP_A-4203783,SNP_A-4236246,SNP_A-2031526,SNP_A-2201268,SNP_A-2207306,SNP_A-2222956,SNP_A-4232091,SNP_A-4205379,SNP_A-1991915,SNP_A-2176989,SNP_A-1859319,SNP_A-1875049,SNP_A-2171071,SNP_A-2060700,SNP_A-1857008,SNP_A-2222452,SNP_A-4204818,SNP_A-1991963,SNP_A-4235205,SNP_A-4212743,SNP_A-2218169,SNP_A-1855787,SNP_A-1861728,SNP_A-1991938,SNP_A-2048323,SNP_A-1818749,SNP_A-2076791,SNP_A-2…		1	1	1	1	1		NA	FLYWCH1_84256,ITPK1_3705	NA	ADH4_127,ANAPC4_29945,C1orf112_55732,C8orf31_286122,CYP27C1_339761,DGCR6L_85359,LSM4_25804,MAP1D_254042,MTHFD1L_25902,RAD54L_8438,RHOF_54509,RPUSD3_285367,SPINT1_6692,VAV1_7409,INTS5_80789,AIF1_199	NA	S100A4_6275,PPIAP19_390006,KCNRG_283518,NT5C3L_115024	NA	DHRS9_10170,PRIM1_5557,U2AF2_11338,CCDC134_79879
ADAT1_23536	SNP_A-4225560,SNP_A-2246387,SNP_A-2281150,SNP_A-4231816		1	1	1	1	1		NA	C12orf62_84987,C2orf25_27249,C9orf16_79095,COPZ1_22818,CTNNBIP1_56998,DBP_1628,EXPH5_23086,FAM14B_122509,KLF1_10661,PGLS_25796,PREX1_57580,PRKD1_5587,RGS10_6001,SLC11A2_4891,SLC47A1_55244,TMEM123_114908,VPS36_51028,VPS39_23339,PAX8_7849,PPAP2A_8611,DDX17_10521	NA	C18orf45_85019,IRS1_3667,KLHL9_55958,MEGF8_1954,PEX3_8504,PPIE_10450,TUBB2A_7280,ZNF71_58491,MGC16385_92806	NA	ACADM_34,SMG5_23381,POMC_5443,C2orf7_84279,TGFBRAP1_9392,PLEKHB2_55041,ZNF142_7701,SACM1L_22908,TESSP2_339906,CCDC66_285331,EPHA3_2042,ZBTB11_27107,UGT2B17_7367,UGT2B7_7364,UGT2B11_10720,SLC7A11_23657,MEF2C_4208,ANKHD1_54882,LCP2_3937,PHF1_5252,MYB_4602,MUC12_10071,PNPLA8_50640,INSIG1_3638,PLEKHF2_79666,SURF6_6838,MRPL41_64975,HBG2_3048,C11orf46_120534,TXNDC14_51075,XRRA1_143570,C12orf60_144608,N…	NA	NNT_23530,KAAG1_353219
ADAT2_134637	SNP_A-4237857,SNP_A-2251951,SNP_A-2260871,SNP_A-1938146,SNP_A-1957168		1	1	1	1	1		NA	C1orf2_10712,C5_727,HDDC3_374659,WIPF2_147179,AES_166,BPTF_2186,CDC14A_8556,NETO1_81832,SLC35C2_51006	NA	ANKRD17_26057,ASCC3_10973,CBS_875,PRKCD_5580,PRPH_5630,SDC4_6385,TDP1_55775,TGIF1_7050,B3GALNT1_8706,NIPBL_25836	NA	CCNT2_905,GRAMD3_65983,NSD1_64324,PHF14_9678,TPK1_27010,HRSP12_10247,TLN1_7094,CCNY_219771,PPA1_5464,GPR19_2842,BAZ1A_11177,TTC9_23508,EIF5_1983,TBL3_10607,TAOK2_9344,RPL13_6137,VPS53_55275,UBTF_7343,TBKBP1_9755,EPB41L3_23136,FARSA_2193,YWHAB_7529	NA	ING3_54556,CCNDBP1_23582
ADAT3_113179			1	NA	NA	NA	NA		NA	NA	NA	NA	NA	NA	NA	NA
ADC_113451	SNP_A-2266294,SNP_A-4302159,SNP_A-2053923,SNP_A-1789707		NA	1	1	1	1		NA	ACTR3_10096,C14orf145_145508,C6orf115_58527,CAP1_10487,CASP3_836,CCDC138_165055,CLN6_54982,DNAJC8_22826,FAHD1_81889,HDAC1_3065,LSM12_124801,METAP2_10988,NCAPD2_9918,PA2G4_5036,PRDX1_5052,PSMC3_5702,RAB8A_4218,RBM14_10432,SOSTDC1_25928,STBD1_8987,TTC1_7265,APBB1_322,HNRPM_4670,KIF23_9493,PSMC4_5704,VPS41_27072,B3GALNT1_8706,H2AFY_9555,OAS1_4938,TPM3_7170,FBXO11_80204	NA	KIAA1370_56204,C9orf24_84688,DTNA_1837	NA	FBXO2_26232,NASP_4678,ABCF2_10061,WNK1_65125,GTSF1_121355,NXPH4_11247,ASB7_140460,RLTPR_146206,RFWD3_55159,PAK4_10298,CYP2D6_1565	NA	ARHGEF19_128272,AK2_204,TGFBRAP1_9392,TAF9_6880,JARID2_3720,RFC2_5982,CTTNBP2_83992,PRAGMIN_157285,ADHFE1_137872,C9orf23_138716,PANK1_53354,ZNF10_7556,WDR23_80344,CRK_1398,SGSM2_9905,SPECC1_92521,DOCK6_57572,ISYNA1_51477,ZNF529_57711,SPIB_6689,SETD4_54093,PARVG_64098
ADCK1_57143	SNP_A-2304447,SNP_A-2237458,SNP_A-4222933,SNP_A-1879942,SNP_A-1790637,SNP_A-2165581,SNP_A-4206665,SNP_A-1841353,SNP_A-4201357,SNP_A-2179737,SNP_A-4276071,SNP_A-1947828,SNP_A-4250837,SNP_A-4284802,SNP_A-1870625,SNP_A-2292536,SNP_A-2003856,SNP_A-2061734,SNP_A-2052736,SNP_A-2003855,SNP_A-2111475,SNP_A-1844514,SNP_A-2216683,SNP_A-2157643,SNP_A-1910458,SNP_A-2224673,SNP_A-2311685		1	1	1	1	1		NA	EGLN2_112398,FURIN_5045,GABARAPL2_11345,HBEGF_1839,LDHC_3948,LRRC33_375387,MVD_4597,PMM2_5373,RPL14_9045,SKAP2_8935,TMEM116_89894,CHEK2_11200,MED23_9439	NA	AOC3_8639,PDZD8_118987,RAB11FIP1_80223,ZNF587_84914,CPNE7_27132,MAPK14_1432,NUPL1_9818,RFX3_5991	NA	SH3BP5_9467,CD86_942,POLM_27434,CALCOCO1_57658,XRCC3_7517,SNX26_115703,SELM_140606	NA	CACNB4_785,WNT10A_80326,PLXND1_23129,CENPE_1062,CCDC110_256309,CCDC99_54908,TRUB2_26995,SPRY2_10253,FOXA1_3169,SMG1_23049,PEMT_10400,GSDML_55876,CNTNAP1_8506,CALM3_808
ADCK2_90956			1	NA	NA	NA	NA		NA	NA	NA	NA	NA	NA	NA	NA
ADCK4_79934			1	NA	NA	NA	NA		NA	NA	NA	NA	NA	NA	NA	NA
ADCK5_203054			1	NA	NA	NA	NA		NA	NA	NA	NA	NA	NA	NA	NA
ADCY1_107	SNP_A-2027180,SNP_A-2054455,SNP_A-2089336,SNP_A-2300096,SNP_A-2148322,SNP_A-4205543,SNP_A-2126015,SNP_A-2293989,SNP_A-2147816,SNP_A-1856424,SNP_A-2152567,SNP_A-2274109,SNP_A-1809597,SNP_A-2291043,SNP_A-2082831,SNP_A-2039948,SNP_A-1865656,SNP_A-4293856,SNP_A-2129995,SNP_A-2129941,SNP_A-1902225,SNP_A-2290214,SNP_A-4279056		1	1	1	1	1		NA	COX8A_1351,EID2B_126272,FBXO36_130888,FCGR2C_9103,VCL_7414,COMT_1312	NA	CTNNA1_1495,JDP2_122953,KIF21A_55605,RIOK3_8780,USP30_84749,DAZAP1_26528,KHK_3795	NA	FGFRL1_53834,TMEM102_284114,PIAS2_9063,PRPF31_26121	NA	SPESP1_246777,FBXO17_115290,PRDM15_63977
ADCY2_108	SNP_A-1872565,SNP_A-4219019,SNP_A-2067124,SNP_A-4225745,SNP_A-2141980,SNP_A-2010637,SNP_A-2259633,SNP_A-1932177,SNP_A-2261996,SNP_A-4239634,SNP_A-1980524,SNP_A-4228177,SNP_A-2043546,SNP_A-2089250,SNP_A-1980522,SNP_A-4230212,SNP_A-1882570,SNP_A-2283170,SNP_A-2095785,SNP_A-2245294,SNP_A-1879571,SNP_A-2265155,SNP_A-4210807,SNP_A-1786054,SNP_A-2142681,SNP_A-1911530,SNP_A-2269845,SNP_A-1980519,SNP_A-4…		NA	1	1	1	1		NA	M-RIP_23164,ANKRD39_51239,ARPC3_10094,ARRB2_409,ASPHD2_57168,ATF5_22809,BRP44_25874,C14orf147_171546,C18orf24_220134,C1orf77_26097,C6orf134_79969,C9orf89_84270,CARHSP1_23589,CASC4_113201,CCNA2_890,CHML_1122,CKS1B_1163,DPY30_84661,FAM122A_116224,FAM36A_116228,HISPPD2A_9677,KCMF1_56888,MAEL_84944,METAP1_23173,MGST3_4259,MICB_4277,MITD1_129531,MPHOSPH9_10198,MRPL22_29093,MUC4_4585,NCAPG2_54892,NUDCD…	NA	CFD_1675,MSI1_4440	NA	C22orf39_128977	NA	C3orf1_51300,KCNMA1_3778,REXO2_25996,THAP11_57215,MAP4K1_11184
ADCY3_109	SNP_A-2152506,SNP_A-2052179,SNP_A-1962473,SNP_A-2199372,SNP_A-2262428,SNP_A-2303768,SNP_A-2153320,SNP_A-2059271,SNP_A-2188558,SNP_A-1864375,SNP_A-1815435,SNP_A-1895447		1	1	1	1	1		NA	HIST1H2BG_8339,HIST1H2BL_8340,CMTM7_112616,HELZ_9931,PPM1G_5496	NA	AKAP1_8165,CRIP1_1396,FBXL16_146330,FZD9_8326,GNA12_2768,HSF4_3299,KLF9_687,KLK1_3816,LIME1_54923,MYOT_9499,NR2F6_2063,PCMTD2_55251,PIBF1_10464,TOB2_10766,TPCN1_53373,CASP6_839,GIYD2_79008,ST8SIA4_7903,TM2D3_80213,TAPBP_6892,UNG_7374	NA	SLC19A2_10560,SRGAP2_23380,PELI1_57162,RAB6C_84084,NCKAP1_10787,SERPINE2_5270,CD96_10225,HTT_3064,AFF1_4299,PAIP1_10605,PAM_5066,PJA2_9867,AP3S1_1176,SNX2_6643,AFF4_27125,TSPAN17_26262,PRR7_80758,ZFAND3_60685,FOXO3_2309,LONRF1_91694,RBPMS_11030,SDCBP_6386,PTP4A3_11156,TMEM38B_55151,IL15RA_3601,ARL5B_221079,GALNACT-2_55454,MARK2_2011,TMEM134_80194,CLEC12A_160364,RFC5_5985,MAPK6_5597,COQ9_57017,BAN…	NA	HSD17B7_51478,PDLIM5_10611,MSH3_4437,POLH_5429,KIAA0408_9729,TRIM74_378108,ZFYVE27_118813,IL18_3606,SLC5A8_160728,IFT88_8100,ZNF646_9726,KCNH6_81033,C17orf58_284018,C19orf39_126074,BCL2L1_598
ADCY4_196883	SNP_A-2195197,SNP_A-4292436,SNP_A-4300729		1	1	1	1	1		NA	CD80_941,CMTM6_54918,FBXO30_84085,IL15_3600,SOS2_6655,ZNF260_339324,ARL5A_26225,CECR1_51816,HOMEZ_57594,MED22_6837,MRPS21_54460,PPP2R5D_5528,RTEL1_51750,SNAP23_8773,TES_26136,WDR1_9948,LARP2_55132	NA	TMED7_51014,CCNT2_905,DNAJB6_10049	NA	KLHL21_9903,C1orf160_84065,AK2_204,LEPRE1_64175,ZNF691_51058,NRD1_4898,ZNF326_284695,SETDB1_9869,PPOX_5498,C1orf25_81627,NVL_4931,EGLN1_54583,ITGB1BP1_9270,CCDC128_129285,WDR92_116143,JMJD1A_55818,TSGA10_80705,WDFY1_57590,GMPPB_29925,SUCLG2_8801,WDR5B_54554,PDCD10_11235,SERPINI1_5274,YEATS2_55689,LRRC33_375387,LCORL_254251,CCNG2_901,SPRY1_10252,OTUD4_54726,C5orf34_375444,SLC30A5_64924,DMXL1_1657,…	NA	ACOT7_11332,PRICKLE2_166336,MAPK10_5602,C9orf52_158219,DSG2_1829
ADCY5_111	SNP_A-4201400,SNP_A-2263519,SNP_A-1791660,SNP_A-4217370,SNP_A-2209207,SNP_A-1931783,SNP_A-2101781,SNP_A-1909734,SNP_A-1942565,SNP_A-2152647,SNP_A-1870599,SNP_A-2144576,SNP_A-2211648,SNP_A-1814513,SNP_A-2129844,SNP_A-1874424,SNP_A-1974225,SNP_A-2164677,SNP_A-1943436,SNP_A-2167657,SNP_A-4275048		NA	1	1	1	1		NA	RPL12_6136,CLDN14_23562,PYCR1_5831,BCR_613	NA	DIAPH1_1729,KIAA1324L_222223,LOC388279_388279,PACSIN2_11252,SAV1_60485,RAD51_5888,RTN3_10313,PPFIA1_8500	NA	CCNI_10983,POMZP3_22932,NAPRT1_93100,LOC552891_552891,SMAD3_4088,GART_2618	NA	KCTD16_57528,CCL17_6361,ZNF418_147686,UBE2L3_7332
ADCY6_112			1	NA	NA	NA	NA		NA	NA	NA	NA	NA	NA	NA	NA
ADCY7_113	SNP_A-1951796,SNP_A-2258989,SNP_A-4294546		1	1	1	1	1		NA	CA11_770,GLMN_11146,LCT_3938,ARSB_411,DZIP1_22873	NA	FAF1_11124,ITGB1BP3_27231,SFN_2810,ATXN3_4287,CDC2_983,KTN1_3895,WRNIP1_56897,CDCP1_64866	NA	FAIM3_9214,MIXL1_83881,MTA3_57504,SPTBN1_6711,GAD1_2571,ILDR1_286676,LNPEP_4012,IL22RA2_116379,MCM7_4176,KIAA1797_54914,RGS3_5998,TAF6L_10629,PGAM5_192111,DGKH_160851,SLITRK6_84189,EBI2_1880,TMUB2_79089,CD37_951	NA	GNG12_55970,NNT_23530,TREML1_340205,SNX14_57231,PCSK6_5046,ADAD2_161931
ADCY8_114	SNP_A-1928093,SNP_A-4206494,SNP_A-4215391,SNP_A-2155111,SNP_A-2228159,SNP_A-2288551,SNP_A-2295090,SNP_A-4220678,SNP_A-1829073,SNP_A-4213255,SNP_A-2013843,SNP_A-4236829,SNP_A-1938268,SNP_A-2170569,SNP_A-4196081,SNP_A-4200834,SNP_A-2256710,SNP_A-4238370,SNP_A-1929557,SNP_A-2258919,SNP_A-2314891,SNP_A-2253652,SNP_A-1833143,SNP_A-2281559,SNP_A-2047174,SNP_A-1808832,SNP_A-1995165,SNP_A-2267342,SNP_A-2…		NA	1	1	1	1		NA	FHOD1_29109,PAX6_5080	NA	IL15RA_3601	NA	KIAA0562_9731,YRDC_79693,CIDEC_63924,GCNT2_2651,POR_5447,ZDHHC12_84885,MS4A6E_245802,LOC144097_144097,KBTBD3_143879,MLF2_8079,PHKG2_5261,ANKFY1_51479,C17orf37_84299,RAB5C_5878,NECAB3_63941,JPH2_57158,UBE2L3_7332,Rgr_266747,MGC70863_284942	NA	PLA2G4A_5321,RASA2_5922,B3GALNT1_8706,OTP_23440,LPA_4018,LOC255374_255374,ACSL5_51703,C11orf17_56672,RAB6A_5870,SERPINA6_866,BAIAP3_8938,SRRM2_23524,LMTK3_114783,A4GALT_53947
ADCY9_115	SNP_A-2312634,SNP_A-2314277,SNP_A-1806517,SNP_A-2085293,SNP_A-1866798,SNP_A-4236179,SNP_A-2183932,SNP_A-4195684,SNP_A-2283401,SNP_A-4277935,SNP_A-2060892,SNP_A-4245351,SNP_A-4304821,SNP_A-1787679,SNP_A-4251653,SNP_A-2033702,SNP_A-2219550,SNP_A-2214425,SNP_A-4288232,SNP_A-4243047,SNP_A-1898291,SNP_A-1866994,SNP_A-4283350		1	1	1	1	1		NA	ARL6IP1_23204,BLK_640,C19orf22_91300,C1orf27_54953,C9orf3_84909,C9orf97_158427,CCDC98_84142,CSTF1_1477,DDX23_9416,DGKE_8526,EIF1AD_84285,FAM128B_80097,FOXE1_2304,FSD2_123722,GALR2_8811,HIPK3_10114,IKBKB_3551,IRF8_3394,JARID1B_10765,KIAA0265_23008,KMO_8564,NEK8_284086,NPTN_27020,NUPL2_11097,PLCL2_23228,RBM5_10181,RER1_11079,SAMD11_148398,SAMHD1_25939,SFRS14_10147,SPOP_8405,SRF_6722,STARD3NL_83930,…	NA	CSNK1G3_1456,KLHDC7A_127707,ME2_4200,ZDHHC17_23390	NA	UBIAD1_29914,NEXN_91624,DDX20_11218,UAP1_6675,C2orf25_27249,NOP5/NOP58_51602,CYP20A1_57404,MKRN2_23609,RAB5A_5868,GNL3_26354,C3orf38_285237,TMEM39A_55254,USP38_84640,TMEM34_55751,FASTKD3_79072,SLC30A5_64924,ATG12_9140,ZCCHC10_54819,MST150_85027,ZNF184_7738,AMD1_262,C8orf76_84933,XPA_7507,ALG2_85365,POLE3_54107,C10orf18_54906,RPP38_10557,BET1L_51272,SLC35F2_54733,CCDC59_29080,C13orf34_79866,RIPK3_…	NA	FCRL5_83416,GALNTL5_168391
ADCYAP1_116	SNP_A-2079891		NA	NA	1	NA	NA		NA	NA	NA	DPH1-OVCA2_654787,ANKRD6_22881,B4GALNT1_2583,C1orf183_55924,GNB1_2782,MANBAL_63905,MTSS1_9788,PDCD4_27250,ADNP_23394,EIF2C3_192669,GREB1_9687,RPL36_25873,STOM_2040,YWHAZ_7534,SIRT5_23408,IL21R_50615	NA	NA	NA	NA
ADCYAP1R1_117	SNP_A-1897069,SNP_A-1900635,SNP_A-1923732,SNP_A-2012486,SNP_A-2082475,SNP_A-2310981,SNP_A-2070714,SNP_A-2277672,SNP_A-1906448,SNP_A-2210416,SNP_A-2240753,SNP_A-2254976,SNP_A-2159248,SNP_A-2123430,SNP_A-2295807,SNP_A-2177670		NA	1	1	1	1		NA	HLA-E_3133,CTBS_1486,KIAA1324_57535,MATN1_4146,OLFML2A_169611,REC8_9985,TMEM57_55219,TNFRSF14_8764,TSPAN14_81619,C9orf72_203228,PHF1_5252,RFC5_5985,TRAF2_7186	NA	C20orf94_128710,C3orf67_200844,CCDC128_129285,EAF2_55840,EXOC6_54536,HPS6_79803,IGJ_3512,KIF21A_55605,RFC1_5981,SEC14L1_6397,SMYD4_114826,TIGD5_84948,ZCWPW1_55063,ARHGEF4_50649	NA	HHLA3_11147,HPCAL1_3241,SOCS5_9655,DCTN1_1639,BUB1_699,SP110_3431,DIS3L2_129563,MAP4_4134,C3orf21_152002,SLC25A4_291,HSD17B4_3295,BCKDHB_594,PEX3_8504,FLJ31818_154743,GINS4_84296,TCEA1_6917,EBAG9_9166,NFKBIL2_4796,AUH_549,ACBD5_91452,TRUB1_142940,DRD2_1813,CDKN1B_1027,MDM1_56890,FAM48A_55578,KBTBD7_84078,KIAA0564_23078,DIAPH3_81624,PKM2_5315,PARP6_56965,GGA2_23062,CENPT_80152,DHODH_1723,SLC25A11_…	NA	CDC7_8317,MAEL_84944,DARS2_55157,IKBKE_9641,CPS1_1373,KIF15_56992,SMARCC1_6599,TRIP13_9319,DEPDC1B_55789,H2AFY_9555,PNPLA1_285848,MCM3_4172,RAB32_10981,CBX3_11335,FZD9_8326,SYPL1_6856,ASAH1_427,WDR67_93594,DOCK8_81704,MELK_9833,RMI1_80010,KDELC2_143888,WNT5B_81029,FOXM1_2305,TUBA1B_10376,KRT77_374454,TIMELESS_8914,C12orf48_55010,C13orf3_221150,POLE2_5427,DUT_1854,GLCE_26035,BLM_641,EIF5A_1984,BRC…
ADD1_118	SNP_A-4237149,SNP_A-2272746,SNP_A-2073219,SNP_A-2095981,SNP_A-2070222,SNP_A-1911374,SNP_A-1833392,SNP_A-1928790,SNP_A-2157958,SNP_A-2141024,SNP_A-2154867,SNP_A-1852255,SNP_A-2314646,SNP_A-4263987,SNP_A-2269861,SNP_A-4263988,SNP_A-4287772,SNP_A-2167809,SNP_A-1856473,SNP_A-2052049,SNP_A-2028197		1	1	1	1	1		NA	FAM82A_151393,KIAA1189_57471,LOC440295_440295,SLC17A8_246213,COMMD6_170622,GTF2IRD2_84163	NA	ARL2BP_23568,CCDC66_285331,CD3E_916,CHCHD4_131474,COMMD3_23412,FLII_2314,LMF2_91289,OCLN_4950,PDGFA_5154,PRKAG1_5571,TMCO3_55002,CLDN10_9071,KTELC1_56983,PFAAP5_10443	NA	RBM34_23029,ZNF391_346157,NIPSNAP3A_25934,HTR2A_3356,CNFN_84518	NA	ZBTB7B_51043,COL5A2_1290,GMPPB_29925,MAP3K1_4214,TAF9_6880,TXNDC5_81567,SLC35A1_10559,E2F5_1875,VPS13A_23230,IDE_3416,RCBTB2_1102,MNS1_55329,ALDH1A3_220,COX11_1353,C19orf44_84167,RABL4_11020
ADD2_119	SNP_A-1963738,SNP_A-1934981,SNP_A-1822878,SNP_A-4194805,SNP_A-4208160,SNP_A-1812674,SNP_A-1963744,SNP_A-1884309,SNP_A-2042688,SNP_A-1809346,SNP_A-1963743,SNP_A-1870914,SNP_A-2220650,SNP_A-2191941,SNP_A-2098628,SNP_A-2035154,SNP_A-2210024,SNP_A-1963737,SNP_A-2174018,SNP_A-2101651,SNP_A-2286667,SNP_A-4257984,SNP_A-4250475,SNP_A-4283286,SNP_A-2031611,SNP_A-2185886,SNP_A-4247661,SNP_A-2090506,SNP_A-2…		NA	1	1	1	1		NA	CABLES1_91768,CCL7_6354,CFL1_1072,CXXC4_80319,G6PC3_92579,GUCY1A3_2982,OVCH2_341277,SEC13_6396,VPS26B_112936,NHLRC2_374354,WDR1_9948,BRD4_23476,PIAS2_9063	NA	C11orf79_54949,C16orf70_80262,FAM103A1_83640,GALK1_2584,KLHL26_55295,MAK10_60560,RNF25_64320,SCG5_6447,SYNGR2_9144,TNFRSF10B_8795,ZBED3_84327,ZNF35_7584,ADNP_23394,ASB7_140460,B3GALNT1_8706	NA	C1orf123_54987,LRRC8D_55144,DPYD_1806,CDC14A_8556,RAG1AP1_55974,KLHL20_27252,ZNF238_10472,C2orf28_51374,RNF181_51255,MRPL35_51318,CHCHD5_84269,KIAA1604_57703,KIAA1143_57456,TFG_10342,SEC22A_26984,RYK_6259,MAGEF1_64110,MRFAP1_93621,C4orf34_201895,OCIAD2_132299,FBXO8_26269,ZCCHC9_84240,SNX24_28966,MARCH3_115123,CDC23_8697,MRPL14_64928,SOBP_55084,MAP3K4_4216,FKBP9_11328,RALA_5898,CCDC25_55246,DCTN6_…	NA	C1orf2_10712,TAGLN2_8407,SERAC1_84947,OAF_220323
ADD3_120	SNP_A-4201570,SNP_A-2001426,SNP_A-4201328,SNP_A-1878575,SNP_A-4294517,SNP_A-4299887,SNP_A-4254781,SNP_A-1959207,SNP_A-2133561,SNP_A-2217631		1	1	1	1	1		NA	WSB2_55884,CTDSP1_58190,MRPL43_84545	NA	C2orf43_60526,ELA2_1991,HIPK1_204851,IL11_3589,KIAA1189_57471,MGLL_11343,PLA2G12A_81579,TRPM4_54795,XPNPEP1_7511,RAD51_5888	NA	AGTRAP_57085,CDKN2C_1031,SIKE_80143,SOCS5_9655,TMEM87B_84910,VHL_7428,NAT6_24142,MYL5_4636,LMBRD2_92255,SIRT5_23408,SH2D4A_63898,LOXL2_4017,NCOA2_10499,TRIM14_9830,ANKRD26_22852,RB1_5925,RNASE4_6038,SOS2_6655,TRIM69_140691,LOC388284_388284,AP1GBP1_11276,SAMHD1_25939	NA	SIKE_80143,IL1R2_7850,CYBRD1_79901,PGAP1_80055,GBE1_2632,IL8_3576,LOC92270_92270,SESN1_27244,ZBTB10_65986,ENG_2022,AKR1C4_1109,TRIM5_85363,ABTB2_25841,KBTBD3_143879,FBXW8_26259,TSC22D1_8848,RNASE10_338879,C14orf118_55668,NBR1_4077,CPT1C_126129,NRIP1_8204,BRWD1_54014,DDX17_10521,POLDIP3_84271
ADFP_123	SNP_A-2308261		1	1	NA	NA	NA		NA	M-RIP_23164,ABCB6_10058,ACBD4_79777,ADARB2_105,ANKIB1_54467,APEH_327,ARHGAP15_55843,ASNA1_439,C11orf35_256329,C12orf11_55726,C14orf145_145508,C1orf144_26099,C1orf213_148898,C3orf1_51300,CEACAM21_90273,CENTD2_116985,CHPF_79586,CNTNAP1_8506,COG4_25839,DGKA_1606,DGKZ_8525,DNAJC1_64215,DNM2_1785,DZIP3_9666,FAM80A_284716,FUK_197258,GMPR2_51292,HDGF2_84717,HOOK2_29911,KIAA1024_23251,LRRC17_10234,MGAT1_…	NA	NA	NA	NA	NA	NA
ADH1A_124	SNP_A-2262415,SNP_A-2070751		NA	1	1	1	1		NA	ANGEL1_23357,ARHGAP18_93663,ASXL1_171023,BOLA1_51027,C11orf24_53838,C19orf61_56006,FDXR_2232,GLS_2744,HIST3H2BB_128312,MEF2A_4205,MRPL52_122704,PGF_5228,PIGS_94005,RNPEP_6051,TP53I3_9540,TRAF3IP3_80342,ZNF432_9668,ABL1_25,CRK_1398,DNM1L_10059,HIST1H2BD_3017,MKKS_8195,PML_5371,RGPD5_84220,SLC22A18_5002,SNAP23_8773,UBE2C_11065,VPS16_64601,WTAP_9589,ZNF302_55900	NA	ADPRHL2_54936,CCNG2_901,CDH23_64072,COL4A2_1284,EXDL1_161829,FAM135A_57579,KLHL17_339451,MXI1_4601,PARP8_79668,PFKFB4_5210,SETDB1_9869,SMAD7_4092,THAP8_199745,TRIM56_81844,TTC9C_283237,YEATS2_55689,ZC3H10_84872,ZNF439_90594,ZNF692_55657,DKFZP564J0863_25923,KCNMB3_27094,NAV2_89797,ST8SIA4_7903,ASB7_140460	NA	JUN_3725,SEC24D_9871,SLC22A4_6583,SUPT3H_8464,SLC2A8_29988,SLITRK6_84189,VAPA_9218,KCNK6_9424	NA	KLHL21_9903,RAP1GAP_5909,LBH_81606,TSPAN5_10098,PPT2_9374,LOC255374_255374,ZNF596_169270,DEPDC6_64798,SH2D3C_10044,POU2AF1_5450,HEBP1_50865,PAN2_9924,ZBTB39_9880,SMAD3_4088,RANBP10_57610,ARRB2_409,SF3A2_8175,ZNF177_7730,GCDH_2639,ZNF616_90317
ADH1B_125	SNP_A-2170364,SNP_A-2300220,SNP_A-1842764		NA	1	1	1	1		NA	ABCB9_23457,ALS2CR2_55437,ASXL1_171023,BOLA1_51027,CD40_958,LOC93349_93349,SP140_11262,TP53I3_9540,ASB3_51130,ASTN2_23245,BCL2_596,INSIG1_3638,PML_5371,RGPD5_84220,LARP2_55132	NA	ANKRD46_157567,CCDC16_91603,KIAA0423_23116,KLHL17_339451,PDK1_5163,POLG2_11232,PPP1R3D_5509,SIPA1L1_26037,SLC30A6_55676,STRN3_29966,UHRF2_115426,USP28_57646,VPRBP_9730,ZNF221_7638,ANKFY1_51479,GSTM1_2944,NR4A3_8013,PI4KAP2_375133,ZMYND8_23613,PPP2R5C_5527,TBRG4_9238,LARP2_55132	NA	FLJ16686_401124,CDC14B_8555,MRPL43_84545,CMKLR1_1240,KCNK6_9424	NA	HEATR5B_54497,RTN4_57142,NDUFS1_4719,TSPAN5_10098,FBXW7_55294,PPT2_9374,BCKDHB_594,DEPDC6_64798,COL5A1_1289,NAV2_89797,PPFIBP1_8496,RAPGEF3_10411,CEP290_80184,RHOF_54509,C14orf101_54916,CDC42BPB_9578,CHTF18_63922,C16orf59_80178,PTPN2_5771,C19orf28_126321,MAP2K7_5609,BCL3_602,SNX5_27131,PEX26_55670,MORC2_22880,TOB2_10766
ADH1C_126	SNP_A-2061568,SNP_A-1978232,SNP_A-1806164,SNP_A-4238050,SNP_A-4217272,SNP_A-1978233,SNP_A-2147615		NA	1	1	1	1		NA	ADH7_131,C1orf218_54530,C4BPB_725,CD55_1604,IL1R1_3554,LOC387763_387763,RBM16_22828,RECQL5_9400,SPACA3_124912,TGIF2_60436,AGER_177,C14orf130_55148,DKFZP564J0863_25923,INVS_27130,PSIP1_11168	NA	A2BP1_54715,DAPK3_1613,TDRKH_11022	NA	S100PBP_64766,NTRK1_4914,SRGAP2_23380,ANXA4_307,SUCLG1_8802,RGPD5_84220,NCKAP1_10787,HIBCH_26275,WDR48_57599,USP4_7375,GYPE_2996,PALLD_23022,MCTP1_79772,LYRM4_57128,RNF8_9025,PTK7_5754,INTS9_55756,CSPP1_79848,TRPS1_7227,C9orf102_56959,ENDOG_2021,PSAP_5660,DRD4_1815,PSMA1_5682,SLC25A45_283130,CACNA2D4_93589,MYBPC1_4604,NR2E3_10002,NTHL1_4913,ADCY9_115,GPR56_9289,NUP88_4927,NMT1_4836,TBCD_6904,C18o…	NA	UTS2_10911,CSF1_1435,ROBO1_6091,EVC2_132884,SEPT11_55752,VNN2_8875,YWHAZ_7534,ENTPD2_954,PTPN20B_26095,PIK3AP1_118788,ZFYVE27_118813,TRIM34_53840,KIAA0984_23329,GIT2_9815,UGCGL2_55757,NDNL2_56160,KIF23_9493,SLIC1_124460,CCL18_6362,LOC51136_51136,DSG2_1829,ZNF70_7621
ADH4_127	SNP_A-1794035,SNP_A-2033858,SNP_A-4227327,SNP_A-2206609,SNP_A-1835223,SNP_A-4234758,SNP_A-2071928,SNP_A-4303016,SNP_A-4243684,SNP_A-4264388,SNP_A-2032888,SNP_A-4242642,SNP_A-1831844,SNP_A-2231733,SNP_A-2263722,SNP_A-2294412		1	1	1	1	1		NA	NY-SAR-48_93323,TMEM189-UBE2V1_387522,C4orf23_152992,CDC25B_994,CDIPT_10423,CENPF_1063,COX10_1352,DGCR8_54487,FADD_8772,FAF1_11124,FAM111A_63901,FCHO1_23149,FLJ14154_79903,GPR108_56927,GTPBP8_29083,HTT_3064,KIAA0460_23248,KIF7_374654,LRRC56_115399,LSM12_124801,LUC7L2_51631,MAP3K3_4215,MAP4K3_8491,NUDCD3_23386,PARN_5073,PASK_23178,PDCD5_9141,PSMB9_5698,PURA_5813,PXMP2_5827,RBM42_79171,RNF25_64320,…	NA	ARHGEF19_128272,C7orf44_55744,CASP10_843,DKK3_27122,EMR1_2015,FAM53C_51307,GPC5_2262,HRASLS2_54979,LOC402694_402694,LSM10_84967,NAT11_79829,NOL3_8996,OR4X1_390113,PCDHB11_56125,PLAC4_191585,PRPF19_27339,RGS1_5996,RNF32_140545,SH2B3_10019,SPG3A_51062,STON2_85439,TACSTD2_4070,TMEM38A_79041,ZC3H6_376940,ZNF577_84765,KLHL21_9903,NAV2_89797,RABL2A_11159	NA	CLDN16_10686,HIST1H2AB_8335,HIST1H2AL_8332,HIST1H4L_8368,PFDN6_10471,ENOX1_55068,CRB3_92359,LMTK3_114783,RUVBL2_10856	NA	FGFR3_2261,GABRG2_2566,ACSL5_51703,HTR3A_3359,FXYD2_486,MSI2_124540,PEX26_55670
ADH5_128	SNP_A-1833842		1	1	1	NA	NA		NA	TMEM189-UBE2V1_387522,PASK_23178,PDCD5_9141,TMEM156_80008,ULK2_9706,AKR1A1_10327,ANKHD1_54882,CROP_51747,IL4I1_259307,KLC1_3831,PAX8_7849,RABL2A_11159,RFXANK_8625,WBSCR16_81554,ABCF2_10061,DDX17_10521,TBRG4_9238	NA	COX17_10063,DIRAS2_54769,LRRC33_375387,MAG1_84803,MVD_4597,NCAM2_4685,PHLDA3_23612,PHPT1_29085,PLXDC2_84898,RAB43_339122,SLC11A2_4891,SNX8_29886,ACOT11_26027,INVS_27130	NA	NA	NA	NA
ADH6_130	SNP_A-1876152		NA	NA	1	NA	NA		NA	NA	NA	UBXD4_165324,APEX1_328,C3orf64_285203,CAPRIN2_65981,COMMD6_170622,CROP_51747,GLT8D1_55830,GTF2IRD2_84163,LGALS9_3965,MCM7_4176,PPIL3_53938,SERINC3_10955,SNRPD2_6633,TRIOBP_11078	NA	NA	NA	NA
ADH7_131	SNP_A-2297072,SNP_A-2010010		1	1	1	1	1		NA	FAM79B_285386,GPR160_26996,LTB4DH_22949,NOTCH2_4853,PCGF2_7703,PSCD4_27128,SV2A_9900,NLRX1_79671,SOCS5_9655,ALDOA_226	NA	ATG5_9474,GSTO2_119391,IL4_3565,DZIP1_22873	NA	ZNRD1_30834,HLA-DPA1_3113,SLC16A10_117247,TXLNB_167838,ZKSCAN1_7586,RECK_8434,ABL1_25,PHYH_5264,HK1_3098,SYT9_143425,PPFIBP1_8496,RORA_6095,CAPS_828	NA	CSF1_1435,IL6R_3570,DNMT3A_1788,PI4KAP2_375133
ADHFE1_137872	SNP_A-4197649,SNP_A-1993635,SNP_A-1798274,SNP_A-1993634,SNP_A-2150734,SNP_A-1910052,SNP_A-1993633,SNP_A-2309367,SNP_A-2174042		1	1	1	1	1		NA	APOL1_8542,PROCR_10544,PRSS2_5645,SLC12A8_84561,GCC2_9648,CDCP1_64866	NA	CASKIN2_57513,CBFA2T3_863,CHD6_84181,CLDN17_26285,EGFL7_51162,TMEM55A_55529,PSMD13_5719	NA	CDC42_998,PTPRC_5788,PPM1G_5496,CLIP4_79745,RTN4_57142,CISH_1154,PHC3_80012,KIAA1546_54790,NOLA1_54433,RBM33_155435,NFX1_4799,NANS_54187,PWWP2B_170394,PLEKHG6_55200,VEZT_55591,CLIP1_6249,EIF5_1983,MAPK7_5598,CSF3_1440,ABCA5_23461,APC2_10297,RANBP3_8498,C19orf48_84798,HSPBP1_23640,ZNF581_51545,SNX5_27131,ADNP_23394	NA	DEPDC1_55635,TSGA10_80705,LOC26010_26010,CHL1_10752,TCTA_6988,CD96_10225,PCOLCE2_26577,RAP1GDS1_5910,FBXO4_26272,ELMO1_9844,TM2D2_83877,KBTBD3_143879,ARHGAP20_57569,DDHD1_80821,EIF5_1983,HS3ST4_9951,KIFC3_3801,CHEK2_11200
ADI1_55256	SNP_A-4199698,SNP_A-4297683		1	1	1	1	1		NA	SMCR7_125170,SYT11_23208,AKAP7_9465,CDC14A_8556,PPP2R5D_5528,VPS18_57617,BRD4_23476	NA	C5orf42_65250,CEACAM1_634,CMKLR1_1240,DIXDC1_85458,MAST2_23139,OCLN_4950,RABIF_5877,SIRPA_140885,IL15RA_3601,KBTBD3_143879,PITPNC1_26207,PSME1_5720,RTN4_57142,CAST_831,FKBP1A_2280,LARP6_55323,IL21R_50615	NA	HPS3_84343,C1QTNF3_114899,MAT2B_27430,CD151_977,PRMT3_10196,TRIM13_10206,SYNE2_23224,CCNDBP1_23582,KIF23_9493,PARP6_56965,DPH1-OVCA2_654787,JUP_3728,DSG4_147409	NA	KLHL21_9903,WASF2_10163,KIAA0319L_79932,KCNN3_3782,MSTO1_55154,TMEM9_252839,GALM_130589,MCEE_84693,RNF103_7844,SLC35F5_80255,PSCDBP_9595,GMPPA_29926,RHBDD1_84236,TMF1_7110,TMEM39A_55254,XRN1_54464,TETRAN_10227,SEPSECS_51091,DC2_58505,SEC24D_9871,TXNDC5_81567,HIST1H2BD_3017,CDKN1A_1026,UBR2_23304,RGS17_26575,ZFAND2A_90637,HBP1_26959,KLF10_7071,ST6GALNAC4_27090,KIAA0913_23053,KCNMA1_3778,SYVN1_8444…
ADIG_149685	SNP_A-4223612		NA	NA	1	NA	NA		NA	NA	NA	ELL2_22936,EXOC3L_283849,FAM114A1_92689,GLT25D2_23127,GPR56_9289,HHLA2_11148,STAT5B_6777,TNFRSF18_8784,TXLNB_167838,WARS_7453,ANXA11_311,ARSB_411,CASP6_839,CSNK2A1_1457,GIT2_9815,IARS_3376,IRF5_3663,KCNN3_3782,MAFG_4097,PRELID2_153768,MSI2_124540,NCAPH2_29781,PSIP1_11168,UTS2_10911	NA	NA	NA	NA
ADIPOQ_9370	SNP_A-2234872,SNP_A-1831863,SNP_A-2238677,SNP_A-2116706,SNP_A-2174624,SNP_A-2037512,SNP_A-1833455,SNP_A-2078277		NA	1	1	1	1		NA	RPS6KA1_6195,BBS9_27241,BCR_613	NA	CLEC2B_9976,MTHFD1L_25902,MYO5C_55930,TMEM132D_121256,TMEM25_84866,EPHB2_2048,NOLA1_54433,YWHAZ_7534,ZNF160_90338	NA	AKR7A2_8574,HMGN2_3151,PIGV_55650,RPA2_6118,IQCC_55721,HDAC1_3065,RBBP4_5928,S100PBP_64766,ATPAF1_64756,ZYG11B_79699,C1orf41_51668,CRYZ_1429,CCDC76_54482,GPSM2_29899,TMEM77_128338,ATP5F1_515,POLR3GL_84265,PRUNE_58497,SNAPIN_23557,CREB3L4_148327,RCSD1_92241,SCYL3_57147,C1orf9_51430,CEP350_9857,SNRPE_6635,LGTN_1939,TRAF3IP3_80342,RCOR3_55758,NEK2_4751,DTL_51514,ANGEL2_90806,RPS6KC1_26750,CENPF_1063…	NA	KPNA6_23633,RIMS3_9783,ARHGEF4_50649,MTERFD2_130916,SLC12A8_84561,TRIO_7204,PITX1_5307,ZNF572_137209,ISCA1_81689,ODF2_4957,GBF1_8729,TIRAP_114609,MYL6B_140465,PSCD1_9267,MYOM1_8736,SIRPA_140885
ADIPOR1_51094	SNP_A-1792926,SNP_A-1864268,SNP_A-4242284		1	NA	1	1	1		NA	NA	NA	C4orf42_92070,CIT_11113,FEZF2_55079,GPT2_84706,MAPT_4137,MCM9_254394,ZSCAN18_65982,DDX17_10521	NA	AGL_178,SLC1A4_6509,VPS52_6293,AUTS2_26053,ADHFE1_137872,TSTA3_7264,RPL8_6132,TCIRG1_10312,CABYR_26256,UBA52_7311	NA	ACBD6_84320,COX17_10063,DIRC2_84925,HLTF_6596,SGK1_6446,ACADS_35,CIB1_10519,RTTN_25914,NFATC1_4772,NCOA3_8202,CHEK2_11200
ADIPOR2_79602	SNP_A-2154356,SNP_A-1865123,SNP_A-4204475,SNP_A-2296699,SNP_A-2230984,SNP_A-2200111,SNP_A-4292215,SNP_A-2002470,SNP_A-4273463,SNP_A-2137895,SNP_A-2069882,SNP_A-2074423,SNP_A-2026410,SNP_A-1793701,SNP_A-2032672,SNP_A-2177968,SNP_A-2175936,SNP_A-1854576		1	1	1	1	1		NA	BZRAP1_9256,C12orf52_84934,C3orf59_151963,DGCR8_54487,DNAJC15_29103,FUT4_2526,SORBS2_8470,ABL1_25,LOC144097_144097,ZNF142_7701	NA	AGA_175,B4GALT7_11285,BTBD12_84464,CAPN1_823,CD68_968,NDUFV1_4723,NDUFV2_4729,RAB20_55647,RASGEF1A_221002,RER1_11079,TMCO4_255104	NA	NBPF3_84224,FBXO11_80204,COX18_285521,RFESD_317671,ERAP2_64167,LY86_9450,ATG5_9474,PEX7_5191,TMEM106B_54664,LOC255374_255374,METTL2B_55798,RALGPS1_9649,DCPS_28960,HEBP1_50865,RPL41_6171,RNF111_54778,DNAJA4_55466,MESP1_55897,FLJ37464_283848,HSDL1_83693,CROP_51747,SYMPK_8189,RPS11_6205,PLAC4_191585	NA	CYBRD1_79901,SP110_3431,UBE2V2_7336,DDX58_23586,CCDC6_8030,CASP7_840,C11orf58_10944,CRYAB_1410,PPFIBP1_8496,RAP1B_5908,ELF1_1997,HLF_3131,PNPLA6_10908,SNF1LK_150094
ADK_132	SNP_A-2065688,SNP_A-2002633,SNP_A-2169200,SNP_A-4228729,SNP_A-4228380,SNP_A-1896627,SNP_A-2291487,SNP_A-1803675,SNP_A-1880055,SNP_A-4194589,SNP_A-4239391,SNP_A-2290449,SNP_A-2303282,SNP_A-2218329,SNP_A-4225298,SNP_A-1928431,SNP_A-2191008,SNP_A-2304019,SNP_A-2292039,SNP_A-4216352,SNP_A-4224696,SNP_A-2056385,SNP_A-1860734,SNP_A-2053421,SNP_A-4260865,SNP_A-1848234,SNP_A-2002624,SNP_A-2134257,SNP_A-2…		1	1	1	1	1		NA	DDIT4_54541,EID2B_126272,FUT11_170384,GAP43_2596,GBP3_2635,LOC388284_388284,OR52E2_119678,PAOX_196743,SLC2A14_144195,SOX4_6659,STAT2_6773,ACP1_52,CCNT2_905,ILF3_3609,NFX1_4799	NA	CSF2_1437,MED13L_23389,SPSB1_80176	NA	CCDC50_152137,UGT2B17_7367,UGT2B11_10720,MRE11A_4361,CROP_51747	NA	LEPR_3953,RTN4_57142,FHL2_2274,CXCR4_7852,SEC22C_9117,ANKRA2_57763,ZNRD1_30834,HCG27_253018,SESN1_27244,FAM139A_285966,NCOA2_10499,LRRC26_389816,C10orf35_219738,HIPK3_10114,MYO1A_4640,B4GALNT1_2583,TCP11L2_255394,CSNK1D_1453,LIPG_9388,TYROBP_7305,CST9L_128821,TMEM189-UBE2V1_387522
ADM_133	SNP_A-2070546		1	NA	1	NA	NA		NA	NA	NA	ADH4_127,BACE2_25825,C21orf70_85395,C22orf25_128989,CHCHD4_131474,CRTAP_10491,CSRP1_1465,CTNS_1497,ENPP4_22875,FAM118B_79607,FLJ21438_64926,ITM2C_81618,LIMS2_55679,MAP1D_254042,MAP4K2_5871,MORC3_23515,MRPS15_64960,NAGA_4668,NDUFAF1_51103,NSUN3_63899,PFDN6_10471,SBF1_6305,SCARB2_950,TADA1L_117143,TMEM16G_50636,TRAPPC2L_51693,ZBTB3_79842,GLT8D1_55830,IL1RAP_3556,PAX8_7849,PRELID2_153768,SETD3_84193…	NA	NA	NA	NA
ADM2_79924	SNP_A-4242575		NA	1	1	1	1		NA	EFNA1_1942,HECTD2_143279,GYPE_2996	NA	AGPAT4_56895,APRT_353,C16orf48_84080,C5orf15_56951,DLG4_1742,DSCR6_53820,ELOVL6_79071,FAM125A_93343,GOLM1_51280,MAPK11_5600,MGST3_4259,MMS19_64210,NAG_51594,NP_4860,PCGF2_7703,SIAE_54414,SV2A_9900,FGFR4_2264,FILIP1L_11259,HNF1B_6928,ISLR2_57611,MAP4K4_9448,SLC43A3_29015,CDCP1_64866,IL12RB1_3594,VPS13A_23230	NA	VCAM1_7412,MYOM2_9172,IARS_3376,RSU1_6251,PPP1R3C_5507,PPFIA1_8500,CCDC84_338657,MYH10_4628,PIAS2_9063,BCL2_596,BRD4_23476,IL12RB1_3594,ZNF614_80110,TGM2_7052,SERINC3_10955,UBE2L3_7332	NA	S100A13_6284,HTRA2_27429,ARHGEF4_50649,EDEM1_9695,TUBE1_51175,H2AFV_94239,NOL6_65083,C9orf114_51490,EFCAB4A_283229,PARP6_56965,UBE2I_7329,FLJ35773_162387,LOC51136_51136,TMEM160_54958,LDOC1L_84247
ADNP_23394	SNP_A-4208905,SNP_A-2292334,SNP_A-2283844,SNP_A-2259308,SNP_A-2080492,SNP_A-4279401,SNP_A-2292753		1	1	1	1	1		NA	HLA-DMA_3108,HLA-DMB_3109,HLA-DOA_3111,ABHD8_79575,BANK1_55024,BCL3_602,BFSP2_8419,ECM1_1893,NPHP4_261734,PRSS16_10279,SGMS1_259230,TXNIP_10628	NA	CSF3R_1441,FYCO1_79443,LOC400950_400950,NRP2_8828,NUDCD3_23386,PCM1_5108,SNTA1_6640,SORD_6652,SRGAP3_9901,TSSK6_83983,ZKSCAN4_387032,ZNF658_26149,RPL13_6137,RPL34_6164,TGIF1_7050,ZNF510_22869,MAPK1_5594,ZC3HAV1_56829	NA	ADORA3_140,FAM129A_116496,CTSB_1508,AICDA_57379,PML_5371,RASD1_51655,DHPS_1725	NA	SERBP1_26135,XAB1_11321,C2orf21_285175,VHL_7428,RAB7A_7879,CEP63_80254,LRPAP1_4043,SKP2_6502,VARS2_57176,RPL10A_4736,VNN2_8875,LOC402694_402694,PSIP1_11168,UROS_7390,STIM1_6786,PEX16_9409,CAPRIN2_65981,APPL2_55198,ZNF18_7566,FLII_2314,DDX52_11056,HOXB7_3217,SLC25A23_79085,FBXO17_115290,C21orf91_54149,ACO2_50
ADNP2_22850	SNP_A-2047940,SNP_A-2095969,SNP_A-1937912,SNP_A-1939531,SNP_A-2067793,SNP_A-1836817,SNP_A-4193642,SNP_A-1874512		1	1	1	1	1		NA	TMEM38A_79041,GREB1_9687,MFI2_4241	NA	ACBD5_91452,DPYSL2_1808,LOC388885_388885,NSUN5C_260294,PGD_5226,SFRS14_10147	NA	ZMAT3_64393,SLC30A5_64924,FANCG_2189,RBP3_5949,PRR4_11272,CATSPER2_117155,SMG1_23049,SERPINB10_5273	NA	PRKCZ_5590,ECE1_1889,BCAR3_8412,CSF1_1435,CTTNBP2NL_55917,SDCCAG8_10806,C2orf56_55471,EML4_27436,CCDC141_285025,MTERFD2_130916,CAMP_820,POPDC2_64091,SEPT11_55752,MANBA_4126,MAST4_375449,GCNT2_2651,ZNF767_79970,NECAB1_64168,C8orf31_286122,DFNB31_25861,H2AFY2_55506,APBB1_322,DAK_26007,RHOD_29984,CLIP1_6249,CLDN10_9071,JPH4_84502,KIAA0329_9895,HBA1_3039,CCL22_6367,TLCD1_116238,ARL4D_379,PGLYRP2_1147…
ADO_84890	SNP_A-1845707		1	1	1	1	1		NA	C6orf25_80739,IL1A_3552,CDC2L5_8621,IARS_3376,PRMT1_3276,ZWINT_11130,GYPE_2996	NA	CAPS_828,ZNF92_168374,CDCP1_64866,OAS1_4938	NA	AHI1_54806,SYT9_143425,FLJ20489_55652,ACBD4_79777,HM13_81502,HTF9C_27037,MCAT_27349	NA	SDF4_51150,C1orf160_84065,NCDN_23154,SLC2A1_6513,C1orf9_51430,DUSP10_11221,CCDC121_79635,JMJD1A_55818,KRCC1_51315,IL1R2_7850,ZC3H6_376940,ANKZF1_55139,SEC22C_9117,CCNG2_901,CAST_831,MAT2B_27430,GPRIN1_114787,MGAT4B_11282,PM20D2_135293,INSIG1_3638,PXDNL_137902,EBAG9_9166,ZNF707_286075,LRRC8A_56262,MED22_6837,PTPN20B_26095,PEX16_9409,PCNXL3_399909,SUV420H1_51111,SLC2A3_6515,SMARCD1_6602,THAP2_83591…
ADORA1_134	SNP_A-2295360,SNP_A-2207695,SNP_A-2214444,SNP_A-1885929,SNP_A-4291922,SNP_A-4243583,SNP_A-1926769,SNP_A-4254566		NA	1	1	1	1		NA	GCHFR_2644,GSTA4_2941,PLXNB1_5364,ZNF276_92822,IL21R_50615	NA	ATAD3B_83858,BIRC6_57448,C14orf108_55745,C1orf142_116841,C3orf10_55845,DNAJB12_54788,DSG1_1828,DYNC1H1_1778,FAM108A1_81926,FAM80A_284716,GARNL1_253959,HEATR5B_54497,HVCN1_84329,KIAA0859_51603,MACF1_23499,MRPL15_29088,MRPL52_122704,PDPK1_5170,PEX26_55670,PHACS_84680,POLR3GL_84265,PSKH1_5681,RABL2B_11158,SKAP2_8935,SLC41A3_54946,SPA17_53340,STK36_27148,SYNJ2BP_55333,TRRAP_8295,UBE2G1_7326,ZW10_9183…	NA	MARK2_2011,BRWD1_54014,PDE9A_5152	NA	ZAP70_7535,SATB1_6304,SMG1_23049,ODF4_146852,MYH10_4628,MAPK7_5598,DUSP15_128853
ADORA2A_135	SNP_A-4199136,SNP_A-2253344		1	1	1	1	1		NA	ADORA2B_136,ALDH7A1_501,BTBD14A_138151,CD96_10225,CLEC12A_160364,COLEC12_81035,CYB561D1_284613,CYP27A1_1593,DNASE1L3_1776,ETV4_2118,HEY1_23462,JAZF1_221895,KRT17_3872,LAX1_54900,LCE1E_353135,LCE1F_353137,LOC339804_339804,NDRG4_65009,NT5C3L_115024,P117_125988,PPIE_10450,PWWP2B_170394,RAB32_10981,RABAC1_10567,RBPMS_11030,RNF144A_9781,RSPH3_83861,SHANK2_22941,SLC27A5_10998,SOSTDC1_25928,SPG3A_51062,…	NA	C5orf39_389289,DLX2_1746,GHITM_27069,GTPBP8_29083,INPP1_3628,ITGB1BP3_27231,MMP23B_8510,POLR2K_5440,STX1A_6804,UBR1_197131,VPS33B_26276,ZNF772_400720,GIT2_9815,RAC1_5879,SYNE2_23224	NA	FCRL3_115352,RGS1_5996,IL1R2_7850,PRELID2_153768,GNMT_27232,UBE2J1_51465,WBSCR16_81554,FBXO43_286151,MED22_6837,EED_8726,NARG1L_79612,BMP4_652,MAX_4149,COQ6_51004,RBBP6_5930,FLCN_201163	NA	HMGN2_3151,GBA_2629,IPO9_55705,TAF1A_9015,TTC31_64427,ANKRD39_51239,PTPN18_26469,ARHGEF4_50649,CALCRL_10203,ARPC2_10109,SCOTIN_51246,ABHD14A_25864,ABHD6_57406,SIDT1_54847,AP2M1_1173,ST6GAL1_6480,LSM6_11157,FAM134B_54463,C5orf29_202309,GTF2H2_2966,IQGAP2_10788,DCP2_167227,PRELID1_27166,LMAN2_10960,TRIM27_5987,CSNK2B_1460,CPNE5_57699,NUDT1_4521,RFC2_5982,FASTK_10922,HINT2_84681,LTB4DH_22949,GARNL3_…
ADORA2B_136	SNP_A-2160807,SNP_A-2263466,SNP_A-1783411,SNP_A-1848534,SNP_A-4290956,SNP_A-2289129,SNP_A-2302387		1	1	1	1	1		NA	BCAR3_8412,CEL_1056,INA_9118,LOC388279_388279,SLFN5_162394,STON2_85439,TNC_3371,C9orf142_286257,UBE2C_11065,IL21R_50615	NA	B4GALT1_2683,FABP3_2170,HBA1_3039,LBX1_10660,VPS26B_112936,ZC3H13_23091,GREB1_9687	NA	CDC2L1_984,EDG1_1901,KIAA1324_57535,SLC27A3_11000,SELL_6402,C1orf9_51430,PSEN2_5664,RAB4A_5867,COG2_22796,MYCN_4613,MGAT4A_11320,SEPT10_151011,NMI_9111,NCKAP1_10787,HDAC4_9759,ARPC4_10093,IFRD2_7866,PRKCD_5580,ABTB1_80325,IL1RAP_3556,HEL308_113510,EXOC3_11336,IL13_3596,TSPAN17_26262,EXOC2_55770,RGL2_5863,NUPL2_11097,SAMD9_54809,SRPK2_6733,NUB1_51667,MYST3_7994,ZHX2_22882,VCP_7415,PALM2-AKAP2_4458…	NA	NA
ADORA2BP_137	SNP_A-1928570,SNP_A-1907671		NA	1	1	1	1		NA	ADAM10_102,CRBN_51185,PSMA8_143471,COG5_10466,ELF2_1998,L3MBTL_26013,LIG3_3980,MGC16385_92806,MRE11A_4361,NFIC_4782,NSUN5_55695,TES_26136,ZNF600_162966,CCNDBP1_23582,DTNA_1837,TAPBP_6892,UPF2_26019	NA	APOC2_344,CCBE1_147372,CLPX_10845,MAP1B_4131,PAPPA_5069,RNMT_8731,TINAGL1_64129,BCKDHB_594,FLJ22222_79701,MRE11A_4361,PVRL1_5818,UBE2I_7329,OAS1_4938	NA	UBIAD1_29914,ZNF684_127396,FNBP1L_54874,TOR1AIP1_26092,CAMSAP1L1_23271,TATDN3_128387,ERO1LB_56605,DTNB_1838,YPEL5_51646,FAM126B_285172,ZNF142_7701,RAB5A_5868,FILIP1L_11259,TMEM39A_55254,MBD4_8930,TNFSF10_8743,LRPAP1_4043,GOLPH3_64083,SERF1B_728492,SLC12A2_6558,CSNK1A1_1452,DTNBP1_84062,FAM8A1_51439,TAPBP_6892,C6orf89_221477,NUS1_116150,STAG3_10734,TMEM66_51669,CHD7_55636,DERL1_79139,STAM_8027,CXC…	NA	CD200_4345,HPGD_3248,NMUR2_56923,DUSP4_1846,CCND1_595,BRUNOL6_60677,NOXO1_124056,N-PAC_84656,FKBP10_60681
ADORA3_140	SNP_A-4207899,SNP_A-1962062,SNP_A-2063896,SNP_A-2028163,SNP_A-2164521,SNP_A-2221026,SNP_A-4238209,SNP_A-1828343,SNP_A-2046720,SNP_A-1962077,SNP_A-2304040,SNP_A-2059852,SNP_A-2141613,SNP_A-2062314,SNP_A-4261728,SNP_A-1956870,SNP_A-4290699,SNP_A-4261727,SNP_A-2043758,SNP_A-4256861,SNP_A-2145835,SNP_A-4248669,SNP_A-2204601,SNP_A-2264995,SNP_A-4261726		1	1	1	1	1		NA	C2CD2_25966,DDOST_1650,EIF3C_8663,FAF1_11124,LOC51057_51057,MGC29506_51237,PHC3_80012,RRBP1_6238,SLFN5_162394,SYT14_255928,TXNDC5_81567,ASB7_140460	NA	AKT2_208,APIP_51074,ATP13A2_23400,ATP1A1_476,C9orf95_54981,LSM6_11157,MLLT6_4302,MYBBP1A_10514,THADA_63892,TRIM16_10626,ZNF691_51058,CTDSP1_58190,DPP8_54878,ELMO1_9844,H2AFY_9555,TPM3_7170	NA	TOR1AIP2_163590,RABIF_5877,PYCR2_29920,BTLA_151888,UNC5CL_222643,C7orf25_79020,DNAJA1_3301,TM7SF2_7108,C14orf140_79696,LOC123688_123688,CDC34_997,DNAJB1_3337,LSM4_25804,C19orf15_57828,ZNF217_7764	NA	KCNK5_8645,RARRES3_5920,NOXO1_124056,TOM1L1_10040
ADPGK_83440	SNP_A-2181023,SNP_A-2118280,SNP_A-2126423,SNP_A-1831630,SNP_A-4297079,SNP_A-2300279		1	1	1	1	1		NA	PIP3-E_26034,ACRBP_84519,ANKZF1_55139,ANXA4_307,ANXA5_308,AP3S1_1176,APBB1IP_54518,ATP1B1_481,ATP6V1E2_90423,BAG3_9531,BCMO1_53630,BLVRB_645,BNIP3_664,C1GALT1_56913,C1orf2_10712,C2orf56_55471,C5orf13_9315,C8orf47_203111,CASC4_113201,CCDC107_203260,CECR5_27440,CENTB1_9744,CER1_9350,CNKSR3_154043,CTSH_1512,CXXC5_51523,DEAF1_10522,DIDO1_11083,DRAP1_10589,EGLN3_112399,EPS8_2059,EPSTI1_94240,FADS2_941…	NA	ADAM15_8751,ARRB2_409,CCDC128_129285,CHUK_1147,DHX15_1665,FAF1_11124,FAM36A_116228,FCHSD2_9873,GCLM_2730,KCNAB2_8514,NOLC1_9221,PTPRA_5786,RAB8B_51762,RFWD2_64326,RMND1_55005,SMYD3_64754,STX7_8417,ZBTB48_3104,DAZAP1_26528,GABRG2_2566,HK1_3098,INVS_27130,PDCD10_11235,SNX14_57231,YWHAB_7529,EIF5_1983,ODF2_4957,PSMA1_5682	NA	LIPT1_51601,SEC31A_22872,DUSP4_1846,DCPS_28960	NA	CDC14A_8556,F11_2160,RNASE10_338879,CRYZL1_9946
ADPRH_141	SNP_A-4271932,SNP_A-1974153		1	1	1	1	1		NA	CCT6B_10693,MADD_8567,MARVELD2_153562,NLRP2_55655,C3orf31_132001	NA	C14orf102_55051,CREB5_9586,KCNMA1_3778,THNSL2_55258,ZNF324_25799,CNR1_1268,INF2_64423,KCNN3_3782,VCAM1_7412,BBS7_55212	NA	PPP2R1B_5519,NLRX1_79671,XRCC6BP1_91419,ZNF772_400720,SLCO4A1_28231	NA	AK2_204,FOSL2_2355,LOC387647_387647,VTI1B_10490,HNF1B_6928,ZNF780A_284323
ADPRHL1_113622	SNP_A-2180479		NA	1	1	1	1		NA	GPR108_56927,MYL2_4633,TNFSF11_8600,LACTB_114294,PRDM2_7799	NA	BTBD2_55643,C1orf107_27042,DVL2_1856,NAB2_4665,PLVAP_83483,ZNF646_9726,CAPRIN2_65981,CDC25C_995,CLIP1_6249,DPP8_54878,FKBP2_2286,HDAC5_10014,PDCD10_11235,PKM2_5315,PTGFRN_5738,SULF2_55959,TADA3L_10474,TMUB2_79089,C17orf81_23587,CAST_831,DST_667	NA	SDF4_51150,HEYL_26508,RASSF5_83593,ARL5A_26225,TMCC1_23023,RFX3_5991,MDM1_56890,CSRP2_1466,DMN_23336,NFATC1_4772	NA	CDKN2C_1031,DIRAS2_54769,LSP1_4046,ALDOA_226
ADPRHL2_54936	SNP_A-2314159		1	1	NA	1	1		NA	ARL14_80117,BLOC1S2_282991,DEDD2_162989,KIFC2_90990,MC5R_4161,NEFH_4744,NLGN2_57555,PPAP2C_8612,SYVN1_84447,TNNC1_7134,UBA52_7311,ZNF365_22891	NA	NA	NA	COMMD1_150684,FAHD2B_151313,TSLP_85480,UQCRQ_27089,VDAC1_7416,NEDD9_4739,C6orf129_154467,PPP2R5D_5528,RAB23_51715,C6orf57_135154,SOD2_6648,STYXL1_51657,CDC2_983,PANK1_53354,WSB2_55884,HOMEZ_57594,IL16_3603,PIK3R5_23533,BPTF_2186,ZNF626_199777,PDCD5_9141,GYS1_2997,GCAT_23464	NA	C1orf165_79656,ACOT11_26027,IFI44L_10964,SELL_6402,LAMB3_3914,LBR_3930,HNMT_3176,NEB_4703,CCDC141_285025,ZDHHC3_51304,PLOD2_5352,GPR171_29909,LRRC31_79782,DKFZP564O0823_25849,CYP2U1_113612,FAM134B_54463,C5orf29_202309,PPIC_5480,P4HA2_8974,ANKRD43_134548,PANK3_79646,TNFRSF21_27242,LRRC1_55227,PTPRK_5796,E2F5_1875,CA13_377677,NFIL3_4783,CYP2E1_1571,EED_8726,ARHGAP20_57569,ENO2_2026,MLSTD1_55711,EFN…
ADPRTL4_23783	SNP_A-4235083		NA	NA	1	NA	1		NA	NA	NA	C14orf149_112849,C1orf163_65260,C1orf198_84886,HHLA3_11147,ITK_3702,LOC137886_137886,MDM2_4193,MRPL34_64981,PER3_8863,PGBD2_267002,POLR3G_10622,PPP1R15B_84919,PRKAG2_51422,RCAN3_11123,TMEM144_55314,ACOT11_26027,CDK10_8558,ELK4_2005,PPIL3_53938,RNF135_84282,RPL36_25873,SELS_55829,SEPSECS_51091,SLIC1_124460,TM2D3_80213,NIPBL_25836,UPF2_26019	NA	NA	NA	NA
ADRA1A_148	SNP_A-1862910,SNP_A-4221176,SNP_A-2055134,SNP_A-1992772,SNP_A-2175829,SNP_A-1823100,SNP_A-1815032,SNP_A-2110516,SNP_A-1896744,SNP_A-2278403,SNP_A-2243433,SNP_A-4227707,SNP_A-1918188,SNP_A-2111737,SNP_A-1859160,SNP_A-4276189,SNP_A-4291028,SNP_A-2190752,SNP_A-2062872,SNP_A-2276737,SNP_A-1813080,SNP_A-2274958		1	1	1	1	1		NA	MATN3_4148	NA	ACAD11_84129,CCM2_83605,FJX1_24147,GABBR1_2550,MUSTN1_389125,NAG_51594,RASEF_158158,ZNF397_84307,TRADD_8717,ZFYVE9_9372	NA	CYP27C1_339761,RHBDL1_9028,DACT3_147906	NA	CD74_972,C7orf53_286006,CDC14B_8555,CCND1_595,FLI1_2313,ING1_3621,LYPLA3_23659,SAMD14_201191,TBC1D17_79735
ADRA1B_147	SNP_A-2261458,SNP_A-2029557,SNP_A-1832474,SNP_A-2254850,SNP_A-1984290,SNP_A-1984291,SNP_A-1951633,SNP_A-4265360,SNP_A-4273106,SNP_A-1984289		NA	1	1	1	1		NA	NKX3-1_4824,AACS_65985,ACAA1_30,ACAD8_27034,ACADSB_36,ADCK1_57143,AMPD2_271,ATP6V1G2_534,BAZ2B_29994,C14orf133_63894,C20orf132_140699,C5orf21_83989,C9orf16_79095,CNOT6_57472,CNP_1267,COQ4_51117,DCTN1_1639,DDB1_1642,DGKZ_8525,DLG4_1742,DMXL2_23312,DNAJC13_23317,DPF2_5977,GCN5L2_2648,GGA2_23062,HEATR3_55027,KIAA0100_9703,KLHL3_26249,LONP2_83752,LYRM4_57128,LZTR1_8216,MAN2A2_4122,MFSD11_79157,MYCBP_…	NA	ALOX12_239,ARFGAP3_26286,CCDC102A_92922,CDH1_999,CMBL_134147,CRIPAK_285464,EDEM3_80267,FNDC3A_22862,HAVCR2_84868,KLHDC2_23588,MAP3K5_4217,MCEE_84693,PCCB_5096,RARS2_57038,RBL2_5934,SCGB3A1_92304,SERP1_27230,SYVN1_84447,UBE2G1_7326,USO1_8615,WDR63_126820,WFS1_7466,KCNMB2_10242,PHF17_79960,PSIP1_11168	NA	EIF4EBP3_8637,C14orf2_9556,FKBP10_60681,CLDN14_23562	NA	ANP32E_81611,LAMC2_3918,ATG16L1_55054,HLTF_6596,NIPBL_25836,NNT_23530,BMP5_653,PPP2R5C_5527,TMPRSS3_64699
ADRA1D_146	SNP_A-1900032,SNP_A-2224143,SNP_A-2271148,SNP_A-4289229,SNP_A-2224138		NA	1	1	1	1		NA	SYNJ2_8871,CSNK2A1_1457,RFX3_5991	NA	ANKRD37_353322,ARF6_382,BMPR2_659,CENPM_79019,CGN_57530,ERC1_23085,FLJ25778_254048,GALNTL5_168391,LOC387763_387763,MYCT1_80177,ODC1_4953,PIBF1_10464,PIK3IP1_113791,PLEKHF1_79156,PPIAP19_390006,TBX19_9095,UBXD7_26043,CDKN1A_1026,FAM129A_116496,FKBP2_2286,KIF23_9493,MRPL47_57129,MRPS21_54460,PFN2_5217,PPIL3_53938,RGPD5_84220,SIVA1_10572,UBE2L3_7332,C17orf81_23587	NA	WDR8_49856,EPHB2_2048,SYF2_25949,TMEM57_55219,YARS_8565,RAB13_5872,MEX3A_92312,LMNA_4000,MAPKAPK2_9261,CD55_1604,GPR137B_7107,DTNB_1838,ZNF513_130557,NRBP1_29959,FOSL2_2355,BCL11A_53335,PCGF1_84759,OLA1_29789,NFE2L2_4780,DNAJB2_3300,DNPEP_23549,SEC13_6396,AXUD1_64651,DCP1A_55802,GAP43_2596,GSK3B_2932,KCNMB2_10242,PARL_55486,TNIP2_79155,ACSL1_2180,BRD9_65980,CHD1_1105,TNIP1_10318,BNIP1_662,SERPINB…	NA	UBE2J2_118424,MRPS21_54460,SLC27A3_11000,UBAP2L_9898,RIPK5_25778,CRIPAK_285464,MARCH6_10299,CCL28_56477,SHROOM1_134549,C6orf128_221468,CNPY4_245812,AGPAT6_137964,AGTPBP1_23287,TSC1_7248,ARHGAP12_94134,ANK3_288,FANK1_92565,GRIK4_2900,SOAT2_8435,GALC_2581,JAG2_3714,TPSAB1_7177,ZNF174_7727,BCL6B_255877,HELZ_9931,BRUNOL4_56853,SMAD4_4089,PRKACA_5566,DMPK_1760,BLCAP_10904,CECR5_27440,H1F0_3005
ADRA2A_150	SNP_A-2205608		NA	1	1	1	1		NA	AIM1_202,CEP68_23177,F11_2160,IQCF1_132141,LOC51035_51035,LYRM4_57128,PCDHB11_56125,TBC1D12_23232,TMEM43_79188,TRAPPC6A_79090,AK2_204,BPTF_2186,CCR6_1235,CENTD1_116984,GABRG2_2566,IL4I1_259307,PVRL1_5818,IL1R2_7850	NA	C1orf61_10485,C20orf174_128611,CHSY1_22856,C1QTNF6_114904,CAMSAP1L1_23271,FLJ22222_79701,IRF5_3663,RNF8_9025,BBS7_55212,CCNY_219771,EDNRB_1910	NA	FHL3_2275,MAP4K4_9448,TAP2_6891,AKAP7_9465,CBX3_11335,TRIM14_9830,CAMK1D_57118,MYH10_4628,GOSR2_9570,ECGF1_1890	NA	GREB1_9687,FZD5_7855,ST6GAL1_6480,IL6ST_3572,PAM_5066,RNASET2_8635,C7orf41_222166,ADAMTSL2_9719,PHLDA1_22822,CCL17_6361,ST8SIA5_29906,DAZAP1_26528,ERCC1_2067,ZNF274_10782
ADRA2B_151			1	NA	NA	NA	NA		NA	NA	NA	NA	NA	NA	NA	NA
ADRB2_154			1	NA	NA	NA	NA		NA	NA	NA	NA	NA	NA	NA	NA
ADRBK1_156	SNP_A-4291938,SNP_A-4291878		NA	1	1	1	1		NA	HLA-DQA1_3117,AAMP_14,ANKRD27_84079,APOBEC3A_200315,ATG10_83734,B9D2_80776,BYSL_705,C10orf119_79892,C19orf44_84167,C1orf109_54955,C20orf177_63939,C6orf170_221322,C8orf33_65265,CHID1_66005,CHRNA5_1138,CLDN15_24146,COL3A1_1281,COL9A3_1299,CRYGA_1418,CTDP1_9150,DDX20_11218,DDX31_64794,DDX6_1656,DMXL2_23312,E2F3_1871,EAF1_85403,EIF1AD_84285,EIF2C2_27161,ERF_2077,EVI5_7813,FABP6_2172,FAM107B_83641,FAM…	NA	A1BG_1,AOF2_23028,CLDN1_9076,DPPA2_151871,EIF4ENIF1_56478,GNG8_94235,LOC162073_162073,MYL2_4633,OR2H2_7932,SLC23A2_9962,VDR_7421,RLN2_6019,TBXAS1_6916,ABCA5_23461,IL12RB1_3594	NA	ZNF593_51042,ARTN_9048,LRRC8C_84230,CASQ1_844,FAHD2A_51011,CYBRD1_79901,CADPS_8618,UGT2B10_7365,UGT2B7_7364,UGT2B11_10720,NUDCD3_23386,DPYSL2_1808,GPR172A_79581,CCNJ_54619,KNDC1_85442,RTN3_10313,LOC144097_144097,KLRF1_51348,CHPT1_56994,SH2B1_25970,ARMC5_79798,RNF126_55658,HSH2D_84941,STRN4_29888,MX1_4599	NA	NA
ADRBK2_157	SNP_A-2249298,SNP_A-1806029,SNP_A-2255919,SNP_A-2196954,SNP_A-4209177,SNP_A-2148797,SNP_A-1871982,SNP_A-2133118,SNP_A-2214069,SNP_A-4275176,SNP_A-1934864,SNP_A-1878716		1	1	1	1	1		NA	HLA-DMB_3109,HLA-DQA1_3117,HLA-DRB1_3123,CD200_4345,CD28_940,CXCL2_2920,ENPP5_59084,ITPKB_3707,LTB4DH_22949,MEIS3_56917,PIP5K1C_23396,RBM35B_80004,RPRM_56475,TLCD1_116238,TXNIP_10628,VPS39_23339,WWC1_23286,ABR_29,CTH_1491,ABCA5_23461,MSI2_124540	NA	ANAPC10_10393,BRIP1_83990,C10orf47_254427,C18orf22_79863,CD320_51293,COX6A1_1337,EPHX2_2053,GPR19_2842,KIAA0372_9652,MARCKS_4082,NUP50_10762,PARD6A_50855,RRM2B_50484,SHROOM3_57619,TCF7_6932,TGFBR3_7049,ALDH4A1_8659,ANXA11_311,FBXO3_26273,MLL5_55904	NA	PEX19_5824,CACYBP_27101,PLA2G4A_5321,CAMP_820,CISH_1154,PARP14_54625,MRPL47_57129,DOM3Z_1797,ME1_4199,LRCH4_4034,LHX2_9355,ADAMTSL2_9719,IGF1_3479,ARHGEF7_8874,CEP27_55142,LOC123688_123688,LOC440295_440295,SLC47A1_55244,SLC2A10_81031	NA	GBP4_115361,C1orf115_79762,EIF2AK2_5610,SNCA_6622,GUCY1A3_2982,PRLR_5618,TRPM6_140803,USMG5_84833,LSP1_4046,SLC29A2_3177,ABCD2_225,SNX22_79856,FOXJ1_2302,CCDC124_115098,RHPN2_85415,ZNF228_7771,RIPK4_54101,PSCD4_27128,MAPK12_6300
ADRM1_11047	SNP_A-2195244		1	1	NA	1	1		NA	CRIM1_51232,CSTA_1475,FAM64A_54478,FHL2_2274,GMPR_2766,IFITM2_10581,IFITM3_10410,PLSCR1_5359,PRICKLE1_144165,STAP1_26228,CATSPER2_117155,DDX52_11056,INF2_64423,ST8SIA4_7903,ZNF189_7743,B3GALNT1_8706	NA	NA	NA	NAGK_55577,PTH2R_5746,NUDT8_254552,PLTP_5360	NA	FBXO32_114907,CASP4_837,RNF135_84282,RAB40B_10966,NPHS1_4868,MYL9_10398
ADSL_158	SNP_A-2254470,SNP_A-4263238		1	1	1	1	1		NA	ABHD4_63874,ALOX15B_247,CRELD1_78987,CUL7_9820,DNASE1L3_1776,EGLN1_54583,KLRG1_10219,MANBA_4126,UPF1_5976,CDC14A_8556,DMN_23336,EBAG9_9166,KIAA0133_9816,NETO1_81832,NSUN5_55695,NUPL1_9818,OTUD4_54726,SCN1B_6324,TRIM14_9830,TSLP_85480,ARHGEF7_8874,NIN_51199,PDCD2_5134,RFX3_5991,SIRT5_23408,TBRG4_9238	NA	ACADSB_36,C12orf25_84070,FAM80A_284716,FIG4_9896,HIST2H2BE_8349,METTL7A_25840,MGC24039_160518,RPL18_6141,SH3BP5_9467,SPCS1_28972,SUMF1_285362,TNFRSF19_55504,USP6NL_9712,HRAS_3265,IL15RA_3601,ISLR2_57611,PHF17_79960	NA	PPM1G_5496,MRPL11_65003,SHANK2_22941,RANBP3_8498,NLP_22981	NA	NASP_4678,ARL14_80117,TES_26136,IFI27_3429
ADSS_159	SNP_A-2027359,SNP_A-4213994,SNP_A-2300453,SNP_A-4295825,SNP_A-1796489		1	1	1	1	1		NA	DDR2_4921,DLG4_1742,DUSP2_1844,HIST1H2BG_8339,IL1A_3552,ISG15_9636,NIPSNAP1_8508,PLK3_1263,SCNN1D_6339,SPAG16_79582,VASH2_79805,ZNF233_353355,ZNF32_7580,ZNF605_90462,CTBP2_1488,KIAA0133_9816	NA	ASB16_92591,C20orf52_140823,CFDP1_10428,HPS3_84343,LASS5_91012,NECAP2_55707,PSORS1C1_170679,C3orf31_132001,PFAAP5_10443,PTPRC_5788,FKBP1A_2280	NA	C1orf50_79078,CASP2_835,SLC4A2_6522,ST3GAL1_6482,NIBP_83696,CTSD_1509,DNAJC4_3338,CNPY2_10330,PTPRR_5801,PDXDC1_23042,LOC284064_284064	NA	TGFBR3_7049,FCRLA_84824,RY1_11017,HLA-F_3134,PHF14_9678,PTCD1_26024,TMEM179B_374395,CASP4_837,LRRC57_255252,ORMDL3_94103,ZNF701_55762,LENG1_79165,A1BG_1,UBE2V1_7335
ADSSL1_122622	SNP_A-1864783,SNP_A-2179910		1	1	1	1	1		NA	EEPD1_80820,CROP_51747,GLT8D1_55830,GPLD1_2822,MKNK2_2872,SIVA1_10572,ZKSCAN1_7586,RAB27A_5873	NA	ABCA6_23460,ABCD3_5825,ACTR8_93973,AK1_203,ANAPC10_10393,ANKRD50_57182,B3GALT6_126792,BTBD10_84280,C11orf73_51501,C14orf32_93487,C3orf21_152002,CA11_770,CCNYL1_151195,CDK2AP1_8099,CELSR3_1951,CHCHD8_51287,CLDN7_1366,COX8C_341947,CUL4A_8451,CYP7B1_9420,DBN1_1627,DDX18_8886,DHRS13_147015,DIXDC1_85458,DNAJC11_55735,EIF2B2_8892,EXOC7_23265,EXTL2_2135,FAM109B_150368,HEATR2_54919,HMGN3_9324,INTS9_55756…	NA	FLJ10986_55277,DBT_1629,RNPEP_6051,RGPD5_84220,D2HGDH_728294,VGLL4_9686,LRRFIP2_9209,TNNC1_7134,ARL13B_200894,PRELID2_153768,PDGFA_5154,ST3GAL1_6482,PTCH1_5727,NR4A3_8013,PANK1_53354,GAPDH_2597,PPFIBP1_8496,NARG1L_79612,SPATA7_55812,EIF5_1983,SIVA1_10572,CCNDBP1_23582,SORD_6652,FAH_2184,CHST4_10164,MRM1_79922,TMUB2_79089,PIAS2_9063,RPL36_25873,SLC27A1_376497,SPINT2_10653,TCF15_6939,ZMYND8_23613,N…	NA	PGD_5226,MRPS21_54460,FLAD1_80308,DUSP10_11221,KIAA0133_9816,TSEN2_80746,TRAK1_22906,ZNF589_51385,HYAL2_8692,ACY1_95,RASSF6_166824,PET112L_5188,WDR46_9277,FAM86B1_85002,PTDSS1_9791,ST3GAL1_6482,GPAA1_8733,BOP1_23246,MED22_6837,EDF1_8721,COMTD1_118881,RRP12_23223,PHB2_11331,DDN_23109,GDF11_10220,CS_1431,CDK4_1019,PTPRR_5801,RFC3_5983,PSMB5_5693,REC8_9985,IPO4_79711,SIVA1_10572,UBL7_84993,PRR6_2011…
AEBP1_165	SNP_A-1989761		1	1	1	1	1		NA	HLA-E_3133,C10orf26_54838,CACNA1B_774,CRAMP1L_57585,EPM2AIP1_9852,HMGCR_3156,KIAA1189_57471,PIF1_80119,PPP2R5B_5526,RASAL1_8437,TNFAIP8L1_126282,TRAM2_9697,VISA_57506,ZBTB5_9925,ZFP3_124961,ZNF594_84622,ACSM3_6296,CDC25C_995,CLDN14_23562,FBXO22_26263,GABRG2_2566,GCNT2_2651,GINS1_9837,IL1RAP_3556,NFYA_4800,NSUN5_55695,SMG1_23049,WDR4_10785,ZNF326_284695,ABCF2_10061,CCNDBP1_23582,LIPT1_51601,TNRC6A…	NA	PRR11_55771,PTER_9317,ARID1B_57492,CABP1_9478,CD151_977,CDC14B_8555,LOC255374_255374,MAFG_4097,MAP4_4134,MRE11A_4361,RABL2A_11159,SCAMP3_10067,SPPL2B_56928,TRADD_8717,DUSP10_11221	NA	AGL_178,NSD1_64324,FBXO32_114907,SPAG6_9576,KBTBD3_143879,ISL2_64843,TAOK2_9344	NA	LGALS8_3964,ACP1_52,ITGB1BP1_9270,STARD7_56910,SEC22C_9117,C4orf6_10141,NUDT6_11162,LARP2_55132,NR3C1_2908,TXNDC5_81567,C6orf106_64771,TGS1_96764,ZNF696_79943,SLC36A4_120103,ARHGEF7_8874,SPACA3_124912,CHST8_64377
AEBP2_121536	SNP_A-2057733,SNP_A-1831401,SNP_A-2307715,SNP_A-1831615,SNP_A-2287931,SNP_A-1841981,SNP_A-1843786,SNP_A-1819694,SNP_A-2163450,SNP_A-4290398,SNP_A-4283735,SNP_A-4287557,SNP_A-1952072,SNP_A-4290220		1	1	1	1	1		NA	A1BG_1,CABLES1_91768,CALR_811,CD2BP2_10421,GARNL3_84253,ITK_3702,MRPL43_84545	NA	CCDC28B_79140,IER2_9592,IRAK3_11213,TCP10L_140290,BRD4_23476,PSIP1_11168	NA	VCAM1_7412,GLRX2_51022,EDARADD_128178,SUMO1_7341,HIGD1A_25994,ELF2_1998,H2AFY_9555,WRNIP1_56897,PHACTR1_221692,MEGF9_1955,TENC1_23371,EXOSC5_56915,PLTP_5360	NA	FABP3_2170,PTPN22_26191,LAX1_54900,HECA_51696,SFXN2_118980,LRFN3_79414
AES_166			1	NA	NA	NA	NA		NA	NA	NA	NA	NA	NA	NA	NA
AF357534_171417	SNP_A-2261707		NA	1	1	1	1		NA	ABHD14B_84836,CASP10_843,EID2B_126272,LOC283398_283398,RPL9_6133,BCL2_596,HTRA2_27429,TAOK2_9344,UBC_7316,VCAM1_7412,RFX3_5991	NA	TBXAS1_6916,ASB7_140460	NA	ITGA1_3672,LACTB_114294,MGC4172_79154	NA	MCL1_4170,MRPL55_128308,SMAD1_4086,UNG_7374,ARL6IP4_51329,RIPK3_11035,LGALS3_3958,PPP2R5C_5527,PML_5371,TNRC6A_27327,P2RX5_5026,LIG3_3980,DUSP15_128853,RTEL1_51750,CLDN17_26285,PI4KAP2_375133,RAC2_5880
AFAP1_60312	SNP_A-2196319,SNP_A-4220957,SNP_A-4203007,SNP_A-2244394,SNP_A-1787337,SNP_A-1975906,SNP_A-4200564,SNP_A-2147150,SNP_A-2108998,SNP_A-4198680,SNP_A-2076839,SNP_A-2150494,SNP_A-1804765,SNP_A-2194797,SNP_A-1819294,SNP_A-2051272,SNP_A-2286194,SNP_A-1975907,SNP_A-1900204,SNP_A-2202994,SNP_A-2112852,SNP_A-2234535,SNP_A-1830001,SNP_A-2139985,SNP_A-1975908,SNP_A-1857509,SNP_A-1852091,SNP_A-2128314,SNP_A-2…		NA	1	1	1	1		NA	ACSF2_80221,AICDA_57379,FAM40B_57464,LONRF1_91694,OLIG1_116448,SIN3B_23309,ATP9B_374868,CCNB1IP1_57820,PKIG_11142,TES_26136,NIPBL_25836	NA	KPTN_11133,LOC390594_390594,PPP1R2_5504,SNX11_29916,TADA3L_10474,UBE2L3_7332,VPS41_27072,SLC25A3_5250	NA	COMMD1_150684,ARPC1B_10095,PLOD3_8985,COQ4_51117,FAM78A_286336,VCL_7414,CCDC85B_11007,KCTD21_283219,C12orf62_84987,DCXR_51181,PDCD2L_84306,ATP5E_514,SMTN_6525	NA	CDKN2C_1031,TSGA10_80705,SLC25A32_81034,HBG1_3047,FAM111B_374393,ZNF415_55786
AFAP1L1_134265	SNP_A-2089669,SNP_A-2034749,SNP_A-2113962,SNP_A-2255079,SNP_A-1780649,SNP_A-1786481,SNP_A-4244466,SNP_A-2234919,SNP_A-2300579,SNP_A-1794330,SNP_A-1983970,SNP_A-4249066,SNP_A-4302117,SNP_A-2150797,SNP_A-1928568,SNP_A-2256786		NA	1	1	1	1		NA	ATF2_1386,FAM131C_348487,FDXR_2232,KIAA1618_57714,PHPT1_29085,ZNF658_26149,ZNF79_7633,BIRC3_330,DGKD_8527,VCAM1_7412,UTS2_10911	NA	NA	NA	GSTM4_2948,ECM1_1893,C7orf31_136895,ZNF623_9831,MCART1_92014,FUT7_2529,HPS1_3257,ING1_3621,GOLGA8A_23015,OTOA_146183,C20orf23_55614	NA	ACBD5_91452,PAH_5053,DAZAP1_26528
AFAP1L2_84632	SNP_A-4192673,SNP_A-4193312,SNP_A-2115515,SNP_A-2192554,SNP_A-2214999,SNP_A-2300334,SNP_A-2229986,SNP_A-2079880,SNP_A-2098672,SNP_A-1945338,SNP_A-2200467,SNP_A-2064819,SNP_A-4255210,SNP_A-4248839,SNP_A-1891003,SNP_A-4280637,SNP_A-1810605,SNP_A-1951331,SNP_A-4253361,SNP_A-4249813,SNP_A-2303824,SNP_A-1905979,SNP_A-2118887		1	1	1	1	1		NA	BBC3_27113,CBY1_25776,DCP1B_196513,IKZF1_10320,LRRC32_2615,MYO9A_4649,NUDT19_390916,SEC31B_25956,UBQLN3_50613,RPL34_6164,UBE2V1_7335,WHSC1L1_54904	NA	ADD1_118,ALDOC_230,BARD1_580,BBS1_582,DMTF1_9988,DSCAML1_57453,HEXDC_284004,LCOR_84458,LIMK2_3985,NDRG1_10397,NPIP_9284,PRDX6_9588,PSMC3_5702,PSMC5_5705,RRM1_6240,STRA13_201254,TMEM99_147184,TTC17_55761,FBXO4_26272,MCL1_4170,DDX17_10521,RAB27A_5873	NA	SLC30A1_7779,SDCCAG8_10806,C2orf63_130162,OXNAD1_92106,C3orf62_375341,DCBLD2_131566,EHHADH_1962,C5orf34_375444,HAVCR2_84868,AGXT2L2_85007,CD83_9308,CDKN1A_1026,MDN1_23195,CITED2_10370,TNS3_64759,NSUN5_55695,C8orf33_65265,MARCH5_54708,STAC3_246329,SYNGR3_9143,SLC7A6OS_84138,GNGT2_2793,H3F3B_3021,SGSH_6448,CD320_51293,FLJ45909_126432,NSFL1C_55968,ABHD12_26090,SFRS6_6431	NA	PTPRC_5788,MAP4_4134,STC2_8614,SCRN1_9805,SIPA1_6494,KCTD12_115207,ZDHHC1_29800
AFF1_4299	SNP_A-2158711,SNP_A-2311998,SNP_A-2035250,SNP_A-1876471,SNP_A-2311216,SNP_A-1977951,SNP_A-2234698,SNP_A-4220170,SNP_A-1846036,SNP_A-1977954,SNP_A-1977953,SNP_A-1835831,SNP_A-1977956,SNP_A-2253703,SNP_A-2093458,SNP_A-2096769,SNP_A-2214228,SNP_A-2312740,SNP_A-1817750,SNP_A-2234469,SNP_A-2133253,SNP_A-4195390,SNP_A-2041988,SNP_A-1977955,SNP_A-1953411,SNP_A-4269489,SNP_A-4294805,SNP_A-1782108,SNP_A-4…		1	1	1	1	1		NA	CCNG2_901,KCTD5_54442,SLC35C1_55343,IRF5_3663,WWOX_51741	NA	C18orf51_125704,GCLC_2729,SON_6651,UCHL1_7345,ZNF626_199777,NR5A2_2494,SNX11_29916	NA	CDKN1A_1026,SLC37A2_219855,TMC6_11322	NA	LCE1D_353134,TBRG4_9238,UNQ2541_389812,TFAM_7019,RTN3_10313,KCTD21_283219,TRIAP1_51499,U1SNRNPBP_11066,PITPNC1_26207
AFF3_3899	SNP_A-2163102,SNP_A-4225609,SNP_A-2134757,SNP_A-1868761,SNP_A-2212611,SNP_A-2244687,SNP_A-1964223,SNP_A-2147471,SNP_A-2085548,SNP_A-1803350,SNP_A-1861509,SNP_A-4208250,SNP_A-1964230,SNP_A-1964227,SNP_A-4225957,SNP_A-2220517,SNP_A-1964238,SNP_A-1896897,SNP_A-2133162,SNP_A-1964224,SNP_A-2142897,SNP_A-4236354,SNP_A-2062284,SNP_A-2175010,SNP_A-1964225,SNP_A-1964228,SNP_A-1959846,SNP_A-2160568,SNP_A-2…		NA	1	1	1	1		NA	ANAPC1_64682,CYP27C1_339761,HDAC4_9759,INADL_10207,MYNN_55892,MYRIP_25924,NIF3L1_60491,PLAC1L_219990,RNF11_26994,ZNF230_7773,MYL9_10398,CAMK2D_817	NA	DUSP22_56940,MPO_4353,RASA1_5921,TMEM46_387914,GREB1_9687	NA	H2AFY_9555,MRPS12_6183	NA	FPGT_8790,PTPLAD2_401494,ZNF37A_7587,CNNM1_26507,CRY1_1407,SLC38A6_145389,FZR1_51343
AFF4_27125	SNP_A-2028403,SNP_A-4216415,SNP_A-1912613,SNP_A-1894602,SNP_A-2171796,SNP_A-4259818		1	1	1	1	1		NA	LTB4DH_22949,PTPRN2_5799,TMEM200A_114801,COQ9_57017,PIGO_84720,PTPN6_5777,UBE2I_7329,TAP2_6891	NA	ARFGEF1_10565,C12orf60_144608,FNDC3A_22862,HBEGF_1839,HCFC2_29915,HIST1H2AA_221613,IFT122_55764,LCAT_3931,MAN2A1_4124,NFXL1_152518,PIK3CG_5294,SETBP1_26040,SLC25A35_399512,WDR66_144406,MDM1_56890,PANK1_53354,RIPK5_25778,ABCF2_10061,PRDM1_639,SKP2_6502,ST7_7982,ZC3HAV1_56829	NA	LAMC1_3915,NR5A2_2494,RASSF5_83593,TMEM150_129303,MRPS5_64969,CASP8_841,ITPR1_3708,CAPN7_23473,TMF1_7110,ZNF141_7700,GAB1_2549,IRF2_3660,RAB3C_115827,UQCRQ_27089,HBEGF_1839,AP1S1_1174,TNFRSF10D_8793,LOC389676_389676,EBAG9_9166,NPDC1_56654,MLLT10_8028,RASSF4_83937,ABLIM1_3983,PIK3C2A_5286,MRE11A_4361,CDKN1B_1027,DIABLO_56616,CCDC92_80212,L2HGDH_79944,UNKL_64718,IL21R_50615,GTF3C1_2975,SLC12A4_6560…	NA	FABP3_2170,ZNF672_79894,VPS52_6293,C8orf80_389643,TMEM70_54968,PTPRO_5800,HOXC6_3223,NID2_22795,EIF3C_8663,GINS2_51659,STAT5A_6776,RAB37_326624,MGC24975_163154,LMTK3_114783,FAM83D_81610
AFG3L1_172	SNP_A-4253284		NA	NA	1	NA	NA		NA	NA	NA	ACBD4_79777,BCL2L12_83596,C15orf42_90381,CDT1_81620,E2F2_1870,HMGB2_3148,LILRA4_23547,MND1_84057,NIPA1_123606,RASA3_22821,SERPINB1_1992,SPATC1_375686,TAF5_6877,UNC93B1_81622,ZNF286A_57335,ABLIM1_3983,AES_166,ATG16L1_55054,CD151_977,GIT2_9815,IL11RA_3590,PPP2R1B_5519,RAD51_5888,RFC2_5982,SHMT1_6470,SIVA1_10572,SLC43A3_29015,TAF1A_9015,VAPA_9218,YWHAZ_7534,ZNF3_7551,ATP2A2_488,CNOT7_29883,TAPBP_689…	NA	NA	NA	NA
AFG3L2_10939	SNP_A-2060732,SNP_A-4196126,SNP_A-1886617,SNP_A-2229699,SNP_A-1855771,SNP_A-2163528		1	1	1	1	1		NA	CD2BP2_10421,CD82_3732,EMX1_2016,FZD6_8323,ICAM1_3383,KCNV1_27012,KLF5_688,MYO1C_4641,PGAM5_192111,RFX5_5993,RUFY4_285180,SSH1_54434,TRAF3_7187,TRAFD1_10906,UBB_7314,UXS1_80146,ARL6IP4_51329,BCKDHB_594,DUSP10_11221,LACTB_114294	NA	BRUNOL4_56853,CCDC123_84902,CPA4_51200,SUFU_51684,TDRKH_11022,TMEM16G_50636,TMEM86B_255043,ZNF514_84874,ATXN3_4287,PRICKLE2_166336,RAB6A_5870,SHMT1_6470,TBXAS1_6916,FKBP1A_2280	NA	KLF7_8609,CD86_942,MRPL47_57129,KCTD16_57528,MRPL4_51073,PLCB4_5332	NA	SPRED2_200734,IL1R2_7850,NFKBIZ_64332,DAP_1611,C6orf47_57827,MED22_6837,PPP2R1B_5519,UHRF1BP1L_23074,KIAA0152_9761,RFC3_5983,KBTBD7_84078,CRK_1398,ZPBP2_124626,PXMP4_11264
AFM_173	SNP_A-2109800,SNP_A-4201233,SNP_A-1855084,SNP_A-2126282,SNP_A-1977584,SNP_A-1898112,SNP_A-1835419,SNP_A-1977583		NA	1	1	1	1		NA	DISC1_27185,NR4A3_8013,RGPD5_84220	NA	AMDHD2_51005,FEZF2_55079,FKBPL_63943,RGS16_6004,WDR5B_54554,BCKDHB_594,CCNT2_905	NA	DHRS3_9249,TXNDC5_81567,LOC57228_57228,CPB2_1361,SQRDL_58472,CHST4_10164,P2RX5_5026,ERCC1_2067,ATF5_22809,JAG1_182,SNX5_27131,C20orf112_140688	NA	LIPT1_51601,WDFY1_57590,SYNE1_23345,ABCB1_5243,GRIN1_2902,RSU1_6251,NUDT13_25961,C14orf159_80017,FLCN_201163,SPACA3_124912,ABCA5_23461,BRD4_23476
AFMID_125061	SNP_A-4275946		NA	NA	1	NA	NA		NA	NA	NA	KRTAP17-1_83902,C10orf32_119032,C11orf79_54949,C14orf178_283579,C15orf40_123207,C16orf68_79091,CALM1_801,CCDC97_90324,CCNA1_8900,CDC42EP5_148170,CIRBP_1153,CXCL1_2919,CYB561D2_11068,CYCS_54205,ELAC1_55520,FLT4_2324,FRMD8_83786,LANCL2_55915,LAX1_54900,METRN_79006,MIS12_79003,NAPRT1_93100,OGFOD2_79676,OR6Q1_219952,PACSIN3_29763,PDSS2_57107,PIF1_80119,POLE4_56655,PTGS1_5742,RSAD1_55316,SERPINE2_5270…	NA	NA	NA	NA
AFTPH_54812	SNP_A-1963569,SNP_A-4231792,SNP_A-2273128,SNP_A-4208130,SNP_A-4228459,SNP_A-1963567,SNP_A-2144809,SNP_A-1963568		1	1	1	1	1		NA	ABCB1_5243,APH1B_83464,CDC42SE1_56882,JMY_133746,OR8K5_219453,PCLO_27445,DTNA_1837	NA	C4orf23_152992,EPHA2_1969,FKBPL_63943,LCE1D_353134,LMO3_55885,MASTL_84930,MESDC1_59274,NFIL3_4783,POLR2D_5433,RNF26_79102,AGL_178,ELK4_2005,MFI2_4241	NA	PTPN23_25930,PITX1_5307,HIST1H4J_8363,MYST4_23522,FLYWCH2_114984,MAZ_4150,SNX11_29916,LSM7_51690,LYL1_4066,ZSWIM1_90204,C21orf33_8209,CHKB_1120	NA	UCK2_7371,RNF144A_9781,RPIA_22934,UGCGL1_56886,CHPF_79586,PSMD1_5707,SUMF1_285362,HIGD1A_25994,STX18_53407,LOC92345_92345,CLTB_1212,WDR46_9277,C6orf81_221481,POLR1C_9533,COQ3_51805,MTHFD1L_25902,SYNE1_23345,LAT2_7462,ATP6V0E2_155066,SLC4A2_6522,FDFT1_2222,PDCD4_27250,TRIM44_54765,CSDA_8531,PPHLN1_51535,STX2_2054,NAGPA_51172,TMEM102_284114,PSMD3_5709,GHDC_84514,NARF_26502,C18orf22_79863,EWSR1_2130…
AGA_175	SNP_A-1868769,SNP_A-2087704,SNP_A-1897810		1	1	1	1	1		NA	DUSP8_1850,IL8_3576,MAP3K3_4215,ACP1_52,TGIF1_7050,PSMB8_5696	NA	ADAM15_8751,ALG12_79087,ATF1_466,C22orf39_128977,ETFA_2108,PLXNB2_23654,RASD1_51655,SIPA1L1_26037,ARL5A_26225,C9orf72_203228,EZH2_2146,HNRPM_4670,KIF23_9493,LAT2_7462,SMG1_23049,YWHAZ_7534,ZNF274_10782	NA	RPS27_6232,PM20D2_135293,ARRB1_408,DPP8_54878	NA	DEGS1_8560,GHRL_51738,GUCY1A3_2982,ZNF655_79027,PILRA_29992,ZC3H13_23091,ABHD13_84945,MAPT_4137,INSR_3643,TCEA2_6919
AGBL1_123624	SNP_A-4199545,SNP_A-1957387,SNP_A-2086396,SNP_A-2126270,SNP_A-2301697,SNP_A-1841782,SNP_A-4199856,SNP_A-1826738,SNP_A-4240259,SNP_A-2274821,SNP_A-4240261,SNP_A-1793507,SNP_A-4231571,SNP_A-1832859,SNP_A-1852551,SNP_A-1874353,SNP_A-2118103,SNP_A-2057498,SNP_A-4200896,SNP_A-2302078,SNP_A-2301843,SNP_A-2004325,SNP_A-2137846,SNP_A-4205744,SNP_A-2192101,SNP_A-2068972,SNP_A-4227890,SNP_A-4239328,SNP_A-2…		NA	1	1	1	1		NA	HLA-DOA_3111,BCL2L10_10017,C14orf179_112752,C4orf41_60684,EPB41L2_2037,HNRPCL1_343069,IKIP_121457,MPHOSPH6_10200,MYH11_4629,STYXL1_51657,TC2N_123036,ZNF557_79230,NNT_23530,PEX19_5824	NA	ARRB1_408,CD200_4345,CD81_975,FAM107B_83641,GPR92_57121,LRP5L_91355,RLN1_6013,TINP1_10412,YIPF2_78992,UBE2D2_7322	NA	FAM54A_113115	NA	MAP3K5_4217
AGBL2_79841	SNP_A-2128615,SNP_A-2242769,SNP_A-1876786		1	1	1	1	1		NA	ABCG5_64240,CKMT1B_1159,FLI1_2313,TRAM2_9697,UBQLNL_143630,CDK10_8558	NA	ACP2_53,C5orf35_133383,FOS_2353,NFKBIZ_64332,HNRNPA1_3178,INPP4A_3631,NFYA_4800,RAC1_5879,RLN2_6019,TCEA2_6919,ZNRD1_30834	NA	MCL1_4170,RUFY4_285180,C3orf31_132001,WDR17_116966,EIF4EBP3_8637,WBSCR16_81554,TCIRG1_10312,OAS1_4938,NIN_51199,CAPN3_825,FLII_2314,STAT5B_6777,TMUB2_79089,HOOK2_29911	NA	ZMYM1_79830,OXCT2_64064,LMNA_4000,VIT_5212,NIF3L1_60491,EEF1B2_1933,XPC_7508,AGA_175,NNT_23530,TSLP_85480,TCF19_6941,VPS52_6293,RAB23_51715,C7orf47_221908,CTNNAL1_8727,WDR5_11091,CACNB2_783,ANXA11_311,LHPP_64077,PSMD13_5719,KBTBD3_143879,ING1_3621,C14orf93_60686,RPS6KA5_9252,IRX6_79190,ACD_65057,CDK10_8558,LGALS9_3965,TBKBP1_9755,FDXR_2232,FLJ22222_79701,ILF3_3609,CRLS1_54675,CCDC117_150275,TRIOB…
AGBL3_340351	SNP_A-4237080,SNP_A-1827569,SNP_A-2096341,SNP_A-4165449,SNP_A-2102345,SNP_A-4212679,SNP_A-4212678,SNP_A-2265378,SNP_A-1891789,SNP_A-1991372,SNP_A-4212677,SNP_A-2146493,SNP_A-1792985,SNP_A-1816825,SNP_A-2193433,SNP_A-2286114,SNP_A-4258489		NA	1	1	1	1		NA	ACSL3_2181,ADCY7_113,ALG10_84920,ANKRD23_200539,BET1_10282,BIRC6_57448,BRD7_29117,C11orf30_56946,C12orf65_91574,C14orf149_112849,C3orf26_84319,CCDC21_64793,CCDC77_84318,CDKN1B_1027,CNOT1_23019,COPB2_9276,DCP2_167227,DPH4_120526,DPPA3_359787,DPY19L4_286148,DTWD1_56986,DUS2L_54920,ERGIC2_51290,FUCA2_2519,HMGN1_3150,INTS10_55174,LEPRE1_64175,MAP1D_254042,MPZ_4359,NFXL1_152518,NHEDC2_133308,NLRC4_584…	NA	APBA1_320,C5orf32_84418,C7orf49_78996,FARP2_9855,FLI1_2313,HIST1H2AL_8332,HIST1H2BL_8340,HIST1H4B_8366,HIST1H4E_8367,HIST1H4L_8368,IL10RB_3588,KIAA0157_23172,KIAA1219_57148,LOC152485_152485,LRRK1_79705,LSP1_4046,NR4A2_4929,OSBPL10_114884,PDE10A_10846,PDGFB_5155,RNASEL_6041,RPS19BP1_91582,SAFB2_9667,SAV1_60485,SH3BP1_23616,TCF3_6929,TGM2_7052,TNPO3_23534,TOP3B_8940,TWF2_11344,VAV1_7409,BPTF_2186,E…	NA	IL24_11009,ABCA12_26154,ARHGAP26_23092,RP9_6100,NUP214_8021,MRPS11_64963,MT2A_4502,CPT1C_126129,SDCBP2_27111,N6AMT1_29104,UBE2L3_7332	NA	CHST3_9469
AGBL4_84871	SNP_A-1894586,SNP_A-2166962,SNP_A-1819578,SNP_A-4235203,SNP_A-2035383,SNP_A-2258055,SNP_A-1840994,SNP_A-1898744,SNP_A-4226140,SNP_A-2216607,SNP_A-1857921,SNP_A-4225633,SNP_A-4195496,SNP_A-4215159,SNP_A-2087490,SNP_A-4205720,SNP_A-1943193,SNP_A-2152283,SNP_A-2051938,SNP_A-1785163,SNP_A-2153698,SNP_A-2011980,SNP_A-1931464,SNP_A-1839751,SNP_A-1958472,SNP_A-4226201,SNP_A-2033599,SNP_A-2286171,SNP_A-1…		NA	1	1	1	1		NA	B3GALNT1_8706	NA	ACP2_53,B4GALT2_8704,C9orf93_203238,CDK2AP2_10263,GLTP_51228,GNAS_2778,SCAMP5_192683,DDHD1_80821,HM13_81502,TXNDC5_81567,TRIOBP_11078	NA	NA	NA	LOC283953_283953
AGBL5_60509	SNP_A-2194080,SNP_A-2152579		1	1	1	1	1		NA	DPH1-OVCA2_654787,HLA-DQA2_3118,C1orf216_127703,CAMKK2_10645,CD68_968,CYP4F2_8529,DIO2_1734,FILIP1_27145,GAP43_2596,GPR107_57720,HIG2_29923,MCOLN1_57192,PPFIA4_8497,RBMS3_27303,SLC5A2_6524,ZC3H13_23091,WIPI2_26100	NA	KCNK5_8645,GABRG2_2566	NA	KIAA0562_9731,PREB_10113,PPM1G_5496,LAMP3_27074,GCNT2_2651,PPP1R10_5514,MOXD1_26002,GTF2I_2969,TFEC_22797,ABL1_25,APBB1_322,TAF6L_10629,LOC144097_144097,CTSC_1075,LGALS3_3958,LACTB_114294,CDK10_8558,GRAP_10750,CDC34_997,STK11_6794,NUDT19_390916,DDX17_10521	NA	MEF2D_4209,DUSP10_11221,NUDT6_11162,LOXL2_4017,CLEC4C_170482
AGER_177	SNP_A-4255085		1	1	NA	1	1		NA	APBA3_9546,BMP1_649,FLJ10986_55277,STYXL1_51657,ANKRD26_22852,IL16_3603,NT5DC1_221294,WDR23_80344,ODF2_4957,VPS13A_23230,IL21R_50615	NA	NA	NA	MANEAL_149175,CREG1_8804,TRAF3IP3_80342,EDARADD_128178,PQLC3_130814,FOSL2_2355,SPTBN1_6711,TNIK_23043,SLC23A1_9963,SIRT5_23408,GMNN_51053,KIAA0240_23506,UBE2J1_51465,ZBTB24_9841,SYPL1_6856,C5_727,ENDOG_2021,AKR1C4_1109,ACADSB_36,C11orf17_56672,KL_9365,FOXN3_1112,METTL9_51108,MAPK7_5598,TMEM97_27346,TSHZ1_10194,ZMYND8_23613,ZNF313_55905,BRWD1_54014,C1QTNF6_114904	NA	EFNA4_1945,FOSL2_2355,IL1R2_7850,RAB23_51715,ENO2_2026,ARHGEF7_8874,ALDOA_226,HSF4_3299,WWOX_51741,PIGL_9487,KLHL10_317719,PITPNC1_26207,CD70_970,TMEM149_79713,ZNF570_148268,DLGAP4_22839,TMPRSS3_64699,BID_637
AGGF1_55109	SNP_A-1827236,SNP_A-1917803		1	1	1	1	1		NA	AGL_178,DGKD_8527,PILRB_29990,ZNF92_168374,MGST1_4257	NA	ANKHD1-EIF4EBP3_404734,AAAS_8086,AAMP_14,ABCF3_55324,ACAD10_80724,ACO2_50,ALG1_56052,B3GAT3_26229,BAG1_573,BAP1_8314,BMPR1A_657,BMS1_9790,C12orf26_84190,C14orf142_84520,C17orf85_55421,C18orf1_753,C19orf61_56006,C20orf117_140710,C3orf1_51300,C6orf125_84300,C7orf43_55262,CALM1_801,CBFA2T2_9139,CCDC41_51134,CCDC88C_440193,CDC37_11140,CEP164_22897,CEP250_11190,COQ4_51117,CSE1L_1434,CSPP1_79848,DAG1_1…	NA	VASH2_79805,HNRPLL_92906,SEPT10_151011,CD96_10225,NDUFA12L_91942,RELL2_285613,TBC1D7_51256,PHF1_5252,RRAGD_58528,PILRB_29990,CD72_971,NPM3_10360,PWWP2B_170394,FXYD2_486,SMARCC2_6601,IFT88_8100,NUPL1_9818,CLDN10_9071,TMPRSS3_64699	NA	RIPK5_25778,KCTD16_57528,TBRG4_9238,ASPH_444,ABL1_25,KBTBD3_143879,BRUNOL6_60677,SMOX_54498,ZMYND8_23613
AGK_55750	SNP_A-1846390,SNP_A-1884198,SNP_A-2085812,SNP_A-2123294		1	1	1	1	1		NA	C4orf6_10141,LOC340900_340900,LRIG3_121227,ILF3_3609	NA	DACT1_51339,GALM_130589,HINT3_135114,PPIE_10450,RAB42_115273,SLC25A35_399512,SLCO4A1_28231,SP140_11262,TLE3_7090,LBR_3930,TGIF1_7050,UBQLN1_29979,OAS1_4938	NA	CC2D1B_200014,SCCPDH_51097,RETSAT_54884,LRRFIP2_9209,ABCC5_10057,ST6GAL1_6480,SGCB_6443,LY6G5C_80741,JTV1_7965,C9orf39_54875,AKR1C2_1646,DPYSL4_10570,WDR25_79446,SMAD3_4088,MRPS11_64963,CLN3_1201,SAP30BP_29115,ELA2_1991,UCKL1_54963,C2CD2_25966	NA	SLC22A4_6583,KIAA1324L_222223,IFIT5_24138,PHLDA1_22822,MYO5A_4644,DMN_23336
AGL_178	SNP_A-2154209,SNP_A-2058279,SNP_A-2128965,SNP_A-1854332,SNP_A-2182712,SNP_A-4217396,SNP_A-1805748,SNP_A-2303937,SNP_A-1877368,SNP_A-4198299,SNP_A-2199176,SNP_A-2037166,SNP_A-1833095,SNP_A-1811573,SNP_A-2000232,SNP_A-4249689,SNP_A-4291107,SNP_A-1957180,SNP_A-1803382,SNP_A-1792907,SNP_A-2083430		1	1	1	1	1		NA	HLA-B_3106,ADPGK_83440,AP4E1_23431,ASPHD2_57168,ATP11B_23200,B3GALTL_145173,CASP8AP2_9994,CCNL2_81669,CDKN2AIP_55602,COG3_83548,CXXC1_30827,ENTPD1_953,FAM108B1_51104,FAM128B_80097,FLJ11286_55337,FOXJ2_55810,GBP3_2635,GGA2_23062,HCG27_253018,HELB_92797,KIAA1333_55632,LMF2_91289,LRP8_7804,MAPK9_5601,MDM4_4194,MFSD8_256471,MGC57346_401884,MICAL1_64780,MICB_4277,MLLT10_8028,NFXL1_152518,NKTR_4820,OR1…	NA	C1orf182_128229,CEP27_55142,CPEB4_80315,FRK_2444,PAFAH2_5051,PSMA8_143471,NNT_23530,NOLA1_54433,NSD1_64324,RANBP6_26953,SCN1B_6324	NA	RLF_6018,FAM80A_284716,FPGT_8790,UBE2T_29089,LIN9_286826,INSIG2_51141,KIAA1715_80856,USP37_57695,TMEM45A_55076,PTTG2_10744,CETN3_1070,PTTG1_9232,SIRT5_23408,C6orf221_154288,CBX3_11335,HERPUD2_64224,RFC2_5982,DDHD2_23259,RGS20_8601,TRAF2_7186,PFKP_5214,LOC387647_387647,HK1_3098,BNIP3_664,TEAD4_7004,TPI1_7167,CDKN1B_1027,KRT18_3875,ACTR6_64431,PRPSAP2_5636,KRT24_192666,LOC146909_146909,GALK1_2584,S…	NA	VPS13D_55187,GALM_130589,ALS2CR8_79800,GMPPB_29925,C5orf39_389289,C4A_720,PPP2R5D_5528,OR5D18_219438,CLDN10_9071,FBXO27_126433,DSCR9_257203
AGMAT_79814	SNP_A-1891485,SNP_A-2229373,SNP_A-4294116,SNP_A-2162139,SNP_A-1872931		1	1	1	1	1		NA	LCAT_3931,PLAG1_5324,SAMD7_344658,SUMF1_285362,TYK2_7297,CCNT2_905,COQ6_51004,GPLD1_2822,MDM1_56890,NAV2_89797,NUDT2_318,PITPNC1_26207,PTPN6_5777,PYCR1_5831	NA	C1orf183_55924,EDG5_9294,PIK3IP1_113791,RALBP1_10928,RNF166_115992,KIF23_9493,H2AFV_94239,NIN_51199	NA	DHRS3_9249,TP53I3_9540,ZMAT3_64393,ZKSCAN1_7586,GBA2_57704,RSU1_6251,ABLIM1_3983,FAM118B_79607,SLC2A13_114134,SHMT1_6470,LGALS9_3965,PRDX2_7001,MEF2B_4207,TOX2_84969,RWDD2B_10069,DDX17_10521	1	CDKN1A_1026,RAC1_5879,MCPH1_79648,HK1_3098,GATA6_2627,AES_166,KRTAP12-4_386684
AGPAT1_10554	SNP_A-2042850,SNP_A-2111489,SNP_A-1889378		1	1	1	1	1		NA	HLA-DRB1_3123,EFHC1_114327,GABARAPL1_23710,IER3IP1_51124,LAMP1_3916,LOC340156_340156,NDFIP2_54602,PDE9A_5152,PLA2G4C_8605,RETNLB_84666,SLCO4A1_28231,STXBP2_6813,CABP1_9478,LGALS9_3965,CDCP1_64866,KDELR3_11015	NA	C1orf119_56900,CCDC104_112942,GNPNAT1_64841,GPR155_151556,HSF4_3299,KIAA1754L_150771,MPV17_4358,MRP63_78988,OR5D18_219438,PCSK4_54760,PMS2_5395,PRF1_5551,SEC24C_9632,SERTAD2_9792,SGK3_23678,SIPA1L3_23094,TEAD4_7004,TNFSF9_8744,ZNF526_116115,ZNF665_79788,BCL2L1_598,CDKN1A_1026,HPCAL1_3241,MTMR3_8897,NOVA1_4857,NUPL1_9818,SEC31A_22872,TSLP_85480,ODF2_4957	NA	AIP_9049,MGST1_4257,CCT6B_10693	NA	CD244_51744,TMF1_7110,CLPTM1L_81037,NQO2_4835,CNKSR3_154043,PEX1_5189,PODXL_5420,GIMAP1_170575,CDH17_1015,UHRF2_115426,GKAP1_80318,ASS1_445,FUT11_170384,CEND1_51286,RTN3_10313,C11orf63_79864,NRGN_4900,SRPR_6734,IL26_55801,ABHD4_63874,FERMT2_10979,SAMD4A_23034,FNTB_2342,CDCA4_55038,ATP8B4_79895,MYH10_4628,SEC11C_90701,ELAVL3_1995,PLVAP_83483,FBXO27_126433,CPXM1_56265,APP_351,DERL3_91319,SH3BP1_236…
AGPAT2_10555	SNP_A-1888477,SNP_A-1830790		1	1	1	1	1		NA	DUSP7_1849,RND3_390,ELF2_1998,SOCS5_9655	NA	APBA1_320,BRPF3_27154,MLXIP_22877,CD79A_973,PFAAP5_10443,ABCA5_23461,TAP2_6891,NFX1_4799	NA	ATPIF1_93974,PTGFRN_5738,MTMR11_10903,HSPA6_3310,CHI3L1_1116,IL1R1_3554,SLC23A3_151295,XIRP1_165904,IQCF1_132141,TLR6_10333,VCAN_1462,SRrp35_135295,VPS41_27072,PDGFRL_5157,TRIM55_84675,SDCCAG3_10807,ANKRD26_22852,SIGIRR_59307,LOC144097_144097,KLRF1_51348,C12orf39_80763,SNAP23_8773,ALDOA_226,PLLP_51090,TMEM107_84314,MOCOS_55034,MIER2_54531,SF3A2_8175,FKBP8_23770,ZNF616_90317,ZNF160_90338,UBASH3A_5…	NA	PSEN2_5664,FBXW7_55294,CAST_831,CATSPER3_347732,SPAG1_6674,KRTAP5-8_57830,ALDH2_217,LOC201175_201175,GOSR2_9570,PXMP4_11264,C1QTNF6_114904
AGPAT3_56894	SNP_A-2020387,SNP_A-2008142,SNP_A-2020391,SNP_A-2020385,SNP_A-2020388,SNP_A-4215999,SNP_A-4215997,SNP_A-4215998,SNP_A-2020390,SNP_A-1970577,SNP_A-1970576,SNP_A-2008143,SNP_A-2020386,SNP_A-2020383,SNP_A-2020389,SNP_A-2020382,SNP_A-4270700,SNP_A-4270699		1	1	1	1	1		NA	C17orf38_146850,SLIC1_124460	NA	AKAP9_10142,CRBN_51185,LY86_9450,ING1_3621,B3GALNT1_8706	NA	PLOD1_5351,APOA1BP_128240,GREB1_9687,TADA3L_10474,ADPRH_141,GMDS_2762,RPS18_6222,HBS1L_10767,IGF2R_3482,ERMP1_79956,EEF1G_1937,GPR162_27239,RPS29_6235,NARF_26502,DBP_1628	NA	SIKE_80143,HIST2H2AA3_8337,SESTD1_91404,ELOVL6_79071,LOC202051_202051,HIST1H1C_3006,TINAG_27283,PHF10_55274,ZMIZ2_83637,ZHX2_22882,SUSD3_203328,C10orf38_221061,ARHGEF7_8874,DAAM1_23002,DIO2_1734,WDR20_91833,DMN_23336,RAI1_10743,HOXB3_3213,HOXB4_3214,PDE6G_5148
AGPAT4_56895	SNP_A-2234189,SNP_A-4224817,SNP_A-4212109,SNP_A-1988387,SNP_A-2105440,SNP_A-4238287,SNP_A-2261831,SNP_A-2045640,SNP_A-4225559,SNP_A-4212108,SNP_A-2208065,SNP_A-2273421,SNP_A-2086583,SNP_A-1829838,SNP_A-4201021,SNP_A-4202496,SNP_A-2261623,SNP_A-2217605,SNP_A-1988386,SNP_A-2180572,SNP_A-1895407,SNP_A-1832107,SNP_A-1809187,SNP_A-2251710,SNP_A-2195181,SNP_A-1818367,SNP_A-1936106,SNP_A-1956669,SNP_A-2…		1	1	1	1	1		NA	CAPN12_147968,SYT17_51760	NA	C12orf4_57102,MT1H_4496,NDUFC1_4717,PAIP2_51247,PPM1D_8493,PTPRO_5800,BCL2_596,ELMO1_9844,TIRAP_114609	NA	RNF141_50862,ACP5_54	NA	CALCRL_10203,KLC1_3831,PARP6_56965,MAP2K6_5608,NFATC1_4772
AGPAT5_55326	SNP_A-2200225,SNP_A-4212777,SNP_A-4233606,SNP_A-4218090,SNP_A-1831631,SNP_A-2210844,SNP_A-4239034,SNP_A-2305367,SNP_A-2205821,SNP_A-1873013,SNP_A-1804104,SNP_A-1960360,SNP_A-2072561,SNP_A-2269550,SNP_A-1938393,SNP_A-2228508,SNP_A-1992149,SNP_A-4301178,SNP_A-2067487,SNP_A-4266762,SNP_A-2179938,SNP_A-2273496,SNP_A-1992147,SNP_A-2090324,SNP_A-1801210,SNP_A-2080565,SNP_A-4266761,SNP_A-2233175,SNP_A-4…		1	1	1	1	1		NA	HLA-DRA_3122,CA2_760,CCDC110_256309,EPHA2_1969,KLHDC7B_113730,LITAF_9516,SEPN1_57190,ACSM3_6296,ADNP_23394,LGALS3_3958,ZFYVE9_9372	NA	BPHL_670,IL1R1_3554,LIME1_54923,NUCB2_4925,RGS2_5997,ZNF503_84858,EFNA1_1942	NA	CAMP_820,CD47_961,CHRNB3_1142,RDH5_5959,GART_2618,ATF4_468	NA	ST7L_54879,RALGPS2_55103,SOCS5_9655,SLMAP_7871,WDR17_116966,STARD4_134429,LBX1_10660,EED_8726,KLRK1_22914,DDX17_10521
AGPAT6_137964	SNP_A-1894841,SNP_A-2180290,SNP_A-1993126,SNP_A-4192764,SNP_A-2234970,SNP_A-1782348		1	1	1	1	1		NA	ACVR2B_93,NOPE_57722,SHROOM1_134549,TNFSF9_8744,INPP4A_3631,MGC16385_92806,NARF_26502,RASSF1_11186,WHSC1L1_54904	NA	HIPK1_204851,PDF_64146,SAP30L_79685,VPS18_57617,KIAA0319L_79932	NA	CD9_928,BCR_613	NA	LOC390594_390594,SPPL2B_56928,C1QTNF6_114904
AGPAT7_254531	SNP_A-1873708		1	1	1	1	1		NA	CTTNBP2NL_55917,EGR2_1959,FCGR1A_2209,HIST1H1E_3008,HIST1H2AB_8335,HIST1H2BI_8346,NEDD1_121441,SAMD14_201191,STK17A_9263,TMOD2_29767,ZNF346_23567,ZNF658_26149,ACOT7_11332,ARID4B_51742,ARL5A_26225,C14orf118_55668,CDKN1A_1026,CHKB_1120,GIT2_9815,HIF1A_3091,KIAA1033_23325,NR5A2_2494,PRMT3_10196,PSME4_23198,RNF8_9025,SMARCA2_6595,SNAP23_8773,SOCS5_9655,SULF2_55959,TSC22D1_8848,VPS16_64601,VPS41_27072…	NA	A2BP1_54715,APOC2_344,DHRS9_10170,ZNF214_7761,CDC14A_8556,LBR_3930,MCM7_4176,TNFSF14_8740,DUSP10_11221,SEC22C_9117	NA	UGT2B17_7367,UGT2B11_10720,ARSB_411,ZNF485_220992,SYT9_143425,KBTBD3_143879,ACSF3_197322,USH1G_124590	NA	ALDH4A1_8659,CDC14A_8556,EDARADD_128178,CCDC50_152137,PKD2_5311,OCLN_4950,MTO1_25821,NUPL1_9818,ALKBH5_54890,HNF1B_6928,YWHAB_7529,NCAPH2_29781
AGPS_8540	SNP_A-2255840,SNP_A-2006863,SNP_A-1915330,SNP_A-4194919,SNP_A-1838358,SNP_A-2179073,SNP_A-1965988,SNP_A-1965989,SNP_A-4208516,SNP_A-2029799,SNP_A-4208515,SNP_A-1838546,SNP_A-2042063,SNP_A-4262405,SNP_A-2006862,SNP_A-4242586		1	1	1	1	1		NA	A1BG_1,ABCB8_11194,C17orf87_388325,C3orf60_25915,CTSL2_1515,IGSF8_93185,NMT2_9397,PNPLA1_285848,SERPINB10_5273,TWSG1_57045,ZNF391_346157,CECR1_51816,HNF1B_6928,PPP2R5D_5528,H2AFY_9555,IL1R2_7850	NA	AGK_55750,AGTRAP_57085,ANGPTL6_83854,ARRDC1_92714,ATP10D_57205,ATP1A1_476,BTN3A1_11119,C19orf28_126321,C20orf67_63935,C5_727,CD38_952,CLIC1_1192,CMKLR1_1240,CR2_1380,CUEDC1_404093,DDAH2_23564,DECR2_26063,DHX40_79665,EBPL_84650,FAM98C_147965,FGD3_89846,GNL1_2794,HCST_10870,HERC2_8924,IL17RA_23765,JDP2_122953,KIAA0195_9772,KPNB1_3837,LBA1_9881,LETM1_3954,LMBRD1_55788,LRP3_4037,MSC_9242,NAT6_24142,N…	NA	SKP2_6502	NA	NA
AGR2_10551	SNP_A-2244318,SNP_A-2192773,SNP_A-1786443,SNP_A-1801194,SNP_A-4248255		NA	1	1	1	1		NA	KLF14_136259,P2RX5_5026,P2RY5_10161,TFEB_7942,TRIM7_81786,APEX1_328,RAB5C_5878,RPL36_25873,TERF1_7013,TNFSF11_8600	NA	ELMOD2_255520,IRF6_3664,MCM9_254394,PREP_5550,ZKSCAN3_80317,ZSWIM6_57688,DNM1L_10059,POGZ_23126,ZFP64_55734,EIF5_1983	NA	MTMR11_10903,CCRL1_51554,CTBP1_1487,TFEC_22797,CPNE7_27132,SMCR7_125170,FN3KRP_79672,CARD8_22900,TMPRSS3_64699	NA	BTNL3_10917,TRIM14_9830,ZNF189_7743,GAS2_2620,PRSS21_10942,PLLP_51090
AGR3_155465	SNP_A-2042101,SNP_A-2110510,SNP_A-4241450,SNP_A-1793925,SNP_A-4252723		NA	1	1	1	1		NA	C1orf91_56063,CADM1_23705,DBT_1629,ETV6_2120,HPS5_11234,LOC387856_387856,VPS37B_79720,ZNF248_57209,IL1RAP_3556,ARHGEF7_8874,CTSC_1075	NA	ABCB9_23457,ABTB2_25841,APOBEC3B_9582,BCDIN3D_144233,BIN1_274,C1orf51_148523,CSF3R_1441,F13A1_2162,HABP4_22927,MRFAP1_93621,NUCB2_4925,PRR7_80758,SLAMF1_6504,SPSB2_84727,TNFSF12_8742,KIAA1033_23325,ZWINT_11130,DYNC2LI1_51626,VPS13A_23230	NA	FAM78B_149297,ZNF385D_79750,PPA2_27068,CTSC_1075,TNFSF11_8600,EBI2_1880,SETD3_84193,TRIM69_140691,AURKC_6795,C21orf33_8209	NA	HYI_81888,AKR1A1_10327,ZFYVE9_9372,TNFSF4_7292,GMPPB_29925,ELF2_1998,PLAGL1_5325,PLOD3_8985,IRF5_3663,DHTKD1_55526,KIAA0913_23053,PTPN6_5777,C12orf39_80763,HOXC4_3221,WDR20_91833,WBP2_23558,B3GNT8_374907,SERINC3_10955,C1QTNF6_114904
AGT_183	SNP_A-1843329,SNP_A-4289331,SNP_A-1794507,SNP_A-1938818,SNP_A-1840348,SNP_A-2296476,SNP_A-4287554		NA	1	1	1	1		NA	ADAM19_8728,ATF5_22809,C13orf18_80183,DNASE1L3_1776,HIST1H1C_3006,KIAA1128_54462,LATS2_26524,LBA1_9881,MLLT3_4300,PLCB2_5330,PNLDC1_154197,POLRMT_5442,RAB11A_8766,RECQL5_9400,SERPINB1_1992,TRAPPC6A_79090,VPS13D_55187,ZNF397_84307,LIG3_3980,WWOX_51741,ABCF2_10061,PSIP1_11168	NA	2'-PDE_201626,HLA-DQA1_3117,APOM_55937,ATAD1_84896,B4GALNT1_2583,BCL9_607,C11orf9_745,CA4_762,CARS2_79587,CD8A_925,CDC42EP4_23580,DACT3_147906,DGKH_160851,EBF1_1879,EEA1_8411,ETFB_2109,FAM78B_149297,FLT4_2324,GRIN1_2902,HSCB_150274,JMJD3_23135,KIF3A_11127,LRRC14_9684,MGC3207_84245,NFKBIE_4794,NUDCD2_134492,PBEF1_10135,PLAU_5328,PPAPDC2_403313,QRSL1_55278,RAB21_23011,RARA_5914,RASIP1_54922,RDX_596…	NA	MDN1_23195,DIRAS2_54769,RAB6A_5870,WWOX_51741	NA	CPSF3L_54973,KHDRBS1_10657,TRIM45_80263,KCNN3_3782,TADA1L_117143,KLHL12_59349,RCOR3_55758,MTX2_10651,FBXO36_130888,SLC4A7_9497,EXOC1_55763,SCYE1_9255,NNT_23530,NSD1_64324,MAPK14_1432,TTK_7272,C7orf30_115416,ARMC1_55156,WWP1_11059,SPATC1_375686,C9orf75_286262,DNAJB13_374407,MRE11A_4361,WBP11_51729,CMAS_55907,LTA4H_4048,MTRF1_9617,THSD1_55901,CINP_51550,PGBD4_161779,GALK2_2585,RAB27A_5873,IMP3_5527…
AGTPBP1_23287	SNP_A-2125202,SNP_A-4197080,SNP_A-2054780,SNP_A-2180361,SNP_A-1865002,SNP_A-4243828,SNP_A-2123508,SNP_A-2139069,SNP_A-4297507,SNP_A-2243075,SNP_A-2244121,SNP_A-2205371,SNP_A-2088218,SNP_A-2295689,SNP_A-2175188		1	1	1	1	1		NA	KCNMB2_10242,PRDM15_63977,MRPL43_84545	NA	AKR1C2_1646,B3GAT1_27087,C1orf183_55924,C6orf182_285753,COX8C_341947,CTBP1_1487,JSRP1_126306,PCDHB11_56125,SC4MOL_6307,SCD_6319,GCDH_2639,ING1_3621	NA	LGALS8_3964,PEX13_5194,CD96_10225,TNFSF10_8743,LOC389369_389369,MCPH1_79648,MRPL43_84545,FBXO3_26273,SF1_7536,OAS2_4939,CCNDBP1_23582,MED13_9969,C18orf21_83608,ZNF780A_284323,ZSCAN22_342945	NA	CLSTN1_22883,EPHB2_2048,KCNC4_3749,WDR54_84058,PPIL3_53938,PRKCD_5580,PTTG2_10744,FBXO38_81545,ANKS1A_23294,C9orf23_138716,RSU1_6251,RTN3_10313,C11orf2_738,DHCR7_1717,ME3_10873,NAB2_4665,IFT88_8100,RNASE10_338879,AKAP13_11214,IL21R_50615,BCKDK_10295,DULLARD_23399,ATP6V0A1_535,MED16_10025,ELOF1_84337,RAD23A_5886,USF2_7392,PSMC4_5704,SIRPD_128646,UQCC_55245,UBE2C_11065
AGTR1_185	SNP_A-2154498,SNP_A-1884603,SNP_A-2087349,SNP_A-2043696,SNP_A-2164060,SNP_A-1781484,SNP_A-2280404,SNP_A-2294086,SNP_A-4238770,SNP_A-1939005,SNP_A-1974774,SNP_A-1885548,SNP_A-1919171,SNP_A-2149351,SNP_A-2057247		NA	1	1	1	1		NA	DPF1_8193,DTX4_23220,LOC340900_340900,ZNF713_349075,BID_637,CAPRIN2_65981,TRIM13_10206	NA	KRTAP12-4_386684,ABO_28,KLK11_11012,ZNF346_23567,CLDN14_23562,GAS7_8522	NA	ATPIF1_93974,IL6R_3570,CCDC19_25790,CD274_29126,EDF1_8721,ZC3H18_124245,TCEB3B_51224,RRAS_6237,PHF21B_112885	NA	ZMYM4_9202,IL1R2_7850,ACSL3_2181,CYP2U1_113612,AKAP7_9465,ZNF189_7743,PIBF1_10464,RAB27A_5873,SELS_55829,ZNF490_57474,PEPD_5184
AGTRAP_57085	SNP_A-4297818,SNP_A-4261402		1	1	1	1	1		NA	KRTAP11-1_337880,N-PAC_84656,AASDHPPT_60496,ABCA6_23460,ABCD3_5825,ACAA1_30,ACAD11_84129,ACADSB_36,ACLY_47,ACN9_57001,ACTR2_10097,ACTR3_10096,ADAMTS6_11174,ADH5_128,ADI1_55256,ADSL_158,ADSS_159,AGPAT5_55326,AIG1_51390,AKAP11_11215,ALDH9A1_223,ANKRD17_26057,ANXA6_309,AP1B1_162,AP1M1_8907,AP2A2_161,AP2B1_163,AP2M1_1173,AP3B1_8546,AP3D1_8943,AP3M1_26985,AP3M2_10947,APEH_327,API5_8539,APIP_51074,APRT…	NA	APOL3_80833,C16orf33_79622,FAM3C_10447,GALNT4_8693,RNASEL_6041,ARID4B_51742,PBRM1_55193,PTPN2_5771,UBE2L6_9246,MAT2B_27430	NA	CNR2_1269,EXTL2_2135,OR10R2_343406,FCER1G_2207,ADI1_55256,ITPR1_3708,MFN1_55669,ST6GAL1_6480,C4orf16_55435,GUCY1A3_2982,ANP32C_23520,NKD2_85409,SLC12A7_10723,TRIO_7204,UBE2J1_51465,EPB41L2_2037,C9orf61_9413,PDDC1_347862,STAC3_246329,B3GALTL_145173,RAB20_55647,STRC_161497,ZNF785_146540,NFIC_4782,RABAC1_10567,DEFB129_140881	NA	CDC14A_8556,NR5A2_2494,CALCRL_10203,C3orf52_79669,UQCRQ_27089,AIM1_202,CDKN2A_1029,GCDH_2639
AGTRL1_187	SNP_A-2137781		NA	NA	1	NA	NA		NA	NA	NA	APRT_353,ATAD2B_54454,CDK8_1024,DTD1_92675,GPBP1L1_60313,IQSEC1_9922,LARS_51520,MEMO1_51072,MMS19_64210,MPST_4357,NT5C_30833,NUDT3_11165,PCCA_5095,PEF1_553115,PTTG1IP_754,RAI1_10743,SPG20_23111,STK24_8428,TASP1_55617,TMEM69_51249,TPD52_7163,UBL3_5412,UIMC1_51720,VTI1B_10490,AKAP7_9465,CDC14A_8556,CDC14B_8555,CSNK2A1_1457,IARS_3376,LGALS14_56891,MAP2K7_5609,RAD51_5888,RBPJ_3516,RNF8_9025,RPL36_258…	NA	NA	NA	NA
AGXT2_64902	SNP_A-2262311,SNP_A-1933266,SNP_A-1802347,SNP_A-1981228,SNP_A-1981229,SNP_A-2211573,SNP_A-2248708,SNP_A-4264829,SNP_A-2010813,SNP_A-1795524,SNP_A-2291555,SNP_A-4287439,SNP_A-1938057,SNP_A-1814095,SNP_A-4264828		NA	1	1	1	1		NA	ALOX5AP_241,C9orf16_79095,CNIH3_149111,FXR2_9513,KIAA1274_27143,LAMC1_3915,LRRC51_220074,MARCH9_92979,MCTP1_79772,NOTCH2_4853,OAT_4942,RHBDF1_64285,ST3GAL6_10402,CDC14A_8556,KIF24_347240,TERF1_7013,WDR1_9948,EEF1B2_1933	NA	ARF1_375,C10orf97_80013,C15orf24_56851,C18orf17_125488,CIITA_4261,COG3_83548,EHMT1_79813,ELMOD2_255520,FAM63A_55793,FTL_2512,GFPT1_2673,HK2_3099,IDH3A_3419,MEF2D_4209,MRPL28_10573,PARD6A_50855,RABEP2_79874,RNF25_64320,SEC24D_9871,SIRT6_51548,SNAPIN_23557,SPNS1_83985,SS18_6760,STK11IP_114790,TCP11L2_255394,TIMD4_91937,VPS72_6944,WT1_7490,XBP1_7494,HYAL2_8692,RANBP3_8498,SNRPD2_6633,SUV420H1_51111,…	NA	CASP9_842,KHDRBS1_10657,EDG1_1901,C1orf103_55791,C1orf162_128346,BCAS2_10286,FAM46C_54855,HIST2H3C_126961,TOR1AIP1_26092,PPP1R15B_84919,MOSC1_64757,EXOC8_149371,GGPS1_9453,ACP1_52,ETAA1_54465,KIAA1310_55683,C2orf25_27249,PPIG_9360,FLJ38973_205327,FAM126B_285172,NOP5/NOP58_51602,CHMP2B_25978,C3orf38_285237,NCBP2_22916,KLHL5_51088,OCIAD1_54940,CENPC1_1060,IL8_3576,G3BP2_9908,NUP54_53371,KIAA1627_57…	NA	NA
AGXT2L1_64850	SNP_A-1978442,SNP_A-1978443		NA	1	1	1	1		NA	C17orf67_339210,CCDC23_374969,CLDN17_26285,FAM19A5_25817,FSTL3_10272,HERC1_8925,ID3_3399,KIF2A_3796,MAP3K8_1326,MLXIP_22877,MT1H_4496,MT1M_4499,PKP2_5318,PUS10_150962,STRA6_64220,TMEM144_55314,TMEM18_129787,C3orf31_132001,MORF4L1_10933,RFXANK_8625	NA	ALG12_79087,BANK1_55024,FRAT1_10023,GPR132_29933,KIAA0746_23231,KLF10_7071,LRG1_116844,SLC1A3_6507,THOP1_7064,UBA2_10054,C3orf31_132001,IL16_3603,INTS5_80789,KIF23_9493,PPIL3_53938,PXMP4_11264,SEC31A_22872	NA	PTPRC_5788,LGALS8_3964,TNIP3_79931,PIGO_84720,PRPH_5630,CD79A_973	NA	ZFYVE9_9372,CSF1_1435,EFNA1_1942,PLXNA4_91584,CAMK1D_57118,BRD4_23476
AGXT2L2_85007	SNP_A-2073830,SNP_A-2147804		1	1	1	1	1		NA	LOC283953_283953,MEN1_4221,KHK_3795,POLR1D_51082,ZFP64_55734,CBX3_11335	NA	CALCRL_10203,RNF17_56163,ASB7_140460	NA	RERE_473,RUNX3_864,CDKN2C_1031,RNF11_26994,EPS15_2060,BTF3L4_91408,SLC16A1_6566,TBX15_6913,ANP32E_81611,SMCP_4184,SNAPIN_23557,ALDH9A1_223,ATP1B1_481,FMOD_2331,RBM34_23029,SH3YL1_26751,ACP1_52,TSSC1_7260,ITGB1BP1_9270,C2orf28_51374,LOC339804_339804,DBI_1622,CLASP1_23332,MAP3K2_10746,LY75_4065,UBR3_130507,FLJ38973_205327,PPIL3_53938,STT3B_201595,LRRFIP2_9209,CDCP1_64866,SETD2_29072,CAMKV_79012,ARL…	NA	VHL_7428,FZD6_8323,CUZD1_50624,C17orf81_23587,SPACA3_124912,BRD4_23476,PBX4_80714,CSNK2A1_1457
AHCTF1_25909	SNP_A-2107046,SNP_A-2051121,SNP_A-2030385,SNP_A-4195577,SNP_A-2076336,SNP_A-1991503,SNP_A-2289864		NA	1	1	1	1		NA	DPH1-OVCA2_654787,FKBP9_11328,HVCN1_84329,KIAA1754L_150771,MMP17_4326,RTN2_6253,ZDHHC23_254887,ZNF582_147948,ZNF713_349075,ELK4_2005,FKBP2_2286,IL16_3603,PPP2R1B_5519,TAF6L_10629	NA	CHMP4A_29082,COMMD3_23412,DPM2_8818,LOC123688_123688,MR1_3140,PWWP2A_114825,RHOT1_55288,TMEM121_80757,ZADH2_284273,ZBP1_81030,ZNF688_146542,MRPS21_54460,PFAAP5_10443	NA	NSUN4_387338,CEPT1_10390,POGZ_23126,IL6R_3570,MAPBPIP_28956,TRAF3IP3_80342,NLRC4_58484,SOCS5_9655,HIBCH_26275,IDH1_3417,ACSL3_2181,COL4A3_1285,ARL6IP5_10550,DCBLD2_131566,TBL1XR1_79718,RBM47_54502,FBXL17_64839,PCBD2_84105,DEF6_50619,SLC35A1_10559,PRDM1_639,ALDH8A1_64577,HECA_51696,GPNMB_10457,BBS9_27241,EZH2_2146,LEPROTL1_23484,DOCK8_81704,AKNA_80709,FBXO3_26273,WIBG_84305,CNPY2_10330,BRI3BP_1407…	NA	MYCBP_26292,PPOX_5498,CAMSAP1L1_23271,PPM1G_5496,CHPF_79586,HLTF_6596,TCF7_6932,H2AFY_9555,HLA-DOA_3111,C6orf162_57150,SERAC1_84947,WBSCR16_81554,ST3GAL1_6482,KIF24_347240,PTPN20B_26095,IPO7_10527,MRE11A_4361,ATP5L_10632,PARP4_143,ING1_3621,MAX_4149,C14orf118_55668,EIF5_1983,SNAP23_8773,PML_5371,IREB2_3658,CACNA1H_8912,HSF5_124535,FLJ22222_79701,NOL4_8715,ATP9B_374868,HNRPM_4670,DONSON_29980,SERH…
AHCTF1P_285116	SNP_A-2254164		NA	1	NA	NA	NA		NA	KRTAP12-4_386684,C4orf32_132720,CCRL2_9034,CINP_51550,FCGRT_2217,LAMA5_3911,MECR_51102,NP_4860,NRBF2_29982,PCDHA1_56147,REPS1_85021,RPL14_9045,TMEM86B_255043,ZBTB32_27033,DUSP15_128853,EZH2_2146,KCNN3_3782,KRT18_3875,L3MBTL_26013,PANK1_53354,PBRM1_55193,PVRL1_5818,RNPC3_55599,ING3_54556,LARP6_55323,ODF2_4957,PEX16_9409	NA	NA	NA	NA	NA	NA
AHCY_191	SNP_A-2312381,SNP_A-1931596,SNP_A-2179795,SNP_A-4273263		1	1	1	1	1		NA	RABEP1_9135,TMED6_146456,BAT1_7919,C11orf17_56672,CSNK2A1_1457,NOVA1_4857,PCSK6_5046,UNC119_9094,ZNF614_80110	NA	CDC14A_8556,KIAA1622_57718,MRE11A_4361,GYPE_2996,OAS2_4939	NA	ZMYM1_79830,GLRX2_51022,CABC1_56997,ARID4B_51742,RAD50_10111,HIST1H4E_8367,ZNF438_220929,SLC25A3_5250,KLC1_3831,METT10D_79066,STAT3_6774,CCNE1_898,CHEK2_11200,POLDIP3_84271	NA	RIPK5_25778,LIN9_286826,SOCS5_9655,ZNF514_84874,DARS_1615,ZAK_51776,SENP7_57337,ADPRH_141,SEPSECS_51091,SEC31A_22872,NUDT6_11162,C6orf108_10591,PTPN12_5782,GSR_2936,MAPK8_5599,INA_9118,SERGEF_26297,DDB2_1643,TCIRG1_10312,EED_8726,CEP57_9702,CAPRIN2_65981,CLIP1_6249,LOC650794_650794,RAD51L1_5890,RAB27A_5873,PKM2_5315,SMG1_23049,RPL13_6137,FAM57A_79850,FLJ40504_284085,SKAP1_8631,RPL36_25873,PLEKHG2…
AHCYL1_10768	SNP_A-1961668,SNP_A-1961670,SNP_A-2217406,SNP_A-2234010,SNP_A-2115258		1	1	1	1	1		NA	FUCA1_2517,GNG8_94235,LOC387763_387763,FBXO17_115290,KCNQ2_3785	NA	DEPDC2_80243	NA	FAM131C_348487,SNX7_51375,FCGR2C_9103,IL18R1_8809,RGS14_10636,SUPT3H_8464,USP30_84749,CHST14_113189,FES_2242,GOSR2_9570,VAPA_9218,IFNAR2_3455,CCDC134_79879,PACSIN2_11252	NA	LRRC34_151827,CCDC50_152137,ANKRD6_22881,CACNA1B_774,LOC387647_387647,KCNQ1_3784,SELS_55829,CP110_9738,NME1_4830
AHDC1_27245	SNP_A-1999970,SNP_A-1787901		1	1	1	NA	NA		NA	ABCA4_24,C3orf60_25915,CCDC68_80323,CD93_22918,GNG8_94235,MAPRE3_22924,MEGF6_1953,REEP2_51308,C14orf118_55668,GOLGA8A_23015,PPFIBP1_8496,RPLP0_6175	NA	GMPPA_29926,N6AMT1_29104,NNT_23530,PPM1G_5496,TRAF2_7186,AP1S1_1174	NA	NA	NA	NA
AHI1_54806	SNP_A-1823877,SNP_A-2184199,SNP_A-4204564,SNP_A-1832928,SNP_A-4216323,SNP_A-1850477,SNP_A-1987768,SNP_A-2291120,SNP_A-2147007,SNP_A-1898427,SNP_A-1938018,SNP_A-4198774,SNP_A-2285621,SNP_A-2012101,SNP_A-4223361,SNP_A-1887470,SNP_A-2077245,SNP_A-1894533,SNP_A-1827553,SNP_A-2012104		1	1	1	1	1		NA	C1orf218_54530,HSF2BP_11077,LAD1_3898,TRAM2_9697	NA	ELL3_80237,EPHA3_2042,ICA1_3382,LCOR_84458,MLL4_9757,PNKD_25953,FBXW7_55294	NA	TARDBP_23435,MUC1_4582,RGS2_5997,NT5DC2_64943,ECE2_9718,IL1RAP_3556,SPARC_6678,POLR2J_5439,ASAH1_427,MYC_4609,MRPS16_51021,C10orf26_54838,SORCS3_22986,TUFM_7284,RPA1_6117,AP1M1_8907,SSBP4_170463,ZNF175_7728,NFS1_9054	1	AGMAT_79814,FLJ10986_55277,FHL2_2274,TMEM87B_84910,CCDC52_152185,MGC16169_93627,FBXL17_64839,ADRB2_154,TUBB2B_347733,BTN3A3_10384,ATP6V1G2_534,SLC35A1_10559,GPR146_115330,HERC4_26091,LDHA_3939,GALNT9_50614,TTC23_64927,VPS53_55275,FUZ_80199,FOXRED2_80020
AHNAK_79026	SNP_A-2079458,SNP_A-1816852,SNP_A-4203251,SNP_A-2247321,SNP_A-2165558,SNP_A-1892198,SNP_A-1862041,SNP_A-2164640,SNP_A-1822890,SNP_A-4269687,SNP_A-2263441,SNP_A-2050151,SNP_A-1786904,SNP_A-1939710		1	1	1	1	1		NA	CAPN3_825,KLK4_9622,SPNS3_201305,CHKB_1120,IL16_3603,DDX17_10521	NA	ADSL_158,AP3M1_26985,ASH2L_9070,ATP1B3_483,C11orf73_51501,C16orf24_65990,C20orf24_55969,CDR2_1039,COG2_22796,COMMD8_54951,COPS4_51138,CYB5A_1528,CYB5B_80777,DBR1_51163,DDX1_1653,DERA_51071,DIMT1L_27292,DRG1_4733,DUSP8_1850,EIF2B3_8891,FAM98A_25940,FASTKD1_79675,GMFB_2764,GPS1_2873,GTF3C6_112495,HESX1_8820,HIBCH_26275,ICMT_23463,ITFG2_55846,JTB_10899,KIAA1826_84437,LETM1_3954,LSM1_27257,MEPCE_5625…	NA	TACSTD1_4072,TADA3L_10474,CBX3_11335,GOLGA2_2801,METT5D1_196074,TBRG1_84897,TMBIM4_51643,RAD51L1_5890,LOC145853_145853,SMG1_23049,LOC90379_90379,PXMP4_11264,SLC35C2_51006,DSCR9_257203,PRDM15_63977	NA	CDC42_998,HEYL_26508,CCDC23_374969,ZNF691_51058,GNG5_2787,SLC25A44_9673,TAGLN2_8407,C1orf55_163859,LOC344382_344382,CFLAR_8837,ENDOGL1_9941,TMEM41A_90407,SRP19_6728,TMED7_51014,SRFBP1_153443,RIPK1_8737,MTRF1L_54516,LMTK2_22853,ABCF2_10061,FAM91A1_157769,ZDHHC21_340481,CDKN2B_1030,EPC1_80314,PPA1_5464,FBXO3_26273,LARP4_113251,GALNT4_8693,FICD_11153,UFM1_51569,VPS36_51028,KLF13_51621,CHAC1_79094,WW…
AHNAK2_113146	SNP_A-4217527		1	1	1	1	1		NA	ANKRD7_56311	NA	BIRC3_330,C9orf24_84688,HDAC5_10014,KIAA0913_23053,KLC1_3831,OTUD4_54726,PFAAP5_10443	NA	PCYOX1_51449,RPL9_6133,LPA_4018,LOC255374_255374,PDE7A_5150,RSU1_6251,CSAD_51380,SSBP4_170463	NA	C1orf38_9473,CCDC28B_79140,SIX2_10736,ATP6V1E2_90423,SPAG16_79582,NQO2_4835,AGER_177,PERP_64065,KIAA1797_54914,TRIM14_9830,STOM_2040,DPYSL4_10570,MFAP5_8076,DPY19L2_283417,KIAA1704_55425,IVD_3712,DMN_23336,DHX34_9704,SLC2A10_81031
AHR_196			1	NA	NA	NA	NA		NA	NA	NA	NA	NA	NA	NA	NA
AHRR_57491	SNP_A-2222376,SNP_A-2248848,SNP_A-1906897,SNP_A-2201903,SNP_A-1823358,SNP_A-2096653,SNP_A-1856853,SNP_A-4290609,SNP_A-2211225,SNP_A-2152049,SNP_A-4243386,SNP_A-2223194,SNP_A-1888199,SNP_A-1919873,SNP_A-2249316		1	1	1	1	1		NA	BTN3A3_10384,CLPTM1_1209,DBP_1628,FMO4_2329,STK17B_9262,ZNF397_84307,BPTF_2186,KRT18_3875,PANK1_53354	NA	MS4A4A_51338,TXNDC5_81567	NA	PDK2_5164	NA	EPHA2_1969,TMCO1_54499,LYG1_129530,COMMD8_54951,PEX3_8504,C8orf70_51101,IARS_3376,CDK5RAP2_55755,C9orf32_28989,SPNS1_83985,IFI35_3430,GNA15_2769
AHSA1_10598			1	NA	NA	NA	NA		NA	NA	NA	NA	NA	NA	NA	NA
AHSA2_130872	SNP_A-1832829,SNP_A-1903143		1	1	1	1	1		NA	LOC339804_339804,TMEM200A_114801,CENTD1_116984,DTNBP1_84062,KIAA1622_57718,PBRM1_55193,NIPBL_25836	NA	C5orf39_389289,CENTA2_55803,LOC339804_339804,PLOD2_5352	NA	EFHD2_79180,ATP13A2_23400,C1orf78_55194,FPGT_8790,ANP32E_81611,HCN3_57657,EIF2AK2_5610,LOC339804_339804,DYNC1I2_1781,STK25_10494,RETNLB_84666,FGFBP1_9982,TSLP_85480,CTNNA1_1495,CNPY3_10695,GTPBP2_54676,CD2AP_23607,REV3L_5980,WTAP_9589,ZNF623_9831,KIFC2_90990,SLC2A6_11182,RPS6KA4_8986,RAB1B_81876,CCDC82_79780,CASP1_834,ARF3_377,VPS29_51699,TUBA3C_7278,BAZ1A_11177,ATXN3_4287,JAG2_3714,PSTPIP1_9051,…	NA	LOC339804_339804,ZNF623_9831,ODF2_4957,LRRC8A_56262,CXCL12_6387,KCTD12_115207,CCNDBP1_23582,CLDN14_23562
AHSG_197	SNP_A-1975572		NA	1	1	1	1		NA	C17orf38_146850,CD83_9308,CENTB5_116983,FOXA2_3170,GALK2_2585,ITGB2_3689,LOC338667_338667,LRRC4C_57689,NR2C2_7182,PFKP_5214,PRKCH_5583,RAB3D_9545,RNF24_11237,ST3GAL4_6484,BPTF_2186,HIF1A_3091,IREB2_3658,KBTBD3_143879,KHK_3795,PIGF_5281,PPAP2A_8611,MRPL43_84545	NA	FAM73B_84895,SORD_6652,TRIM29_23650,CLDN10_9071,ELF2_1998,GAD1_2571,LARP6_55323	NA	EFNA1_1942,SFXN2_118980,RPL13_6137	NA	KIAA0133_9816,TMEM37_140738,SRPK2_6733,C9orf91_203197,SETD3_84193,MAPT_4137,PNMAL1_55228,JAG1_182,NRIP1_8204,USP18_11274
AICDA_57379	SNP_A-1946518		1	1	1	1	1		NA	ARNT2_9915,CDK2AP2_10263,COPE_11316,DOCK9_23348,EEF1A2_1917,IL18RAP_8807,KRTCAP2_200185,MEGF6_1953,RPN1_6184,SLC2A8_29988,TEX9_374618,TMEM144_55314,C14orf130_55148,HECTD2_143279,UBE2I_7329,ZFYVE9_9372	NA	ABLIM1_3983,NUPL1_9818,TAOK2_9344,UBE2L3_7332,CCNY_219771,SUV420H1_51111	NA	IL6R_3570,B3GALNT1_8706,KLHL6_89857,HHIP_64399,APBB3_10307,ZNF623_9831,PIGO_84720,CDC14B_8555,DNAJC12_56521,SLC43A3_29015,NAP1L1_4673,ALOX5AP_241,MYH6_4624,PRKCH_5583,FOXN3_1112,UBE2I_7329,IL21R_50615,SYNGR1_9145	NA	VEGFA_7422,C7orf52_375607,OAS1_4938,MRPS12_6183,NECAB3_63941
AIF1_199			1	NA	NA	NA	NA		NA	NA	NA	NA	NA	NA	NA	NA
AIFM2_84883	SNP_A-2206899		1	1	1	1	1		NA	CHRAC1_54108,CXCR7_57007,TNC_3371,TSPAN12_23554,CTBP2_1488,HIF1A_3091,IKBKE_9641,IL6ST_3572,MTMR3_8897,RBM33_155435,SPPL2B_56928,PRDM2_7799,TAP2_6891	NA	C11orf54_28970,CMKLR1_1240,DSCAML1_57453,ENDOD1_23052,INHBE_83729,LAG3_3902,LCA5_167691,MRPS27_23107,USP13_8975,WDR62_284403,C2orf28_51374,CDC14A_8556,HPCAL1_3241,PPM1G_5496,RABL2A_11159,RBL1_5933,WDFY1_57590,H2AFY_9555,INPP5F_22876,TRIM69_140691	NA	UTS2_10911,AGER_177,ZNF3_7551,TBXAS1_6916	NA	COL4A3_1285,KCNMB3_27094,PLG_5340,HYAL4_23553,TERF1_7013,GEM_2669,FRMD4A_55691,CCNY_219771,KBTBD3_143879,ARG2_384,SETD3_84193,IL21R_50615,ZBTB4_57659,MSI2_124540,CLDN14_23562,BRWD1_54014,CBX7_23492
AIFM3_150209	SNP_A-2283444		NA	1	1	1	1		NA	ADORA2B_136,ALDH7A1_501,ATOH8_84913,MED22_6837	NA	AGPAT5_55326,ATP5L_10632,C11orf80_79703,C9orf16_79095,CBFA2T3_863,CD38_952,CR2_1380,CXCL9_4283,DIRC2_84925,FBXW8_26259,HADHA_3030,LAG3_3902,LOC391356_391356,MCCC1_56922,MREG_55686,OCLN_4950,SH2B3_10019,SKP1_6500,TSPYL4_23270,UST_10090,WWC1_23286,ZNF346_23567,ASTN2_23245,DDX52_11056,DTNBP1_84062,EVC_2121,HLTF_6596,IRF5_3663,KLC1_3831,LOC144097_144097,NUDT6_11162,PSMD13_5719,RAC1_5879,RPL8_6132,SIV…	NA	PMF1_11243,SELL_6402,C2orf48_348738,CCR1_1230,C3orf60_25915,FGD2_221472,RRAGD_58528,PEX16_9409,RNF26_79102,DACT1_51339,GAS8_2622,FAM64A_54478,FOXA3_3171	NA	SEMA4A_64218,SGCB_6443,SNCAIP_9627,PRSS16_10279,PSMB8_5696,C6orf65_221336,PIGO_84720,ANXA8L2_244,MDK_4192,RTN3_10313,CDK2AP2_10263,EED_8726,CAPRIN2_65981,SCG5_6447,SEC11C_90701,ZNF160_90338
AIG1_51390	SNP_A-2040566,SNP_A-1822324,SNP_A-1987940,SNP_A-1869222,SNP_A-1841372,SNP_A-1838295,SNP_A-4212029,SNP_A-2176761,SNP_A-2033753,SNP_A-2041144,SNP_A-2072337,SNP_A-1906620,SNP_A-4232300,SNP_A-1921100,SNP_A-2234061,SNP_A-2250609,SNP_A-4212028,SNP_A-1987939,SNP_A-2077904,SNP_A-2245299,SNP_A-1785177,SNP_A-2272599,SNP_A-4290994,SNP_A-2155001,SNP_A-1987936,SNP_A-4280592,SNP_A-1849387,SNP_A-1814938,SNP_A-2…		1	1	1	1	1		NA	LRMP_4033,NLRP2_55655	NA	PDGFRB_5159,PTGES2_80142,SLC39A11_201266,SUV420H1_51111	NA	LAX1_54900,RAD51L1_5890	NA	NA
AIM1_202	SNP_A-4211892,SNP_A-4211893,SNP_A-2146478,SNP_A-1987145,SNP_A-1803178,SNP_A-4211891,SNP_A-1987144,SNP_A-2154212,SNP_A-2086781,SNP_A-2159684,SNP_A-2057522,SNP_A-4226699,SNP_A-2224677,SNP_A-2138132,SNP_A-4206578,SNP_A-4228713,SNP_A-4260583,SNP_A-2239652,SNP_A-2079592,SNP_A-4251828,SNP_A-2204013,SNP_A-1987147,SNP_A-4294085,SNP_A-1885557,SNP_A-1987146		1	1	1	1	1		NA	ASB6_140459,AUH_549,DNASE1_1773,FIG4_9896,FLJ10292_55110,GNB2L1_10399,SLC24A1_9187,USMG5_84833,USO1_8615,WDR27_253769,DAZAP1_26528,PANK1_53354	NA	AQP11_282679,C14orf100_51528,LRRC28_123355,NUS1_116150,PRKCD_5580,SRP72_6731,TEKT1_83659,TMEM157_345757,AKAP13_11214,DYRK2_8445,KIF24_347240	NA	FGR_2268,MANEAL_149175,IFI44L_10964,LRRC8D_55144,TMED5_50999,LBH_81606,RETSAT_54884,ITM2C_81618,CMTM6_54918,DYNC1LI1_51143,SMARCC1_6599,ATP10D_57205,MEF2C_4208,FBXL17_64839,HLA-DPA1_3113,RSPH3_83861,CCR6_1235,PFTK1_5218,CSPP1_79848,C9orf23_138716,TMOD1_7111,CREM_1390,CCDC6_8030,PNLIPRP1_5407,C11orf65_160140,REXO2_25996,VDR_7421,LARP4_113251,MAP3K12_7786,POLR3B_55703,DDX54_79039,ATP8B4_79895,IREB2…	NA	ZBTB7B_51043,CCDC9_26093
AIM1L_55057	SNP_A-2313734,SNP_A-1813852,SNP_A-2071573,SNP_A-2242468,SNP_A-1810918,SNP_A-1951634		NA	1	1	1	1		NA	C20orf195_79025,C3orf52_79669,NEIL1_79661,PRKAG2_51422,HTF9C_27037,RAB5C_5878,UBE2V1_7335	NA	C11orf57_55216,C19orf6_91304,CD3EAP_10849,CDAN1_146059,FLJ10404_54540,HN1L_90861,MSH5_4439,PAAF1_80227,RFWD3_55159,SLC45A3_85414,TTLL3_26140,ZCCHC14_23174,ZNF211_10520,ACP1_52,ARSB_411,PPA2_27068,RASSF1_11186,TAPBP_6892	NA	UBXD5_91544,PXDN_7837,GABRG2_2566,RAB23_51715,SYNE1_23345,LPA_4018,TCERG1L_256536,FXYD2_486,FLT1_2321,SPRY2_10253	NA	ADI1_55256,IL1R2_7850,ARL5A_26225,IGFBP2_3485,SEPSECS_51091,SKP2_6502,PHIP_55023,ACHE_43,FLJ25778_254048,OPLAH_26873,ENTPD2_954,KIAA0913_23053,THY1_7070,CCDC92_80212,FBXL8_55336,CBFA2T3_863,DYRK1B_9149,KCNJ15_3772,NDUFV3_4731
AIM2_9447			1	NA	NA	NA	NA		NA	NA	NA	NA	NA	NA	NA	NA
AIP_9049	SNP_A-2195455,SNP_A-2225228		1	1	1	1	1		NA	ARV1_64801,ATP6V0E2_155066,BCL9L_283149,C10orf46_143384,C16orf5_29965,C20orf29_55317,C7orf29_113763,C9orf102_56959,CCDC74A_90557,CCDC97_90324,CD58_965,CDK2AP1_8099,CDK9_1025,COX4NB_10328,CPT2_1376,CTNNA1_1495,CYP1A1_1543,DHDDS_79947,EIF4ENIF1_56478,FEM1A_55527,FGF2_2247,FRMD8_83786,GMFB_2764,HARS_3035,HCFC2_29915,HIST1H2AA_221613,KIF21A_55605,KL_9365,LOC113230_113230,LOC552891_552891,LRCH3_84859,…	NA	C19orf51_352909,FBXL6_26233,PPP1R12C_54776,RPS6KB2_6199,C9orf23_138716,DDHD1_80821,PVRL1_5818	NA	MPPED2_744,CLEC12A_160364,FAM101B_359845,KRTAP21-2_337978	NA	CNR1_1268,ZNF189_7743,KCNQ1_3784,ABTB2_25841,RPS6KB2_6199,GSTP1_2950,ACY3_91703,ZNF160_90338,PXMP4_11264
AIPL1_23746	SNP_A-1835508		NA	1	1	1	1		NA	7A5_346389,AASDH_132949,ABHD3_171586,ACBD3_64746,ACTR10_55860,ADCY6_112,AGA_175,AK3_50808,ANAPC10_10393,APIP_51074,ARCN1_372,ARHGAP1_392,ARHGAP10_79658,ARL3_403,ASB8_140461,ASRGL1_80150,ATP11B_23200,ATP1B1_481,B4GALT3_8703,BAMBI_25805,BCL2L13_23786,BCMO1_53630,C11orf60_56912,C14orf108_55745,C16orf58_64755,C17orf71_55181,C18orf8_29919,C1orf106_55765,C5orf15_56951,C6orf35_729515,C8orf70_51101,CALU_…	NA	CNFN_84518,ADAR_103,DUSP15_128853,KCNMB3_27094,PTPRR_5801,UBE2D2_7322	NA	CPLX1_10815,C4orf42_92070,RASA1_5921,SPTLC1_10558,PHACS_84680,NEU3_10825	NA	CD36_948,COMMD6_170622,NUBP2_10101,ZNF557_79230,U2AF1L4_199746,ZNF610_162963
AIRE_326			1	NA	NA	NA	NA		NA	NA	NA	NA	NA	NA	NA	NA
AJAP1_55966	SNP_A-2109658,SNP_A-1834065,SNP_A-2116749,SNP_A-2139448,SNP_A-1869659,SNP_A-1942327,SNP_A-1943561,SNP_A-1789837,SNP_A-2245649,SNP_A-2067387,SNP_A-2305039,SNP_A-2202706,SNP_A-2098289,SNP_A-1905008,SNP_A-2107043,SNP_A-2153739,SNP_A-1804111,SNP_A-1794810,SNP_A-1913104,SNP_A-1811729,SNP_A-4273185,SNP_A-2007744,SNP_A-2110127,SNP_A-2120497,SNP_A-2177594,SNP_A-1793866,SNP_A-2280221,SNP_A-4278734,SNP_A-2…		NA	1	1	1	1		NA	C14orf118_55668,NR5A2_2494,RFX3_5991	NA	USP47_55031,VWCE_220001	NA	NA	NA	CCNT2_905,ZNF213_7760,NAGLU_4669,DNASE2_1777,PYGB_5834,BRWD1_54014
AK1_203	SNP_A-2232709		1	1	1	1	1		NA	PTGER2_5732,PTK7_5754,TC2N_123036,TPCN1_53373,CEP290_80184,IL16_3603,MYH10_4628,WBSCR16_81554,ARHGEF7_8874,MFI2_4241	NA	DAPK1_1612,DGKI_9162,KHDRBS1_10657,LCP2_3937,PHC2_1912,RBM12_10137,SFRS2IP_9169,SH3RF1_57630,SMC3_9126,TOMM20_9804,AK2_204,MAPK10_5602,SNRPB2_6629,NARG1L_79612,TNRC6A_27327,UNG_7374	NA	TNN_63923,ARHGEF4_50649,C3orf31_132001,SH3BP2_6452,CPEB2_132864,FBXW7_55294,RICTOR_253260,TSLP_85480,PRELID2_153768,C6orf145_221749,RWDD2A_112611,TM2D2_83877,LOC340900_340900,RASGEF1A_221002,PHLDA2_7262,FKBP2_2286,TIRAP_114609,RASAL1_8437,OXA1L_5018,NPC2_10577,GPR56_9289,TRADD_8717,CD79B_974,MAFG_4097,LRG1_116844,ZNF460_10794,C20orf19_55857,ADNP_23394,PIB5PA_27124	NA	TARDBP_23435,ZFYVE9_9372,SCAMP3_10067,ARHGEF4_50649,ARPC2_10109,CTDSP1_58190,NSUN7_79730,CNR1_1268,MTHFD1L_25902,GADD45G_10912,CTSW_1521,TRIM9_114088,TOM1L1_10040,SNRPB2_6629
AK2_204	SNP_A-1844819,SNP_A-2023678		1	NA	1	NA	NA		NA	NA	NA	CTSO_1519,PURB_5814,CASP1_834,CLDN14_23562,SDF4_51150,SEC31A_22872,ARMC8_25852	NA	NA	NA	NA
AK3_50808	SNP_A-2215736,SNP_A-2055455,SNP_A-2037499,SNP_A-1834287,SNP_A-4253412,SNP_A-2104419,SNP_A-4251467		1	1	1	1	1		NA	KCNMB2_10242	NA	ANKRD50_57182,INTU_27152,LOC120364_120364,LOC137886_137886,PIBF1_10464,PLA2G4C_8605,RBM34_23029,SLC16A1_6566,TMCO3_55002,TXNL4B_54957,VANGL2_57216,ZNF675_171392,ANKFY1_51479,HOMEZ_57594,IRF5_3663,TGIF1_7050,WDR17_116966,PPP2R5C_5527	NA	ELK4_2005,B3GALNT1_8706,VNN2_8875,RAC1_5879,TES_26136,BMP4_652,AP1GBP1_11276,SULF2_55959,KCNQ2_3785,CECR1_51816	NA	VCAM1_7412,CENTD1_116984,GNPDA1_10007,CREB3L1_90993,TRIOBP_11078
AK3L1_205	SNP_A-1883677,SNP_A-2138453,SNP_A-2112198,SNP_A-2065892,SNP_A-4224047,SNP_A-2112361,SNP_A-2150027,SNP_A-2286416,SNP_A-2161244,SNP_A-2250148,SNP_A-4241948		1	1	1	1	1		NA	DPH1-OVCA2_654787,TTC21A_199223,CD86_942	NA	ATXN1_6310,C1orf119_56900,CDK5RAP2_55755,FLJ10213_55096,HIST1H3H_8357,MPPED2_744,PCYT1A_5130,PTF1A_256297,ZC3H11A_9877,NOVA1_4857,SEC22C_9117	NA	GADD45A_1647	NA	RGL1_23179,VASH2_79805,CYBRD1_79901,LRRFIP2_9209,SCOTIN_51246,CD80_941,PHACTR1_221692,ZNRD1_30834,CPNE5_57699,TNC_3371,ZNF37A_7587,CLEC2B_9976,TENC1_23371,RIPK3_11035,RHOV_171177,PIPOX_51268,MSI2_124540,GDPD1_284161,ZNF43_7594,LIME1_54923
AK3L2_387851	SNP_A-1883677,SNP_A-2138453,SNP_A-2112198,SNP_A-2065892,SNP_A-4224047,SNP_A-2112361,SNP_A-2150027,SNP_A-2286416,SNP_A-2161244,SNP_A-2250148,SNP_A-4241948		NA	1	1	1	1		NA	DPH1-OVCA2_654787,TTC21A_199223,CD86_942,VPS13A_23230	NA	C1orf119_56900,CDK5RAP2_55755,FLJ10213_55096,HIST1H3H_8357,MPPED2_744,PCYT1A_5130,PTF1A_256297,ZC3H11A_9877,NOVA1_4857,SEC22C_9117	NA	GADD45A_1647	NA	RGL1_23179,VASH2_79805,CYBRD1_79901,LRRFIP2_9209,SCOTIN_51246,CD80_941,PHACTR1_221692,ZNRD1_30834,CPNE5_57699,TNC_3371,ZNF37A_7587,CLEC2B_9976,TENC1_23371,RIPK3_11035,RHOV_171177,PIPOX_51268,MSI2_124540,GDPD1_284161,ZNF43_7594,LIME1_54923
AK5_26289	SNP_A-2106966,SNP_A-2285060,SNP_A-1826159,SNP_A-4194361,SNP_A-2057352,SNP_A-4233884,SNP_A-2191189,SNP_A-4205349,SNP_A-1903255,SNP_A-2259369,SNP_A-2221656,SNP_A-1851348,SNP_A-1914092,SNP_A-2122927,SNP_A-1917750,SNP_A-2294054,SNP_A-1868817,SNP_A-2137301,SNP_A-1852676,SNP_A-2086646,SNP_A-1826919,SNP_A-2111929,SNP_A-2086406,SNP_A-2222756,SNP_A-2239328,SNP_A-2193478,SNP_A-2240963,SNP_A-2242486,SNP_A-4…		1	1	1	1	1		NA	CNPY2_10330,COL24A1_255631,RPS11_6205,SIL1_64374,TOMM34_10953,USO1_8615	NA	SKP2_6502	NA	NFIC_4782,ZNF114_163071	NA	GBP5_115362,KCNC4_3749,NPR1_4881,XCL2_6846,XCL1_6375,SLC9A11_284525,AXUD1_64651,HS3ST1_9957,CXCL2_2920,JARID2_3720,BBS9_27241,UPP1_7378,GBGT1_26301,GPR84_53831,CIDEB_27141,MAP2K7_5609
AK7_122481	SNP_A-2024740,SNP_A-2303001,SNP_A-2268516,SNP_A-4226046,SNP_A-2026702,SNP_A-1877926,SNP_A-1831544		1	1	1	1	1		NA	CBWD1_55871,CPB2_1361,MEIS3_56917,NCSTN_23385,SNX16_64089,PTPN6_5777,ZNF323_64288,DDX17_10521,PPP2R5C_5527	NA	NA	NA	PNPLA1_285848,RASEF_158158,CNNM1_26507,FLCN_201163,RPL36_25873,INSR_3643,LTBP4_8425,RPL18_6141,MCAT_27349	NA	HSPA1L_3305,KIAA1324L_222223
AKAP1_8165	SNP_A-1863891,SNP_A-2267372,SNP_A-1863871,SNP_A-4250806,SNP_A-4273548,SNP_A-4250809,SNP_A-1863878,SNP_A-4250807,SNP_A-1870839,SNP_A-4268825,SNP_A-4250814,SNP_A-4250813,SNP_A-1863910,SNP_A-2191498,SNP_A-2298236		1	1	1	1	1		NA	APOLD1_81575,ELF3_1999,GPR137C_283554,STBD1_8987,ZNF43_7594,DLGAP4_22839,LGALS8_3964,RPL13_6137	NA	LHX3_8022,PAQR8_85315,PPM1J_333926	NA	SDF4_51150,SP140_11262,ESPNL_339768,MUSTN1_389125,F13A1_2162,OR2B2_81697,PANK1_53354,OAT_4942,LDHC_3948,TUBG2_27175,RNF125_54941,SLC25A23_79085	NA	NA
AKAP10_11216	SNP_A-4197252,SNP_A-4233786,SNP_A-2286069,SNP_A-2065782,SNP_A-1867629,SNP_A-2168585,SNP_A-4248731,SNP_A-2202661,SNP_A-1877540		1	1	1	1	1		NA	CCDC144B_284047,CHST14_113189,DENND4C_55667,FAM118B_79607,MCART1_92014,MLSTD2_84188,PLEKHB2_55041,SIT1_27240,ZMYM2_7750,ZNF786_136051,ARL5A_26225,BCKDHB_594,CXCL12_6387,FBXO38_81545,MLX_6945,RSU1_6251,SSBP3_23648,UBE2C_11065,CDC42_998,PDE7A_5150	NA	ACP5_54,ATP10D_57205,BIRC7_79444,C5orf30_90355,DYRK4_8798,FAM110B_90362,H1F0_3005,KCND2_3751,PHACTR1_221692,PPHLN1_51535,QPRT_23475,SERPINI1_5274,SREBF1_6720,TMEM66_51669,EBAG9_9166,GIT2_9815,GPM6A_2823,ARMC8_25852	NA	IL23R_149233,ABCG5_64240,POLM_27434,C9orf72_203228,RPP38_10557,SOCS1_8651	NA	LARP2_55132,ST3GAL1_6482,STOM_2040,PEX16_9409
AKAP11_11215	SNP_A-2095133,SNP_A-2130828,SNP_A-2243490,SNP_A-4225586,SNP_A-1871310		1	1	1	1	1		NA	AP4M1_9179,CYBRD1_79901,LOC130576_130576,MED15_51586,SQSTM1_8878,SYT11_23208,AKAP13_11214,CDKN1A_1026,PPM1B_5495,TMCC1_23023,UBE2D2_7322,CAMK2D_817	NA	ANKMY1_51281,C5orf35_133383,C6orf52_347744,CCND3_896,CLU_1191,MEIS2_4212,NBEA_26960,SLC9A3R1_9368,PFAAP5_10443,SEPSECS_51091,CDKN2C_1031,PSIP1_11168	NA	APITD1_378708,HTR6_3362,ZMYM1_79830,ZCCHC11_23318,CDC7_8317,DCLRE1B_64858,NEK2_4751,TARBP1_6894,HEATR5B_54497,GLS_2744,PTH2R_5746,SMARCAL1_50485,IGFBP5_3488,SUMF1_285362,NUP210_23225,ANKRD28_23243,KIF15_56992,TRAIP_10293,HEMK1_51409,SLC15A2_6565,NPHP3_27031,SMC4_10051,MFN1_55669,UGDH_7358,C4orf34_201895,PLK4_10733,NEIL3_55247,HMGCR_3156,UBTD2_92181,HLA-DOB_3112,KIFC1_3833,VGLL2_245806,HIVEP2_3097…	NA	FUCA1_2517,RCC1_1104,PLXNA2_5362,DUSP10_11221,PCNXL2_80003,MCTP1_79772,KIAA1549_57670,KIF24_347240,RAD51_5888,SPESP1_246777,XYLT1_64131,LCAT_3931,CD300C_10871,CBR3_874
AKAP12_9590	SNP_A-2138923,SNP_A-2024135,SNP_A-2238817,SNP_A-4200408,SNP_A-2038832,SNP_A-2047966,SNP_A-4219412,SNP_A-4229810,SNP_A-1832721,SNP_A-1988114,SNP_A-1877111,SNP_A-2135050,SNP_A-2126421,SNP_A-2172222,SNP_A-2203316,SNP_A-4212064,SNP_A-2314525,SNP_A-4197542,SNP_A-4290802,SNP_A-1824389,SNP_A-2012168,SNP_A-4244214,SNP_A-4246354,SNP_A-4275478,SNP_A-1832327,SNP_A-2197784,SNP_A-1877210,SNP_A-2142129,SNP_A-2…		NA	1	1	1	1		NA	C11orf67_28971,DNASE1L3_1776,FSD2_123722,SNN_8303,TK2_7084,GABRG2_2566	NA	GPR63_81491,PAPPA_5069,RASGRP1_10125,WDR35_57539	NA	GREB1_9687,SATB1_6304,MCM2_4171,SND1_27044,FAM113B_91523,KLC1_3831	NA	NA
AKAP13_11214	SNP_A-1883440,SNP_A-4228996,SNP_A-4203520,SNP_A-2301292,SNP_A-1920226,SNP_A-1942579,SNP_A-2193839,SNP_A-1952083,SNP_A-2164163,SNP_A-2314078,SNP_A-4239292,SNP_A-1918618,SNP_A-4231875,SNP_A-1801388,SNP_A-4193852,SNP_A-4207216,SNP_A-1827745,SNP_A-2049744,SNP_A-2275904,SNP_A-2246231,SNP_A-1901756,SNP_A-2301315,SNP_A-2284949,SNP_A-1801197,SNP_A-2301391,SNP_A-2176909,SNP_A-2301233,SNP_A-2075378,SNP_A-2…		1	1	1	1	1		NA	FAM98C_147965,SCYE1_9255,SLC11A2_4891,WDR18_57418,NUDT2_318,SLC22A18_5002	NA	CATSPER3_347732,SYNE1_23345,PDCD2_5134	NA	UPF3A_65110,LRP5L_91355	NA	TMEM54_113452,ITGA2B_3674
AKAP2_11217	SNP_A-2014464,SNP_A-1809144,SNP_A-4229124,SNP_A-2142394,SNP_A-2014463,SNP_A-1997642,SNP_A-1997643,SNP_A-2032199,SNP_A-2014466,SNP_A-4227292,SNP_A-1997645,SNP_A-2196134,SNP_A-2014465,SNP_A-2086133,SNP_A-2246394,SNP_A-2107137,SNP_A-1797915,SNP_A-2044239,SNP_A-2105349,SNP_A-2107586,SNP_A-1799431,SNP_A-2251689,SNP_A-2300468,SNP_A-2162560,SNP_A-1827157,SNP_A-4251187,SNP_A-1942219,SNP_A-2201154,SNP_A-2…		NA	1	1	1	1		NA	AHRR_57491,CLIC6_54102,CSTF3_1479,DPYD_1806,EHHADH_1962,TIRAP_114609	NA	DAPK3_1613,LATS2_26524,RPL14_9045	NA	TARDBP_23435,RCAN3_11123,CNN3_1266,KIAA0133_9816,MRPL33_9553,ARHGEF4_50649,HYAL2_8692,B4GALT4_8702,SLCO2A1_6578,PFN2_5217,NOLA1_54433,LARP2_55132,NSUN5C_260294,ZNF3_7551,SERPINE1_5054,MAF1_84232,CEL_1056,TMEM138_51524,BAZ1A_11177,C14orf153_84334,PAK6_56924,CCPG1_9236,SLC7A6OS_84138,ANKFY1_51479,FGF11_2256,DHX8_1659,ILVBL_10994,SIRPA_140885,SDC4_6385,C21orf91_54149,KRTAP21-2_337978,C21orf66_94104,…	NA	C16orf44_79786
AKAP3_10566	SNP_A-4221440,SNP_A-2262075,SNP_A-1916950,SNP_A-2189373,SNP_A-4203789,SNP_A-2135191,SNP_A-1849359,SNP_A-2178470		1	1	1	1	1		1	ADO_84890,ARMC9_80210,CCND2_894,CDC42EP5_148170,CDC73_79577,CYB5R1_51706,DAP_1611,DPH3_285381,EPS15_2060,FGFR1OP_11116,KCND2_3751,LSM1_27257,MBOAT2_129642,MIOX_55586,POLR2K_5440,PSMA6_5687,RARS_5917,RDX_5962,RHOB_388,S100A6_6277,SBDS_51119,SLC35E3_55508,SRP14_6727,TCL1B_9623,TGFBRAP1_9392,TMCO4_255104,TMEM38B_55151,UBE2D4_51619,UBL5_59286,AES_166,FAM129A_116496,FOSL2_2355,LMNA_4000,PLOD2_5352,POL…	1	ANLN_54443,KBTBD2_25948,LRRFIP1_9208,PDGFB_5155,PLDN_26258,UBA6_55236,ZCCHC14_23174,ZNF236_7776,CDCA4_55038,CTBP2_1488,KHK_3795,TCIRG1_10312	1	INPP4A_3631,EHMT1_79813,ZNF365_22891,IL27RA_9466	NA	EIF2B3_8891,DTL_51514,MCM2_4171,ACAD9_28976,PHF10_55274,H2AFV_94239,C7orf52_375607,CDKN2B_1030,PRG-3_54886,BCCIP_56647,POLA2_23649,RFC5_5985,WDR61_80349,KATNB1_10300,PRMT7_54496,SLC25A11_8402,PFAS_5198,TUBG1_7283,PHB_5245,SLC25A10_1468,LRRC45_201255,PEPD_5184,DHX34_9704
AKAP6_9472	SNP_A-1883094,SNP_A-1930933,SNP_A-2203010,SNP_A-2230271,SNP_A-2244150,SNP_A-2042861,SNP_A-4237310,SNP_A-1889042,SNP_A-2144456,SNP_A-2126347,SNP_A-1797824,SNP_A-2112905,SNP_A-2142346,SNP_A-4232015,SNP_A-4200108,SNP_A-2153422,SNP_A-2202666,SNP_A-2203008,SNP_A-2202947,SNP_A-4230150,SNP_A-4225050,SNP_A-2140773,SNP_A-2239506,SNP_A-2188017,SNP_A-1911501,SNP_A-1873726,SNP_A-1948717,SNP_A-2125767,SNP_A-2…		NA	1	1	1	1		NA	COX18_285521,OPLAH_26873	NA	ACADVL_37,ANKRA2_57763,C20orf94_128710,C6orf128_221468,CLK4_57396,COQ2_27235,EXOC3L_283849,HKR1_284459,HSF4_3299,KIAA0256_9728,LYL1_4066,NCK1_4690,PFKL_5211,PHF21A_51317,SEC24B_10427,SELM_140606,SLC17A5_26503,TMF1_7110,UBE2W_55284,ZNF264_9422	NA	NA	NA	RAP1A_5906,C1orf57_84284,SLC25A20_788,PRICKLE2_166336,ATG3_64422,AADACL1_57552,LRRC15_131578,FAM105A_54491,FLJ13611_80006,HEXB_3074,HDDC2_51020,PSPH_5723,LOC137886_137886,SDCBP_6386,RPL8_6132,EIF3M_10480,FBXO3_26273,PAAF1_80227,AASDHPPT_60496,MTRF1_9617,TNRC6A_27327,SCO1_6341,DSG4_147409,CAPN12_147968,CPNE1_8904
AKAP7_9465	SNP_A-1824658,SNP_A-1861677,SNP_A-2259055,SNP_A-2208040,SNP_A-1915752,SNP_A-2303493,SNP_A-2076706,SNP_A-1987667,SNP_A-4229175,SNP_A-1932814,SNP_A-2275956,SNP_A-2166438,SNP_A-2050267,SNP_A-2073105,SNP_A-4247240,SNP_A-2041620,SNP_A-1808102,SNP_A-1877490,SNP_A-1987668,SNP_A-1872032,SNP_A-2264062,SNP_A-4265943,SNP_A-1987669,SNP_A-2072325,SNP_A-2121059		1	1	1	1	1		NA	ACO1_48,ACTR1B_10120,ASXL1_171023,C10orf68_79741,C5orf42_65250,CCDC111_201973,CCDC90B_60492,COMMD3_23412,CPNE8_144402,DMXL1_1657,EPOR_2057,EXOC3L_283849,EXT1_2131,FUT8_2530,GLYCTK_132158,HCP5_10866,HERC1_8925,HIST1H2AC_8334,HIST1H2AD_3013,HIST1H2BC_8347,HIST1H2BE_8344,HIST1H2BH_8345,HIST1H3D_8351,HIST2H2AA3_8337,HIST2H2BE_8349,ITPR2_3709,LOC51057_51057,MBNL1_4154,MEF2C_4208,NDUFB1_4707,NUDT18_798…	NA	C7orf36_57002,KLHL24_54800,PAIP2B_400961,TMEM70_54968,CROP_51747,SPG7_6687	NA	KCNN3_3782,GBA_2629,G0S2_50486,SDCCAG8_10806,KHK_3795,SIX2_10736,NR4A2_4929,NUP210_23225,OTUD4_54726,SMAD1_4086,PLK2_10769,JMY_133746,SEMA6A_57556,ZNF165_7718,EHMT2_10919,CNPY3_10695,SASH1_23328,SYNE1_23345,TFEC_22797,ASAH1_427,MFSD3_113655,C9orf100_84904,ABL1_25,LRRC20_55222,PRG2_5553,SLC3A2_6520,MEN1_4221,CCDC85B_11007,TBC1D10C_374403,ALDH3B2_222,AQP11_282679,DPAGT1_1798,ZNF385A_25946,ORMDL2_29…	NA	SH3BGRL2_83699,APBB1_322
AKAP8_10270	SNP_A-4278114,SNP_A-2229464		1	1	1	1	1		NA	IL20RB_53833,JSRP1_126306,SRXN1_140809,BID_637,CDC14B_8555,CSNK2A1_1457,DMN_23336,PCSK6_5046,SULF2_55959,TM2D2_83877,SEC22C_9117,FBXO11_80204	NA	OTUB2_78990,PLLP_51090,DMN_23336,GPLD1_2822,MPZL1_9019,VPS52_6293,LARP6_55323	NA	NA	NA	CENTB5_116983,IL10_3586,THNSL2_55258,KCNMB2_10242,PLLP_51090,C20orf174_128611,FAM3B_54097
AKAP8L_26993	SNP_A-1943237,SNP_A-2111684,SNP_A-2210536,SNP_A-2279857,SNP_A-2180860		1	1	1	1	1		NA	C13orf31_144811,CAPN3_825,CEACAM1_634,ETS1_2113,IL20RB_53833,KLHDC9_126823,NAPEPLD_222236,PRG2_5553,SMCR7_125170,SP140_11262,WDR5B_54554,ZFP57_346171,L3MBTL_26013,TM2D2_83877,CAST_831,SEC22C_9117	NA	TMEM189-UBE2V1_387522,AIM1_202,ARL6_84100,BCHE_590,CD97_976,CITED4_163732,CLDN11_5010,CXCL16_58191,EXTL3_2137,FOXP4_116113,GPR108_56927,HAGH_3029,ICAM3_3385,IGFBP4_3487,ITGA5_3678,ITGB5_3693,LOC391769_391769,MVP_9961,NEFH_4744,PIGS_94005,PLLP_51090,RGS16_6004,SEMA4C_54910,SGMS2_166929,TCF15_6939,TNFRSF9_3604,TRAF3_7187,TTYH2_94015,XIRP1_165904,ZBTB43_23099,ZNF707_286075,C17orf58_284018,GPLD1_2822…	NA	MAP4_4134,SMAD1_4086,RFC2_5982,ASAH1_427,MAPK7_5598	NA	CASP1_834,CRYZL1_9946
AKAP9_10142	SNP_A-2271511,SNP_A-2266473,SNP_A-2057232,SNP_A-1815007,SNP_A-2268161,SNP_A-4226841,SNP_A-2287623,SNP_A-4212514,SNP_A-2150802,SNP_A-2080159,SNP_A-2075266,SNP_A-2074612,SNP_A-1990572,SNP_A-2056815,SNP_A-2190785,SNP_A-2088070,SNP_A-2235183,SNP_A-2025544,SNP_A-4272560		1	1	1	1	1		NA	IKZF1_10320,LYRM4_57128,TNS3_64759,CLDN10_9071,HM13_81502,MED8_112950,TAOK2_9344,H2AFY_9555,PRDM1_639,TRIM69_140691	NA	GIT1_28964,KIR2DL4_3805,NQO2_4835,PSMA8_143471,RND3_390,SDCBP2_27111,PEX16_9409	NA	TSPAN1_10103,MRPL55_128308,GALM_130589,GMPPB_29925,HLA-DQA1_3117,B3GALT4_8705,SMPD1_6609,EFEMP2_30008,ACADS_35,CKMT1B_1159,MLX_6945,C18orf22_79863,CNN2_1265,BRD4_23476,DSCR9_257203	NA	RAB7L1_8934,C4BPB_725,XCR1_2829,CATSPER2_117155,PLD2_5338,TMUB2_79089,NFIC_4782
AKNA_80709	SNP_A-2079439,SNP_A-1808015,SNP_A-1997740,SNP_A-2122658,SNP_A-1790708,SNP_A-1875961,SNP_A-2220249,SNP_A-4257067,SNP_A-1907265,SNP_A-2014489,SNP_A-2129934,SNP_A-4303888		1	1	1	1	1		NA	ANKRD50_57182,CCDC142_84865,CNOT1_23019,DAGLB_221955,HERC2_8924,HSPA4L_22824,IHPK2_51447,LNX2_222484,MAP2K2_5605,ORC2L_4999,PDE4A_5141,PLD1_5337,PRDM16_63976,PUS7L_83448,RHOT1_55288,RPE_6120,SDC4_6385,SEPX1_51734,SFRS12_140890,ST3GAL2_6483,TIA1_7072,TOB2_10766,TRPS1_7227,TTC33_23548,VWCE_220001,ZNF30_90075,ZNF571_51276,ARHGAP25_9938,ATG16L1_55054,ERCC1_2067,PILRA_29992,RLN2_6019,SEPSECS_51091,STO…	NA	NA	NA	SV2A_9900,BAT2D1_23215,BPNT1_10380,MAP4K3_8491,ARHGAP25_9938,FLJ36157_375337,RAD50_10111,UBTD2_92181,PRKAG2_51422,LYPLA1_10434,TMEM74_157753,CHRAC1_54108,PSMA1_5682,VDR_7421,ATP2A2_488,BTBD6_90135,MAPKBP1_23005,AMFR_267,TADA2L_6871,CHST8_64377,ZNF418_147686	NA	CENTB5_116983,PTGFRN_5738,NAGK_55577,PSMD13_5719,ZSCAN18_65982
AKR1A1_10327	SNP_A-1875344		1	NA	1	NA	NA		NA	NA	NA	ADRM1_11047,ALG5_29880,AMD1_262,ANKRD22_118932,ARL8B_55207,ATAD5_79915,C17orf53_78995,C4orf15_79441,C8B_732,CBWD1_55871,CD3E_916,CENPJ_55835,CHCHD3_54927,CLTC_1213,CRYGA_1418,DCLRE1B_64858,DGKG_1608,DPEP2_64174,DYNC1I2_1781,FAM54A_113115,GANC_2595,HMGB1_3146,IER3IP1_51124,LEO1_123169,LRRC17_10234,LRRC40_55631,LRRC42_115353,MRPL19_9801,MSH4_4438,MTFR1_9650,NKD2_85409,NPHS1_4868,ORC1L_4998,PDIK1L_1…	NA	NA	NA	NA
AKR1B1_231	SNP_A-4276893,SNP_A-2194936,SNP_A-2170720		1	1	1	1	1		NA	APOBEC3C_27350,HSD17B13_345275,NAT6_24142,RPS6KB2_6199,ZFP30_22835,ZNF345_25850,CDK5RAP1_51654,RAB5C_5878,RTN3_10313,DDX17_10521	NA	BBS4_585,KLHDC7A_127707,NMNAT3_349565,CDK5RAP1_51654,LARP2_55132	NA	ZNF362_149076,GSTM2_2946,BHLHB2_8553,DAZL_1618,NME6_10201,HTRA3_94031,RPL34_6164,GLDC_2731,KIAA1826_84437,ANGEL1_23357,C14orf156_81892,EVL_51466,SENP3_26168,GAS7_8522,MGC4172_79154,PSME3_10197,ELP2_55250,PLEKHJ1_55111,ELAVL3_1995,TMPRSS3_64699,UBASH3A_53347,COL6A2_1292	NA	SEPN1_57190,GSTM1_2944,EXO1_9156,IGFBP5_3488,CAMK1_8536,TADA3L_10474,GPD1L_23171,PIGZ_80235,TRIP13_9319,CMBL_134147,HIST1H2BM_8342,HIST1H3J_8356,ZNF323_64288,CNR1_1268,EPDR1_54749,CTTNBP2_83992,AP3M2_10947,PKHD1L1_93035,GOLSYN_55638,APBA1_320,HELLS_3070,CD3E_916,TROAP_10024,FGD6_55785,CDT1_81620,LSMD1_84316,LOC388335_388335,B9D1_27077,MYOM1_8736,DACT3_147906,CST9L_128821
AKR1B10_57016	SNP_A-2268417		NA	NA	1	NA	NA		NA	NA	NA	ANKRD37_353322,C20orf196_149840,DPY19L4_286148,ELMOD2_255520,FLI1_2313,GABARAPL1_23710,GALK2_2585,GANAB_23193,INTS10_55174,LCORL_254251,MEGF8_1954,P15RS_55197,PAX6_5080,PMS1_5378,RHBDD1_84236,RPUSD4_84881,SERPINB8_5271,SPATS2_65244,SPCS2_9789,SSRP1_6749,TRIM27_5987,VKORC1L1_154807,YPEL4_219539,APEX1_328,GABRG2_2566,RIOK1_83732,SLC22A18_5002,SNX14_57231,TM2D2_83877,WDR20_91833,ZNF600_162966,TBRG4_…	NA	NA	NA	NA
AKR1B1P3_729347	SNP_A-2070177		NA	1	1	1	1		NA	C5orf35_133383,C6orf166_55122,FAM54B_56181,MAP3K3_4215,MXRA7_439921,MYO9B_4650,RNF32_140545,ANKRD26_22852,ANXA11_311,ATP9B_374868,ITGB1BP1_9270,VPS13A_23230	NA	ARHGAP22_58504,BARD1_580,C17orf79_55352,C7orf43_55262,CA4_762,CD27_939,CENTB2_23527,CKLF_51192,CNTN2_6900,CPD_1362,CRKRS_51755,DNAJC7_7266,EIF3EIP_51386,EML4_27436,FPGS_2356,FZD1_8321,GINS2_51659,GNG8_94235,KLF6_1316,KLHL9_55958,M6PR_4074,MAPT_4137,MEPCE_56257,NAALAD2_10003,NACA_4666,NCSTN_23385,PAFAH1B1_5048,PCBP3_54039,PHF23_79142,PPIC_5480,RAB3C_115827,RIMS3_9783,RPL24_6152,RPL35A_6165,RPL41_6…	NA	ARHGEF4_50649,TMEM39A_55254,FBXO4_26272,SSR1_6745,OR6Q1_219952,CLIP1_6249,RTEL1_51750	NA	C1orf93_127281,TARDBP_23435,CDA_978,AK2_204,PIK3R3_8503,UQCRH_7388,GBP5_115362,TGFBR3_7049,NPR1_4881,RIT1_6016,ATP1B1_481,RABGAP1L_9910,RGS1_5996,C1orf106_55765,IRF2BP2_359948,MBOAT2_129642,MPV17_4358,LBH_81606,SSFA2_6744,MGC13057_84281,LOC26010_26010,MREG_55686,PLCL2_23228,TRAK1_22906,TMEM16K_55129,CAMP_820,ZNF589_51385,ARIH2_10425,GMPPB_29925,RPL35A_6165,WDR1_9948,RASSF6_166824,SEC31A_22872,MRP…
AKR1B1P5_390482	SNP_A-1945474		NA	NA	1	NA	NA		NA	NA	NA	APOBEC3F_200316,ATPBD4_89978,C9orf64_84267,CNTF_1270,DOCK7_85440,GPD2_2820,POP1_10940,PPID_5481,SAP30_8819,SNTB1_6641,TMEM194_23306,TTC33_23548,UEVLD_55293,WDR40A_25853,WWC2_80014,BAZ1A_11177,C3orf64_285203,COMMD6_170622,COX15_1355,PCSK6_5046,PDCD10_11235,PPP2R1B_5519,SEPT10_151011,ZNF616_90317,EIF5_1983,SIRT5_23408,TADA2L_6871,TAF9_6880	NA	NA	NA	NA
AKR1C1_1645			1	NA	NA	NA	NA		NA	NA	NA	NA	NA	NA	NA	NA
AKR1C2_1646	SNP_A-2153494,SNP_A-2132215,SNP_A-2000925		1	1	1	1	1		NA	DPH1-OVCA2_654787,C9orf102_56959,CCDC112_153733,KATNB1_10300,LPHN3_23284,MBNL1_4154,NSMCE2_286053,PIB5PA_27124,PYHIN1_149628,SCG3_29106,TRIM45_80263,TTC26_79989,ZNF16_7564,ZNF775_285971,ACP1_52,ASB3_51130,BMP2K_55589,CASP6_839,DEGS1_8560,INPP4A_3631,PFAAP5_10443,UBE2J1_51465,CTSC_1075,MAT2B_27430,SUV420H1_51111,TRIOBP_11078	NA	CD44_960,CDH8_1006,GBP4_115361,PSMA8_143471,TMEM22_80723,NUPL1_9818,PPA2_27068,PDCD2_5134	NA	RLF_6018,CITED4_163732,C1orf183_55924,RNASEL_6041,LIN9_286826,MAP4K4_9448,BUB1_699,INSIG2_51141,ARHGAP15_55843,ZDBF2_57683,USP37_57695,CAPN7_23473,HYAL2_8692,DHFRL1_200895,CCDC52_152185,NUDT16_131870,SLC25A36_55186,C3orf58_205428,SERPINI1_5274,YEATS2_55689,CCNG2_901,LARP2_55132,SAP30_8819,DNAJC21_134218,CETN3_1070,ANKRD32_84250,RFESD_317671,HBEGF_1839,LOC63920_63920,ORC3L_23595,C6orf167_253714,ST…	NA	APITD1_378708,ORC4L_5000,RASSF1_11186,PFN2_5217,DHX15_1665,NAP1L5_266812,MARCH3_115123,C6orf114_85411,NOTCH4_4855,CCND3_896,UBE2J1_51465,FZD9_8326,WBSCR18_84277,AASS_10157,PSIP1_11168,VPS13A_23230,WDR5_11091,RECQL_5965,PPFIBP1_8496,TMEM116_89894,CCNA1_8900,WDR23_80344,OIP5_11339,SLC39A11_201266,ZNF302_55900,C5AR1_728,NCAPH2_29781
AKR1C3_8644	SNP_A-4202197,SNP_A-4225254,SNP_A-1993140,SNP_A-1993141,SNP_A-1993139,SNP_A-2159588		NA	1	1	1	1		NA	ATOX1_475,AVEN_57099,C12orf45_121053,C5orf35_133383,ERCC8_1161,PCK2_5106,PFAS_5198,PHB2_11331,RBM45_129831,SOX18_54345,COMMD6_170622	NA	C5orf35_133383,UBXD4_165324,TAOK2_9344,DDX17_10521	NA	GLTPD1_80772,RUNX3_864,HDAC1_3065,BEST4_266675,FNBP1L_54874,SLAMF7_57823,DEDD_9191,C1orf156_92342,ZC3H11A_9877,COG2_22796,ANKRD57_65124,DBI_1622,WIPF1_7456,HDAC4_9759,EDEM1_9695,PPARG_5468,XCR1_2829,CCR1_1230,CCDC12_151903,QRICH1_54870,PRKCD_5580,UBE2D3_7323,FRG1_2483,NIPBL_25836,ERBB2IP_55914,ZFYVE16_9765,FBXO38_81545,TIGD6_81789,C5orf25_375484,GMNN_51053,RDBP_7936,RING1_6015,ZBTB22_9278,KCNK5_8…	NA	RPS27_6232,NEB_4703,MYO3B_140469,BMP2K_55589,ST8SIA4_7903,SYNE1_23345,UNC13B_10497,RNF183_138065,THNSL1_79896,SMARCD1_6602,RPL41_6171
AKR1C4_1109	SNP_A-2098086,SNP_A-2076738,SNP_A-4205617,SNP_A-2168532,SNP_A-2142972,SNP_A-2028391,SNP_A-2156603,SNP_A-1915139,SNP_A-2093576,SNP_A-1993165,SNP_A-1865537,SNP_A-4253987		1	1	1	1	1		NA	CLYBL_171425,GALNT4_8693,HOXB2_3212,MGC20983_115948,MYADM_91663,TNNC1_7134,MAPK14_1432,TRAF2_7186,ILF3_3609	NA	PTPN12_5782,SLC9A3R1_9368,TMEM33_55161,TRPS1_7227,DOM3Z_1797,LBR_3930,RAD51_5888,RFXANK_8625	NA	FDPS_2224,CCDC115_84317,RGS12_6002,NAALADL1_10004,GPR92_57121	NA	FAAH_2166,CD48_962,MYO3B_140469,ARL13B_200894,PCDHB7_56129,ADK_132,SMARCD1_6602,B4GALNT1_2583,RAD51L1_5890,ACOT4_122970,SMG1_23049,ICAM2_3384,RAB40B_10966
AKR1CL1_340811	SNP_A-1993157,SNP_A-2090837,SNP_A-2226346,SNP_A-4192903,SNP_A-1811179,SNP_A-2178024,SNP_A-2081336,SNP_A-2305878,SNP_A-1993151,SNP_A-2244354		NA	1	1	1	1		NA	CNIH3_149111,FCRL3_115352	NA	IL1RN_3557,NARF_26502,NUPL1_9818,VPS41_27072	NA	GLTPD1_80772,RUNX3_864,C1orf135_79000,HDAC1_3065,C1orf78_55194,EPS15_2060,USP1_7398,MTF2_22823,FNBP1L_54874,STXBP3_6814,CD53_963,IFI16_3428,SLAMF7_57823,C1orf156_92342,C1orf9_51430,RFWD2_64326,ZC3H11A_9877,RAB4A_5867,COG2_22796,PPP1CB_5500,MITD1_129531,REV1_51455,GCC2_9648,ANKRD57_65124,CBWD2_150472,DBI_1622,MAP3K2_10746,WIPF1_7456,ASNSD1_54529,FLJ38973_205327,ZDBF2_57683,TRIP12_9320,EDEM1_9695,P…	NA	RPS27_6232,RPL24_6152,BMP2K_55589,MGAT4B_11282,FZD3_7976,SMARCD1_6602,RPL41_6171,CAMKK2_10645,ZNF785_146540,SLC5A2_6524
AKR1CL2_83592	SNP_A-1993082,SNP_A-4212926,SNP_A-4212927,SNP_A-2262490,SNP_A-1993089,SNP_A-4205896,SNP_A-1927485,SNP_A-4266918,SNP_A-1808207,SNP_A-2277831,SNP_A-1952704,SNP_A-2207007,SNP_A-1863664,SNP_A-4295645,SNP_A-4280901,SNP_A-1950940,SNP_A-4295536,SNP_A-4296596		NA	1	1	1	1		NA	AHR_196,ATG16L2_89849,C5orf24_134553,DIP2B_57609,FAM119A_151194,FBXL22_283807,IL18_3606,IQCF1_132141,KIAA0408_9729,LRRC2_79442,LYRM7_90624,PBOV1_59351,POLH_5429,SLFN13_146857,SNAPC1_6617,TFAP2C_7022,TMEM19_55266,TRIM74_378108,ZNF14_7561,ZNF620_253639,ZNF665_79788,ZNF682_91120,DHPS_1725,MKNK2_2872,PVRL1_5818	NA	ABCG5_64240,CYP2U1_113612,GSTZ1_2954,INHBA_3624,PABPN1_8106,PHACTR2_9749,RAB35_11021,SLC9A8_23315,SNX30_401548,IREB2_3658,SLC22A18_5002,FLCN_201163	NA	PANK4_55229,ATPBD1B_54707,XKR8_55113,NRD1_4898,CYP2J2_1573,EDG1_1901,PIAS3_10401,PRCC_5546,TEKT4_150483,POLR2D_5433,C3orf19_51244,BTD_686,PARP15_165631,EPHB1_2047,EVC_2121,CNO_55330,HPGD_3248,SDHA_6389,PITX1_5307,ATOX1_475,FLJ10404_54540,RMND5B_64777,SIRT5_23408,BCKDHB_594,LATS1_9113,SNX13_23161,FASTK_10922,PTK2B_2185,BRF2_55290,LSM1_27257,NOL6_65083,TRPM6_140803,QSOX2_169714,MAN1B1_11253,SEC61A2…	NA	FBXO2_26232,NPL_80896,IL1RAP_3556,DCBLD1_285761,DUSP4_1846,CUL5_8065,LASS5_91012,NEIL1_79661,ABR_29,SCPEP1_59342,BBC3_27113,CD33_945,HSF2BP_11077
AKR1D1_6718	SNP_A-2150091,SNP_A-1825171,SNP_A-2022054,SNP_A-1991464,SNP_A-4204803,SNP_A-1904967,SNP_A-2165366,SNP_A-2140702,SNP_A-1918558,SNP_A-2186374,SNP_A-1991463		NA	1	1	1	1		NA	CTTNBP2_83992,EIF1_10209,FOS_2353,KCND2_3751,NUAK2_81788,TAF8_129685,TLE6_79816,FLJ22222_79701,TNFSF11_8600,LARP2_55132	NA	BDH2_56898,CYBASC3_220002,HIST1H3B_8358,KCNJ16_3773,LOC390084_390084,MRPL44_65080,PINK1_65018,SCAMP5_192683,SLC39A11_201266,TOMM20_9804,HTF9C_27037,KCNN3_3782,PEX19_5824,RTN4_57142,UBE2L3_7332,VHL_7428	NA	DNMT3A_1788,GCC2_9648,GABRG2_2566,LAT2_7462,ST3GAL1_6482,CDKN2A_1029,LRRC27_80313,PLCB2_5330,JPH2_57158,TNRC6B_23112	NA	DYRK2_8445,RAB3A_5864
AKR7A2_8574	SNP_A-2088421		1	1	1	1	1		NA	FOXP1_27086,GM2A_2760,LTK_4058,PACS1_55690,TMEM145_284339,BBS9_27241,BCKDHB_594,KCNC4_3749,NR5A2_2494,CAST_831,SEC22C_9117	NA	LOC255374_255374,PFAAP5_10443,MFI2_4241	NA	APOA1BP_128240,PIGF_5281,TESSP2_339906,TRIM14_9830,C10orf78_119392,MRE11A_4361,FEZ1_9638,C12orf4_57102,LOC283398_283398,GABRB3_2562,PLEKHH3_79990,CBX1_10951,GADD45GIP1_90480,CCDC116_164592	NA	TOR1AIP2_163590,LYST_1130,SOCS5_9655,LZTFL1_54585,LARP2_55132,FBXW7_55294,SEPP1_6414,APC_324,SPRY4_81848,KIAA1919_91749,NUP205_23165,DPY19L4_286148,IL11RA_3590,UBQLN1_29979,PTPRE_5791,GDPD5_81544,PTPN6_5777,ARNTL2_56938,LASS5_91012,RIC8B_55188,CABP1_9478,RNF111_54778,KIAA0753_9851,HNF1B_6928,MOBKL2A_126308
AKT1_207	SNP_A-2299278,SNP_A-2232252		1	1	1	1	1		NA	EMR1_2015,ZNF83_55769,SIVA1_10572	NA	AIM1_202,AMDHD2_51005,AURKAIP1_54998,C20orf116_65992,CHMP6_79643,CLEC11A_6320,CTNNBL1_56259,EIF2B2_8892,FLJ10815_55238,HMGN3_9324,KIAA0652_9776,KIF1B_23095,LOC343384_343384,MRLC2_103910,NDUFA6_4700,PDCL3_79031,POLR2B_5431,PTPLB_201562,RDH14_57665,STK35_140901,STK40_83931,STX18_53407,ZNF71_58491,ABL1_25,ACP1_52,CXCL12_6387,DPP8_54878,EDF1_8721,EZH2_2146,HNRPM_4670,PFN2_5217,RTN4_57142,SNRPB2_6629,…	NA	DFFA_1676,DBT_1629,IQGAP3_128239,EXOC6B_23233,SP110_3431,TBC1D19_55296,BCKDHB_594,SESN1_27244,BBS9_27241,CLDN15_24146,ST3GAL1_6482,ASTN2_23245,RP11-529I10.4_25911,ACTR1A_10121,CEP164_22897,THYN1_29087,AKAP3_10566,PPFIBP1_8496,TRMT5_57570,XRCC3_7517,SIVA1_10572,FAH_2184,C16orf79_283870,SLC7A6OS_84138,RAD51L3_5892,RAB5C_5878,TMUB2_79089,RPL36_25873,N6AMT1_29104,SH3BGR_6450,UMODL1_89766,C22orf29_796…	NA	HECW2_57520,SNTB1_6641,SIVA1_10572
AKT1S1_84335	SNP_A-2285102		1	1	1	1	1		NA	C10orf35_219738,APBB1_322	NA	ARHGEF12_23365,BFSP2_8419,C1orf106_55765,CCDC127_133957,CLEC2D_29121,CPXM1_56265,ENDOD1_23052,GYLTL1B_120071,HECW2_57520,MAP3K5_4217,PRKCB1_5579,SERINC2_347735,SHROOM3_57619,TNFRSF19_55504,ARID1B_57492,ARID4A_5926,DNM1L_10059,HRAS_3265,KLHL21_9903,KTN1_3895,MRE11A_4361,NT5DC1_221294,PDCD10_11235,PIGF_5281,RFC5_5985,TSPO_706,ABCA5_23461,AIF1_199,MSI2_124540,NIN_51199,ST7_7982	NA	PPIL3_53938,GABRG2_2566,RNF8_9025,RNF135_84282,PYCR1_5831,VAPA_9218,LOC90379_90379,ERCC1_2067,PXMP4_11264,RTEL1_51750	NA	HSPA6_3310,ATP6V1E2_90423,MYO1B_4430,SKP2_6502,SNX14_57231,RLN2_6019,COCH_1690,C17orf58_284018
AKT2_208	SNP_A-1827597,SNP_A-4280904		1	1	1	1	1		NA	APBA3_9546,C19orf47_126526,C1orf50_79078,C9orf140_89958,CALCOCO1_57658,CAPN3_825,CCDC102A_92922,CDCA2_157313,COL6A2_1292,DDR1_780,DOK4_55715,FGFBP1_9982,IL6_3569,KCNN1_3780,KLHDC9_126823,LETMD1_25875,MST1_4485,PCMTD1_115294,RAB5B_5869,SEPW1_6415,SH3BGR_6450,TGS1_96764,UBD_10537,BID_637,C14orf130_55148,CDC2_983,CLDN14_23562,ELF2_1998,GAS2_2620,KIAA0913_23053,LGALS3_3958,LOC255374_255374,NASP_4678,…	NA	ACAT1_38,ATP8B2_57198,BTBD1_53339,C19orf40_91442,CAP1_10487,CDV3_55573,CYB5R1_51706,LASS6_253782,NRSN2_80023,SLC35F2_54733,TMEM183A_92703,TOM1L1_10040,ZKSCAN5_23660,CRYZL1_9946,RTN4_57142,SEPSECS_51091,SIVA1_10572,TXNDC5_81567,EEF1B2_1933,TMPRSS3_64699	NA	EIF2C3_192669,PHF1_5252,PTPRR_5801	NA	FYB_2533,PPP2R5D_5528,GTF2IRD2_84163,FAM39E_375690,PIGO_84720,INTS5_80789,FAM89B_23625,PTPN6_5777,C14orf178_283579,A2BP1_54715,IL21R_50615,CDK5RAP1_51654
AKT3_10000	SNP_A-4212634,SNP_A-1816242,SNP_A-4213991,SNP_A-2000858,SNP_A-1892365,SNP_A-2155593,SNP_A-4216702,SNP_A-4198179,SNP_A-1847172,SNP_A-2091911,SNP_A-1869740,SNP_A-4240705,SNP_A-4195529,SNP_A-1800290,SNP_A-4206889,SNP_A-1844493,SNP_A-4266586,SNP_A-4259147,SNP_A-2100290,SNP_A-4296103,SNP_A-4247857,SNP_A-2314740,SNP_A-2306997,SNP_A-4244638,SNP_A-1991164,SNP_A-1805047,SNP_A-4244042,SNP_A-2173930,SNP_A-2…		1	1	1	1	1		NA	ACAD8_27034,AGK_55750,AKAP11_11215,ANKRD7_56311,AP1M1_8907,ARHGDIB_397,ARPC1B_10095,ARV1_64801,ATP5A1_498,BIN2_51411,BST2_684,C2orf44_80304,C3orf58_205428,CEP164_22897,CLIP2_7461,CTSA_5476,DEAF1_10522,DNAJC21_134218,ENSA_2029,FCRLA_84824,GALE_2582,GOLGA3_2802,GRN_2896,HADHA_3030,HCP5_10866,HEATR3_55027,HEATR5B_54497,HINT1_3094,HIST1H2AA_221613,KIAA1737_85457,KIF21A_55605,KLHL22_84861,LIMA1_51474,…	NA	FBXL22_283807,KIN_22944,LRRC2_79442,OGG1_4968,PRNPIP_79033,TNFRSF18_8784,ZNF620_253639,ABL1_25,C14orf118_55668,LAMC2_3918,OASL_8638,PKM2_5315,SNRPB2_6629,BRD4_23476	NA	PHF7_51533,EVC_2121,MAPK10_5602,VGLL2_245806,ST3GAL1_6482,URM1_81605,C10orf58_84293,HS3ST4_9951,EDG5_9294,UBA52_7311	NA	RTN4_57142,ACAA1_30,KIAA1797_54914,MTAP_4507,CUZD1_50624,RPS26_6231,FLT1_2321,CCL17_6361,ERAL1_26284
AKTIP_64400	SNP_A-1801858,SNP_A-2132031,SNP_A-1896360		1	NA	1	1	NA		NA	NA	NA	N-PAC_84656,BTG2_7832,C15orf17_57184,CLIP4_79745,EIF3B_8662,ERO1LB_56605,FAM108B1_51104,FXC1_26515,GALNT10_55568,GLT8D3_283464,GNG11_2791,MALT1_10892,MYO1F_4542,OSGIN2_734,RCP9_27297,SSFA2_6744,THADA_63892,TMEFF2_23671,TNPO2_30000,TRIM34_53840,ATF4_468,CD151_977,CDC25C_995,CDK2_1017,COQ6_51004,CRK_1398,IL15RA_3601,MTMR3_8897,WDR23_80344,WTAP_9589,ZNF3_7551,ARMC8_25852,FBXW7_55294,VNN2_8875	NA	NA	NA	NA
ALAD_210	SNP_A-4297636,SNP_A-1919627,SNP_A-2287796,SNP_A-1864069		1	1	1	1	1		NA	GEM_2669,ST8SIA1_6489,CCNB1IP1_57820	NA	ADAD2_161931,ZNF571_51276,MED23_9439	NA	SLC2A5_6518,TNN_63923,REEP4_80346,DRD2_1813,MMP15_4324,CC2D1A_54862	NA	DUSP2_1844,PML_5371,RPL26_6154
ALAS1_211	SNP_A-2173623,SNP_A-1972628,SNP_A-4298933,SNP_A-1972630,SNP_A-1972629		1	1	1	1	1		NA	EPB41L4A_64097,HAVCR2_84868,LITAF_9516,OLFM4_10562,PERP_64065,SLC31A2_1318,TACSTD1_4072,BMP2K_55589,CCNT2_905,HOMEZ_57594,FKBP1A_2280	NA	ANKRD27_84079,CHL1_10752,CPT1A_1374,EFCAB2_84288,FAM38B_63895,GCH1_2643,IFIT2_3433,IFIT3_3437,ISYNA1_51477,MAPKAPK3_7867,MRPL9_65005,MT2A_4502,NFKB1_4790,RCP9_27297,ROBO1_6091,SESTD1_91404,SUCNR1_56670,C3orf31_132001,COL4A3BP_10087,DPP8_54878,GIYD2_79008,HNRPAB_3182,LAMC2_3918,PFAAP5_10443,PILRA_29992,RSU1_6251,SETD3_84193,UBE2C_11065,WDR23_80344,CAMK1D_57118,DDX17_10521,MAT2B_27430,MFI2_4241,TAP…	NA	YARS_8565,PLK3_1263,GADD45A_1647,HAX1_10456,TTC24_164118,ETV3_2117,REL_5966,ARHGEF4_50649,NT5DC2_64943,GLT8D1_55830,PFN2_5217,KLHL24_54800,SENP5_205564,SKP2_6502,ASAH1_427,IARS_3376,SURF4_6836,LRRC20_55222,KIAA1274_27143,ABLIM1_3983,PRG2_5553,OSBP_5007,SAC3D1_29901,DUSP16_80824,CYP27B1_1594,WARS_7453,ZSCAN29_146050,MAPK8IP3_23162,DEXI_28955,CPNE7_27132,DERL2_51009,TP53I13_90313,MYO1D_4642,ABCA5_2…	NA	GSTM1_2944,NR5A2_2494,PCNXL2_80003,GAD1_2571,WDFY1_57590,EVC2_132884
ALB_213	SNP_A-1977582,SNP_A-2303156,SNP_A-2147691		NA	1	1	NA	NA		NA	PALM2-AKAP2_445815,FLT1_2321,MAFB_9935,MMP9_4318,MYEOV_26579,PAX6_5080,RPS26_6231,ABL1_25,CACNB2_783,NSUN5_55695,NUPL1_9818,SMG1_23049,WBSCR16_81554,PSMB8_5696,ST7_7982	NA	ATP5E_514,CACNG2_10369,COQ3_51805,DNAJC7_7266,DNAJC8_22826,FAM36A_116228,FBXW2_26190,FTSJ3_117246,ITGB8_3696,ITPA_3704,KIAA0430_9665,MS4A6E_245802,PDCD6_10016,RBX1_9978,SERHL_94009,SUGT1_10910,TTC1_7265,UBL5_59286,VAMP8_8673,VPS29_51699,ZCCHC10_54819,DPP8_54878,MRPS11_64963,SCN1B_6324,YWHAZ_7534	NA	NA	NA	NA
ALCAM_214	SNP_A-1946046,SNP_A-2008944,SNP_A-4194571,SNP_A-1973785,SNP_A-4209626,SNP_A-4240792,SNP_A-1814719,SNP_A-1814967,SNP_A-1846265,SNP_A-2153126,SNP_A-2061035,SNP_A-1809856,SNP_A-4206018,SNP_A-1878634,SNP_A-2146778,SNP_A-1923943,SNP_A-1930143,SNP_A-1855213,SNP_A-1872516,SNP_A-2314417,SNP_A-2091047,SNP_A-1841406,SNP_A-2140309,SNP_A-2097477,SNP_A-2145853,SNP_A-1973786,SNP_A-1915818,SNP_A-1952308,SNP_A-1…		1	1	1	1	1		NA	PTPLAD1_51495,RPL22_6146,RPL7A_6130,RPS23_6228,RPS28_6234,RPS9_6203,ZNF485_220992,C9orf142_286257,NUDT2_318,RPL8_6132	NA	NDN_4692,PSRC1_84722,TBCB_1155,TMEM70_54968,TTC4_7268,ZNF233_353355,ZNF438_220929,NAV2_89797	NA	KCNAB2_8514,AKR7A2_8574,C1orf74_148304,TMBIM1_64114,B3GALNT1_8706,C6orf221_154288,SDCBP_6386,C9orf7_11094,VEGFB_7423,HDDC3_374659,CCL17_6361,KLHL26_55295	NA	OXCT2_64064,DISC1_27185,CASR_846,CCDC41_51134,LGALS14_56891,SIRPG_55423
ALDH16A1_126133	SNP_A-1932558		1	NA	1	NA	NA		NA	NA	NA	ASCL1_429,GHRL_51738,KLF5_688,KLHL5_51088,PSD3_23362,NR5A2_2494,KIAA0319L_79932	NA	NA	NA	NA
ALDH18A1_5832	SNP_A-4214362,SNP_A-2141387,SNP_A-2246362,SNP_A-2303607,SNP_A-4296961,SNP_A-1923236,SNP_A-4293078,SNP_A-2115603,SNP_A-1797516,SNP_A-4268668,SNP_A-4268667		1	1	1	1	1		NA	CCL5_6352,ENTPD1_953,OR52E2_119678,PPAPDC1A_196051,TLE6_79816,TNFAIP6_7130,CCDC50_152137,PML_5371,ZKSCAN1_7586	NA	BMI1_648,NMB_4828,PACSIN3_29763,ACSM3_6296,DYRK2_8445,LGALS9_3965,PEX16_9409	NA	PRR7_80758,KIF13B_23303,TBCEL_219899,VAV1_7409,AP2A1_160,APOL1_8542	NA	CAMP_820,HSPA1B_3304,STK19_8859,NIBP_83696,TMEM16C_63982,CYBASC3_220002,METTL7A_25840,EFNB2_1948,MT2A_4502,CHST4_10164,MAPT_4137,NETO1_81832,CST9L_128821
ALDH1A1_216	SNP_A-1930545,SNP_A-1845550,SNP_A-4237020,SNP_A-1947409,SNP_A-2258738,SNP_A-4216934,SNP_A-2266620,SNP_A-1960214,SNP_A-1796825,SNP_A-2194108		NA	1	1	1	1		NA	CCDC23_374969,CMKLR1_1240,IL1A_3552,SETBP1_26040,IL11RA_3590,FEZ1_9638	NA	ABCB1_5243,C2orf49_79074,FOXE1_2304,HES4_57801,KLF9_687,MYCL1_4610,RGS1_5996,RIPK2_8767,SPHK1_8877,STX3_6809,SYTL3_94120,TEX9_374618,TNFSF9_8744,VANGL1_81839,ZBTB32_27033,BAZ1A_11177,RASSF6_166824	NA	SYT11_23208,CACYBP_27101,TTC15_51112,ITGB1BP1_9270,KLHL23_151230,ARPC2_10109,MFI2_4241,GPM6A_2823,FGFR4_2264,BCKDHB_594,ACAT2_39,PSCD3_9265,WDR86_349136,DNAJB6_10049,ASAH1_427,TNFRSF11B_4982,RLN2_6019,TDRD7_23424,CAMK1D_57118,KIAA1128_54462,GLUD1_2746,COX15_1355,SERGEF_26297,NAV2_89797,BACE1_23621,WSCD2_9671,CCDC92_80212,LHFP_10186,EEF2K_29904,RNF135_84282,CDC42EP4_23580,DTNA_1837,SCAMP4_113178,T…	NA	C1orf216_127703,HIPK1_204851,WARS2_10352,GOLT1A_127845,ARL5A_26225,CLDN11_5010,PPAP2A_8611,PSCD3_9265,ABP1_26,PNPLA7_375775,NDNL2_56160,DYNLRB2_83657,LOC388335_388335,KIR2DL4_3805
ALDH1A2_8854	SNP_A-2097962,SNP_A-2204632,SNP_A-1946886,SNP_A-2138692,SNP_A-2097418,SNP_A-2295298,SNP_A-2238321,SNP_A-1826748,SNP_A-1872488,SNP_A-1788559,SNP_A-2177772,SNP_A-2243689,SNP_A-1878392,SNP_A-4296251,SNP_A-4259164,SNP_A-1823470,SNP_A-4301569,SNP_A-2097029,SNP_A-4242559,SNP_A-1958310,SNP_A-2217309,SNP_A-4301565,SNP_A-1925536,SNP_A-1812406,SNP_A-1947961,SNP_A-2205545,SNP_A-4301559,SNP_A-4241472,SNP_A-4…		NA	1	1	1	1		NA	ABCA1_19,ADARB1_104,OR3A3_8392,RASSF4_83937,TLN1_7094,ZNF626_199777	NA	ALDH7A1_501,FAM98B_283742,PCOLCE_5118,TLR3_7098,TRIM58_25893,ZNF211_10520,MTO1_25821,NARF_26502,SLC22A18_5002,TADA3L_10474,UBE2V1_7335,ZNF274_10782,NFATC3_4775	NA	NPHP4_261734,ICMT_23463,DNAJC11_55735,PARK7_11315,C1orf144_26099,HNRNPR_10236,PNRC2_55629,FUSIP1_10772,PUM1_9698,ZMYM4_9202,CLSPN_63967,THRAP3_9967,C1orf109_54955,EBNA1BP2_10969,PIK3R3_8503,OSBPL9_114883,ALG6_29929,JAK1_3716,PRKACB_5567,CCBL2_56267,RPAP2_79871,MTF2_22823,CCDC76_54482,PRPF38B_55119,GNAI3_2773,WDR77_79084,TRIM33_51592,WDR3_10885,PPIAL4_164022,ENSA_2029,PIGM_93183,KIAA0859_51603,PIG…	NA	SPSB1_80176,RNF144A_9781,CACNB4_785,C3orf64_285203,UGT8_7368,FAM134B_54463,HIST1H3E_8353,AGER_177,SASH1_23328,MTSS1_9788,UBQLN1_29979,PTF1A_256297,IFIT1_3434,SLC29A2_3177,ITGAX_3687,TUBG2_27175,BCAS3_54828,RFX2_5990,QPCTL_54814
ALDH1A3_220	SNP_A-2113060,SNP_A-1864095,SNP_A-2314470,SNP_A-4273574,SNP_A-2207696		1	1	1	1	1		NA	CEACAM8_1088,HPSE_10855,PGF_5228,SEC16A_9919,SRrp35_135295,ZNF626_199777,ABL1_25	NA	ARSG_22901,C10orf46_143384,FAM113B_91523,FAM98B_283742,GNPNAT1_64841,HES7_84667,MSH3_4437,PAFAH2_5051,PEX3_8504,PHKB_5257,RIMBP3C_150221,SH3TC1_54436,TSR1_55720,C2orf28_51374,GPLD1_2822,GSN_2934,NARF_26502,PPAP2A_8611,RAB5C_5878,ZNF623_9831,RAD51L1_5890,NFATC3_4775	NA	MAD2L2_10459,TCEB3_6924,ELOVL1_64834,ATP6V0B_533,C1orf163_65260,BXDC5_80135,PIAS3_10401,TOR3A_64222,MAPKAPK2_9261,DBI_1622,TATDN2_9797,MYD88_4615,ABHD5_51099,EIF5A2_56648,NOLA1_54433,EXOSC9_5393,TARS_6897,SLC30A5_64924,SRP19_6728,CPNE5_57699,MED23_9439,LTV1_84946,MTUS1_57509,MAF1_84232,VPS13A_23230,ARPC5L_81873,HSPA14_51182,SIGIRR_59307,PSMA1_5682,SLC35C1_55343,RBM4_5936,STRAP_11171,TSFM_10102,MA…	NA	FPGT_8790,ABCA4_24,TOR3A_64222,HLA-G_3135,SLC16A10_117247,TEX15_56154,PDE1B_5153,THSD4_79875,ZSCAN2_54993,SETD6_79918,MEGF8_1954
ALDH1B1_219	SNP_A-2201698		1	1	1	1	1		NA	AQP9_366,CCDC110_256309,CNNM1_26507,DRD2_1813,EMID1_129080,ID2_3398,IPP_3652,ITGB8_3696,MCTP2_55784,PAFAH2_5051,PDP2_57546,RIPK4_54101,ROGDI_79641,SGMS2_166929,SOAT2_8435,TCN2_6948,TMED6_146456,VWA1_64856,WBSCR18_84277,WNT7B_7477,ZNF485_220992,ZNF566_84924,ZNF642_339559,AES_166,CCNE1_898,GAS2_2620,NUPL1_9818,RFC5_5985,TAF1A_9015,TAF6L_10629,ZNF142_7701,CDKN2C_1031,DUSP4_1846,INPP5F_22876,MSI2_124…	NA	APBB1_322,BCL11A_53335,DYRK2_8445,GPLD1_2822,PIGF_5281,OAS1_4938	NA	DEGS1_8560,HIST1H2AC_8334,UBE2J1_51465,RBM33_155435,TIRAP_114609,PSTPIP1_9051,PRDM15_63977	NA	CASQ1_844,FBXW7_55294,SHB_6461,FAM118A_55007
ALDH1L1_10840	SNP_A-2123037,SNP_A-1799846,SNP_A-2111389,SNP_A-1790655,SNP_A-1951057,SNP_A-4292921,SNP_A-2241038,SNP_A-4271975,SNP_A-1842184,SNP_A-1857356,SNP_A-2102944,SNP_A-2077792,SNP_A-2037747,SNP_A-2242688,SNP_A-2213708,SNP_A-1809784		NA	1	1	1	1		NA	ARPC3_10094,ATP6V1E1_529,NAGK_55577,CDC2L5_8621,KLC1_3831,NARF_26502,DNAJB6_10049,PRDM1_639	NA	ATP8B4_79895,BASP1_10409,C12orf11_55726,ELAVL3_1995,LOC130576_130576,PREX1_57580,PTCRA_171558,NFYA_4800,RAB23_51715	NA	SRM_6723,CDCP1_64866,CBLB_868,KLHL6_89857,KIAA0232_9778,TBC1D14_57533,FGFBP1_9982,NIPBL_25836,CAST_831,NT5DC1_221294,HBS1L_10767,SYPL1_6856,SPAG1_6674,NFX1_4799,AS3MT_57412,FAM111B_374393,ATP2A2_488,TRIM13_10206,ACSF3_197322,CDK10_8558,EIF5A_1984,FLCN_201163	NA	CD52_1043,SKP2_6502,MAPK14_1432,SMO_6608,DCTN3_11258,NUP214_8021,APBB1IP_54518,KIAA0913_23053,PVRL1_5818,ARID4A_5926,FOXN3_1112,TDRD9_122402,SLC12A6_9990,ASGR2_433,SERINC3_10955,ZC3H7B_23264,POLDIP3_84271
ALDH1L2_160428	SNP_A-1927030,SNP_A-1899029,SNP_A-4230946,SNP_A-4220028,SNP_A-2305207,SNP_A-1896013,SNP_A-2094730,SNP_A-2188280,SNP_A-1818386,SNP_A-4295939,SNP_A-2117914,SNP_A-4280477,SNP_A-1922958,SNP_A-1885698,SNP_A-2099641,SNP_A-4268489,SNP_A-2293310,SNP_A-4247553,SNP_A-2248885,SNP_A-1853514,SNP_A-2038052,SNP_A-2199237,SNP_A-2039203,SNP_A-1950679,SNP_A-2144464,SNP_A-2049343		1	1	1	1	1		NA	ADRB2_154,ALS2CR2_55437,ASXL2_55252,ATF7IP2_80063,B3GNT1_11041,C1orf74_148304,C4orf39_152756,CCNG2_901,CENTD2_116985,CEP57_9702,COMMD3_23412,DCBLD1_285761,DCHS2_54798,DPY19L4_286148,DPYSL2_1808,ENTPD5_957,EXOD1_112479,FBXL20_84961,GALNS_2588,GNG8_94235,KBTBD7_84078,KIAA0329_9895,LOC63920_63920,LZIC_84328,NPHP3_27031,PIGM_93183,PLA2G4B_8681,PTAFR_5724,RLN1_6013,SERTAD2_9792,SIRT3_23410,SLC25A30_25…	NA	AKAP10_11216,CCDC112_153733,CRYGA_1418,INTS12_57117,MICAL1_64780,RUNX3_864,TUBA1A_7846,AES_166,VPS16_64601,WDFY1_57590	NA	FBXO42_54455,MYCN_4613,PAX8_7849,RAD50_10111,MCM7_4176,DENND3_22898,DKFZP564J0863_25923,SLC25A3_5250,DHRS2_10202,NR2E3_10002,DMN_23336,UBE2I_7329,MRPS7_51081,LLGL2_3993,RANBP3_8498,ILF3_3609,NR2F6_2063,C20orf67_63935,KRTAP11-1_337880	NA	GPR45_11250,KCNMA1_3778
ALDH2_217	SNP_A-2230822,SNP_A-4296558,SNP_A-2175908		1	1	1	1	1		NA	DPH1-OVCA2_654787,NCAPD3_23310,SNX5_27131	NA	ADA_100,DNM3_26052,FES_2242,KIAA0256_9728,KRT24_192666,PCDHGA11_56105,POPDC2_64091,SH3BP2_6452,STAT5A_6776,TNIP1_10318,ABCA12_26154,EIF4H_7458,MRPS21_54460,DYNC2LI1_51626,VPS13A_23230	NA	NA	NA	LGALS8_3964,IL1RAP_3556,CAMK2D_817,BAT1_7919,TBXAS1_6916,AMPD3_272,KIAA1622_57718,HAGH_3029,RPL36_25873
ALDH3A1_218	SNP_A-1811549,SNP_A-2210498,SNP_A-2068310		NA	1	1	1	1		NA	JAKMIP1_152789,LZTS2_84445,SHROOM3_57619,LIG3_3980	NA	ANKS3_124401,BCDO2_83875,GALNT12_79695,GPAM_57678,SERINC2_347735,UACA_55075,VTI1A_143187,CACNB2_783,PLEKHG2_64857,TARDBP_23435,VPS52_6293,MFI2_4241	NA	NPHP4_261734,SUMF1_285362,GNAI2_2771,TRIM59_286827,AMACR_23600,ARHGAP26_23092,C8orf30A_51236,SLC25A45_283130,MIPEP_4285,KLC1_3831,SMG1_23049,NLE1_54475,TMUB2_79089	NA	C3orf32_51066,BMP2K_55589,HLA-A_3105,SRrp35_135295,IKZF1_10320,SRPK2_6733,NUDT8_254552,TBC1D4_9882,BMP4_652,ZNF785_146540,SPPL2B_56928,NFIC_4782,ITPKC_80271,ZNF337_26152
ALDH3A2_224	SNP_A-1844588,SNP_A-2251249,SNP_A-1844586,SNP_A-4242966		1	1	1	1	1		NA	ENC1_8507,GBP3_2635,KIAA1539_80256,SPSB1_80176,TEX15_56154,ZNF792_126375,BTN2A2_10385,CASP4_837,LARP2_55132	NA	ASB13_79754,CXCL1_2919,GALNT12_79695,GSTM4_2948,GZMB_3002,JAM2_58494,LOC402694_402694,PDE4A_5141,PMS2L3_5387,RPS28_6234,SLCO1A2_6579,SLITRK6_84189,IL16_3603,LIAS_11019,NUPL1_9818,TMEM63A_9725,OAS1_4938	NA	EIF2C3_192669,CGN_57530,CCT3_7203,SLC5A6_8884,C2orf63_130162,ATIC_471,SP110_3431,RUVBL1_8607,USP13_8975,UBXD7_26043,FBXW7_55294,RAI14_26064,LOC153364_153364,VPS41_27072,LOC255374_255374,PBEF1_10135,EZH2_2146,DNAJB6_10049,ADAMDEC1_27299,RNF19A_25897,CDKN2A_1029,C11orf10_746,HTATIP_10524,FMNL3_91010,RAB5B_5869,PTPRR_5801,DDHD1_80821,SIX4_51804,UBL7_84993,TSPAN3_10099,CRABP1_1381,PER1_5187,CCL3_6348…	1	C1orf183_55924,KMO_8564,ROCK2_9475,EIF2AK2_5610,LOC51057_51057,MRPL35_51318,IL1RN_3557,ALS2CR8_79800,PDCD10_11235,GABRG2_2566,DBN1_1627,ZKSCAN1_7586,ZDHHC21_340481,C9orf85_138241,TRIM22_10346,MICAL2_9645,PRPF40B_25766,RASAL1_8437,PITPNA_5306,MRPS12_6183,GART_2618,USP18_11274,BCR_613
ALDH3B1_221	SNP_A-2248405		NA	NA	1	NA	NA		NA	NA	NA	GGT1_2678,LRP5_4041,NSUN6_221078,SPRED1_161742,GIT2_9815,PSME4_23198,ZBTB24_9841,GART_2618,RAB27A_5873	NA	NA	NA	NA
ALDH3B2_222	SNP_A-4273088		1	1	1	1	1		NA	AGPAT6_137964,ATXN2L_11273,BASP1_10409,C1GALT1_56913,C20orf19_55857,CARHSP1_23589,CCDC68_80323,CEBPD_1052,COL5A1_1289,CTNNAL1_8727,FEZ2_9637,GDAP2_54834,GPR171_29909,HERC3_8916,LAMB1_3912,MBNL2_10150,PKN3_29941,PSAT1_29968,RG9MTD2_93587,RPL41_6171,SLC39A9_55334,SNX24_28966,TACSTD2_4070,THAP1_55145,TMEM64_169200,TTC9_23508,VKORC1L1_154807,VPS37D_155382,WDR60_55112,ZNF222_7673,ZNF30_90075,ZNF443_10…	NA	MYO1D_4642,PUS7L_83448,ARID4B_51742,CHEK2_11200,FKBP2_2286,GMPPB_29925	NA	UBIAD1_29914,MATN1_4146,EIF2C3_192669,SNIP1_79753,ZNF643_65243,PTPRC_5788,ELK4_2005,SLC30A1_7779,TRIM11_81559,PNO1_56902,NR4A2_4929,EEF1B2_1933,CAMP_820,KTELC1_56983,SRPRB_58477,SH3BP2_6452,UTP3_57050,SPRY1_10252,ACSL1_2180,SLC30A5_64924,FAM53C_51307,DNAJC18_202052,ZNF165_7718,SLC39A7_7922,WTAP_9589,LMTK2_22853,CSGlcA-T_54480,RNF122_79845,YTHDF3_253943,TMEM38B_55151,CCNJ_54619,PPRC1_23082,BET1L_5…	NA	NMNAT1_64802,LOC343384_343384,PPT1_5538,ACOT11_26027,LRRC40_55631,ZRANB2_9406,EVI5_7813,IGSF9_57549,ARPC5_10092,INTS7_25896,NUP133_55746,ZNF669_79862,PIGF_5281,TTC31_64427,GCA_25801,LOC643997_643997,ANKRD44_91526,TUBA4A_7277,ATG7_10533,SETD2_29072,UBA7_7318,PIGX_54965,N4BP2_55728,OCIAD2_132299,SRD5A3_79644,ADH5_128,F11_2160,ERCC8_1161,PPWD1_23398,ATG10_83734,KIAA0372_9652,PRELID1_27166,KIFC1_3833…
ALDH4A1_8659			1	NA	NA	NA	NA		NA	NA	NA	NA	NA	NA	NA	NA
ALDH5A1_7915	SNP_A-2197184,SNP_A-1793044,SNP_A-1879192,SNP_A-4290004,SNP_A-1822515,SNP_A-1920815,SNP_A-1826493,SNP_A-1901979,SNP_A-1894974,SNP_A-4299400,SNP_A-1787970		1	1	1	1	1		NA	C12orf23_90488,C14orf122_51016,CCL7_6354,CD74_972,OLIG1_116448,RBM34_23029,RPL36AL_6166,SERPIND1_3053,SLC22A12_116085,SLCO2B1_11309,TARSL2_123283,AKR1A1_10327,N6AMT1_29104,NHLRC2_374354,PPP2R5D_5528	NA	PELI1_57162,THAP7_80764,INTS5_80789	NA	7A5_346389,C11orf77_283254,NLRX1_79671,ADCY9_115	NA	UQCRC1_7384,AHRR_57491,HIST1H2BK_85236,TAP2_6891,FILIP1_27145,SIT1_27240,AGTPBP1_23287,PARVA_55742,ALDH1A3_220,CAPN12_147968,JOSD2_126119,TCN2_6948
ALDH6A1_4329	SNP_A-2232175,SNP_A-2283468,SNP_A-1895272,SNP_A-1885041,SNP_A-4282380,SNP_A-1879769		1	1	1	1	1		NA	NSD1_64324,PIGO_84720,ZFYVE9_9372,TAP2_6891	NA	NOD1_10392,SLMO1_10650,TMEM44_93109,VAMP4_8674,MAPK8IP3_23162,SNRPB_6628,NFATC1_4772,SPTLC1_10558	NA	RGS13_6003,PPM1B_5495,FEZF2_55079,SEPT11_55752,FBXW7_55294,MGAT1_4245,CNOT7_29883,SEC16A_9919,MLLT10_8028,CDC2_983,DNMBP_23268,CD151_977,TRIM5_85363,PIK3C2A_5286,FAM111B_374393,CENTD2_116985,FAM118B_79607,NCAPD3_23310,CDK2_1017,GTF2H3_2967,DAD1_1603,MAP3K9_4293,PLDN_26258,ISLR2_57611,ZFAND6_54469,KIFC3_3801,CRK_1398,SLC39A6_25800,SERPINB10_5273,MAST1_22983,PPP1R13L_10848,ZNF761_388561,ENTPD6_955,…	NA	PXDN_7837,ASB3_51130,RGPD5_84220,CASP6_839,GYPE_2996,SNX25_83891,VGLL2_245806,ZNF138_7697,C8orf55_51337,CERCAM_51148,ITGB1_3688,ANKRD22_118932,CAPRIN1_4076,DSCAML1_57453,JAM3_83700,SLC25A3_5250,ATXN3_4287,PTPLAD1_51495,SAMD14_201191,ILF3_3609,PSMC4_5704,ADNP_23394,DSCR6_53820,FAM118A_55007
ALDH7A1_501	SNP_A-2231039,SNP_A-1922415,SNP_A-4215091,SNP_A-4227589,SNP_A-2145066,SNP_A-1793656		1	1	1	1	1		NA	RPL28_6158,MRPS12_6183	NA	CHURC1_91612,GCAT_23464,HRB_3267,MAL_4118,SRGAP1_57522,ZNF117_51351,FKBP1A_2280,IL1R2_7850	NA	SLC9A11_284525,ENDOG_2021,LOC387647_387647,C14orf23_387978,ASB2_51676,GPR114_221188	NA	KIAA0319L_79932,FAF1_11124,BOLA1_51027,CREB3L4_148327,TOR3A_64222,THADA_63892,TSGA10_80705,INSIG2_51141,WNT10A_80326,ANKZF1_55139,VGLL4_9686,PFKFB4_5210,ABHD10_55347,YEATS2_55689,AASDH_132949,RASSF6_166824,CCNG2_901,SAP30_8819,SERF1B_728492,MAP1B_4131,ANKRA2_57763,HEXB_3074,KCNN2_3781,LOC202051_202051,BAT1_7919,C6orf167_253714,MCM9_254394,DTX2_113878,HIG2_29923,INTS10_55174,C8orf80_389643,TMEM68_…
ALDH8A1_64577	SNP_A-1987755,SNP_A-1949508,SNP_A-1987756		1	1	1	1	1		1	AHR_196,AIRE_326,ALPP_250,ANKRD41_126549,ANKRD44_91526,APOBEC3A_200315,ARSG_22901,ASB2_51676,ATG10_83734,BLZF1_8548,C11orf1_64776,C19orf39_126074,C1orf176_64789,C20orf177_63939,C2orf15_150590,C6orf170_221322,C7orf38_221786,C9orf80_58493,CBR4_84869,CCDC144B_284047,CHRNA5_1138,CLDN15_24146,CPNE2_221184,CREB1_1385,CYP4F3_4051,DBF4_10926,DIP2B_57609,EVI5_7813,EXOSC1_51013,EXOSC2_23404,FAM119A_151194,…	NA	ABCC10_89845,TMEM88_92162,APBB1_322,MAFG_4097,MRPL55_128308,PYCR1_5831,SOCS5_9655	NA	IL23R_149233,SYDE2_84144,GBP5_115362,ST7L_54879,MGC29891_126626,ADAR_103,NCSTN_23385,ATF6_22926,PPM1B_5495,CLK1_1195,MRPL44_65080,HYAL2_8692,C3orf64_285203,N4BP2_55728,SLC7A11_23657,SLC30A5_64924,ATG10_83734,MCC_4163,PCDHB9_56127,OSTM1_28962,FUCA2_2519,PNPLA8_50640,CDC14B_8555,SEC61B_10952,TOR1B_27348,EXOSC2_23404,PSMD13_5719,USP47_55031,PSMA1_5682,ROM1_6094,CASP4_837,MSRB3_253827,GNPTAB_79158,OA…	1	KIAA0319L_79932,B4GALT2_8704,IVL_3713,KAAG1_353219,PEX16_9409,TIRAP_114609,ARHGEF7_8874,ADAMTS18_170692,CAPS_828
ALDH9A1_223	SNP_A-2087458,SNP_A-1959784,SNP_A-4201544,SNP_A-2212157,SNP_A-4236784,SNP_A-1891710,SNP_A-4291131,SNP_A-4256171,SNP_A-2023762,SNP_A-2259233		1	1	1	1	1		NA	BTBD3_22903,C20orf152_140894,COMMD5_28991,DOK1_1796,DPYD_1806,GHDC_84514,HSPC159_29094,NBPF11_200030,PIGZ_80235,PRKAB1_5564,RAB43_339122,TETRAN_10227,ARHGEF4_50649,CCNB1IP1_57820,MRPS21_54460,RGPD5_84220	NA	ACBD4_79777,NAALADL1_10004,AES_166,COL4A3BP_10087,FAM111B_374393,FGFR4_2264,GALT_2592,HIF1A_3091,HNRPM_4670,IFT81_28981,ING1_3621,KIAA0913_23053,LAT2_7462,SLC43A3_29015,SNAP23_8773,VPS52_6293,ARMC8_25852,BRD4_23476,EEF1B2_1933,ING3_54556,VNN2_8875	NA	MCL1_4170,SCAMP3_10067,MAPRE3_22924,TRIM54_57159,RTN4_57142,PLOD3_8985,KIAA0913_23053,COMTD1_118881,PSMD13_5719,CNTF_1270,OAF_220323,ENTPD5_957,SH3PX3_257364,KIF1C_10749,TRPV2_51393,LGALS9_3965,TLE2_7089,VPS16_64601,C21orf70_85395	NA	PDE10A_10846,GNRH1_2796,PLEC1_5339,TRIM32_22954,NDUFC2_4718,NIN_51199,C2CD2_25966
ALDOA_226			1	NA	NA	NA	NA		NA	NA	NA	NA	NA	NA	NA	NA
ALDOAP1_391538	SNP_A-4251350		NA	1	1	1	1		NA	SLC31A2_1318,BMP2K_55589,CCNT2_905,VCAM1_7412,WWOX_51741	NA	C6orf114_85411,COX4NB_10328,STAG3L4_64940,C21orf66_94104,CLDN14_23562,DPP8_54878,MDM1_56890,NLRX1_79671,SETD3_84193,UBE2L6_9246,YWHAB_7529,DDX17_10521,TRIM5_85363	NA	ACOT11_26027,GADD45A_1647,HAX1_10456,TTC24_164118,SMYD3_64754,SPTBN1_6711,REL_5966,ARHGEF4_50649,NT5DC2_64943,PFN2_5217,KLHL24_54800,SEC31A_22872,HADH_3033,SKP2_6502,NSD1_64324,SNX14_57231,PRDM1_639,ASAH1_427,ZNF395_55893,APBA1_320,IARS_3376,PALM2-AKAP2_445815,ODF2_4957,LRRC20_55222,KIAA1274_27143,COX15_1355,GALNTL4_374378,SAC3D1_29901,NUDT8_254552,MRE11A_4361,KBTBD3_143879,C12orf57_113246,PPFIBP…	NA	RNPC3_55599,NR5A2_2494,EVC2_132884,KLRB1_3820,CABP1_9478,ZSCAN2_54993,DTNA_1837
ALDOAP2_228	SNP_A-4272686,SNP_A-2241481,SNP_A-2173538,SNP_A-1943321		NA	1	1	1	1		NA	CD82_3732,CDC14B_8555,KCNMB3_27094,SIVA1_10572	NA	ADCK4_79934,APOD_347,CD5L_922,DDX11_1663,FOXP4_116113,MARCH2_51257,NADSYN1_55191,NPDC1_56654,OBSCN_84033,PHF20L1_51105,PINK1_65018,SGOL1_151648,SIAE_54414,CAV2_858	NA	ZDHHC18_84243,ARHGAP25_9938,FGFRL1_53834,MS4A1_931,WIPI1_55062,VAPA_9218,SEPW1_6415	NA	IPP_3652,ITGB1BP1_9270,SMAD1_4086,BLVRA_644,PRH1_5554,DMKN_93099,SEPW1_6415
ALDOB_229	SNP_A-1997401,SNP_A-2255755,SNP_A-1872140,SNP_A-4270040,SNP_A-2271992,SNP_A-2014417		NA	1	1	1	1		NA	HLA-DRB1_3123,COMMD5_28991,CUL7_9820,JRK_8629,P4HA2_8974,TSGA10_80705,LOH11CR2A_4013	NA	FAM40B_57464,GGNBP2_79893,RAB18_22931,SMYD4_114826,CATSPER2_117155,FKBP2_2286,PFAAP5_10443,PTPN2_5771,LIPT1_51601	NA	GMPPB_29925,HYAL2_8692,H2AFY_9555,PILRB_29990,ZNF616_90317	NA	PTGFRN_5738,NR5A2_2494,DKK4_27121,NR4A3_8013,CAMK1D_57118,C10orf56_219654,GAS2_2620,AQP11_282679,FLJ35773_162387,C18orf10_25941,EDG6_8698,TEAD2_8463,CECR1_51816
ALDOC_230			1	NA	NA	NA	NA		NA	NA	NA	NA	NA	NA	NA	NA
ALG1_56052	SNP_A-4241753,SNP_A-4275940,SNP_A-2170099		1	1	1	1	1		NA	FAM86A_196483,GEMIN6_79833,HIATL1_84641,HSD17B14_51171,LEO1_123169,MAPT_4137,MBD5_55777,MYH3_4621,NID2_22795,OR52E2_119678,PARG_8505,PARS2_25973,SLC25A38_54977,TIMM10_26519,TRIM35_23087,ZNF546_339327,CABP1_9478,GSTM1_2944,HOMEZ_57594,IFT81_28981,KHK_3795,NFYA_4800,PHF17_79960,PYCR1_5831,RIOK1_83732,TRIM13_10206,ZFYVE9_9372,KIAA0319L_79932	NA	OXCT2_64064,PRPSAP2_5636,ZNF233_353355,TES_26136,FKBP1A_2280	NA	KIAA0319L_79932,HLA-DOB_3112,IKZF1_10320,PLEC1_5339,STOM_2040,DEAF1_10522,HTF9C_27037	NA	GSTM1_2944,RPS27_6232,TSGA10_80705,LIAS_11019,ACTB_60,HK1_3098,CSPG4_1464
ALG10_84920			1	NA	NA	NA	NA		NA	NA	NA	NA	NA	NA	NA	NA
ALG11_440138	SNP_A-4226203,SNP_A-2240942		NA	1	1	1	1		NA	NA	NA	ALDH8A1_64577,CDC16_8881,CHMP4A_29082,CHRNB1_1140,CLDN7_1366,COX7A2_1347,EIF5A2_56648,FLJ32549_144577,LRFN3_79414,MORG1_84292,PRRT2_112476,RFPL1_5988,SH3BGR_6450,BBS9_27241,C6orf106_64771,CSNK1D_1453,KCNMB2_10242,LGALS9_3965,LOC255374_255374,NFIC_4782,SEC31A_22872,CD86_942,ODF2_4957	NA	FAM79A_127262,EIF2C4_192670,TMEM69_51249,ZFYVE9_9372,RNPC3_55599,PIGC_5279,CYP27A1_1593,FBXO36_130888,D2HGDH_728294,CRBN_51185,SUMF1_285362,CCDC12_151903,MAP4_4134,MAP6D1_79929,ZNF518B_85460,CDS1_1040,NFKB1_4790,TNIP3_79931,KIAA0922_23240,GPM6A_2823,VCAN_1462,PCYOX1L_78991,EXOC2_55770,LYRM4_57128,NEDD9_4739,TMEM30A_55754,CCR6_1235,DLL1_28514,RP9_6100,NUDCD3_23386,DLD_1738,MLLT3_4300,KLHL9_55958,C…	NA	C1orf91_56063,C1orf83_127428,RNPC3_55599,HIST2H4A_8370,IFI16_3428,C1orf9_51430,TMEM63A_9725,RBM34_23029,CD28_940,SEC22C_9117,RASSF6_166824,HIST1H3A_8350,HIST1H3B_8358,HIST1H2BB_3018,HIST1H2BD_3017,HIST1H3D_8351,HIST1H2AD_3013,HIST1H4E_8367,HIST1H2BG_8339,HIST1H3G_8355,HIST1H2BJ_8970,HIST1H2BL_8340,HIST1H2AL_8332,HIST1H2AM_8336,H2AFV_94239,CCDC132_55610,MTBP_27085,STOM_2040,SPI1_6688,MS4A4A_51338,…
ALG12_79087	SNP_A-1864835,SNP_A-4288947		1	1	1	1	1		NA	PML_5371	NA	AMZ2_51321,ATF2_1386,C1orf58_148362,CCDC117_150275,CCR1_1230,ETFDH_2110,FAM3C_10447,FXR2_9513,LOC339344_339344,NR1D2_9975,PLCD1_5333,RNF5_6048,SFRS4_6429,SWAP70_23075,TMEM141_85014,VAMP4_8674,MAT2B_27430,PRDM1_639,FBXO11_80204	NA	PODN_127435,ZRANB2_9406,CTBS_1486,C1orf119_56900,LRIG2_9860,SYT11_23208,WDR26_80232,RBJ_51277,KHK_3795,HTRA2_27429,LYG1_129530,MYO1B_4430,WDFY1_57590,TIGD1_200765,RAB5A_5868,CCR8_1237,CDCP1_64866,GPX1_2876,ARF4_378,FLJ10213_55096,TMEM39A_55254,SEC61A1_29927,SERP1_27230,P2RY1_5028,NCBP2_22916,TMEM128_85013,TLR6_10333,SEC31A_22872,ACSL1_2180,PELO_53918,C5orf30_90355,YIPF5_81555,SQSTM1_8878,FLT4_232…	NA	CLCNKA_1187,CCDC50_152137,BMP2K_55589,MFAP3L_9848,CNNM1_26507,TCERG1L_256536,DZIP1_22873,NCF4_4689
ALG14_199857	SNP_A-2191108,SNP_A-2266312,SNP_A-2292088,SNP_A-1894510,SNP_A-1793787,SNP_A-2289354,SNP_A-2287234,SNP_A-2052826,SNP_A-1856297,SNP_A-2287127		1	1	1	1	1		NA	APBB1IP_54518,C1orf85_112770,CABLES1_91768,EHD3_30845,FRAT1_10023,OAT_4942,OR51B4_79339,PHACTR1_221692,PHGDH_26227,RAB40B_10966,SARDH_1757,TINP1_10412,TMEM9_252839,TOP1MT_116447,YIF1B_90522,C6orf106_64771,NR5A2_2494,PRELID2_153768,ZFP64_55734,PSMA1_5682	NA	AHDC1_27245,APIP_51074,APOL2_23780,BPGM_669,C6orf128_221468,FOXA3_3171,GADD45G_10912,GCNT3_9245,LDHC_3948,MYOC_4653,NR3C1_2908,PDE4B_5142,RSPH1_89765,SLCO2B1_11309,SUSD1_64420,ELF2_1998,MCAT_27349,PAX8_7849,PKIA_5569,DDX17_10521	NA	LOXL3_84695,ZFYVE28_57732,IL11RA_3590,TRIM9_114088,VAC14_55697,GAA_2548,AP1M1_8907,GSTT1_2952	NA	PCDHB7_56129,CHD7_55636,IARS_3376,BCCIP_56647,OR5D18_219438,ARHGAP9_64333,INF2_64423,SCAMP4_113178
ALG2_85365			1	NA	NA	NA	NA		NA	NA	NA	NA	NA	NA	NA	NA
ALG3_10195			1	NA	NA	NA	NA		NA	NA	NA	NA	NA	NA	NA	NA
ALG5_29880	SNP_A-2290206,SNP_A-2147901,SNP_A-2109762,SNP_A-1949661,SNP_A-2129457		1	1	1	1	1		NA	ATRN_8455,CCDC93_54520,EPB41L4A_64097,ERF_2077,FABP6_2172,GCC1_79571,KCTD6_200845,LYST_1130,NPC1_4864,PDCD7_10081,PPP1R13B_23368,SELO_83642,SH3BP2_6452,STK35_140901,TAF1L_138474,TGM1_7051,TRIM41_90933,TUBD1_51174,TYROBP_7305,UBE2J2_118424,ULK1_8408,ZFYVE21_79038,ZNF187_7741,ZNF238_10472,ZNF70_7621,ZNF785_146540,ZSCAN21_7589,FBXO38_81545,ITGB1BP1_9270,KIAA0133_9816,CAMK1D_57118,FKBP1A_2280,FYN_253…	NA	MRPL54_116541,OBSCN_84033,RDX_5962,USF1_7391,PTPN2_5771,CAST_831	NA	NA	NA	CCRL1_51554,F11_2160,SMARCD1_6602,TMUB2_79089,YWHAB_7529
ALG6_29929	SNP_A-1930752,SNP_A-2100601,SNP_A-4222620,SNP_A-2289416,SNP_A-2095400,SNP_A-2095560,SNP_A-2095391,SNP_A-2095254,SNP_A-4279551,SNP_A-2161935,SNP_A-2165895,SNP_A-4241346		1	1	1	1	1		NA	HLA-DQA2_3118,CA2_760,DYRK3_8444,EPB41L2_2037,LOC340156_340156,PDLIM7_9260,ACOT11_26027,ANKHD1_54882,CTH_1491,EIF2C3_192669,GCDH_2639,IL1RAP_3556,MAP2K7_5609,S100A4_6275,CBX3_11335,KDELR3_11015	NA	ADRBK2_157,AGTPBP1_23287,ANKRD13A_88455,C14orf23_387978,CRYM_1428,FMO4_2329,FZD1_8321,HSD17B8_7923,MCPH1_79648,PDE10A_10846,RPL17_6139,SNF1LK_150094,TBC1D15_64786,TMEM63B_55362,TTC30A_92104,ZBTB8OS_339487,ZNF331_55422,ZNF658_26149,ATPIF1_93974,GIYD2_79008,MAPK10_5602,ZNF92_168374,DDX17_10521	NA	LAMC2_3918,TTC15_51112,GYPE_2996,PITX1_5307,PTK7_5754,PLXNA4_91584,ZMAT5_55954,OSM_5008	NA	TMEM52_339456,UBE2B_7320,PM20D2_135293,CDK5RAP2_55755,BTBD14A_138151,ZMIZ1_57178,MYADM_91663,H1F0_3005
ALG8_79053	SNP_A-2012235,SNP_A-2012236,SNP_A-2038151		1	1	1	1	1		NA	FAM90A1_55138,RCN3_57333,CDK5RAP1_51654,PKIG_11142,FYN_2534	NA	ACTR6_64431,CHST3_9469,EBI2_1880,GSTM4_2948,HOMER1_9456,LEF1_51176,RBM38_55544,RIMBP2_23504,ROR1_4919,TGDS_23483,RTN4_57142,SOCS5_9655,CNOT7_29883	NA	VCAM1_7412,RAB13_5872,LMNA_4000,MGST3_4259,MRPL55_128308,DUSP2_1844,TUBA4A_7277,LRRFIP2_9209,UBA7_7318,DPPA2_151871,LCORL_254251,SORBS2_8470,AFF4_27125,C5orf32_84418,TSPAN17_26262,BTN3A1_11119,HACE1_57531,TNFAIP3_7128,CA13_377677,EFR3A_23167,GSN_2934,MAPKAP1_79109,IFITM3_10410,HIPK3_10114,TCIRG1_10312,APLP2_334,PRICKLE1_144165,SOCS2_8835,OAS3_4940,RAGE_5891,MGRN1_23295,ZNF302_55900,ECGF1_1890	NA	UBE2J2_118424,PLEKHM2_23207,ZBTB17_7709,NBPF1_55672,UBR4_23352,WDTC1_23038,COL9A2_1298,KIAA0467_23334,HECTD3_79654,GATAD2B_57459,TAGLN2_8407,CD48_962,DYRK3_8444,TRIM58_25893,ASB3_51130,HTRA2_27429,RAB6C_84084,BBS5_129880,MKRN2_23609,RYBP_23429,B4GALT4_8702,GOLGB1_2804,DVL3_1857,CRYGS_1427,ERAP2_64167,PRRC1_133619,ANKHD1_54882,FLJ10404_54540,TMED9_54732,MGAT1_4245,HLA-DQA2_3118,RXRB_6257,FOXP4_116…
ALG9_79796	SNP_A-2303759,SNP_A-2254588,SNP_A-4268371,SNP_A-2063571		1	1	1	1	1		NA	ALS2CR8_79800,BBX_56987,CCDC52_152185,CRIPT_9419,FLJ31818_154743,INTU_27152,MIER1_57708,TTC33_23548,UBR2_23304,CACNB2_783,SNX14_57231	NA	C14orf129_51527,COMTD1_118881,DLG1_1739,FLJ11171_55783,IPO8_10526,KLF10_7071,MED6_10001,OPA1_4976,RWDD1_51389,SBNO1_55206,SCYL2_55681,TBC1D5_9779,TRIM55_84675,TRNT1_51095,VAMP3_9341,ACSL5_51703,C3orf31_132001,IRF5_3663,PFN2_5217,PHF17_79960,SMG1_23049,CCNY_219771,DNAJB6_10049,PDE7A_5150	NA	FUSIP1_10772,ZFYVE9_9372,C1orf115_79762,ZNF670_93474,TANK_10010,MAP4_4134,PLA1A_51365,DIRC2_84925,ARMC8_25852,FGF2_2247,PSMB1_5689,LANCL2_55915,TRIM35_23087,CLTA_1211,SURF2_6835,C9orf167_54863,DGKZ_8525,SAPS3_55291,ORAOV1_220064,IKZF4_64375,PML_5371,PIGQ_9091,ZDHHC7_55625,TTC19_54902,CSNK1D_1453,LOC90379_90379,PRMT1_3276,NCAPH2_29781	NA	EDARADD_128178,RASSF6_166824,XKR4_114786,RNF19A_25897,GOLGA8A_23015,BRWD1_54014
ALK_238	SNP_A-4214561,SNP_A-2151930,SNP_A-2170946,SNP_A-4234517,SNP_A-1962519,SNP_A-1809505,SNP_A-2084204,SNP_A-2121482,SNP_A-1962509,SNP_A-2222858,SNP_A-2133524,SNP_A-2150988,SNP_A-1822753,SNP_A-2236083,SNP_A-2254398,SNP_A-4207959,SNP_A-4195201,SNP_A-1863217,SNP_A-2167393,SNP_A-1796595,SNP_A-1886195,SNP_A-1893668,SNP_A-2064517,SNP_A-2047686,SNP_A-2303468,SNP_A-2100453,SNP_A-1913366,SNP_A-2296695,SNP_A-2…		NA	1	1	1	1		NA	CASC4_113201,CHP_11261,ISL2_64843,LOC339804_339804,PARN_5073,PRDM7_11105,RGS13_6003,ZNF364_27246	NA	ADAM15_8751,ANKRD13A_88455,ARRDC3_57561,C3orf59_151963,CA2_760,F12_2161,FLNB_2317,IFIT2_3433,INTU_27152,KIAA0232_9778,KIAA1737_85457,MAL_4118,PISD_23761,PTTG1IP_754,SENP8_123228,SLC4A1AP_22950,SSH1_54434,TCL1B_9623,VAMP1_6843	NA	ANKRD13C_81573,AGL_178,CAMSAP1L1_23271,LPGAT1_9926,SMYD2_56950,MDH1_4190,PDK1_5163,NHEDC2_133308,NFYA_4800,PRKDC_5591,MYBL1_4603,C9orf9_11092,RSU1_6251,CISD1_55847,BTRC_8945,SLK_9748,SMC3_9126,CYB5R2_51700,CCDC91_55297,TMEM16F_196527,CCDC41_51134,NEDD1_121441,KIAA0564_23078,AKAP11_11215,RANBP5_3843,SAV1_60485,DIS3L_115752,RBL2_5934,KIAA0753_9851,ME2_4200,ZNF30_90075,CRLS1_54675	NA	TMEM169_92691,OXNAD1_92106,SLC1A3_6507,IMMP2L_83943,HIPK2_28996,EGR2_1959,HIST4H4_121504,PNMT_5409,CST9L_128821
ALKBH1_8846	SNP_A-4224643,SNP_A-2234479,SNP_A-2234490,SNP_A-2234491,SNP_A-2234505,SNP_A-2108459,SNP_A-2234476		1	1	1	1	1		NA	GSTP1_2950,IER3_8870,BID_637,BMP2K_55589,NNT_23530,PPP2R1B_5519,IL21R_50615	NA	AGBL5_60509,ANKRD50_57182,ANKS3_124401,BMP2_650,C20orf116_65992,C20orf3_57136,CEBPD_1052,CISH_1154,CLEC4A_50856,DOT1L_84444,EBF1_1879,ENDOD1_23052,GCA_25801,GLCE_26035,HIP1_3092,KIAA0776_23376,MED13L_23389,PLA1A_51365,PLXDC2_84898,SASH1_23328,SERINC2_347735,SERPINB9_5272,SETBP1_26040,TARSL2_123283,TBX15_6913,TFEB_7942,C1QTNF6_114904,C9orf72_203228,IFT88_8100,MED22_6837,MGRN1_23295,SLC22A18_5002,T…	NA	SPTLC1_10558,C10orf83_118812,GOLGA8A_23015,TPSG1_25823,PNPO_55163,HSD11B1L_374875,SULF2_55959,RUNX1_861	NA	TPM3_7170,BBS7_55212,HMMR_3161,SMC2_10592,OAS1_4938,ING1_3621,ABR_29
ALKBH2_121642			1	NA	NA	NA	NA		NA	NA	NA	NA	NA	NA	NA	NA
ALKBH3_221120	SNP_A-1904726,SNP_A-1871419,SNP_A-2304614,SNP_A-1835161,SNP_A-1825250,SNP_A-4232169,SNP_A-2249016,SNP_A-2049533,SNP_A-4268329,SNP_A-2192753,SNP_A-4245382,SNP_A-2032164,SNP_A-2166435		1	1	1	1	1		NA	BMP1_649,DUSP2_1844,FKBP10_60681,HIST1H4B_8366,UBE2L6_9246	NA	BCL9L_283149	NA	DFFA_1676,CHI3L2_1117,CGN_57530,ARHGEF2_9181,CCT3_7203,TOMM40L_84134,ZNF669_79862,HNRPLL_92906,ATIC_471,HIGD1A_25994,LARS2_23395,PARP15_165631,TBC1D1_23216,PPIC_5480,ABCC10_89845,LACE1_246269,KIAA1324L_222223,HRBL_3268,RBM33_155435,PTK2B_2185,C8orf80_389643,FABP5_2171,CD82_3732,CEP164_22897,OLFM4_10562,NUBPL_80224,MAPKBP1_23005,KIAA0556_23247,TUFM_7284,CCDC113_29070,TMEM106A_113277,CBX4_8535,POLR…	NA	TNFRSF14_8764,CSF3R_1441,PTPN22_26191,ITGB1BP1_9270,ALCAM_214,UCHL1_7345,PBEF1_10135,LOC340900_340900,GNS_2799,IRAK3_11213,TMCO3_55002,MGRN1_23295,LOC388279_388279,ZNF257_113835,ZNF230_7773,CSTB_1476
ALKBH4_54784			1	NA	NA	NA	NA		NA	NA	NA	NA	NA	NA	NA	NA
ALKBH5_54890	SNP_A-1843997,SNP_A-2005093,SNP_A-2078103,SNP_A-2208328,SNP_A-2043066,SNP_A-4243385,SNP_A-2145463,SNP_A-4253141,SNP_A-2138075,SNP_A-4295200,SNP_A-2219847		1	1	1	1	1		NA	ADCY4_196883,CLK1_1195,DHCR7_1717,DPP7_29952,GJB2_2706,IL20RB_53833,RAP1GDS1_5910,SMCR7_125170,TNIP3_79931,ANKFY1_51479,ATP9B_374868,DKFZP564J0863_25923,DMN_23336,MAP4K4_9448,MCL1_4170,PRMT1_3276,RPL13_6137,SCAND1_51282,PPFIA1_8500,ZNF655_79027	NA	KCMF1_56888,KHDRBS3_10656,SNUPN_10073,ST3GAL5_8869	1	KIAA2013_90231,EPHA2_1969,CDKN2C_1031,S100A13_6284,ARL4C_10123,ARHGEF3_50650,MFI2_4241,ANXA3_306,C4orf39_152756,MCTP1_79772,REEP2_51308,ATXN1_6310,HLA-DPA1_3113,CRISP1_167,ADAM18_8749,IL7_3574,SNTB1_6641,KNDC1_85442,EED_8726,ARHGAP20_57569,THBS1_7057,BCMO1_53630,HES7_84667,TMEM107_84314	NA	SPSB1_80176,PGD_5226,PIK3R3_8503,MTX1_4580,ERCC3_2071,ARHGEF4_50649,CAMK1_8536,BAP1_8314,SLMAP_7871,EEPD1_80820,NSUN5C_260294,ST7_7982,NKX3-1_4824,TRIM14_9830,FAM102A_399665,SSRP1_6749,SLC43A3_29015,CTSC_1075,MED17_9440,WNK1_65125,HOXC6_3223,RAB5B_5869,CS_1431,RAB20_55647,IPO4_79711,BATF_10538,ANKRD9_122416,HERC1_8925,RPLP1_6176,ZNF205_7755,GTF3C1_2975,C17orf65_339201,MXRA7_439921,CD320_51293,CCN…
ALKBH6_84964			1	NA	NA	NA	NA		NA	NA	NA	NA	NA	NA	NA	NA
ALKBH7_84266			1	NA	NA	NA	NA		NA	NA	NA	NA	NA	NA	NA	NA
ALKBH8_91801	SNP_A-4215542,SNP_A-4226754,SNP_A-1947531,SNP_A-2238118,SNP_A-4236801,SNP_A-1955899,SNP_A-1859281,SNP_A-2121491,SNP_A-2191440,SNP_A-2227232,SNP_A-4254911,SNP_A-2164065,SNP_A-4304294,SNP_A-2015416,SNP_A-4270166,SNP_A-2015409,SNP_A-4287437,SNP_A-2117597,SNP_A-4270170,SNP_A-1931239		1	1	1	1	1		NA	C18orf17_125488,DHRS1_115817,PDE1B_5153,WNT4_54361	NA	C3orf54_389119,C7orf54_27099,CDT1_81620,GCNT2_2651,PAX8_7849,ZNF600_162966	NA	PTPRF_5792,ZBTB20_26137,MICB_4277,ERP29_10961,DBNDD1_79007,KIAA1303_57521,NCAM2_4685	NA	IVNS1ABP_10625,CERKL_375298,USP37_57695,CHL1_10752,GRAMD1C_54762,TLR2_7097,CDC25C_995,SPRY4_81848,PDLIM2_64236,IL7_3574,KIAA1217_56243,ESAM_90952,SPRY2_10253,CCNB1IP1_57820,BRD4_23476,ADNP_23394,DSCR6_53820,SERPIND1_3053
ALLC_55821	SNP_A-2202643,SNP_A-4234438,SNP_A-2213258,SNP_A-1799198,SNP_A-2252519,SNP_A-1902572,SNP_A-1928652,SNP_A-1780999,SNP_A-1893905,SNP_A-1818471		NA	1	1	1	1		NA	APOBEC3G_60489,ARRDC2_27106,COPZ2_51226,ITPKC_80271,LTBR_4055,MRPL44_65080,MT1G_4495,NOTUM_147111,OSBPL3_26031,PALB2_79728,PEX12_5193,RNF26_79102,SLC29A2_3177,SLCO2B1_11309,TBCC_6903,TMEM194_23306,ZNF260_339324,ZNF57_126295,C3orf31_132001,LGALS9_3965,NECAB3_63941,RAC1_5879,ZNF623_9831	NA	EXOC4_60412,NCKAP1_10787,ZBTB20_26137,IRF5_3663	NA	PPM1J_333926,CPNE4_131034,INDOL1_169355,RALGDS_5900,OAS1_4938,ENOX1_55068,LOC390594_390594,ASGR2_433,CD97_976,HTF9C_27037,HDAC10_83933	NA	MEF2D_4209,HYAL2_8692,TUBGCP2_10844,CDK2AP2_10263,DDX6_1656,RAP1B_5908,P76_196463,VPS36_51028,TCL1B_9623,ZNF160_90338
ALMS1_7840	SNP_A-2078650,SNP_A-4203130,SNP_A-1946932,SNP_A-2287233,SNP_A-2139791,SNP_A-2285846,SNP_A-1846999,SNP_A-4214580,SNP_A-4221546,SNP_A-2057114,SNP_A-2301133,SNP_A-2062293,SNP_A-4262030,SNP_A-4260216,SNP_A-4291457,SNP_A-1930252,SNP_A-1790249,SNP_A-4262029,SNP_A-1807254		1	1	1	1	1		NA	ASB2_51676,C1orf55_163859,CCRL2_9034,DUSP8_1850,KLRF1_51348,PGAP1_80055,SFXN1_94081,SLC35C1_55343,TDRD9_122402,ABR_29,AES_166,DZIP1_22873,HIF1A_3091,MAPK7_5598,MS4A1_931,PKIG_11142,RLN2_6019,TIRAP_114609,UNC119_9094,DST_667	NA	ADH7_131,CHSY1_22856,KCTD21_283219,MRPL28_10573,ORMDL1_94101,TNN_63923,WDR41_55255,ZNF197_10168,GIT2_9815,ILF3_3609	NA	CSF1_1435,PPM1B_5495,ING3_54556,TRPS1_7227,SPTLC1_10558,RERG_85004,MAPK7_5598,PLAUR_5329,ZNF616_90317	NA	NA
ALMS1L_200420	SNP_A-1963779,SNP_A-4232090		NA	1	1	1	1		NA	CSGlcA-T_54480,C4orf18_51313,CLDN17_26285,DUSP8_1850,AES_166,CAMSAP1L1_23271,FGFR4_2264,HIF1A_3091,HTF9C_27037,INVS_27130,RAD51C_5889,UNC119_9094,ABCF2_10061,DDX17_10521	NA	C1orf74_148304,CTTN_2017,GUCY1A3_2982,NEDD8_4738,SLC37A3_84255,TATDN1_83940,VPS35_55737,AP2S1_1175,CD151_977,SEPSECS_51091,ZNF274_10782,NFX1_4799	NA	S100A2_6273,BBS9_27241,CTBP2_1488,OTUB1_55611,FXYD2_486,NLRX1_79671,RERG_85004,ITPK1_3705,SETD3_84193,GABRB3_2562,SMAD3_4088,ATXN2L_11273,MAPK7_5598,KDELR3_11015	NA	EIF2C3_192669,GYPE_2996,FBXO4_26272,SLC35B2_347734,BBS9_27241,ELMO1_9844,TNS3_64759,SLC37A3_84255,ZNF34_80778,ABO_28,SUV420H1_51111,CAPRIN2_65981,KIAA1033_23325,MPI_4351,MPG_4350,GNPTG_84572,BCL2_596,LTBP4_8425,BCKDHA_593,PTPN1_5770
ALOX12_239	SNP_A-2246653,SNP_A-2282143,SNP_A-2058054		1	1	1	1	1		NA	CSTB_1476,FGF3_2248,MAPK8IP1_9479,MTA3_57504,TPSG1_25823,TTN_7273,WSCD1_23302,BAT1_7919	NA	C19orf44_84167,DRAM_55332,MTMR15_22909,P2RX5_5026,PEBP1_5037,TAX1BP3_30851,ZBTB5_9925,ZKSCAN4_387032,ZNF193_7746,BBS9_27241,EED_8726,IL15RA_3601,BCR_613,DUSP4_1846,PSIP1_11168,NFX1_4799	NA	WDTC1_23038,PEX19_5824,TMEM44_93109,GPM6A_2823,AGXT2L2_85007,ADD3_120,NCAPD3_23310,IFT88_8100	NA	SOX11_6664,RBKS_64080,SLC30A6_55676,HYAL2_8692,FEZF2_55079,PPARGC1B_133522,C6orf114_85411,BTN2A2_10385,FAM86B1_85002,ZC3H3_23144,SCYL1_57410,ETNK1_55500,TSPAN31_6302,POMT2_29954,TRIP11_9321,INF2_64423,ITFG3_83986,TRADD_8717,PRDM7_11105,KIAA1618_57714,CTXN1_404217,P2RY11_5032,IL10RB_3588
ALOX12B_242	SNP_A-2116825,SNP_A-4255257		NA	1	1	1	1		NA	KRTAP21-2_337978,C1orf88_128344,CYP1B1_1545,DNAJC4_3338,FAM79B_285386,GPR35_2859,ITGB5_3693,NOTCH2NL_388677,PSTPIP2_9050,SORBS1_10580,CDKN2C_1031,FBXW7_55294	NA	PLG_5340,TICAM1_148022,DAZAP1_26528,RTEL1_51750,ST7_7982	NA	MRTO4_51154,ARHGEF4_50649,DUSP19_142679,PTPN23_25930,WDR82_80335,ZMAT3_64393,PCDHB11_56125,SEMA3E_9723,TRIM6_117854,BLR1_643,PRMT5_10419,CATSPER2_117155,MYO5C_55930,MGRN1_23295,EIF4ENIF1_56478	NA	TRIM2_23321,TBRG4_9238,TESK1_7016,DEAF1_10522,WDR74_54663,C12orf10_60314,CDC42BPB_9578,FHOD1_29109,WDR79_55135,HNRNPL_3191,CDK5RAP1_51654
ALOX12P1_243	SNP_A-4232688,SNP_A-4254363,SNP_A-2143953,SNP_A-1846232		NA	1	1	1	1		NA	DISC1_27185,LOC81691_81691,PCBP4_57060,C3orf31_132001,TES_26136,TSLP_85480	NA	HAPLN1_1404,MRC2_9902,NT5C3L_115024,UBE2J1_51465,TRIM5_85363	NA	C6orf128_221468,SNX14_57231,PDE7A_5150,ZNF189_7743,FKBP2_2286,PRMT1_3276	NA	GSTM1_2944,RIPK5_25778,RASSF5_83593,PBRM1_55193,PPA2_27068,PHF17_79960,DCP2_167227,RALA_5898,MCM7_4176,GINS4_84296,APTX_54840,GAS2_2620,MRPL11_65003,NCAPD3_23310,DIABLO_56616,RAD51_5888,IREB2_3658,NFATC3_4775,LIG3_3980,MAFG_4097,DAZAP1_26528,SMARCA4_6597,PATZ1_23598
ALOX12P2_245	SNP_A-2045176,SNP_A-2263677,SNP_A-1810840,SNP_A-2177477		NA	1	1	1	1		NA	ADIPOR2_79602,ALKBH4_54784,ARF6_382,ASCL2_430,ASNSD1_54529,ATPBD3_90353,BCAS2_10286,BTF3L4_91408,BUD13_84811,C1orf52_148423,C9orf16_79095,CBFB_865,CCDC106_29903,CCDC43_124808,CEBPG_1054,CEBPZ_10153,CENPA_1058,CHMP2B_25978,DCLRE1B_64858,ECT2_1894,ERF_2077,EXOSC10_5394,FAM76A_199870,GMNN_51053,GRPEL2_134266,IKIP_121457,KBTBD2_25948,KDELC1_79070,KIAA0562_9731,KLHL17_339451,LRRC46_90506,LRRC59_55379,…	NA	ARHGDIA_396,B4GALT5_9334,CBX4_8535,CCND1_595,CLECL1_160365,GHDC_84514,PGAP1_80055,AES_166,PKM2_5315,RANBP6_26953,ZNF655_79027	NA	AGL_178,LAT2_7462,ZNF395_55893,C9orf24_84688,FXYD2_486	NA	PLEKHG2_64857,SOX18_54345
ALOX15_246	SNP_A-4242286		NA	NA	1	NA	NA		NA	NA	NA	IRF8_3394,ACSM3_6296,APEX1_328,CDK5RAP1_51654,HIF1A_3091,HK1_3098,KIF23_9493,KRT18_3875,LAT2_7462,LBR_3930,MAFG_4097,NASP_4678,NECAB3_63941,PPA2_27068,RASSF1_11186,TAF1A_9015,VPS52_6293,YWHAZ_7534,ZNF623_9831,BRD4_23476,DIABLO_56616,WHSC1L1_54904	NA	NA	NA	NA
ALOX15B_247	SNP_A-4278052		1	1	1	1	1		NA	DNHD1_144132,LAG3_3902,LAMB4_22798,PDXDC1_23042,TTC24_164118,ZNF570_148268,HRAS_3265,KLHL21_9903,NFIC_4782,RPL36_25873,S100A4_6275,SMG1_23049,WHSC1L1_54904,LARP2_55132	NA	ADH4_127,C9orf66_157983,COCH_1690,CSF1R_1436,IGJ_3512,KCNIP2_30819,NME5_8382,PNMAL1_55228,POMZP3_22932,RILPL2_196383,AP1GBP1_11276,BTN2A2_10385,PLEC1_5339,SMG1_23049,TADA3L_10474,TCIRG1_10312,UBE2I_7329,CAMK2D_817,LIPT1_51601,ST7_7982	NA	CSF1_1435,C9orf23_138716,DKFZp666G057_283726,ZNF213_7760	NA	TP73_7161,SPSB1_80176,ALDH4A1_8659,CNR2_1269,UBXD5_91544,AK2_204,DNM3_26052,TP53BP2_7159,TMEM150_129303,CHST10_9486,IL18R1_8809,LRRFIP2_9209,AMT_275,HYAL2_8692,RRP9_9136,SR140_23350,FGFR3_2261,FGFBP2_83888,LNPEP_4012,UBE2B_7320,LCP2_3937,POLR1C_9533,H2AFV_94239,GIMAP6_474344,CENTG3_116988,DEPDC2_80243,TMEM70_54968,DENND3_22898,C8orf33_65265,RANBP6_26953,CCL19_6363,CCNY_219771,SYNPO2L_79933,C10orf…
ALOX5_240	SNP_A-2253212,SNP_A-2286956,SNP_A-1786115,SNP_A-4293479,SNP_A-4244096,SNP_A-1824482,SNP_A-2060300,SNP_A-2076044,SNP_A-2258006,SNP_A-1831705,SNP_A-4301115		1	1	1	1	1		NA	ACY1_95,ARFGAP2_84364,DKFZP564O0823_25849,GSK3B_2932,GTPBP8_29083,PHYH_5264,PXMP2_5827,RQCD1_9125,THSD4_79875,UHMK1_127933,ARPC2_10109,C6orf106_64771,GMPPB_29925,LNPEP_4012,N6AMT1_29104,NBR1_4077,NUPL1_9818,RPL36_25873,UBQLN1_29979,VPS52_6293,LIPT1_51601,SLC25A3_5250,TBRG4_9238	NA	GGA2_23062,HACE1_57531,MIB1_57534,RBM16_22828,TSC22D2_9819,WNT7B_7477,TM2D2_83877,VHL_7428,C17orf81_23587,CCNY_219771,DUSP4_1846,WHSC1L1_54904	NA	TTLL3_26140,NARF_26502	NA	CCDC51_79714
ALOX5AP_241	SNP_A-2289070,SNP_A-2120748,SNP_A-2279970,SNP_A-2120751,SNP_A-2041398,SNP_A-4224701,SNP_A-2225928,SNP_A-4224700,SNP_A-1870166,SNP_A-1914096,SNP_A-2260246,SNP_A-2141015,SNP_A-2296939,SNP_A-4304286,SNP_A-2283338,SNP_A-2200771,SNP_A-2285855,SNP_A-1878390,SNP_A-2120739,SNP_A-1788957,SNP_A-1786133,SNP_A-4275826		1	1	1	1	1		NA	DPH1-OVCA2_654787,C9orf39_54875,FOXA3_3171,MYH2_4620,TMEM45A_55076,CASP1_834,PAX8_7849,CDCP1_64866	NA	CHEK2_11200,RBM33_155435,ASB7_140460,OAS1_4938,SKP2_6502	NA	NA	NA	TSGA10_80705,PPAP2A_8611,KIAA0372_9652,MYOT_9499,ZKSCAN1_7586,WDR89_112840,TCF25_22980,ZBTB4_57659,LIN7B_64130,ARFGAP3_26286
ALOXE3_59344	SNP_A-1837511,SNP_A-4260862,SNP_A-4254723,SNP_A-2182736,SNP_A-2185017,SNP_A-4242389,SNP_A-4254682,SNP_A-2205067,SNP_A-2286674		NA	1	1	1	1		NA	FLJ14154_79903,PLA2G4A_5321,TMEM51_55092,ZNF584_201514,APBB1_322,MRPL55_128308,TMCC1_23023,ZBTB39_9880	NA	AGPAT2_10555,AKT3_10000,C16orf13_84326,C19orf53_28974,C1orf83_127428,CD160_11126,DARS_1615,EEF1D_1936,FLJ37464_283848,FUT4_2526,GLTSCR2_29997,HSPC152_51504,PMPCB_9512,RLF_6018,SLC27A5_10998,XYLT2_64132,CAPS_828,CSNK2A1_1457,RPL36_25873,VPS41_27072,TBRG4_9238	NA	KIAA0562_9731,KIF1B_23095,TCEB3_6924,FAM76A_199870,ELOVL1_64834,C1orf163_65260,GBP2_2634,SMG5_23381,TP53BP2_7159,SPTBN1_6711,PAX8_7849,SLC25A12_8604,QTRTD1_79691,HCLS1_3059,ATP1B3_483,EIF4G1_1981,LSG1_55341,SH3BP2_6452,LRPAP1_4043,C4orf32_132720,FBXW7_55294,CCDC110_256309,ZNF655_79027,EXTL3_2137,BAG1_573,PIP5K1B_8395,TUBB2C_10383,ITGB1_3688,TMEM20_159371,NOLC1_9221,E2F8_79733,KIAA0652_9776,FAM118…	NA	AURKAIP1_54998,AKR1A1_10327,ZNF326_284695,C1orf107_27042,HADHA_3030,CRIPT_9419,METTL5_29081,HNRPA3_220988,THAP4_51078,CDCP1_64866,PRKAR2A_5576,TMEM33_55161,THAP6_152815,TAF9_6880,IK_3550,NOLA2_55651,SERPINB1_1992,PFDN6_10471,ZNF76_7629,PRICKLE4_29964,RNGTT_8732,SLC22A16_85413,PDAP1_11333,CA13_377677,RFX3_5991,STOML2_30968,PSMB7_5695,RAPGEF1_2889,ASB13_79754,MSRB2_22921,ANKRD26_22852,EXT2_2132,PRP…
ALPK1_80216	SNP_A-1895054,SNP_A-1917964,SNP_A-2226200,SNP_A-2068121,SNP_A-1819598,SNP_A-1823194,SNP_A-1860113,SNP_A-2027478,SNP_A-4236097,SNP_A-2288945,SNP_A-2173530,SNP_A-2024072,SNP_A-1838622,SNP_A-2188231,SNP_A-2222874,SNP_A-1910678,SNP_A-2232200,SNP_A-4227970,SNP_A-2190852,SNP_A-2194045,SNP_A-2178010,SNP_A-2083343,SNP_A-4297675,SNP_A-4282879,SNP_A-1950392,SNP_A-4269497,SNP_A-1783006,SNP_A-2092580,SNP_A-4…		1	1	1	1	1		NA	KLHDC8B_200942,RFESD_317671,SLC6A4_6532	NA	ARG2_384,C19orf15_57828,EFCAB2_84288,KIAA0907_22889,PIGR_5284,VLDLR_7436,ZNF221_7638,ZNF436_80818,ZNF585A_199704,ZNF785_146540,MAP4_4134,VCAM1_7412,RAD51L1_5890	NA	KLHL20_27252,SOAT1_6646,FMOD_2331,ZNF238_10472,IWS1_55677,FASTKD2_22868,IGFBP5_3488,TMEM111_55831,ASTE1_28990,MYNN_55892,MRPL47_57129,SENP2_59343,ANAPC10_10393,MFAP3_4238,C6orf62_81688,TBPL1_9519,SFT2D1_113402,ECOP_81552,C7orf42_55069,PMS2L5_5383,THAP1_55145,LOC552891_552891,ANXA7_310,TM9SF3_56889,OSBP_5007,RNASE4_6038,GOLGA5_9950,DNAJA2_10294,USP6_9098,MED1_5469	NA	POLE4_56655,RNF44_22838,BTN2A2_10385,PM20D2_135293,PRR18_285800,SECISBP2_79048,TRIM14_9830,FBXW8_26259,LARP6_55323,FBXO22_26263,HNRPM_4670,ZNF254_9534,TIMM50_92609,PLTP_5360
ALPK2_115701	SNP_A-1845549,SNP_A-1790437,SNP_A-1960228,SNP_A-2219131,SNP_A-4235398,SNP_A-2034229,SNP_A-2241639,SNP_A-2046722,SNP_A-2091146,SNP_A-2182774,SNP_A-2183383,SNP_A-1905055,SNP_A-1870787,SNP_A-2158195,SNP_A-4280424,SNP_A-4304707,SNP_A-2193668,SNP_A-4277789,SNP_A-4290454,SNP_A-2120520,SNP_A-2113095,SNP_A-2223742,SNP_A-4255421		1	1	1	1	1		NA	PPIAP19_390006,PRRG2_5639,UGT2B11_10720,UGT2B7_7364	NA	KCND2_3751,MFN2_9927,PRICKLE4_29964,RAB23_51715,TNFSF11_8600,ZNF614_80110	NA	NA	NA	MUC1_4582,EEF1B2_1933,MUSTN1_389125,NUDT12_83594,WBSCR27_155368,OAS1_4938,CCDC113_29070
ALPK3_57538	SNP_A-2200559,SNP_A-2183818,SNP_A-4242604,SNP_A-1802901,SNP_A-4252700,SNP_A-4298873,SNP_A-4259667,SNP_A-4279343		1	1	1	1	1		NA	ADAM15_8751,C17orf91_84981,DNMT3B_1789,EXOD1_112479,HOOK2_29911,NFKBIL2_4796,NRIP1_8204,TAF6_6878,DPP3_10072,MAP4K4_9448,MED22_6837	NA	CSN2_1447,DNAL1_83544,FRY_10129,IL2RA_3559,KLF14_136259,OR51A2_401667,REL_5966,SHF_90525,SIAH1_6477,ZFPM2_23414,BAD_572,CSF1_1435,PRICKLE2_166336,PVRL1_5818	NA	PTPRV_148713,LRRC17_10234,KIF24_347240,ANKRD22_118932,KRT72_140807,VAPA_9218,CST3_1471	NA	LAPTM4A_9741,KLHL24_54800,MFI2_4241,RNF8_9025,ZNF451_26036,ZKSCAN1_7586,PBEF1_10135,DNAJB9_4189,TBXAS1_6916,PCGF5_84333,SLC22A18_5002,NCAPD3_23310,INHBE_83729,TBC1D15_64786,ACAD10_80724,MBNL2_10150,SLC39A9_55334,YPEL3_83719,MAPK3_5595,WDR45L_56270,ZNF540_163255,C5AR1_728,GINS1_9837
ALPL_249	SNP_A-4237303,SNP_A-4211511,SNP_A-2236414,SNP_A-4219700,SNP_A-4221240,SNP_A-1807147,SNP_A-2224058,SNP_A-2049557,SNP_A-2242562,SNP_A-4193619,SNP_A-4242806,SNP_A-1833462,SNP_A-1808661,SNP_A-2062337,SNP_A-2178518,SNP_A-4288858,SNP_A-1984920,SNP_A-1984968,SNP_A-4253498,SNP_A-4289657		1	1	1	1	1		NA	ZFP91-CNTF_386607,ACRBP_84519,ATP6V1D_51382,BRD1_23774,C1orf144_26099,C1orf160_84065,CAP1_10487,CBLL1_79872,COPS7A_50813,CRIPT_9419,DBT_1629,DZIP3_9666,ECHS1_1892,EIF4G3_8672,ERG_2078,FLT1_2321,GNG5_2787,GRAMD1A_57655,HCLS1_3059,HELB_92797,LONP2_83752,MBOAT5_10162,MIPEP_4285,MPV17_4358,MRPL24_79590,MTCH2_23788,MYL6_4637,NDUFA9_4704,NUDT3_11165,NUDT5_11164,OAZ3_51686,OGFOD1_55239,PSME2_5721,RHOT1_…	NA	AK5_26289,C10orf83_118812,C12orf48_55010,DDX24_57062,ECOP_81552,IRF2BP1_26145,LITAF_9516,RNF41_10193,SCPEP1_59342,RBBP6_5930,UBE2L3_7332	NA	GALE_2582,SCYL1BP1_92344,RAD18_56852,MORC1_27136,NOLA1_54433,ARSB_411,MRPS18B_28973,C6orf136_221545,CTNNAL1_8727,HECTD2_143279,CTBP2_1488,CASP1_834,MED6_10001,EXOD1_112479,SARS2_54938,TRIOBP_11078	NA	SPTBN1_6711,CLDN1_9076,CENTD1_116984,PPP1R14C_81706,PLG_5340,RFC2_5982,PTK2_5747,DENND3_22898,RFX4_5992,RB1_5925,PML_5371,NARFL_64428,MAST1_22983,TFPT_29844,MKKS_8195
ALPP_250	SNP_A-1867238		1	1	1	1	1		NA	DOM3Z_1797,RGPD5_84220,WWOX_51741	NA	CNNM1_26507,GARNL4_23108,KIAA0372_9652,LEPROTL1_23484,TTC24_164118,C2orf28_51374,NFIC_4782,SMG1_23049,ZFYVE9_9372	NA	PBXIP1_57326,PLOD3_8985,RNF19A_25897,PTP4A3_11156,SPAG6_9576,CYP2E1_1571,GJB2_2706,DZIP1_22873,DAD1_1603,TLE3_7090,FBXO17_115290	NA	C1orf9_51430,FBXO11_80204,CALCRL_10203,ST6GAL1_6480,ANKRD50_57182,NNT_23530,SLC30A5_64924,CAST_831,TBRG4_9238,ZFP37_7539,PSMA1_5682,KBTBD3_143879,ACRBP_84519,PFAAP5_10443,COQ6_51004,TNRC6A_27327,MRPS12_6183,PLEKHG2_64857
ALS2_57679	SNP_A-4208613,SNP_A-1914132,SNP_A-1784232,SNP_A-1966513,SNP_A-2032239,SNP_A-1860006,SNP_A-2131409,SNP_A-2272358		1	1	1	1	1		NA	C6orf35_729515,CLDN7_1366,ECE1_1889,KIAA0284_283638,PHC1_1911,PITX1_5307,PLAUR_5329,RBMS3_27303,SPOPL_339745,STAM2_10254,STARD5_80765,TMEM120A_83862,GSTM1_2944	NA	C15orf21_283651,CD68_968,E2F8_79733,FPGT_8790,IGSF9_57549,LILRB1_10859,LOC202459_202459,C1orf9_51430,C1QTNF6_114904,MAPK8IP3_23162	NA	UGT2B17_7367,UGT2B7_7364	NA	DEGS1_8560,NHLRC2_374354,SPG3A_51062,EIF5_1983,IL16_3603,PHACTR3_116154
ALS2CL_259173	SNP_A-1838826,SNP_A-4244160,SNP_A-2071775		NA	1	1	1	1		NA	ACD_65057,AGPS_8540,ALCAM_214,ANAPC1_64682,ANKRD32_84250,ANKS1A_23294,APTX_54840,ATP6V1A_523,ATP6V1C1_528,BUB1_699,C11orf82_220042,C14orf106_55320,C14orf126_112487,C17orf70_80233,C17orf75_64149,C18orf55_29090,C1orf74_148304,C2orf56_55471,C6orf66_29078,C9orf40_55071,CCDC91_55297,CCT8_10694,CEP110_11064,CG018_90634,CLPX_10845,CNIH4_29097,COQ5_84274,CSPP1_79848,CSRP1_1465,DDX10_1662,DERA_51071,DFFB_…	NA	BCL11B_64919,CCDC85B_11007,KCNAB2_8514,MYOT_9499,ZNF695_57116,ZNF160_90338	NA	HIVEP3_59269,AKR1A1_10327,HIST1H1D_3007,RNF8_9025,NUDT2_318,GOLGA8A_23015,ZNF614_80110,C20orf151_140893,TRIOBP_11078	NA	ARID4B_51742,SEC31A_22872,MAPK10_5602,ASNS_440,KIAA0913_23053,FBXO3_26273,SLC43A3_29015,C11orf10_746,SRPR_6734,PPFIBP1_8496,SPRYD3_84926,CALCOCO1_57658,PSME1_5720,SCFD1_23256,SLC12A6_9990,FEM1B_10116,ZFPM1_161882,NBR1_4077,HNRPM_4670,ARFGEF2_10564,DDX17_10521
ALS2CR11_151254	SNP_A-1799963,SNP_A-2129507,SNP_A-1958206,SNP_A-4208611,SNP_A-4240058,SNP_A-1793902,SNP_A-2256689,SNP_A-4199445,SNP_A-1919804,SNP_A-2253260,SNP_A-2191115,SNP_A-2286448,SNP_A-4280296,SNP_A-1790624,SNP_A-2147661,SNP_A-2120282		NA	1	1	1	1		NA	ANKHD1-EIF4EBP3_404734,ACOX1_51,ADAT1_23536,ADI1_55256,AHSA1_10598,ANAPC7_51434,ANKRD49_54851,APTX_54840,ARHGEF10L_55160,ARRDC2_27106,ASB13_79754,ASPHD1_253982,ATF7IP2_80063,ATG2B_55102,ATP10D_57205,ATP6V1A_523,ATP6V1H_51606,ATR_545,B3GNT1_11041,BAZ1B_9031,BFAR_51283,BPGM_669,BRD3_8019,C10orf97_80013,C11orf71_54494,C12orf4_57102,C15orf29_79768,C15orf40_123207,C19orf61_56006,C5orf35_133383,C6orf11…	NA	ABCA6_23460,ADCY4_196883,ATG16L2_89849,C10orf35_219738,NME7_29922,ODF4_146852,PDE6B_5158,RWDD2B_10069,SLC27A1_376497,TETRAN_10227,TUBB6_84617,ZNF43_7594,ACP1_52,COL4A3BP_10087,KCNMB3_27094,MAPK8IP3_23162,PPP2R5D_5528,RPL8_6132,SERINC3_10955,SLC43A3_29015,ST3GAL1_6482	NA	ALS2CR13_150864,UCHL1_7345,SLC12A7_10723,TRIM4_89122,DNAJC5B_85479,SLCO5A1_81796,GOLSYN_55638,PPAPDC3_84814,TDRD1_56165,RAB38_23682,BACE1_23621,STRC_161497,SPECC1_92521,EDG4_9170,ZNF545_284406	NA	C1orf183_55924,IGSF9_57549,DNMT3A_1788,MAPRE3_22924,MYO3B_140469,CASR_846,RUFY3_22902,DDIT4L_115265,CATSPER3_347732,SPAG1_6674,ABTB2_25841,PRDX5_25824,YIF1A_10897,FBXL16_146330,SMG1_23049,LOC113230_113230,ANGPT4_51378,ABCG1_9619
ALS2CR12_130540	SNP_A-2205788,SNP_A-2077576,SNP_A-1896473,SNP_A-2161534,SNP_A-2164978,SNP_A-2030129,SNP_A-1961401,SNP_A-1932109,SNP_A-1836057,SNP_A-2224492,SNP_A-4254616		NA	1	1	1	1		NA	ALKBH4_54784,ASB8_140461,ATAD2B_54454,BAZ1B_9031,BFAR_51283,BRWD2_55717,C14orf129_51527,C14orf135_64430,C16orf70_80262,C1orf27_54953,C20orf121_79183,C8orf41_80185,CARS2_79587,CIP29_84324,CNOT4_4850,CNOT6_57472,CRKL_1399,CSTF1_1477,CUGBP1_10658,CYB561D1_284613,DCLRE1C_64421,DDX23_9416,DIAPH1_1729,DMAP1_55929,DMKN_93099,EIF3B_8662,EIF3G_8666,FLJ20323_54468,GAPVD1_26130,GARNL1_253959,GCH1_2643,GTF2E…	NA	AHRR_57491,MOSPD3_64598,PSMA8_143471,ZNF514_84874,CDKN1A_1026,PSME1_5720	NA	TNFRSF9_3604,CCT3_7203,LARS2_23395,TNPO1_3842,C4A_720,WDR46_9277,BBS9_27241,ZNF655_79027,SHB_6461,COQ4_51117,WDR5_11091,CUZD1_50624,NAT10_55226,TUT1_64852,TPCN2_219931,ALG8_79053,EMP1_2012,CNPY2_10330,BRAP_8315,FLT1_2321,TXNDC17_84817,MBD1_4152,CXXC1_30827,RPS15_6209,FARSA_2193,TRMT1_55621,TRPM4_54795,L3MBTL_26013,RANGAP1_5905	NA	CSDE1_7812,CIDEC_63924,SEC22C_9117,RUFY3_22902,GPER_2852,CTSB_1508,ANXA8L2_244,UBTD1_80019,RTN3_10313,RHOF_54509,PNMA1_9240,TMEM98_26022,LOC113230_113230,RRAS_6237,NRIP1_8204,PRDM15_63977,ABCG1_9619,DUSP18_150290,APOBEC3G_60489
ALS2CR13_150864	SNP_A-2132560,SNP_A-1856798,SNP_A-2302662,SNP_A-4229607,SNP_A-4252071,SNP_A-1827486,SNP_A-4262475		1	1	1	1	1		NA	CEACAM21_90273,IL20RB_53833,MED28_80306,NDRG3_57446,PCGF1_84759,SLC3A2_6520,SYNGR3_9143,HK1_3098,SLC43A3_29015,CAST_831,FKBP1A_2280	NA	C11orf80_79703,C16orf54_283897,CCDC104_112942,CERKL_375298,DEPDC7_91614,KIAA0999_23387,PMF1_11243,PRSS16_10279,TJP2_9414,TMEM175_84286,WSCD2_9671,ZBP1_81030,JUP_3728	NA	LZIC_84328,AKR1A1_10327,TFEB_7942,GTF2IRD2_84163,PTK2B_2185,HSF1_3297,DGAT1_8694,ACTR1A_10121,LOC338667_338667,BICD1_636,MGRN1_23295,IRX6_79190,TERF2_7014,TMUB2_79089,NARF_26502,TBCD_6904,ZNF274_10782	NA	TP73_7161,PADI4_23569,LAPTM5_7805,LCE1C_353133,LCE1B_353132,GPATCH2_55105,SPHAR_10638,LOC130576_130576,RPRM_56475,MYO3B_140469,ZDHHC3_51304,IMPDH2_3615,DUSP7_1849,COL8A1_1295,HS3ST1_9957,FBXW7_55294,SNX24_28966,P4HA2_8974,BTN2A2_10385,AIG1_51390,SRPK2_6733,BCAP29_55973,FAM110B_90362,TMEM71_137835,SLC2A6_11182,ANKRD22_118932,PDE3B_5140,DDB2_1643,AIP_9049,ABHD4_63874,TRIM9_114088,NIPA1_123606,NDNL2…
ALS2CR2_55437	SNP_A-2263587		1	1	1	1	NA		NA	ANKRD6_22881,BAZ1B_9031,C14orf102_55051,C9orf19_152007,DCLRE1C_64421,EVC2_132884,NAPRT1_93100,RAB11FIP3_9727,SRrp35_135295,AES_166,AK2_204,COMMD6_170622,ISLR2_57611,RANBP3_8498,ZNF510_22869	NA	ARMC7_79637,IL28RA_163702,PHC1_1911,PSMA8_143471,RFTN1_23180,ZNF10_7556,ZNF562_54811,ZNF644_84146,ARHGEF4_50649,CLDN14_23562,DYRK2_8445,HIST1H2BD_3017,IREB2_3658,KCNC4_3749,PKIG_11142,TARDBP_23435,TNFSF11_8600,UBQLN1_29979,VHL_7428,ZNF302_55900,DIABLO_56616,SP110_3431,TANK_10010	NA	DUB3_377630,MIER2_54531,NLRP11_204801,ZNF70_7621	NA	NA
ALS2CR4_65062			1	NA	NA	NA	NA		NA	NA	NA	NA	NA	NA	NA	NA
ALS2CR8_79800	SNP_A-1797166,SNP_A-4294007		1	1	1	1	1		NA	ACADM_34,ALOX15B_247,ATP5J_522,B3GAT1_27087,C15orf48_84419,C16orf14_84331,C18orf26_284254,C1orf144_26099,CTSA_5476,FLJ40504_284085,GLIPR1L1_256710,GPRC5B_51704,GSK3B_2932,HPS3_84343,IL2RB_3560,KIAA2013_90231,KISS1R_84634,MLF2_8079,MYT1_4661,OAZ1_4946,ODF4_146852,OR9A4_130075,PADI4_23569,PAK6_56924,PHACTR1_221692,SEC13_6396,SIL1_64374,SLC27A2_11001,SMG5_23381,SPHK1_8877,TFRC_7037,ZNF259_8882,ABR_2…	NA	ALG2_85365,ARMET_7873,B4GALT7_11285,C18orf55_29090,C19orf10_56005,C1orf142_116841,C2orf30_27248,CNPY2_10330,DC2_58505,EPRS_2058,ERGIC2_51290,FKBP11_51303,GARNL1_253959,KIAA0152_9761,KLHL10_317719,KLHL11_55175,LEPREL2_10536,MCEE_84693,PIGK_10026,QPCTL_54814,RPN2_6185,SCFD1_23256,SDF2L1_23753,SEC11C_90701,SEC24D_9871,SEC63_11231,SERP1_27230,TBL2_26608,TMEM168_64418,TMEM39A_55254,TMEM86B_255043,TNPO…	NA	PEF1_553115,LOC92345_92345,GABRG2_2566,NSD1_64324,MGAT1_4245,EDN1_1906,HIST1H2AK_8330,ZNF451_26036,CENTG3_116988,MNX1_3110,DUSP13_51207,IFITM2_10581,DNAJC4_3338,PACS1_55690,CENTD2_116985,FBXW8_26259,ARL6IP4_51329,NHLRC3_387921,NOVA1_4857,NDN_4692,LRRC28_123355,C16orf24_65990,CENTB1_9744,GHDC_84514,RANBP3_8498,BCL3_602,OPA3_80207,CALM3_808,KIR2DL4_3805,EPN1_29924,CBR3_874,APOBEC3G_60489,ALG12_7908…	NA	PRDM16_63976,PRDM2_7799,SYF2_25949,NASP_4678,LCE1C_353133,LPGAT1_9926,EFCAB2_84288,TMEM18_129787,RTN4_57142,PPP3R1_5534,SFT2D3_84826,MOBKL3_25843,C2orf24_27013,C3orf64_285203,EIF5A2_56648,WDR1_9948,RCHY1_25898,POLS_11044,MARCH6_10299,RNF44_22838,BTN2A1_11120,ZSCAN16_80345,HLA-DQA2_3118,TRAM2_9697,MED23_9439,TULP4_56995,KBTBD2_25948,ZNF596_169270,TMEM70_54968,YWHAZ_7534,FGD3_89846,ZNF33B_7582,HNRP…
ALX1_8092	SNP_A-2183258,SNP_A-4202192,SNP_A-1943731		NA	1	1	1	1		NA	ACYP1_97,ATF1_466,C16orf61_56942,C7orf42_55069,CLTA_1211,CTXN1_404217,FNTA_2339,GNB1L_54584,GTPBP4_23560,GTSF1_121355,IKIP_121457,IL18RAP_8807,IMPAD1_54928,INSL3_3640,MED10_84246,MMS19_64210,MTHFD2_10797,PPIF_10105,RABGGTB_5876,RPS19BP1_91582,RPS24_6229,SCO2_9997,SLC3A2_6520,SNX6_58533,SQSTM1_8878,TCTN1_79600,TGS1_96764,TKT_7086,TMEM18_129787,TXNRD1_7296,ZNF285A_26974,ZNF439_90594,ZNF610_162963,Z…	NA	TMEM189-UBE2V1_387522,C10orf91_170393,C1orf25_81627,EIF5A2_56648,LOXL4_84171,C1QTNF6_114904,CD86_942,DUSP4_1846,MSI2_124540,NARG1L_79612	NA	NASP_4678,RTN4_57142,CHRAC1_54108	NA	PLCH2_9651,ACOT7_11332,LBR_3930,CD96_10225,EPHB1_2047,ZNF92_168374,RBPMS_11030,IKZF5_64376,PWWP2B_170394,CRYAB_1410,LIN7A_8825,STRC_161497,LCAT_3931,TBKBP1_9755,TAF4B_6875
ALX3_257	SNP_A-2202040,SNP_A-2139399,SNP_A-2108740,SNP_A-4261488		NA	1	1	1	1		NA	DPH1-OVCA2_654787,GRAMD1C_54762,IGSF9_57549,LSS_4047,SLC22A18_5002,BRD4_23476	NA	CSNK2A2_1459,GSTM4_2948,MT4_84560,H2AFV_94239	NA	ZFYVE9_9372,TMEM63A_9725,ARID4B_51742,SLC23A3_151295,LRRFIP2_9209,MGAT4B_11282,HIST1H2AI_8329,HIST1H2AK_8330,SUPT3H_8464,NUDT2_318,ABL1_25,SUV420H1_51111,USP30_84749,OASL_8638,STRC_161497,TMED3_23423,TUBB3_10381,VAPA_9218,C18orf21_83608,MKNK2_2872,SPPL2B_56928,CSRP2BP_57325	NA	EPHA2_1969,LARP2_55132,MGAT4B_11282,CACNA1B_774,KCNQ1_3784,KIF23_9493,SLIC1_124460,ILF3_3609
ALX4_60529	SNP_A-2195009,SNP_A-1901236,SNP_A-2213454,SNP_A-2147396,SNP_A-4300570,SNP_A-2010676,SNP_A-1795216,SNP_A-2201490,SNP_A-1786032,SNP_A-1784020,SNP_A-2148416,SNP_A-1842119,SNP_A-2079069,SNP_A-1900249,SNP_A-2164070		NA	1	1	1	1		NA	ACSS2_55902,C1orf165_79656,C9orf90_203245,LOC201175_201175,M6PRBP1_10226,PLEKHH3_79990,PRKD1_5587,SIRT4_23409,IL1RAP_3556,PAX8_7849,SMAD3_4088	NA	ATG5_9474,CEP70_80321,CXCR7_57007,GALNT14_79623,MTF1_4520,TNFAIP6_7130,EDARADD_128178,ZBTB24_9841	NA	BBS9_27241,SIRT3_23410,GSTZ1_2954,SMG1_23049,PCGF2_7703,RPL36_25873	NA	LOC343384_343384,C1orf201_90529,TP53BP2_7159,C3orf64_285203,HMGCR_3156,CD109_135228,L3MBTL3_84456,PINX1_54984,KLHDC5_57542,RAD51_5888,FBXO22_26263,PATZ1_23598
AMAC1L3_643664	SNP_A-4259162		NA	NA	1	NA	NA		NA	NA	NA	FAM90A1_55138,DGKD_8527,FLJ22222_79701,HK1_3098,RBBP6_5930,SULF2_55959,TRAF2_7186	NA	NA	NA	NA
AMACR_23600	SNP_A-2127497,SNP_A-2068852,SNP_A-4255607,SNP_A-4251140,SNP_A-4280568,SNP_A-4277233,SNP_A-1800496,SNP_A-1828230,SNP_A-1864266,SNP_A-4298749		1	1	1	1	1		NA	ALDH2_217,ANKRD37_353322,CAMK2N1_55450,JAKMIP1_152789,KCNA1_3736,LOC613037_613037,NDRG1_10397,RUNDC2A_84127,ZBED3_84327,ZCCHC14_23174,ZNF137_7696,C9orf24_84688,SCAND1_51282,ALDOA_226	NA	AMH_268,MEX3A_92312,RHOQ_23433,MGRN1_23295	NA	SMYD2_56950,STAM2_10254,HEMK1_51409,PIGZ_80235,COMMD8_54951,NEUROG2_63973,CENPQ_55166,FAM135A_57579,C6orf57_135154,ME1_4199,PDCD2_5134,SKAP2_8935,NAPEPLD_222236,ABP1_26,CNOT7_29883,LEPROTL1_23484,CHRNA6_8973,FBXO32_114907,VPS13A_23230,C9orf97_158427,HK1_3098,BCCIP_56647,CTR9_9646,CAT_847,TRPT1_83707,EED_8726,CUL5_8065,NFRKB_4798,TPI1_7167,HMGA2_8091,UNG_7374,FBXW8_26259,SLC25A30_253512,GATM_2628,…	NA	ZDHHC18_84243,CTH_1491,C1orf55_163859,NRBP1_29959,LRRC33_375387,TNIP2_79155,C1QTNF3_114899,JMY_133746,THOC3_84321,RNF8_9025,GOPC_57120,NUS1_116150,MYB_4602,RNF122_79845,TMEM74_157753,PANK1_53354,ABTB2_25841,ATG2A_23130,USP35_57558,PLEKHA9_51054,DDIT3_1649,GLIPR1L1_256710,SEMA7A_8482,C16orf75_116028,C17orf91_84981,SAT2_112483,JMJD3_23135,FMNL1_752,GNG8_94235,POFUT2_23275
AMBP_259	SNP_A-4299560,SNP_A-2168792		NA	1	1	1	1		NA	COL8A1_1295,CCDC50_152137,NUDT2_318,PTPN6_5777,TRIM9_114088,B3GALNT1_8706,TAP2_6891	NA	C12orf32_83695,C1orf35_79169,CAPN7_23473,CCDC15_80071,FIGNL1_63979,FKTN_2218,HEBP2_23593,KIAA0265_23008,MDC1_9656,NEK2_4751,QPCTL_54814,RASA2_5922,TTF1_7270,ZNF294_26046,CATSPER2_117155,GIT2_9815,TXNDC5_81567,ZNF302_55900	NA	CNNM3_26505,IL12B_3593,IARS_3376,CASP4_837,LRMP_4033,PPFIBP1_8496,LIN7A_8825,GNPTAB_79158,TMEM102_284114,TRIOBP_11078	NA	EFNA1_1942,MREG_55686,TMEM16G_50636,NIT2_56954,TMCC1_23023,THEM2_55856,ATG5_9474,CROT_54677,AP3M2_10947,VPS13A_23230,PRDM12_59335,SLC22A18_5002,CD4_920,RHEBL1_121268,C15orf29_79768,AKAP13_11214,MAFG_4097,MAP2K7_5609,DHX34_9704
AMBRA1_55626	SNP_A-4203778,SNP_A-4205507,SNP_A-2039484,SNP_A-2155284,SNP_A-4290081,SNP_A-1783444,SNP_A-1791430,SNP_A-2190441,SNP_A-2129465		1	1	1	1	1		NA	ALKBH3_221120,AQP9_366,ASXL1_171023,ATP1B1_481,ATP6V1B2_526,ATP6V1E1_529,BCAR1_9564,C15orf24_56851,CCDC110_256309,CD200_4345,CLN3_1201,CNKSR3_154043,DACT1_51339,DAZAP2_9802,DDX60_55601,DTNB_1838,DUSP1_1843,DUSP5_1847,ETV4_2118,FABP3_2170,FARSA_2193,FLJ13305_84140,GCNT3_9245,GPRC5C_55890,HELLS_3070,HUS1B_135458,IL10RA_3587,IL8_3576,KIAA0100_9703,KLF6_1316,MAN2A2_4122,MED4_29079,MMP17_4326,MRM1_799…	NA	ARRB1_408,C20orf197_284756,CYFIP1_23191,GSTM4_2948,MAP3K3_4215,MMP17_4326,PIGN_23556,POLRMT_5442,PRPF6_24148,PRPF8_10594,SAMD1_90378,SGCG_6445,SPTAN1_6709,TP53BP2_7159,PDCD10_11235,RNF135_84282,SNRPD2_6633,DYNC2LI1_51626	NA	ZNF326_284695,ARL8A_127829,SYT14_255928,EDARADD_128178,BBS7_55212,LTB_4050,TRIM14_9830,ZNF189_7743,COMTD1_118881,C12orf57_113246,MSI2_124540,C20orf29_55317,RASSF2_9770,SERPIND1_3053,SDF2L1_23753	NA	CLCNKA_1187,SEPN1_57190,SSBP3_23648,RIT1_6016,GPR45_11250,FAM128B_80097,GAD1_2571,HSPD1_3329,CTDSP1_58190,PASK_23178,KLHDC8B_200942,ITGB5_3693,WWC1_23286,EDN1_1906,PSMB8_5696,SYNJ2_8871,ITGB8_3696,IGF2BP3_10643,FGL2_10875,NBN_4683,ENTPD2_954,PAPSS2_9060,NYD-SP21_84689,HRASLS3_11145,BCAT1_586,NIN_51199,LTK_4058,NLRP11_204801,NLRP4_147945,TCN2_6948
AMD1_262	SNP_A-2077702		1	1	1	1	1		NA	ARHGAP26_23092,C10orf78_119392,C14orf169_79697,CLECL1_160365,HSPA1L_3305,KCTD13_253980,MXD4_10608,P2RY11_5032,BMP2K_55589,DOM3Z_1797,SLC22A18_5002,UBE2C_11065,VCAM1_7412,CD86_942,ZC3HAV1_56829	NA	LENG4_79143,LONP1_9361,PNMAL1_55228,SF3B2_10992,ZNF228_7771,CROP_51747,NT5DC1_221294,SDF4_51150,ZNF600_162966,FBXW7_55294	NA	TXLNA_200081,CCNT2_905,MGC13057_84281,PLOD2_5352,ANTXR2_118429,CCR6_1235,IRF5_3663,ITM2B_9445	NA	MRPS21_54460,KIAA0907_22889,TNFSF4_7292,CCDC141_285025,MAP4_4134,MST1_4485,HTRA3_94031,MAPK13_5603,TNFRSF21_27242,TM2D2_83877,TERF1_7013,HEY1_23462,NFIB_4781,DENND4C_55667,C9orf23_138716,AK1_203,UPF2_26019,EGR2_1959,TMEM134_80194,GPR109B_8843,RFC3_5983,DZIP1_22873,REM2_161253,C16orf5_29965,GDPD3_79153,GRAP_10750,EPN2_22905,WSB1_26118,TUBG2_27175,ABCA5_23461,MAFG_4097,ICAM5_7087,PDE4A_5141,SCAND1_…
AMDHD1_144193	SNP_A-2059696,SNP_A-2088661,SNP_A-2132258,SNP_A-4228975,SNP_A-1792738,SNP_A-2152611,SNP_A-4304549		NA	1	1	1	1		NA	ACIN1_22985,ANP32B_10541,ATF1_466,ATF2_1386,C12orf30_80018,C19orf42_79086,C1orf163_65260,C20orf11_54994,C2orf25_27249,C2orf65_130951,CCDC112_153733,CCL7_6354,CD74_972,CDC16_8881,CLSTN1_22883,COIL_8161,COX10_1352,DCLRE1B_64858,DDHD2_23259,EFR3A_23167,EIF3E_3646,EIF4A1_1973,ERGIC2_51290,FAM20B_9917,INTS2_57508,INTS4_92105,INTS6_26512,KIAA1754L_150771,KLHL8_57563,METT10D_79066,MTFR1_9650,MYNN_55892,…	NA	HIPK1_204851,LRRN3_54674,NCKAP1_10787,NSUN7_79730,PBX4_80714,NNT_23530,ZMYND8_23613,DUSP4_1846	NA	ACOT7_11332,C1orf102_127700,TMED9_54732,HEBP2_23593,PRKAR1B_5575,PILRB_29990,C9orf116_138162,CACNA1B_774,SLC2A14_144195,SLC2A3_6515,NOVA1_4857,MSI2_124540,GDF15_9518,SDCBP2_27111	NA	ERRFI1_54206,TNFRSF8_943,WNT4_54361,GALNT2_2590,EIF2AK3_9451,FOXP1_27086,PLOD2_5352,FNDC3B_64778,NSUN7_79730,BMP2K_55589,CTSO_1519,EGR1_1958,MANEA_79694,COPS6_10980,CAV1_857,SLC25A32_81034,ABCA1_19,ENTPD2_954,C10orf47_254427,MLSTD1_55711,ALDH1L2_160428,HAPLN3_145864,ABHD2_11057,YBX2_51087,DSC3_1825,DLGAP4_22839
AMDHD2_51005			1	NA	NA	NA	NA		NA	NA	NA	NA	NA	NA	NA	NA
AMFR_267	SNP_A-1863168,SNP_A-2305951,SNP_A-4268761,SNP_A-2031549,SNP_A-2125377,SNP_A-2062295,SNP_A-2051766		1	1	1	1	1		NA	TMEM189-UBE2V1_387522,BRAP_8315,CDC42EP3_10602,PHACTR1_221692,SH3BP2_6452,C3orf31_132001,SETD3_84193,SPG7_6687,WBSCR16_81554,PDCD2_5134,PPFIA1_8500,TAF9_6880	NA	ACADM_34,AGPAT1_10554,AHDC1_27245,ALDH18A1_5832,AP3M1_26985,ARCN1_372,ATP5A1_498,ATP5J_522,AVEN_57099,B4GALT7_11285,BARD1_580,C10orf118_55088,C18orf55_29090,C19orf62_29086,C7orf43_55262,CANX_821,CCDC21_64793,CCL19_6363,CDCA7L_55536,CDK5_1020,CDK8_1024,CDT1_81620,CLIC4_25932,CLPX_10845,COPB1_1315,CRLS1_54675,CXXC1_30827,DC2_58505,DDOST_1650,DERL3_91319,DPH4_120526,DRG1_4733,EIF2C1_26523,ELMOD2_255…	NA	PXDN_7837,NSUN5_55695,RBM33_155435,FAM92A1_137392,UNC45B_146862	NA	C1orf93_127281,PRDM2_7799,EIF2C1_26523,GPR137B_7107,ANKRD39_51239,KYNU_8942,WDR75_84128,IQSEC1_9922,ZNF197_10168,OTUD4_54726,LPCAT1_79888,POLS_11044,ZFYVE16_9765,CAST_831,ST8SIA4_7903,C6orf145_221749,PPP1R11_6992,MAPK14_1432,RNF8_9025,TRAF3IP2_10758,C7orf50_84310,BBS9_27241,H2AFV_94239,CLIP2_7461,POLR2J_5439,MTPN_136319,PARP12_64761,DUSP4_1846,CCDC107_203260,PBX3_5090,LIPA_3988,IFIT5_24138,SHOC2_…
AMH_268			1	NA	NA	NA	NA		NA	NA	NA	NA	NA	NA	NA	NA
AMHR2_269	SNP_A-2221750,SNP_A-4303431		NA	NA	1	NA	NA		NA	NA	NA	FGL2_10875,IKZF4_64375,ITPKA_3706,THAP6_152815,PTPN6_5777,INPP5F_22876	NA	NA	NA	NA
AMICA1_120425	SNP_A-2032430,SNP_A-2115670,SNP_A-1811781,SNP_A-2301936,SNP_A-2161627,SNP_A-2276277,SNP_A-1837445,SNP_A-4277005,SNP_A-2212035,SNP_A-4258377,SNP_A-2068293,SNP_A-1906591,SNP_A-2127538,SNP_A-2155940		1	1	1	1	1		NA	FGFR3_2261,RHOBTB2_23221,SNTA1_6640,TNFAIP2_7127,BCR_613	NA	BRPF3_27154,CCL1_6346,CEND1_51286,FLJ25778_254048,GNPDA1_10007,HINT3_135114,LY86_9450,PASK_23178,SRD5A1_6715,UTF1_8433,C3orf64_285203,TSLP_85480,NIN_51199	NA	FABP3_2170,PPA2_27068,SMAD5_4090,DSCAML1_57453,CHURC1_91612,RAD51_5888,C19orf22_91300	NA	FAF1_11124,SNX7_51375,PYGO2_90780,TMEM79_84283,BRE_9577,CLASP2_23122,NIT2_56954,BBX_56987,KTELC1_56983,MFI2_4241,KLHL2_11275,HPGD_3248,THEM2_55856,MICB_4277,PPT2_9374,POLD2_5425,CLDN12_9069,CHCHD3_54927,INTS10_55174,PDE7A_5150,E2F5_1875,INTS8_55656,IFNA2_3440,NDUFB6_4712,C9orf64_84267,TXN_7295,CUGBP2_10659,CISD1_55847,NUDT13_25961,NDUFB8_4714,NAP1L4_4676,HBG1_3047,PSMA1_5682,DPH4_120526,ELP4_2661…
AMMECR1L_83607	SNP_A-2119595,SNP_A-2258475,SNP_A-2006685,SNP_A-4284151,SNP_A-2224376,SNP_A-4288158		1	1	1	1	1		NA	C1orf123_54987,DKFZP564O0523_84060,FMO4_2329,GBGT1_26301,RUFY3_22902	NA	MDP-1_145553,AP3S2_10239,CSMD3_114788,PCBP2_5094,BPTF_2186,MRPS21_54460,NAV2_89797,SCN1B_6324	NA	PTPRF_5792,ATG16L1_55054,CDK2_1017,FFAR2_2867	NA	SFXN5_94097,RGS6_9628
AMN_81693	SNP_A-2309237		NA	1	1	1	1		NA	OR1D2_4991,PRDM15_63977,NFATC1_4772	NA	DALRD3_55152,FAM78B_149297,GRAP2_9402,HSPA12A_259217,P2RX7_5027,PTDSS2_81490,RPL13A_23521,SCNN1D_6339,SGSM2_9905,SMYD4_114826,TRPC1_7220,TSPAN15_23555,ZNF212_7988,ABCA12_26154,ACSL5_51703,ATG16L1_55054,C9orf23_138716,CCNB1IP1_57820,COX15_1355,DLGAP4_22839,FKBP2_2286,HDAC5_10014,MED8_112950,MYH10_4628,VAPA_9218,OAS1_4938,PPFIA1_8500	NA	SPTBN1_6711,RETSAT_54884,GNLY_10578,ARL5A_26225,ZAK_51776,CTDSP1_58190,EAF1_85403,PRKAR2A_5576,GLT8D1_55830,HLTF_6596,MAT2B_27430,TAP2_6891,NFYA_4800,ELMO1_9844,CTTNBP2_83992,C9orf23_138716,MS4A1_931,SMARCD1_6602,GIT2_9815,P2RX7_5027,FAM86A_196483,RNF135_84282,ADNP_23394	NA	HHLA2_11148,H2AFY_9555,GPLD1_2822,H2AFV_94239,SRPK2_6733,FEZ1_9638,AKAP3_10566,ZNF205_7755,CRYZL1_9946
AMN1_196394	SNP_A-1816079,SNP_A-2287791,SNP_A-4274038,SNP_A-4275572		NA	1	1	1	1		NA	C2orf37_80067,MAPK11_5600,MBD1_4152,MOSC1_64757,NAGA_4668,OPN3_23596,OR2AG2_338755,SERF1B_728492,SLC25A4_291,UQCC_55245,VPS53_55275,WDTC1_23038,ZNF713_349075,ACOT11_26027,ATF4_468,FBXO22_26263,FBXO32_114907,GMPPA_29926,POLR1D_51082,PRIC285_85441,CBX3_11335,CDKN2C_1031,MAPK1_5594,PCNA_5111,PDCD2_5134	NA	CDH11_1009,ENOX1_55068,MTHFD1L_25902,MYBL2_4605,PGAM5_192111,VHL_7428,FKBP1A_2280,ILF3_3609,TRIM5_85363	NA	MYOT_9499,MOS_4342,NOL6_65083,EXOSC1_51013,ABAT_18,GSTT1_2952	NA	UTS2_10911,BBS9_27241,FBXL16_146330
AMOTL1_154810	SNP_A-2127609,SNP_A-4230405,SNP_A-1891119,SNP_A-2265967,SNP_A-1894078,SNP_A-2209545,SNP_A-1825985,SNP_A-2013920,SNP_A-2179786,SNP_A-2013924,SNP_A-1896912,SNP_A-2244194,SNP_A-2049438,SNP_A-2247479,SNP_A-1901493,SNP_A-2123381,SNP_A-1861982,SNP_A-4290503,SNP_A-1872271,SNP_A-2143224,SNP_A-4245842,SNP_A-4269966,SNP_A-1816563,SNP_A-4252600		NA	1	1	1	1		NA	APOBEC3B_9582,FUCA2_2519,GLIPR1_11010,H1F0_3005,HSPB1_3315,LY9_4063,SPINT2_10653,STRC_161497,MAPK10_5602,SEPT10_151011,PRDM1_639	NA	DSCR9_257203,ECH1_1891,KATNAL1_84056,MBIP_51562,MCM9_254394,NDUFA7_4701,RAB6A_5870,H2AFY_9555	NA	TMEM56_148534,ADAR_103,LIMS2_55679,UTS2D_257313,MAST4_375449,VLDLR_7436,UBQLN3_50613,KRT84_3890,OAS1_4938	NA	TMEM48_55706,EFNA1_1942,GNLY_10578,UBE2D2_7322,RSU1_6251,EFCAB4A_283229,UNC93B1_81622,PAN2_9924,FLVCR2_55640,MAZ_4150,AMFR_267,GCSH_2653,ZNF70_7621
AMOTL2_51421	SNP_A-1829557,SNP_A-1974444,SNP_A-2088059,SNP_A-2245190,SNP_A-1974443,SNP_A-1900334		NA	1	1	1	1		NA	LIPG_9388,PXN_5829,ACSL5_51703,CDCP1_64866,MGST1_4257	NA	HIST3H2BB_128312,LOC137886_137886,LOC390594_390594,ZBED2_79413,ZNF2_7549,PKIG_11142,PRMT1_3276,RAC1_5879,WRNIP1_56897,TRIM69_140691	NA	OXTR_5021,PKIA_5569,PLEC1_5339,CLEC4A_50856,ZNF600_162966	NA	H6PD_9563,FCGR1A_2209,MEX3A_92312,TACSTD1_4072,C2orf27_29798,ATOX1_475,C6orf66_29078,SLC35D2_11046,ATHL1_80162,SLC25A15_10166,AK7_122481,OR1D2_4991,GRN_2896
AMPD1_270	SNP_A-4220574,SNP_A-1839493,SNP_A-2309711,SNP_A-1962933,SNP_A-2302431		NA	1	1	1	1		NA	NY-SAR-48_93323,APITD1_378708,ARPC1B_10095,ASH2L_9070,ASNA1_439,ATPBD1C_51184,BANF1_8815,BLOC1S1_2647,BRCA1_672,C14orf94_54930,C18orf10_25941,C21orf45_54069,CASP2_835,CASP8AP2_9994,CDC2L1_984,CDC45L_8318,CDCA7_83879,CENPK_64105,CHEK1_1111,CLSPN_63967,CYFIP2_26999,DTD1_92675,DTL_51514,ECHS1_1892,ERCC2_2068,FAM108A1_81926,FAM49B_51571,FGF2_2247,GINS4_84296,GIT1_28964,GPATCH2_55105,GUCY2C_2984,HDAC1…	NA	CRYL1_51084,LRP10_26020,TOX4_9878,CBX3_11335	NA	FLJ20254_54867,GCS1_7841,BAT3_7917,TAGAP_117289,C12orf54_121273,CS_1431,PML_5371,NFATC3_4775,RAVER1_125950,IL12RB1_3594,ISOC2_79763	NA	ABL2_27,CHML_1122,ZNF496_84838,UGCGL1_56886,CBR4_84869,WDR27_253769,PILRA_29992,GNRH1_2796,RANBP6_26953,PSAT1_29968,BLOC1S2_282991,DDX6_1656,ANKRD33_341405,ACVR1B_91,CDCA4_55038,TRIM69_140691,ISG20_3669,ASB7_140460,CTRL_1506,CSNK1D_1453,NFATC1_4772,CCNE1_898,CSNK2A1_1457,TRIOBP_11078
AMPD2_271			1	NA	NA	NA	NA		NA	NA	NA	NA	NA	NA	NA	NA
AMPD3_272	SNP_A-2309723,SNP_A-1936408,SNP_A-2212299,SNP_A-1929166,SNP_A-1949826,SNP_A-4239308,SNP_A-2029091,SNP_A-4284640,SNP_A-1806541,SNP_A-2007667,SNP_A-1944724,SNP_A-1910452,SNP_A-1832621,SNP_A-1864507,SNP_A-2248791,SNP_A-1805807,SNP_A-2244958,SNP_A-4243254,SNP_A-1849715,SNP_A-4293061,SNP_A-1794837		1	1	1	1	1		NA	ASXL2_55252,ATF7IP2_80063,C22orf39_128977,C6orf170_221322,CHD6_84181,CLCN6_1185,FLJ36031_168455,HTR2A_3356,KIAA0247_9766,KIAA1543_57662,KLHDC1_122773,NUMA1_4926,PDPR_55066,QDPR_5860,RBP7_116362,USP20_10868,ZNF107_51427,ZNF217_7764,ZNF606_80095,ZNF70_7621,BPTF_2186,PILRB_29990	NA	ABCC10_89845,CADPS_8618,FAM120B_84498,FKBP9_11328,SLFN5_162394,STX2_2054	NA	SDF4_51150,RUNX3_864,SYF2_25949,TMEM57_55219,GTF2B_2959,HIAT1_64645,WARS2_10352,GON4L_54856,PMF1_11243,SLC19A2_10560,C1orf106_55765,MDM4_4194,H3F3A_3020,ID2_3398,GREB1_9687,DTNB_1838,SLC30A6_55676,ANKRD57_65124,CHCHD5_84269,SFT2D3_84826,WDR33_55339,POLR2D_5433,AMMECR1L_83607,C2orf27_29798,WDSUB1_151525,TANK_10010,NFE2L2_4780,KIAA1604_57703,HECW2_57520,MOBKL3_25843,HDAC4_9759,KIAA1143_57456,C3orf6…	1	PLOD2_5352,BCR_613
AMPH_273	SNP_A-2288211,SNP_A-2132068,SNP_A-2220633,SNP_A-1817180,SNP_A-1830805,SNP_A-1849812,SNP_A-2063122,SNP_A-2226354,SNP_A-1794364,SNP_A-2088430,SNP_A-2190094,SNP_A-4230057,SNP_A-1888961,SNP_A-2033190,SNP_A-2165911,SNP_A-1954234,SNP_A-2038377,SNP_A-2077957,SNP_A-4212340,SNP_A-4229391,SNP_A-1854525,SNP_A-1989612,SNP_A-2219600,SNP_A-1936126,SNP_A-2217854,SNP_A-2287345,SNP_A-1796453,SNP_A-4238496,SNP_A-2…		NA	1	1	1	1		NA	BANP_54971,GLCCI1_113263,VPS26B_112936,VPS8_23355,PHF17_79960	NA	CEP170_9859,MYOT_9499,PIAS3_10401,PIK3AP1_118788,SLC2A4_6517,APEX1_328,TAF1A_9015	NA	CSF1_1435,OR5D18_219438,OASL_8638,NUPL1_9818,ANKS3_124401,C17orf53_78995,TCEB3B_51224,ILVBL_10994	NA	PPFIA4_8497,GNRH1_2796,COCH_1690
AMT_275	SNP_A-2114909,SNP_A-1786118		1	1	1	1	1		NA	DNAJC5B_85479,HAAO_23498,NNT_23530,SRPK2_6733	NA	EDG6_8698,HEMK1_51409,KLF14_136259,PAN2_9924,PFKP_5214,PGAM1_5223,RIMBP3C_150221,TIAF1_9220,TTC9C_283237,RAB5C_5878,BBS7_55212,BRWD1_54014,SKP2_6502	NA	CNKSR1_10256,MARK1_4139,GMPPB_29925,SLC4A4_8671,MAT2B_27430,RNF130_55819,PRKAR1B_5575,RBM33_155435,TPM2_7169,PVRL1_5818,CA11_770,TRPM4_54795,NECAB3_63941	NA	PRDM16_63976,RASSF5_83593,RAMP1_10267,GPR35_2859,NNT_23530,OCLN_4950,GPR21_2844,LOC89944_89944,NGFR_4804,ABCA5_23461,HCK_3055,ATF4_468
AMTN_401138	SNP_A-2306626,SNP_A-2248230,SNP_A-2128674		NA	1	1	1	1		NA	HLA-DMB_3109,KRTAP17-1_83902,ABHD5_51099,ACPP_55,ALG9_79796,ALKBH3_221120,AMACR_23600,ANXA4_307,AP3B1_8546,ARF1_375,ARHGAP9_64333,ASPHD2_57168,ATAD1_84896,ATG12_9140,ATP6V1H_51606,B4GALT4_8702,BPGM_669,BRP44_25874,C18orf8_29919,C20orf20_55257,C2orf29_55571,C4orf33_132321,C9orf164_349236,C9orf167_54863,C9orf95_54981,CASC1_55259,CASKIN2_57513,CCDC5_115106,CCNH_902,CHMP5_51510,COPS8_10920,CRLF3_5137…	NA	NA	NA	CDC14A_8556,LCT_3938,MCTP1_79772,SYNE2_23224,WWOX_51741,PLD3_23646	NA	MAPK14_1432,ABHD2_11057,WWOX_51741,LGALS9_3965
AMY1A_276			1	NA	NA	NA	NA		NA	NA	NA	NA	NA	NA	NA	NA
AMY2A_279			1	NA	NA	NA	NA		NA	NA	NA	NA	NA	NA	NA	NA
AMY2B_280	SNP_A-1825115		1	1	1	NA	NA		NA	ACAD8_27034,ARL15_54622,C9orf90_203245,CD63_967,DCAKD_79877,DSG2_1829,ETFB_2109,FLJ13305_84140,HCST_10870,HEATR5B_54497,KIAA1737_85457,LOC134145_134145,LRRC49_54839,PIK3AP1_118788,PLA2G6_8398,PLEKHF2_79666,SLC16A14_151473,SLC20A2_6575,STRC_161497,TSPYL4_23270,ZC3H7B_23264,ARHGAP27_201176,ATXN3_4287,IL6ST_3572,NAV2_89797,NR5A2_2494,PHF1_5252,PILRB_29990,PRDX5_25824,RIPK5_25778,SEPSECS_51091,VAPA_9…	NA	7A5_346389,MYH2_4620,TULP2_7288,NUDT2_318,WDFY1_57590,BBS7_55212	NA	NA	NA	NA
AMZ1_155185	SNP_A-2098904,SNP_A-2049203,SNP_A-2150683,SNP_A-4296400		NA	1	1	1	1		NA	GZF1_64412,KMO_8564,SLC35C1_55343,IL11RA_3590	NA	A2BP1_54715,CYP2J2_1573,KIAA1754_85450,SLC12A4_6560,SMAP2_64744	NA	CCDC50_152137,DTNBP1_84062,PAG1_55824,SPIN1_10927,NOVA1_4857,DEFB129_140881,KCNQ2_3785,PRDM15_63977	NA	SOAT1_6646,C2orf48_348738,KHK_3795,SPAST_6683,SPTBN1_6711,CCDC58_131076,SUCNR1_56670,SEC31A_22872,CDKN2AIP_55602,RELL2_285613,EIF4H_7458,TES_26136,PDE7A_5150,IARS_3376,PPP2R4_5524,PRF1_5551,HPS1_3257,ABCD2_225,BCAS3_54828,LOC91664_91664,UNC84B_25777
AMZ2_51321	SNP_A-2136595,SNP_A-1906096,SNP_A-2134109		1	1	1	1	1		NA	ANKRD25_25959,BARD1_580,BIRC5_332,BUB1B_701,C13orf27_93081,C18orf24_220134,C1orf135_79000,CASP2_835,CCDC18_343099,CCDC99_54908,CDCA2_157313,CDCA8_55143,CNRIP1_25927,CPSF6_11052,DIAPH3_81624,ERLIN1_10613,FAM20B_9917,FIGNL1_63979,FOXM1_2305,GPSM2_29899,HMGB2_3148,HMGCS1_3157,KIAA1754L_150771,KIF11_3832,KIF14_9928,KIF15_56992,KIF18A_81930,KIF2C_11004,MDC1_9656,MELK_9833,MRPL14_64928,MTBP_27085,NCAPG…	NA	ARRDC2_27106,ASXL2_55252,BOLA1_51027,C12orf54_121273,C14orf131_55778,C20orf195_79025,C6orf223_221416,DNAJC21_134218,FAM60A_58516,FCAR_2204,GALNT2_2590,KIAA0408_9729,MANEAL_149175,MARCH5_54708,NBPF1_55672,NBPF15_284565,NBPF3_84224,NHLRC3_387921,PEG3_5178,PLAGL1_5325,RELL2_285613,RIMBP3C_150221,SGK3_23678,SLC25A1_6576,SLCO2A1_6578,TNFSF15_9966,TRPM4_54795,ZFYVE27_118813,ZNF136_7695,ZNF193_7746,ZNF2…	NA	HECTD3_79654,CENPL_91687,MAP4K3_8491,HTRA2_27429,CCNT2_905,MFN1_55669,SKP2_6502,PLOD3_8985,LRRC61_65999,PDE7A_5150,KIAA0913_23053,PSMD13_5719,MGST1_4257,CLDN7_1366,NFATC1_4772	NA	DISC1_27185,PON2_5445,TMEM19_55266,IFT81_28981,SMG1_23049,SULT1A1_6817,DSCR9_257203,DMC1_11144
ANAPC1_64682	SNP_A-2006612,SNP_A-2197157,SNP_A-4218367		1	1	1	1	1		NA	PAIP2B_400961,IARS_3376,IRF5_3663,ABCF2_10061	NA	ASAHL_27163,C7orf31_136895,KLHL25_64410,PCYT2_5833,POLR3C_10623,TCEB3_6924,TNF_7124,VCL_7414,WDFY2_115825,KCNMB3_27094,MS4A1_931,NOVA1_4857,RABL2A_11159,RAC1_5879,RNPC3_55599,ZNF142_7701,NIN_51199	NA	NCK2_8440,FGF2_2247,FTL_2512,RNF24_11237	NA	LOC339804_339804,ANK3_288,ZNF600_162966
ANAPC10_10393	SNP_A-4223779,SNP_A-1827411,SNP_A-2151470,SNP_A-1806158,SNP_A-2240873,SNP_A-1979286		1	1	1	1	1		NA	ABO_28,GALNS_2588,RNF208_727800,TFR2_7036,CCNT2_905,SPG7_6687,PEX16_9409	NA	ADAM23_8745,BZRAP1_9256,C17orf28_283987,C6orf151_154007,C6orf35_729515,GRB14_2888,GRPEL2_134266,HSPA6_3310,MRPL14_64928,RBM11_54033,RCC1_1104,RNH1_6050,SPATA5L1_79029,TUBB6_84617,ZNF426_79088,FBXO38_81545	NA	HIP1_3092,FAM119B_25895,GPT2_84706,GAS7_8522,MEGF8_1954,ABCG1_9619	NA	KLHDC9_126823,BATF3_55509,PODXL_5420,GALNT12_79695,C9orf142_286257,TSPAN18_90139,IL4R_3566,MEIS3_56917,ZNF137_7696,UNC84B_25777
ANAPC11_51529			1	NA	NA	NA	NA		NA	NA	NA	NA	NA	NA	NA	NA
ANAPC13_25847	SNP_A-2162512		1	1	1	1	1		NA	CTDSP2_10106,GCC2_9648,SCN1B_6324,ST6GAL1_6480	NA	PTS_5805,ARHGEF7_8874,TRIOBP_11078	NA	CSF1_1435,PSMB4_5692,IVNS1ABP_10625,PCBP1_5093,MRPL19_9801,PPIL3_53938,TBL1XR1_79718,PAICS_10606,ENOPH1_58478,AFF1_4299,METAP1_23173,LARP2_55132,CCDC111_201973,NIPBL_25836,NUP155_9631,WDR70_55100,PAIP2_51247,TAPBP_6892,ANKS1A_23294,RNF8_9025,PTK7_5754,C6orf221_154288,FYN_2534,SEC61G_23480,WBSCR16_81554,PLEC1_5339,RFX3_5991,C9orf82_79886,IARS_3376,ASAH2_56624,LIPA_3988,LRRC27_80313,NAP1L4_4676,NAR…	NA	ATPIF1_93974,SLC20A1_6574,IQCF1_132141,AIF1_199,WBSCR16_81554,RFX3_5991,ABLIM1_3983,FKBP2_2286,BATF_10538,STAT5A_6776,DUSP15_128853,PRAME_23532,DEPDC5_9681
ANAPC2_29882			1	NA	NA	NA	NA		NA	NA	NA	NA	NA	NA	NA	NA
ANAPC4_29945	SNP_A-4210035,SNP_A-4218189,SNP_A-2147182,SNP_A-1976523,SNP_A-4264106,SNP_A-1834921,SNP_A-2041177,SNP_A-4244774,SNP_A-2241938,SNP_A-2101281		1	1	1	1	1		NA	C16orf58_64755,C18orf10_25941,CHCHD2_51142,COPA_1314,DYRK4_8798,ECE1_1889,ESR2_2100,GTPBP1_9567,HBE1_3046,ITGB5_3693,KIAA0141_9812,LRSAM1_90678,MRPS18B_28973,NIT2_56954,REPS1_85021,RPUSD3_285367,TMCO4_255104,TMEM141_85014,VARS_7407,PLTP_5360	NA	ATP11A_23250,C7orf11_136647,CCDC55_84081,CD200_4345,CLIC6_54102,ESD_2098,FAM82B_51115,FLJ45909_126432,HECW2_57520,KLF5_688,NAPEPLD_222236,P2RY5_10161,PDK2_5164,POLR1A_25885,TOX3_27324,MGAT4B_11282,PRDM15_63977,YWHAZ_7534	NA	MCL1_4170,GPA33_10223,C1orf9_51430,NSL1_25936,MOBKL1B_55233,TSGA10_80705,ABCA12_26154,LAMP3_27074,OTUD4_54726,PPP2R2B_5521,GMDS_2762,RNF8_9025,KHDRBS3_10656,ANKRD22_118932,MAML2_84441,TRIM13_10206,NR2E3_10002,MORF4L1_10933,CORO7_79585,ARMC5_79798,CHMP1A_5119,CDRT4_284040,MSI2_124540,C17orf58_284018,DTNA_1837,MKNK2_2872,MAP1S_55201,OPA3_80207,BAX_581,CDC42EP5_148170,ZSCAN5_79149,TMPRSS3_64699	NA	DALRD3_55152,RETNLB_84666,ADH4_127,SARDH_1757,FAM24B_196792,EFCAB4A_283229,PLEKHA7_144100,IL16_3603,ABAT_18,SLIC1_124460,PTPRM_5797,DDT_1652
ANAPC5_51433	SNP_A-4247126,SNP_A-2175154		1	1	1	1	1		NA	GALNAC4S-6ST_51363,ALAS1_211,ANG_283,AQP11_282679,ATP6V0A2_23545,ATXN10_25814,C10orf76_79591,C14orf179_112752,C17orf60_284021,CAMKK2_10645,CD200_4345,DSG4_147409,ENPP5_59084,FAM21A_387680,FOS_2353,FOSB_2354,GSTK1_373156,HTR2B_3357,IFITM2_10581,IFITM3_10410,KIAA1632_57724,KIAA2013_90231,LAMA5_3911,LHX3_8022,MGC20983_115948,NCAN_1463,NIPSNAP3B_55335,PEG3_5178,PLEKHB2_55041,POMGNT1_55624,RNASE4_6038…	NA	PPP1R7_5510,SLC16A9_220963,TPM2_7169,ANXA11_311,MAFG_4097,RTN3_10313	NA	RGPD5_84220,ARL5A_26225,LOC255374_255374,RAB2A_5862,CDC14B_8555,PARVA_55742,EEA1_8411,BRWD1_54014	NA	KPNA6_23633,C1orf122_127687,ATP6V0B_533,S100A4_6275,NUAK2_81788,FBXO28_23219,EDARADD_128178,ZFP36L2_678,SOCS5_9655,DUSP11_8446,MRPS9_64965,COPS8_10920,MRPS22_56945,B3GALNT1_8706,SLAIN2_57606,NUDT9_53343,PLRG1_5356,ACSL1_2180,LTA_4049,ECHDC1_55862,BPGM_669,DCTN3_11258,VPS13A_23230,COMMD3_23412,MRPL43_84545,ITGB7_3695,VPS33A_65082,UTP14C_9724,ALKBH1_8846,NDUFB1_4707,RAD51_5888,PDIA3_2923,SMG1_23049…
ANAPC7_51434			1	NA	NA	NA	NA		NA	NA	NA	NA	NA	NA	NA	NA
ANG_283	SNP_A-2191902,SNP_A-1955851,SNP_A-2245322,SNP_A-4290447,SNP_A-2309708,SNP_A-1936187		1	1	1	1	1		NA	DPH1-OVCA2_654787,ARID3A_1820,C19orf10_56005,C2orf30_27248,CABLES1_91768,CARS_833,COPG_22820,DNAJC3_5611,EDEM2_55741,FKBP11_51303,GRINA_2907,IL10RA_3587,KDELR1_10945,LOC201175_201175,MGAT1_4245,PELO_53918,POU2AF1_5450,PPP3CA_5530,PTK2_5747,RAB43_339122,RGS13_6003,RHOQ_23433,RNF122_79845,SDC3_9672,SEC24D_9871,SEC61G_23480,SPCS3_60559,SRPR_6734,ST6GALNAC4_27090,TLE3_7090,TMED5_50999,TNFRSF13B_23495…	NA	BMP6_654,CD274_29126,CHDH_55349,DPYSL2_1808,EPHA3_2042,IL32_9235,LEMD3_23592,CDKN1A_1026,PPA2_27068,RTN3_10313,ST7_7982	NA	C1orf51_148523,RTN4_57142,FHIT_2272,DTNBP1_84062,RAB23_51715,RGS17_26575,GPER_2852,BACE1_23621,DACT1_51339,EPN2_22905,CIDEA_1149,CABLES1_91768,NEDD4L_23327,C19orf47_126526,PCNA_5111,NCAM2_4685	NA	IGSF8_93185,CD74_972,IRF5_3663,TMEM65_157378,KAZALD1_81621,CTBP2_1488,HYOU1_10525,C1RL_51279,SYNE2_23224,ASB2_51676,AK7_122481,C17orf81_23587,LOC147645_147645,ZNF274_10782,SRXN1_140809,C20orf116_65992
ANGEL1_23357	SNP_A-4238982,SNP_A-4234672,SNP_A-1891492,SNP_A-2233587,SNP_A-4231861,SNP_A-1904903		1	1	1	1	1		NA	ACVR2A_92,BATF_10538,CASQ1_844,HIST1H4C_8364,HSPA1L_3305,ISG20L1_64782,LYL1_4066,MIXL1_83881,NISCH_11188,OXER1_165140,PDE9A_5152,PROM1_8842,PSCD1_9267,SIRPA_140885,SNCAIP_9627,ZNF114_163071,ZSCAN2_54993,EFNA1_1942,ELF2_1998,FLJ22222_79701,KIAA0913_23053	NA	PH-4_54681,FRMPD2_143162,METRN_79006,PFKFB3_5209,RDH13_112724,RHBDF1_64285,STX2_2054,DAZAP1_26528,DMN_23336,PHF17_79960,RTN4_57142,SELS_55829,BBS7_55212,H2AFY_9555,ODF2_4957,PPFIA1_8500	NA	ANKRD26_22852,HDAC5_10014,DTNA_1837,SLC23A2_9962,MMP9_4318	NA	GORASP1_64689,SEC31A_22872,PCDHGA11_56105,BTN2A2_10385,GIMAP6_474344,MDM1_56890,TP53TG3_24150,TMEM88_92162,B3GNTL1_146712,SERPINB2_5055,CEACAM8_1088
[truncated: 19,011 more rows]
