# Supplementary material for: Applying genome-wide gene-based expression quantitative trait locus mapping to study population ancestry and pharmacogenetics
Source: BMC Genomics. 2014 Apr 29;15:319. doi: 10.1186/1471-2164-15-319 (PMC4236814; doi:10.1186/1471-2164-15-319)
Supplement: Additional file 6 — Title: Data archive 3 - Summary of T-genes regulated by each eQTL on chromosome 1 from our SNP-based PLS analysis according to population. Description: This Excel file provides a table that summarized the T-genes regulated by each eQTL from our SNP-based PLS analysis by population. The table consists of 3 components and each row represents an eQTL. The first component provides the “SNP ID (Probe_Set)”, “Gene symbol”, and “Gene ID”: each eQTL is named by the SNP probe set. The gene symbol and Entrez gene ID of the gene where an eQTL was located are provided. The second component provides the “data availability” of the SNPs: “1” indicates that the data is available and “NA” indicates it is not available in the g-eQTL mapping. The third component provides the names of T-genes regulated by eQTL through a cis- or trans-regulatory mechanism according population. For each population, the first column records whether a cis-acting regulation occurred in an S-gene (“1” indicates a cis-acting relation was identified and “NA” indicates there was no cis-acting relation). The second column summarizes all the trans-acting T-genes regulated by an eQTL. Each T-gene is named by its gene symbol followed by an Entrez gene ID, and multiple T-genes are separated by commas. Because of the constraint of file size, only eQTL on chromosome 1 is provided in this Excel file. The results regarding eQTL on other chromosomes are accessible at the website (http://www.stat.sinica.edu.tw/hsinchou/genetics/eQTL/HapMapII.htm). [file 1471-2164-15-319-S6.xlsx]

## Sheet: Chr01
Data archive 3 - Summary of T-genes regulated by each eQTL from our SNP-based PLS analysis by population.
SNP (Probe_Set)	GeneSym	GeneID		Validated Data					T-gene
									CEU		YRI		CHB		JPT
				CEU	YRI	CHB	JPT		Cis	Trans	Cis	Trans	Cis	Trans	Cis	Trans
SNP_A-1805748	AGL	178		TRUE	TRUE	TRUE	TRUE		NA	ANKRD36_375248,BTN2A1_11120,BTN3A1_11119,COG3_83548,GBP3_2635,HCG27_253018,HELB_92797,HERPUD2_64224,HLA-B_3106,HSPA5_3309,ISG20_3669,KLHL5_51088,NFE2L1_4779,PICALM_8301,POLS_11044,SLC30A7_148867,SLC6A16_28968,SRD5A1_6715,TMBIM1_64114,TMEM194_23306,TRAM1_23471,TSC1_7248,TULP4_56995,ZMYM1_79830,ZNF592_9640,ABR_29,DPP8_54878,SOCS5_9655,ZFYVE9_9372,ZNF189_7743,CDC42_998,KIAA1429_25962,SLC25A3_5250,SP…	NA	ADSSL1_122622,ATHL1_80162,C20orf174_128611,CST7_8530,NDUFS3_4722,SERPINE2_5270,ZNF34_80778,ZNF570_148268,MORF4L1_10933,PVRL1_5818,RPL36_25873,RPL8_6132,ZNF616_90317,CDCP1_64866,TMPRSS3_64699	NA	TARDBP_23435,FUSIP1_10772,SELP_6403,MAP4K4_9448,PFN2_5217,BTN2A2_10385,SRPK2_6733,TRAF2_7186,LOC387647_387647,ZWINT_11130,NHLRC2_374354,KRT18_3875,ARHGAP27_201176,CROP_51747,PTPN2_5771,ILF3_3609,VPS16_64601,TSPO_706	NA	PRICKLE2_166336,TRIM7_81786,RPS6KA2_6196,OR5D18_219438,ARRB1_408
SNP_A-1811573	AGL	178		TRUE	TRUE	TRUE	TRUE		NA	ACBD5_91452,ADAM15_8751,AKAP8_10270,ANXA2_302,ANXA5_308,ATP1B3_483,BCAS3_54828,BCMO1_53630,C11orf56_84067,C12orf30_80018,C14orf156_81892,C1orf54_79630,C1orf93_127281,C1orf96_126731,C20orf23_55614,C3orf67_200844,C9orf89_84270,CA2_760,CALML4_91860,CARD6_84674,CARKL_23729,CCDC23_374969,CCDC59_29080,CCL5_6352,CCNYL1_151195,CDT1_81620,CEBPD_1052,CLIC4_25932,COQ10B_80219,CRTAP_10491,CYB5D1_124637,DNAJC…	NA	ABCA12_26154,LOC255374_255374,IL1R2_7850	NA	TIGD1_200765,CD86_942,DTNBP1_84062,VPS41_27072,KRT18_3875	NA	ALS2CR8_79800,MAPK14_1432,ACSL5_51703,CHRNB1_1140,CCL1_6346,BCR_613
SNP_A-1792907	AGL	178		TRUE	TRUE	TRUE	TRUE		NA	DMN_23336,VPS18_57617,VPS52_6293	NA	MORF4L1_10933,RANBP6_26953,RNF8_9025	NA	PER3_8863,UTS2_10911,MOBKL2C_148932,KTI12_112970,DNTTIP2_30836,ECM1_1893,VANGL2_57216,CIDEC_63924,C3orf19_51244,CAMP_820,C3orf38_285237,EIF5A2_56648,WDR53_348793,G3BP2_9908,CTSO_1519,POLS_11044,PRKAA1_5562,FAM53C_51307,ARHGAP26_23092,TSPAN17_26262,TBCC_6903,STX11_8676,WDR27_253769,ZFAND2A_90637,KDELR2_11014,C7orf42_55069,SBDS_51119,NCF1_653361,MTERF_7978,ZNF498_221785,WDR91_29062,YTHDF3_253943,CD…	NA	LRRFIP2_9209,GPR175_131601,CENTD1_116984,IQCE_23288,H2AFY2_55506,ACSL5_51703,SCGB1A1_7356,ARHGEF17_9828,CABP1_9478,ARHGEF7_8874,HES7_84667,DTNA_1837
SNP_A-1803382	AGL	178		FALSE	FALSE	TRUE	TRUE		NA	NA	NA	NA	NA	NASP_4678,CCDC112_153733,BTN2A2_10385,MAPK14_1432,VNN2_8875,CDC2L5_8621,PILRB_29990,LOC387647_387647,TRIM5_85363,TCIRG1_10312,MRE11A_4361,NLRX1_79671,TRIM13_10206,CLK3_1198,CROP_51747,SPPL2B_56928,ZNF302_55900,FKBP1A_2280,VPS16_64601	NA	SLC29A4_222962,FAM69B_138311,DNAJC12_56521,PSMD13_5719,FERMT2_10979,COL18A1_80781,TRIOBP_11078
SNP_A-2037166	AGL	178		FALSE	TRUE	FALSE	FALSE		NA	NA	NA	CSNK2A1_1457,EFNA1_1942,MRPL55_128308,PIGO_84720	NA	NA	NA	NA
SNP_A-4217396	AGL	178		TRUE	TRUE	TRUE	TRUE		NA	AIM2_9447,ANKRD36_375248,APOBEC3B_9582,ARF1_375,ASPHD2_57168,B3GALTL_145173,BTN2A1_11120,BTN3A1_11119,CCDC69_26112,CCNL2_81669,CCNYL1_151195,CEBPD_1052,COG3_83548,DNASE2_1777,FLJ11286_55337,GBP3_2635,GCLC_2729,HCG27_253018,HELB_92797,HERPUD2_64224,HLA-B_3106,HSPA5_3309,IFNA2_3440,IMPAD1_54928,IRF1_3659,ISG15_9636,ISG20_3669,JARID1B_10765,LRIG2_9860,LYPLAL1_127018,NDFIP1_80762,NFE2L1_4779,NFXL1_15…	NA	BMPR2_659,CTBS_1486,TAF6L_10629,UBE2D2_7322,BRD4_23476,TRIM69_140691	NA	TMEM45A_55076,IL1RAP_3556,MAPK14_1432,TRAF2_7186,BIRC3_330,KRT18_3875,SMPD3_55512,MAPK7_5598,ILF3_3609,VPS16_64601	NA	RPS6KA2_6196,OR5D18_219438,ARRB1_408,MGST1_4257
SNP_A-2154209	AGL	178		TRUE	FALSE	TRUE	TRUE		NA	ADAM9_8754,ADPGK_83440,ANKRD36_375248,AP4E1_23431,ATP11B_23200,ATP13A1_57130,BPNT1_10380,C10orf118_55088,C14orf131_55778,C17orf80_55028,C9orf97_158427,CASP8AP2_9994,CCDC100_153241,CCDC76_54482,CCNL2_81669,CDC27_996,CDKN2AIP_55602,COG3_83548,CSTF1_1477,DYNC1LI2_1783,EIF4EBP2_1979,ETS1_2113,FAM108B1_51104,FAM128B_80097,FAM33A_348235,FBXO9_26268,FCF1_51077,GGA2_23062,GTF2E1_2960,GTF2H1_2965,HARS2_23…	NA	NA	NA	KCNAB2_8514,FUSIP1_10772,AK2_204,ABCA4_24,UBE2T_29089,LIN9_286826,INSIG2_51141,FILIP1L_11259,TMEM45A_55076,PTTG2_10744,RFC1_5981,PAICS_10606,TIFA_92610,MAD2L1_4085,FBXO8_26269,ING2_3622,C4orf20_55325,MAP3K1_4214,WDR41_55255,CETN3_1070,EBF1_1879,PTTG1_9232,BTN2A2_10385,CBX3_11335,ANLN_54443,DUS4L_11062,EXOC4_60412,MTPN_136319,DDHD2_23259,RNF19A_25897,SLC1A1_6505,TJP2_9414,RAD23B_5887,GOLGA1_2800,L…	NA	ACOT7_11332,MGST1_4257,NXPH4_11247,CABP1_9478,MSI2_124540
SNP_A-2083430	AGL	178		FALSE	TRUE	FALSE	FALSE		NA	NA	NA	CSNK2A1_1457,EFNA1_1942,MRPL55_128308,ZNF395_55893	NA	NA	NA	NA
SNP_A-1833095	AGL	178		TRUE	TRUE	TRUE	TRUE		NA	AIM2_9447,ALG10_84920,ANKRD36_375248,APOBEC3B_9582,ARF1_375,B3GALTL_145173,BTN2A1_11120,BTN3A1_11119,C12orf35_55196,CCDC69_26112,CCNL2_81669,CCNYL1_151195,COG3_83548,EDG6_8698,GBP3_2635,GCLC_2729,HCG27_253018,HELB_92797,HERPUD2_64224,HLA-B_3106,HSPA5_3309,IFNA2_3440,IMPAD1_54928,IRF1_3659,ISG20_3669,JARID1B_10765,LRIG2_9860,MYBPH_4608,NDFIP1_80762,NFE2L1_4779,NLRC5_84166,OSTM1_28962,PARP12_64761,…	NA	ARSG_22901,ATHL1_80162,AURKC_6795,FAM119A_151194,FAM73A_374986,MERTK_10461,PAFAH2_5051,RHBDF1_64285,TEP1_7011,ZNF570_148268,ZNF91_7644,C1orf9_51430,RSU1_6251,UBE2J1_51465,IL21R_50615,NFX1_4799	NA	TMEM45A_55076,IL1RAP_3556,MAPK14_1432,TRAF2_7186,BIRC3_330,KRT18_3875,SMPD3_55512,MAPK7_5598,ILF3_3609,VPS16_64601	NA	RPS6KA2_6196,OR5D18_219438,ARRB1_408,MGST1_4257
SNP_A-4291107	AGL	178		TRUE	FALSE	TRUE	TRUE		NA	FAM78A_286336,MGC57346_401884,PDZD3_79849,RLTPR_146206,TMEM145_284339,ZFAT1_57623,ZNF792_126375,ANKFY1_51479,CENTD1_116984,COG5_10466,ITGB1BP1_9270,PTPN6_5777,RECQL_5965,RIOK1_83732,SNRPB2_6629,TMEM189-UBE2V1_387522,ZMYND8_23613,ADK_132,PPFIA1_8500	NA	NA	NA	SPSB1_80176,CDC42_998,PTAFR_5724,HBXIP_10542,INTS3_65123,SLAMF1_6504,HPCAL1_3241,DPY30_84661,UGP2_7360,KYNU_8942,PPARG_5468,RFTN1_23180,FAIM_55179,RFC1_5981,TEC_7006,RASSF6_166824,MAG1_84803,ALPK1_80216,LARP7_51574,NDUFC1_4717,ANAPC10_10393,FBXO8_26269,C4orf20_55325,SKP2_6502,SNX24_28966,FBXO38_81545,ADRB2_154,PTTG1_9232,MAT2B_27430,CCND3_896,RAB23_51715,C6orf221_154288,CENTA1_11033,SNX10_29887,M…	NA	FMOD_2331,TBRG4_9238,GAS7_8522,C17orf58_284018,HSD11B1L_374875,RBL1_5933
SNP_A-2128965	AGL	178		TRUE	TRUE	TRUE	TRUE		NA	AIM2_9447,ALG10_84920,ALG6_29929,ANKRD36_375248,ANKRD39_51239,ASPHD2_57168,C14orf106_55320,C14orf147_171546,C1orf77_26097,C1orf80_64853,CASP8AP2_9994,CCDC76_54482,CDC27_996,CDKN2AIP_55602,CEP55_55165,CKAP2L_150468,COG3_83548,DC2_58505,EDG6_8698,EIF4EBP2_1979,ELOVL6_79071,ERGIC2_51290,ETS1_2113,FAM108B1_51104,FAM33A_348235,FCF1_51077,GRINL1A_81488,HELB_92797,HINT3_135114,HP1BP3_50809,INTS4_92105,I…	NA	TOB2_10766,CTDSP1_58190,PCSK6_5046,ZNF302_55900,MSI2_124540	NA	KCNAB2_8514,MAP3K1_4214,BTN2A2_10385,C9orf93_203238,LOC387647_387647,HK1_3098,LOC146909_146909,ARHGAP27_201176,CROP_51747,VPS16_64601	NA	ACOT7_11332,LRRFIP2_9209,NXPH4_11247,CABP1_9478
SNP_A-2058279	AGL	178		TRUE	FALSE	TRUE	TRUE		NA	ADAM9_8754,ADPGK_83440,ALG6_29929,ANKRD36_375248,AP4E1_23431,ASPHD2_57168,ATP11B_23200,ATP13A1_57130,C10orf118_55088,C17orf80_55028,CASP8AP2_9994,CCDC100_153241,CCDC76_54482,CCNL2_81669,CDC27_996,CDKN2AIP_55602,CKAP2L_150468,COG3_83548,DC2_58505,DDHD2_23259,EDG6_8698,EIF4EBP2_1979,ELOVL6_79071,ETS1_2113,FAM108B1_51104,FAM128B_80097,FAM133B_257415,FAM33A_348235,FBXO9_26268,FCF1_51077,GABPA_2551,GR…	NA	NA	NA	KCNAB2_8514,FUSIP1_10772,AK2_204,ABCA4_24,UBE2T_29089,LIN9_286826,INSIG2_51141,FILIP1L_11259,TMEM45A_55076,PTTG2_10744,RFC1_5981,PAICS_10606,TIFA_92610,MAD2L1_4085,FBXO8_26269,ING2_3622,C4orf20_55325,MAP3K1_4214,WDR41_55255,CETN3_1070,EBF1_1879,PTTG1_9232,BTN2A2_10385,CBX3_11335,ANLN_54443,DUS4L_11062,EXOC4_60412,MTPN_136319,DDHD2_23259,RNF19A_25897,SLC1A1_6505,TJP2_9414,RAD23B_5887,GOLGA1_2800,L…	NA	ACOT7_11332,MGST1_4257,NXPH4_11247,CABP1_9478,MSI2_124540
SNP_A-1854332	AGL	178		TRUE	FALSE	TRUE	TRUE		NA	ADAM9_8754,ADPGK_83440,AIM2_9447,ANKRD36_375248,AP4E1_23431,AQP4_361,ASCC3L1_23020,ASPHD2_57168,ATP11B_23200,ATP13A1_57130,C10orf118_55088,C14orf131_55778,C17orf80_55028,C1orf27_54953,C8orf53_84294,C9orf97_158427,CAPRIN1_4076,CASP8AP2_9994,CCDC76_54482,CCNL2_81669,CDC27_996,CDCA7_83879,CDKN2AIP_55602,COG3_83548,CSTF1_1477,CYP2U1_113612,DDHD2_23259,DDX41_51428,EIF4EBP2_1979,ETS1_2113,FAM108B1_5110…	NA	NA	NA	KCNAB2_8514,FUSIP1_10772,AK2_204,ABCA4_24,UBE2T_29089,LIN9_286826,INSIG2_51141,FILIP1L_11259,TMEM45A_55076,PTTG2_10744,RFC1_5981,PAICS_10606,TIFA_92610,MAD2L1_4085,FBXO8_26269,ING2_3622,C4orf20_55325,MAP3K1_4214,WDR41_55255,CETN3_1070,EBF1_1879,PTTG1_9232,BTN2A2_10385,CBX3_11335,ANLN_54443,DUS4L_11062,EXOC4_60412,MTPN_136319,DDHD2_23259,RNF19A_25897,SLC1A1_6505,TJP2_9414,RAD23B_5887,GOLGA1_2800,L…	NA	ACOT7_11332,MGST1_4257,NXPH4_11247,CABP1_9478,MSI2_124540
SNP_A-4249689	AGL	178		TRUE	TRUE	TRUE	TRUE		NA	COX4I2_84701,ZNF792_126375,JMJD2B_23030,MCM7_4176,TMUB2_79089	NA	TF_7018,CHEK2_11200,RAB23_51715,RNF135_84282,RNF8_9025,SYPL1_6856	NA	TSGA10_80705,PPM1A_5494,CBLC_23624	NA	EVC2_132884,C4A_720,C6orf106_64771,PPP2R5D_5528,ADAM8_101,PSMD13_5719,POLR1D_51082,BMP4_652,ATXN3_4287,PKM2_5315,SEMA7A_8482
SNP_A-2303937	AGL	178		TRUE	TRUE	TRUE	TRUE		NA	ABHD3_171586,AIRE_326,ALDH9A1_223,ALPP_250,ANAPC2_29882,ANKRD2_26287,ANKRD27_84079,ANKRD36_375248,ANKRD44_91526,ANKRD49_54851,ANP32E_81611,AP2B1_163,AP4E1_23431,APC_324,APOBEC3A_200315,APPBP2_10513,ARGLU1_55082,ARMC1_55156,ARSK_153642,ATAD5_79915,ATG10_83734,ATP11B_23200,BARD1_580,BMI1_648,BRD7_29117,C10orf88_80007,C11orf82_220042,C12orf31_84298,C13orf7_79596,C1orf212_113444,C20orf177_63939,C5orf…	NA	A4GALT_53947,ANKRD11_29123,ARHGEF19_128272,C1orf74_148304,C6orf203_51250,C7orf31_136895,CCAR1_55749,CCDC142_84865,DNAJA3_9093,EBPL_84650,EIF4G2_1982,GTF2E1_2960,HIBCH_26275,KIAA0892_23383,LOC90826_90826,LRRN3_54674,MED4_29079,MPI_4351,MRPL42_28977,MTHFD1L_25902,NDUFV1_4723,PABPN1_8106,PIPOX_51268,PPP1R13B_23368,PRKG1_5592,RBJ_51277,RGS13_6003,SIN3B_23309,SLC26A2_1836,SLC27A3_11000,TCL1B_9623,TCL6…	NA	CD86_942,GYPE_2996,GABRG2_2566,BVES_11149,WBSCR16_81554,TRAF2_7186,MRE11A_4361,ZNF302_55900,ADA_100,C20orf195_79025,BID_637	NA	PTGFRN_5738,C4A_720,C6orf106_64771,WBSCR16_81554,LSP1_4046,UNG_7374,POLR1D_51082,PARP6_56965,OPRL1_4987,SYNGR1_9145
SNP_A-1877368	AGL	178		TRUE	TRUE	TRUE	TRUE		NA	ZNF792_126375,JMJD2B_23030,MCM7_4176	NA	TF_7018,CHEK2_11200,RAB23_51715,RNF135_84282,RNF8_9025,SYPL1_6856	NA	TSGA10_80705,PPM1A_5494,CBLC_23624	NA	EVC2_132884,C4A_720,TAP2_6891,C6orf106_64771,PPP2R5D_5528,ADAM8_101,PSMD13_5719,CAPRIN2_65981,POLR1D_51082,BMP4_652,ATXN3_4287,SEMA7A_8482
SNP_A-2000232	AGL	178		TRUE	TRUE	TRUE	TRUE		NA	ZNF792_126375,JMJD2B_23030,MCM7_4176	NA	TF_7018,CHEK2_11200,RAB23_51715,RNF135_84282,RNF8_9025,SYPL1_6856	NA	TSGA10_80705,PPM1A_5494,CBLC_23624	NA	EVC2_132884,C4A_720,C6orf106_64771,PPP2R5D_5528,ADAM8_101,PSMD13_5719,POLR1D_51082,BMP4_652,ATXN3_4287,PKM2_5315,SEMA7A_8482
SNP_A-2199176	AGL	178		TRUE	TRUE	TRUE	TRUE		NA	RLTPR_146206,CDK10_8558,CDK5RAP1_51654,COG5_10466,EBAG9_9166,FOXN3_1112,IFT81_28981,KIAA1622_57718,PML_5371,RECQL_5965,RIOK1_83732,ADK_132	NA	C20orf149_79144,THAP5_168451,CLK3_1198,CXCL12_6387,FOXN3_1112,GREB1_9687	NA	PTPRC_5788,LBR_3930,RASSF6_166824,RNF217_154214,FRAG1_27315,SLC43A3_29015,PPM1A_5494,MCAT_27349	NA	C6orf106_64771,PTPRE_5791,ADAM8_101,PSMD13_5719,BMP4_652,ATXN3_4287,BRWD1_54014
SNP_A-2182712	AGL	178		TRUE	TRUE	FALSE	TRUE		NA	ALPL_249,CASKIN2_57513,MAP1B_4131,SOX4_6659,THSD4_79875,TRIM47_91107,ACSL5_51703,ATPIF1_93974,BAZ1A_11177,MTMR3_8897,PHF17_79960,UBE2J1_51465,FKBP1A_2280,H2AFV_94239,SP110_3431,ZNF655_79027	NA	ADHFE1_137872,APPL1_26060,BBX_56987,C10orf118_55088,C13orf31_144811,C14orf135_64430,C1orf182_128229,C2orf65_130951,C4orf30_54876,CAMKV_79012,CCNC_892,CD300LG_146894,CEP68_23177,CIAO1_9391,COX17_10063,D4S234E_27065,DAP_1611,DICER1_23405,DNAL1_83544,EIF4B_1975,FAM126B_285172,GOLGA4_2803,GPHN_10243,IQSEC1_9922,JMJD2C_23081,KIAA0372_9652,KIAA0776_23376,KPNA6_23633,LXN_56925,LYN_4067,MLL3_58508,MUC13_…	NA	NA	NA	FAAH_2166,SLC27A3_11000,LBR_3930,GALM_130589,XYLB_9942,ZCCHC4_29063,LARP2_55132,SLC30A5_64924,DNAJC18_202052,PDE10A_10846,RAC1_5879,PURB_5814,ACHE_43,EHD1_10938,TIRAP_114609,SOX5_6660,C14orf180_400258,TM2D3_80213,CCR7_1236,HOXB9_3219,FSTL3_10272,MAP1LC3A_84557
SNP_A-1957180	AGL	178		FALSE	TRUE	FALSE	FALSE		NA	NA	NA	AK7_122481,ASGR2_433,B4GALT2_8704,C12orf44_60673,C14orf172_115708,C1orf59_113802,CALCRL_10203,CCBL2_56267,CCRN4L_25819,CD300LF_146722,CPA4_51200,CSN2_1447,CYB561_1534,DHX8_1659,DLG4_1742,DUSP19_142679,FCAR_2204,FEM1A_55527,FLJ32658_147872,GLB1L_79411,GTF3C4_9329,JOSD3_79101,KIAA1189_57471,KPTN_11133,LOC283951_283951,LOC390084_390084,LRRC17_10234,MAP1D_254042,MEST_4232,MRPL15_29088,NAG_51594,QPCTL…	NA	NA	NA	NA
SNP_A-4198299	AGL	178		TRUE	TRUE	TRUE	TRUE		NA	ARL16_339231,BTN2A1_11120,BTN3A1_11119,C4orf30_54876,CCDC69_26112,CCNL2_81669,CLSTN1_22883,DNAJB9_4189,FLJ25778_254048,FNBP4_23360,FOXJ2_55810,HCG27_253018,HLA-B_3106,HLA-G_3135,HSPA5_3309,LRIG2_9860,NUDT14_256281,PGRMC2_10424,PLCH2_9651,SIGIRR_59307,SIN3A_25942,SLC33A1_9197,SLCO1A2_6579,TMED5_50999,TRIM39_56658,ABR_29,ATMIN_23300,FGFR4_2264,GSN_2934,IFT81_28981,IL15RA_3601,LPGAT1_9926,MAPK8IP3_2…	NA	ACSS2_55902,CHAF1B_8208,COG8_84342,COPS3_8533,CTRL_1506,FKRP_79147,ILF2_3608,LRRC59_55379,METTL1_4234,MIS12_79003,MPI_4351,NDUFA5_4698,NOL11_25926,SASS6_163786,TXNDC9_10190,UBLCP1_134510,AZIN1_51582,EBAG9_9166,KRT18_3875,MS4A1_931,PATZ1_23598,RANBP6_26953,RBL1_5933,ASB7_140460,DNAJB6_10049,PRDM2_7799,SEC22C_9117,SIRT5_23408,SPTLC1_10558	NA	PEX19_5824,DYNC2LI1_51626,SPTBN1_6711,CD86_942,GPM6A_2823,SLC16A9_220963,RFC5_5985,TNFSF11_8600,NOVA1_4857,MAPK7_5598,BIK_638	NA	TMCC1_23023,DUSP22_56940,PPP2R5D_5528,SRPK2_6733,ARRB1_408,ARHGEF7_8874,BMP4_652,DTNA_1837
SNP_A-2272456	SLC35A3	23443		TRUE	TRUE	TRUE	TRUE		NA	FOLR2_2350,WWOX_51741,FKBP1A_2280,RNF19A_25897	NA	IKZF4_64375,MICAL1_64780,PARP15_165631,SFRS14_10147,APBB1_322,ATF4_468,CAPRIN2_65981,DKFZP564J0863_25923,HOMEZ_57594,KIAA0913_23053,L3MBTL_26013,NCF4_4689	NA	ANP32E_81611,SPTBN1_6711,CCDC85A_114800,TLK1_9874,FAM43A_131583,NT5DC1_221294,HEBP2_23593,ZNF680_340252,SH2D4A_63898,MYBL1_4603,CERCAM_51148,ZDHHC12_84885,RPL27A_6157,RAB6IP1_23258,LOC144097_144097,CCS_9973,NLRX1_79671,JAM3_83700,ERP27_121506,HSD17B6_8630,DYRK2_8445,B3GNT4_79369,TUBA3C_7278,TNFRSF19_55504,RNASEH2B_79621,KLF5_688,ARHGAP11A_9824,C15orf21_283651,IL16_3603,PRSS21_10942,FA2H_79152,TUB…	NA	FAAH_2166,SLC27A3_11000,GLRX2_51022,LBR_3930,XYLB_9942,ZCCHC4_29063,HBEGF_1839,LTC4S_4056,PDE10A_10846,ACHE_43,PDLIM2_64236,TRIM5_85363,TIRAP_114609,SOX5_6660,RAD51_5888,TM2D3_80213,GPR56_9289,NUP88_4927,HOXB9_3219,MAP1LC3A_84557,OPRL1_4987,TTC3_7267
SNP_A-1817513	HIAT1	64645		TRUE	TRUE	FALSE	TRUE		NA	ADIPOR2_79602,ALPP_250,ANGEL2_90806,ANKRD27_84079,ANKRD36_375248,ANKRD49_54851,AP4E1_23431,APOBEC3A_200315,APPBP2_10513,ARGLU1_55082,ARHGEF18_23370,ARSK_153642,ATG10_83734,ATP11B_23200,BARD1_580,BBS10_79738,BMI1_648,C10orf88_80007,C13orf7_79596,C17orf80_55028,C1orf212_113444,C20orf177_63939,C5orf28_64417,C5orf5_51306,C6orf170_221322,C9orf80_58493,CACYBP_27101,CALCOCO2_10241,CASKIN2_57513,CASP8AP2…	NA	AADACL1_57552,APOL2_23780,C19orf48_84798,C6orf72_116254,CRABP1_1381,DMXL1_1657,DNAL1_83544,ENTPD5_957,GALM_130589,GYPC_2995,HIST1H4I_8294,LYSMD4_145748,NUFIP2_57532,OBSCN_84033,PALLD_23022,PPTC7_160760,RGS13_6003,SFXN5_94097,SLC11A2_4891,SRBD1_55133,SULT1A2_6799,TMEM18_129787,TPK1_27010,ZNF644_84146,EZH2_2146,HIF1A_3091,JMJD2B_23030,MAPK10_5602,PRKACB_5567,RPL13_6137,SNRPD2_6633,TMEM63A_9725,VAPA…	NA	NA	NA	MATN1_4146,FAAH_2166,SLC27A3_11000,HNRPLL_92906,GALM_130589,XYLB_9942,POPDC2_64091,LARP2_55132,BASP1_10409,DNAJC18_202052,BTNL3_10917,PDE10A_10846,RAC1_5879,ACHE_43,PDLIM2_64236,RTN3_10313,TIRAP_114609,SOX5_6660,C14orf180_400258,TLN2_83660,NQO1_1728
SNP_A-2235628	HIAT1	64645		TRUE	TRUE	FALSE	TRUE		NA	ADIPOR2_79602,AIRE_326,ALPP_250,ANAPC2_29882,ANGEL2_90806,ANKRD27_84079,ANKRD36_375248,ANKRD44_91526,ANKRD49_54851,AP4E1_23431,APOBEC3A_200315,APPBP2_10513,ARGLU1_55082,ARMC1_55156,ARSK_153642,ATG10_83734,ATP11B_23200,BARD1_580,BBS10_79738,BLZF1_8548,BMI1_648,BRD7_29117,C10orf88_80007,C11orf1_64776,C13orf7_79596,C17orf80_55028,C1orf212_113444,C20orf177_63939,C5orf28_64417,C5orf5_51306,C6orf170_22…	NA	ACCN2_41,ARHGAP17_55114,ASGR1_432,ATP1A1_476,B3GNTL1_146712,BTF3_689,C18orf26_284254,C1QBP_708,C6orf108_10591,C9orf95_54981,CAMK4_814,CARM1_10498,CCDC72_51372,CDC42BPB_9578,CHODL_140578,COX18_285521,CRY1_1407,CS_1431,CYFIP1_23191,DAP3_7818,DDX10_1662,DHCR7_1717,DTX4_23220,EIF2S2_8894,EIF4A1_1973,ELF3_1999,EPOR_2057,FAHD2B_151313,FASN_2194,FCRL5_83416,FDPS_2224,GFI1_2672,GIMAP1_170575,GIMAP7_16853…	NA	NA	NA	FAAH_2166,SLC27A3_11000,LBR_3930,GALM_130589,XYLB_9942,ZCCHC4_29063,LARP2_55132,SLC30A5_64924,DNAJC18_202052,PDE10A_10846,RAC1_5879,PURB_5814,ACHE_43,EHD1_10938,TIRAP_114609,SOX5_6660,C14orf180_400258,TM2D3_80213,CCR7_1236,HOXB9_3219,FSTL3_10272,MAP1LC3A_84557
SNP_A-1815248	HIAT1	64645		TRUE	TRUE	TRUE	TRUE		NA	C18orf1_753,FOLR2_2350,CECR1_51816,WWOX_51741,FKBP1A_2280,RNF19A_25897	NA	IKZF4_64375,MICAL1_64780,PARP15_165631,APBB1_322,ATF4_468,CAPRIN2_65981,DKFZP564J0863_25923,HOMEZ_57594,KIAA0913_23053,L3MBTL_26013,NCF4_4689	NA	ANP32E_81611,SPTBN1_6711,CCDC85A_114800,TLK1_9874,FAM43A_131583,NT5DC1_221294,HEBP2_23593,ZNF680_340252,SH2D4A_63898,MYBL1_4603,CERCAM_51148,ZDHHC12_84885,RPL27A_6157,RAB6IP1_23258,LOC144097_144097,CCS_9973,NLRX1_79671,JAM3_83700,ERP27_121506,HSD17B6_8630,DYRK2_8445,B3GNT4_79369,TUBA3C_7278,TNFRSF19_55504,RNASEH2B_79621,KLF5_688,ARHGAP11A_9824,C15orf21_283651,IL16_3603,PRSS21_10942,FA2H_79152,TUB…	NA	FAAH_2166,SLC27A3_11000,GLRX2_51022,LBR_3930,XYLB_9942,ZCCHC4_29063,HBEGF_1839,LTC4S_4056,PDE10A_10846,ACHE_43,PDLIM2_64236,TRIM5_85363,TIRAP_114609,SOX5_6660,RAD51_5888,TM2D3_80213,GPR56_9289,NUP88_4927,HOXB9_3219,MAP1LC3A_84557,OPRL1_4987,TTC3_7267
SNP_A-1952564	SASS6	163786		TRUE	TRUE	TRUE	FALSE		NA	AIM1_202,APOC1_341,ARNTL_406,ATOX1_475,BBC3_27113,BMPR1A_657,C17orf56_146705,C3_718,CCDC93_54520,CDGAP_57514,CHMP1A_5119,CORO1B_57175,CXCR7_57007,DKK3_27122,DSE_29940,FBXL11_22992,GABBR1_2550,GMPR_2766,GOLGA1_2800,HEXIM2_124790,HIC1_3090,HIST2H2BE_8349,HLA-DQA1_3117,IL11_3589,IRF8_3394,ISG20L1_64782,KCNK5_8645,LOC390084_390084,LRRC56_115399,MAML2_84441,METTL7A_25840,MYO1A_4640,NOTCH1_4851,NSUN7_7…	NA	C20orf59_63910,CCDC55_84081,CLNS1A_1207,DUS4L_11062,FLJ32658_147872,HIAT1_64645,HIST1H2AD_3013,IFI44_10561,IFIT5_24138,ISG15_9636,LMBR1_64327,MAP1S_55201,MFAP3_4238,PHF15_23338,PI4K2B_55300,RAB11FIP2_22841,RAB43_339122,RPS6KC1_26750,RSL1D1_26156,SLC35C1_55343,SRBD1_55133,SSR3_6747,TGIF2_60436,ZC3H7B_23264,ZNF235_9310,ZNF385A_25946,ZRANB2_9406,BAT1_7919,CNR1_1268,INVS_27130,OTUD4_54726,RTN3_10313,…	NA	NA	NA	NA
SNP_A-2229081	SASS6	163786		TRUE	TRUE	FALSE	TRUE		NA	ABHD3_171586,ACTR8_93973,ADIPOR2_79602,AIRE_326,ALPP_250,ANGEL2_90806,ANKRD2_26287,ANKRD27_84079,ANKRD36_375248,ANKRD44_91526,ANKRD49_54851,APC_324,APOBEC3A_200315,APPBP2_10513,ARFGEF1_10565,ARGLU1_55082,ARHGEF18_23370,ARSK_153642,ATG10_83734,ATP11B_23200,B3GALT6_126792,BAHD1_22893,BARD1_580,BBS10_79738,BLZF1_8548,BST2_684,BTN2A1_11120,C10orf88_80007,C11orf46_120534,C17orf80_55028,C17orf85_55421,…	NA	APOL2_23780,ASCC3L1_23020,ATG4C_84938,BCAS3_54828,BTBD1_53339,BTLA_151888,C10orf68_79741,C14orf180_400258,C1orf51_148523,C6orf130_221443,C9orf95_54981,CCDC138_165055,CCDC72_51372,CHST2_9435,CYP2J2_1573,DDX51_317781,DHODH_1723,DMXL1_1657,DTX4_23220,ECHDC2_55268,ELAVL1_1994,EPOR_2057,FCRL4_83417,FGF23_8074,FOXA3_3171,FYTTD1_84248,GLCE_26035,HEATR2_54919,HIST1H3J_8356,HIST3H2A_92815,ID3_3399,IFNG_34…	NA	NA	NA	FAAH_2166,SLC27A3_11000,GLT25D2_23127,GALM_130589,XYLB_9942,DNAJC18_202052,BPHL_670,RAB23_51715,PDE10A_10846,PURB_5814,IRF5_3663,ADK_132,GTF2H1_2965,TRIM13_10206,FOXA1_3169,C14orf180_400258,TM2D3_80213,GPR56_9289,FSTL3_10272,PXMP4_11264,POLDIP3_84271
SNP_A-2249300	SASS6	163786		TRUE	TRUE	TRUE	TRUE		NA	ABCB1_5243,C1orf54_79630,CACNB4_785,CNKSR1_10256,GPRIN1_114787,GRAMD1C_54762,LTB4DH_22949,MCART1_92014,MRPL27_51264,NEDD4L_23327,OLFML2A_169611,OTOA_146183,PNMAL1_55228,POMC_5443,SLC23A2_9962,ST6GALNAC2_10610,TMEM16K_55129,TMEM8_58986,TRAPPC2L_51693,VPREB3_29802,ZKSCAN1_7586,AIF1_199	NA	ABCB6_10058,ABO_28,ACSS2_55902,ADCY7_113,ANKHD1-EIF4EBP3_404734,BIRC2_329,BRD8_10902,BTBD12_84464,C12orf11_55726,C19orf24_55009,CCNG1_900,CD33_945,CHDH_55349,CP110_9738,CRKL_1399,CSRP1_1465,DPH4_120526,DYNC1LI1_51143,ESRRA_2101,FAM152A_51029,FANCC_2176,FBXL20_84961,FGFR1OP_11116,FRS3_10817,FSCN1_6624,FUT8_2530,GBA2_57704,GOLGB1_2804,GOLPH3L_55204,HSD17B4_3295,IDH1_3417,KIAA0423_23116,LOC63920_639…	NA	THRAP3_9967,CCDC85A_114800,DOK1_1796,FAM43A_131583,PPA2_27068,RNF130_55819,PPP2R5D_5528,FYN_2534,NT5DC1_221294,HEBP2_23593,CBX3_11335,STK17A_9263,RFC2_5982,AP1S1_1174,MYBL1_4603,MTAP_4507,STOM_2040,FAM78A_286336,NRP1_8829,NHLRC2_374354,SLC22A18_5002,LOC144097_144097,CCS_9973,KDELC2_143888,LOC120364_120364,NLRX1_79671,ERP27_121506,CAPRIN2_65981,KRT18_3875,RNASEH2B_79621,EDNRB_1910,ARHGAP11A_9824,C…	NA	TFR2_7036,ABP1_26,SFRP1_6422,SERPINA1_5265,MAP1LC3A_84557
SNP_A-4271811	CCDC76	54482		TRUE	TRUE	FALSE	TRUE		1	ADIPOR2_79602,AIRE_326,ALPP_250,ANAPC2_29882,ANGEL2_90806,ANKRD2_26287,ANKRD27_84079,ANKRD36_375248,ANKRD44_91526,ANKRD49_54851,AP4E1_23431,APC_324,APOBEC3A_200315,APPBP2_10513,ARGLU1_55082,ARHGEF18_23370,ARSK_153642,ATG10_83734,ATP11B_23200,BARD1_580,BBS10_79738,BMI1_648,C10orf88_80007,C13orf7_79596,C1orf212_113444,C20orf177_63939,C4orf34_201895,C5orf28_64417,C5orf5_51306,C6orf170_221322,C7orf27…	NA	ATG4C_84938,AUTS2_26053,BCAS3_54828,BTBD1_53339,BTLA_151888,C11orf67_28971,C14orf180_400258,C18orf17_125488,C1orf51_148523,C9orf95_54981,CCDC138_165055,CCDC72_51372,CHST2_9435,COX5A_9377,CYP2J2_1573,DDX51_317781,DHODH_1723,DTX4_23220,ECHDC2_55268,EEPD1_80820,ELAVL1_1994,EPOR_2057,FCRL4_83417,FGF23_8074,FYTTD1_84248,GLCE_26035,HEATR2_54919,HIST1H3J_8356,HIST3H2A_92815,IFNG_3458,IGFBP3_3486,IMP4_92…	NA	NA	NA	FAAH_2166,SLC27A3_11000,GALM_130589,XYLB_9942,HLTF_6596,ZCCHC4_29063,LARP2_55132,DNAJC18_202052,BAT1_7919,PDE10A_10846,PURB_5814,PILRA_29992,IL11RA_3590,TRIM5_85363,EHD1_10938,FOXA1_3169,KTN1_3895,FAM14A_83982,GPR56_9289,ABR_29,CCR7_1236,FSTL3_10272,BRD4_23476,ZNF114_163071,ZNF616_90317,MAP1LC3A_84557,POLDIP3_84271
SNP_A-4287403	CCDC76	54482		TRUE	TRUE	TRUE	TRUE		NA	FOLR2_2350,LOC388279_388279,RARRES3_5920,ATF4_468,BTN2A2_10385,WWOX_51741,RNF19A_25897	NA	SYCN_342898,BID_637,IL6R_3570,MAP4_4134,SMTN_6525,UBE2C_11065	NA	THRAP3_9967,CCDC85A_114800,DOK1_1796,FAM43A_131583,PPA2_27068,RNF130_55819,PPP2R5D_5528,FYN_2534,NT5DC1_221294,HEBP2_23593,CBX3_11335,STK17A_9263,RFC2_5982,AP1S1_1174,MYBL1_4603,MTAP_4507,STOM_2040,FAM78A_286336,NRP1_8829,NHLRC2_374354,SLC22A18_5002,LOC144097_144097,CCS_9973,KDELC2_143888,LOC120364_120364,NLRX1_79671,ERP27_121506,CAPRIN2_65981,KRT18_3875,RNASEH2B_79621,EDNRB_1910,ARHGAP11A_9824,C…	NA	FAAH_2166,SLC27A3_11000,GLRX2_51022,LBR_3930,XYLB_9942,HLTF_6596,ZCCHC4_29063,HBEGF_1839,LTC4S_4056,BAT1_7919,PDE10A_10846,PDLIM2_64236,IL11RA_3590,TRIM5_85363,MS4A1_931,SOX5_6660,RAD51_5888,C16orf59_80178,GPR56_9289,CCR7_1236,MAP1LC3A_84557,OPRL1_4987,TTC3_7267
SNP_A-1942096	LRRC39	127495		TRUE	TRUE	TRUE	TRUE		NA	SLFN11_91607,STOM_2040,WBSCR16_81554,FKBP1A_2280,RNF19A_25897	NA	CDC27_996,HIST1H1C_3006,MEA1_4201,MYO1E_4643,NFU1_27247,NRP2_8828,NVL_4931,SAPS1_22870,APEX1_328,CENTD1_116984,EED_8726,EWSR1_2130,WDR1_9948,WTAP_9589,CDKN2C_1031,H2AFV_94239,RFC3_5983,TAP2_6891	NA	SDF4_51150,SERINC2_347735,PTGFRN_5738,LOXL3_84695,DOK1_1796,PPA2_27068,HLA-DQA1_3117,PPP2R5D_5528,HEBP2_23593,STK17A_9263,PILRA_29992,MYBL1_4603,LOC144097_144097,KDELC2_143888,LOC120364_120364,NLRX1_79671,CAPRIN2_65981,RPS6KA5_9252,C15orf21_283651,PRSS21_10942,FA2H_79152,ADAD2_161931,DSG4_147409,TJP3_27134,CRB3_92359,PRDM15_63977	NA	FAAH_2166,SLC27A3_11000,GLRX2_51022,LBR_3930,XYLB_9942,HLTF_6596,ZCCHC4_29063,HBEGF_1839,LTC4S_4056,BAT1_7919,PHF1_5252,PDE10A_10846,PDLIM2_64236,IL11RA_3590,SPAG6_9576,TRIM5_85363,SOX5_6660,KCTD12_115207,RAD51_5888,TM2D3_80213,C16orf59_80178,GPR56_9289,CCR7_1236,LOC113230_113230,ZNF114_163071,MAP1LC3A_84557,OPRL1_4987,TTC3_7267
SNP_A-1943051	LRRC39	127495		TRUE	TRUE	TRUE	TRUE		NA	FOLR2_2350,LOC388279_388279,ATF4_468,BTN2A2_10385,PRIC285_85441,WWOX_51741,RNF19A_25897	NA	CRYAB_1410,CYP1A1_1543,APBB1_322,CDC25C_995,CLDN14_23562,COG5_10466,IL6R_3570,KCNMB2_10242	NA	SDF4_51150,SERINC2_347735,PTGFRN_5738,LOXL3_84695,DOK1_1796,PPA2_27068,HLA-DQA1_3117,PPP2R5D_5528,HEBP2_23593,STK17A_9263,PILRA_29992,MYBL1_4603,LOC144097_144097,KDELC2_143888,LOC120364_120364,NLRX1_79671,CAPRIN2_65981,RPS6KA5_9252,C15orf21_283651,PRSS21_10942,FA2H_79152,ADAD2_161931,DSG4_147409,TJP3_27134,CRB3_92359,PRDM15_63977	NA	FAAH_2166,SLC27A3_11000,GLRX2_51022,LBR_3930,XYLB_9942,HLTF_6596,ZCCHC4_29063,HBEGF_1839,LTC4S_4056,BAT1_7919,PHF1_5252,PDE10A_10846,PDLIM2_64236,IL11RA_3590,SPAG6_9576,TRIM5_85363,SOX5_6660,KCTD12_115207,RAD51_5888,TM2D3_80213,C16orf59_80178,GPR56_9289,CCR7_1236,LOC113230_113230,ZNF114_163071,MAP1LC3A_84557,OPRL1_4987,TTC3_7267
SNP_A-1960081	DBT	1629		TRUE	TRUE	TRUE	TRUE		NA	SLFN11_91607,SIVA1_10572,STOM_2040	NA	SLC9A11_284525,UST_10090,ANXA11_311,APEX1_328,ARL5A_26225,CENTD1_116984,DNM1L_10059,MAPK14_1432,SHMT1_6470,CAMK1D_57118,CDKN2C_1031,H2AFV_94239,PSMB8_5696	NA	SDF4_51150,SERINC2_347735,PTGFRN_5738,LOXL3_84695,DOK1_1796,PPA2_27068,HLA-DQA1_3117,PPP2R5D_5528,HEBP2_23593,STK17A_9263,PILRA_29992,MYBL1_4603,LOC144097_144097,KDELC2_143888,LOC120364_120364,NLRX1_79671,CAPRIN2_65981,RPS6KA5_9252,C15orf21_283651,PRSS21_10942,FA2H_79152,ADAD2_161931,DSG4_147409,TJP3_27134,CRB3_92359,PRDM15_63977	NA	FAAH_2166,SLC27A3_11000,GLRX2_51022,CHL1_10752,XYLB_9942,HLTF_6596,ZCCHC4_29063,CASP6_839,HBEGF_1839,LTC4S_4056,BAT1_7919,FANCE_2178,PDE10A_10846,PFTK1_5218,PDLIM2_64236,IL11RA_3590,SPAG6_9576,TRIM5_85363,SOX5_6660,KCTD12_115207,RAD51_5888,RBPMS2_348093,TM2D3_80213,C16orf59_80178,GPR56_9289,BCAS3_54828,LOC113230_113230,ZNF114_163071,MAP1LC3A_84557,OPRL1_4987,TTC3_7267
SNP_A-2086181	DBT	1629		TRUE	TRUE	TRUE	TRUE		NA	SLFN11_91607,SIVA1_10572,STOM_2040	NA	PUS7L_83448,PLTP_5360,RPL13_6137,VCAM1_7412,UPF2_26019	NA	SDF4_51150,SERINC2_347735,PTGFRN_5738,LOXL3_84695,DOK1_1796,PPA2_27068,HLA-DQA1_3117,PPP2R5D_5528,HEBP2_23593,STK17A_9263,PILRA_29992,MYBL1_4603,LOC144097_144097,KDELC2_143888,LOC120364_120364,NLRX1_79671,CAPRIN2_65981,RPS6KA5_9252,C15orf21_283651,PRSS21_10942,FA2H_79152,ADAD2_161931,DSG4_147409,TJP3_27134,CRB3_92359,PRDM15_63977	NA	FAAH_2166,SLC27A3_11000,GLRX2_51022,LBR_3930,XYLB_9942,HLTF_6596,ZCCHC4_29063,HBEGF_1839,LTC4S_4056,BAT1_7919,PHF1_5252,PDE10A_10846,PDLIM2_64236,IL11RA_3590,SPAG6_9576,TRIM5_85363,SOX5_6660,KCTD12_115207,RAD51_5888,TM2D3_80213,C16orf59_80178,GPR56_9289,CCR7_1236,LOC113230_113230,ZNF114_163071,MAP1LC3A_84557,OPRL1_4987,TTC3_7267
SNP_A-4213932	DBT	1629		TRUE	TRUE	TRUE	TRUE		NA	CABYR_26256,FOLR2_2350,SLFN11_91607	NA	HIST1H4F_8361,MFSD11_79157,CXCL12_6387,FGFR4_2264,HOMEZ_57594	NA	SDF4_51150,SERINC2_347735,PTGFRN_5738,LOXL3_84695,DOK1_1796,PPA2_27068,HLA-DQA1_3117,PPP2R5D_5528,HEBP2_23593,STK17A_9263,PILRA_29992,MYBL1_4603,LOC144097_144097,KDELC2_143888,LOC120364_120364,NLRX1_79671,CAPRIN2_65981,RPS6KA5_9252,C15orf21_283651,PRSS21_10942,FA2H_79152,ADAD2_161931,DSG4_147409,TJP3_27134,CRB3_92359,PRDM15_63977	NA	FAAH_2166,SLC27A3_11000,GLRX2_51022,LBR_3930,XYLB_9942,HLTF_6596,ZCCHC4_29063,HBEGF_1839,LTC4S_4056,BAT1_7919,PHF1_5252,PDE10A_10846,PDLIM2_64236,IL11RA_3590,SPAG6_9576,TRIM5_85363,SOX5_6660,KCTD12_115207,RAD51_5888,TM2D3_80213,C16orf59_80178,GPR56_9289,CCR7_1236,LOC113230_113230,ZNF114_163071,MAP1LC3A_84557,OPRL1_4987,TTC3_7267
SNP_A-4218595	DBT	1629		TRUE	TRUE	TRUE	TRUE		NA	SLFN11_91607,SIVA1_10572,STOM_2040	NA	ARHGAP25_9938,HOMEZ_57594,PLOD2_5352,RAB23_51715,SUPT3H_8464	NA	SDF4_51150,SERINC2_347735,PTGFRN_5738,LOXL3_84695,DOK1_1796,PPA2_27068,HLA-DQA1_3117,PPP2R5D_5528,HEBP2_23593,STK17A_9263,PILRA_29992,MYBL1_4603,LOC144097_144097,KDELC2_143888,LOC120364_120364,NLRX1_79671,CAPRIN2_65981,RPS6KA5_9252,C15orf21_283651,PRSS21_10942,FA2H_79152,ADAD2_161931,DSG4_147409,TJP3_27134,CRB3_92359,PRDM15_63977	NA	FAAH_2166,SLC27A3_11000,GLRX2_51022,LBR_3930,XYLB_9942,HLTF_6596,ZCCHC4_29063,HBEGF_1839,LTC4S_4056,BAT1_7919,PHF1_5252,PDE10A_10846,PDLIM2_64236,IL11RA_3590,SPAG6_9576,TRIM5_85363,SOX5_6660,KCTD12_115207,RAD51_5888,TM2D3_80213,C16orf59_80178,GPR56_9289,CCR7_1236,LOC113230_113230,ZNF114_163071,MAP1LC3A_84557,OPRL1_4987,TTC3_7267
SNP_A-2072320	DBT	1629		TRUE	TRUE	TRUE	TRUE		NA	APOC1_341,CD19_930,CDC42BPB_9578,CSF2_1437,DPEP2_64174,GPR56_9289,IL11_3589,LILRB3_11025,MAML2_84441,MAP3K5_4217,PPAP2C_8612,SH3GL1_6455,USP35_57558,VPREB3_29802,ACOT7_11332,CTH_1491,DLGAP4_22839,FILIP1L_11259,IKBKE_9641,SMARCD1_6602,SRPK2_6733,BCR_613,DNAJB6_10049	NA	ANXA6_309,PLOD2_5352,TM2D2_83877	NA	SDF4_51150,SERINC2_347735,PTGFRN_5738,LOXL3_84695,DOK1_1796,PPA2_27068,HLA-DQA1_3117,PPP2R5D_5528,HEBP2_23593,STK17A_9263,PILRA_29992,MYBL1_4603,LOC144097_144097,KDELC2_143888,LOC120364_120364,NLRX1_79671,CAPRIN2_65981,RPS6KA5_9252,C15orf21_283651,PRSS21_10942,FA2H_79152,ADAD2_161931,DSG4_147409,TJP3_27134,CRB3_92359,PRDM15_63977	NA	FAAH_2166,SLC27A3_11000,GLRX2_51022,LBR_3930,XYLB_9942,HLTF_6596,ZCCHC4_29063,HBEGF_1839,LTC4S_4056,BAT1_7919,PHF1_5252,PDE10A_10846,PDLIM2_64236,IL11RA_3590,SPAG6_9576,TRIM5_85363,SOX5_6660,KCTD12_115207,RAD51_5888,TM2D3_80213,C16orf59_80178,GPR56_9289,CCR7_1236,LOC113230_113230,ZNF114_163071,MAP1LC3A_84557,OPRL1_4987,TTC3_7267
SNP_A-1874307	DBT	1629		TRUE	TRUE	TRUE	TRUE		NA	APOC1_341,CD19_930,CDC42BPB_9578,CSF2_1437,DPEP2_64174,GPR56_9289,IL11_3589,KIAA0556_23247,LILRB3_11025,MAML2_84441,NLRP2_55655,PCSK7_9159,SH3GL1_6455,TRPV2_51393,VPREB3_29802,ACOT7_11332,APBB1_322,CDKN1A_1026,CTH_1491,DLGAP4_22839,FILIP1L_11259,SMARCD1_6602,TSGA10_80705,WAC_51322,ARHGEF7_8874,BCR_613,PEX16_9409,VPS13A_23230	NA	LRP5_4041,ARHGAP25_9938,BMP2K_55589,COQ9_57017,HECTD2_143279,ZKSCAN1_7586	NA	SDF4_51150,SERINC2_347735,PTGFRN_5738,LOXL3_84695,DOK1_1796,PPA2_27068,HLA-DQA1_3117,PPP2R5D_5528,HEBP2_23593,STK17A_9263,MYBL1_4603,CCS_9973,KDELC2_143888,LOC120364_120364,NLRX1_79671,CAPRIN2_65981,UNG_7374,RPS6KA5_9252,C15orf21_283651,PRSS21_10942,FA2H_79152,ADAD2_161931,DSG4_147409,TJP3_27134,CRB3_92359	NA	FAAH_2166,SLC27A3_11000,GLRX2_51022,LBR_3930,XYLB_9942,HLTF_6596,ZCCHC4_29063,HBEGF_1839,LTC4S_4056,BAT1_7919,PHF1_5252,PDE10A_10846,PDLIM2_64236,IL11RA_3590,SPAG6_9576,TRIM5_85363,SOX5_6660,KCTD12_115207,RAD51_5888,TM2D3_80213,C16orf59_80178,GPR56_9289,CCR7_1236,LOC113230_113230,ZNF114_163071,MAP1LC3A_84557,OPRL1_4987,TTC3_7267
SNP_A-2024109	RTCD1	8634		TRUE	TRUE	TRUE	TRUE		NA	APOC1_341,CD19_930,CDC42BPB_9578,CSF2_1437,DPEP2_64174,GPR56_9289,IL11_3589,KIAA0556_23247,LILRB3_11025,MAML2_84441,MAP3K5_4217,PCSK7_9159,PPAP2C_8612,SH3GL1_6455,USP35_57558,VPREB3_29802,ACOT7_11332,CTH_1491,DLGAP4_22839,FILIP1L_11259,IKBKE_9641,SMARCD1_6602,SRPK2_6733,BCR_613,DNAJB6_10049	NA	ANXA6_309,C21orf7_56911,LOC201175_201175,LST-3TM12_338821,NBPF11_200030,ATPIF1_93974,C9orf23_138716,COQ9_57017,PLOD2_5352,ZKSCAN1_7586,SP110_3431,TNRC6A_27327	NA	SDF4_51150,SERINC2_347735,PTGFRN_5738,LOXL3_84695,DOK1_1796,PPA2_27068,HLA-DQA1_3117,PPP2R5D_5528,HEBP2_23593,STK17A_9263,PILRA_29992,MYBL1_4603,LOC144097_144097,KDELC2_143888,LOC120364_120364,NLRX1_79671,CAPRIN2_65981,RPS6KA5_9252,C15orf21_283651,PRSS21_10942,FA2H_79152,ADAD2_161931,DSG4_147409,TJP3_27134,CRB3_92359,PRDM15_63977	NA	FAAH_2166,SLC27A3_11000,GLRX2_51022,LBR_3930,XYLB_9942,HLTF_6596,ZCCHC4_29063,HBEGF_1839,LTC4S_4056,BAT1_7919,PHF1_5252,PDE10A_10846,PDLIM2_64236,IL11RA_3590,SPAG6_9576,TRIM5_85363,SOX5_6660,KCTD12_115207,RAD51_5888,TM2D3_80213,C16orf59_80178,GPR56_9289,CCR7_1236,LOC113230_113230,ZNF114_163071,MAP1LC3A_84557,OPRL1_4987,TTC3_7267
SNP_A-2028587	RTCD1	8634		FALSE	TRUE	FALSE	FALSE		NA	NA	NA	MRPL11_65003,MYH10_4628,SSBP3_23648,CAMK2D_817	NA	NA	NA	NA
SNP_A-2000236	RTCD1	8634		TRUE	TRUE	TRUE	TRUE		NA	APOC1_341,CD19_930,CDC42BPB_9578,CSF2_1437,DPEP2_64174,GPR56_9289,HYI_81888,IL11_3589,KIAA0556_23247,LILRB3_11025,MAML2_84441,MAP3K5_4217,PPAP2C_8612,SH3GL1_6455,USP35_57558,VPREB3_29802,ACOT7_11332,CTH_1491,DLGAP4_22839,FILIP1L_11259,IKBKE_9641,SMARCD1_6602,BCR_613,DNAJB6_10049	NA	ANXA6_309,C21orf7_56911,LOC201175_201175,LST-3TM12_338821,C9orf23_138716,COQ9_57017,PANK1_53354,PLOD2_5352,PXMP4_11264,ZBTB39_9880,TNRC6A_27327	NA	SDF4_51150,SERINC2_347735,PTGFRN_5738,LOXL3_84695,DOK1_1796,PPA2_27068,HLA-DQA1_3117,PPP2R5D_5528,HEBP2_23593,STK17A_9263,PILRA_29992,MYBL1_4603,LOC144097_144097,KDELC2_143888,LOC120364_120364,NLRX1_79671,CAPRIN2_65981,RPS6KA5_9252,C15orf21_283651,PRSS21_10942,FA2H_79152,ADAD2_161931,DSG4_147409,TJP3_27134,CRB3_92359,PRDM15_63977	NA	FAAH_2166,SLC27A3_11000,GLRX2_51022,LBR_3930,XYLB_9942,HLTF_6596,ZCCHC4_29063,HBEGF_1839,LTC4S_4056,BAT1_7919,PHF1_5252,PDE10A_10846,PDLIM2_64236,IL11RA_3590,SPAG6_9576,TRIM5_85363,SOX5_6660,KCTD12_115207,RAD51_5888,TM2D3_80213,C16orf59_80178,GPR56_9289,CCR7_1236,LOC113230_113230,ZNF114_163071,MAP1LC3A_84557,OPRL1_4987,TTC3_7267
SNP_A-2179985	RTCD1	8634		TRUE	TRUE	TRUE	TRUE		NA	APOC1_341,CD19_930,CDC42BPB_9578,CSF2_1437,DPEP2_64174,GPR56_9289,IL11_3589,LILRB3_11025,MAML2_84441,PPAP2C_8612,SH3GL1_6455,USP35_57558,VPREB3_29802,ACOT7_11332,CTH_1491,DLGAP4_22839,FILIP1L_11259,IKBKE_9641,SMARCD1_6602,SRPK2_6733,BCR_613,DNAJB6_10049,PEX16_9409	NA	EAPP_55837,C21orf66_94104,COG5_10466,MYH10_4628,PXMP4_11264,TNRC6A_27327	NA	SDF4_51150,SERINC2_347735,PTGFRN_5738,LOXL3_84695,DOK1_1796,PPA2_27068,HLA-DQA1_3117,PPP2R5D_5528,HEBP2_23593,STK17A_9263,PILRA_29992,MYBL1_4603,LOC144097_144097,KDELC2_143888,LOC120364_120364,NLRX1_79671,CAPRIN2_65981,RPS6KA5_9252,C15orf21_283651,PRSS21_10942,FA2H_79152,ADAD2_161931,DSG4_147409,TJP3_27134,CRB3_92359,PRDM15_63977	NA	IFI44L_10964,S100A10_6281,FCGR2C_9103,RHOU_58480,AHSA2_130872,ALMS1_7840,ZDHHC3_51304,TMEM158_25907,TRAT1_50852,CD96_10225,GPR171_29909,SUCNR1_56670,CPEB2_132864,SPINK2_6691,COQ2_27235,INPP4B_8821,ENPP6_133121,SORBS2_8470,PRLR_5618,C5orf29_202309,MCTP1_79772,RHOBTB3_22836,NME5_8382,HBEGF_1839,TNFRSF21_27242,TINAG_27283,RGS17_26575,ZDHHC14_79683,PFTK1_5218,PARP12_64761,PDLIM2_64236,RBPMS_11030,ZFP…
SNP_A-2163826	RTCD1	8634		TRUE	TRUE	TRUE	TRUE		NA	CDC42BPB_9578,DPEP2_64174,GPR56_9289,IL11_3589,LPP_4026,MAP3K5_4217,NLRP2_55655,RAB15_376267,SH3GL1_6455,SHF_90525,TRPV2_51393,TSPAN12_23554,VPREB3_29802,C3orf64_285203,DLGAP4_22839,SRPK2_6733,TSGA10_80705,WAC_51322,ARHGEF7_8874,BCR_613,DTNA_1837,IL1R2_7850	NA	ACTA2_59,EAPP_55837,C21orf66_94104,COG5_10466,MYH10_4628,PXMP4_11264,TNRC6A_27327	NA	SDF4_51150,SERINC2_347735,PTGFRN_5738,LOXL3_84695,DOK1_1796,PPA2_27068,HLA-DQA1_3117,PPP2R5D_5528,HEBP2_23593,STK17A_9263,PILRA_29992,MYBL1_4603,LOC144097_144097,KDELC2_143888,LOC120364_120364,NLRX1_79671,CAPRIN2_65981,RPS6KA5_9252,C15orf21_283651,PRSS21_10942,FA2H_79152,ADAD2_161931,DSG4_147409,TJP3_27134,CRB3_92359,PRDM15_63977	NA	IFI44L_10964,S100A10_6281,FCGR2C_9103,RHOU_58480,AHSA2_130872,ALMS1_7840,ZDHHC3_51304,TMEM158_25907,TRAT1_50852,CD96_10225,GPR171_29909,SUCNR1_56670,CPEB2_132864,SPINK2_6691,COQ2_27235,INPP4B_8821,ENPP6_133121,SORBS2_8470,PRLR_5618,C5orf29_202309,MCTP1_79772,RHOBTB3_22836,NME5_8382,HBEGF_1839,TNFRSF21_27242,TINAG_27283,RGS17_26575,ZDHHC14_79683,PFTK1_5218,PARP12_64761,PDLIM2_64236,RBPMS_11030,ZFP…
SNP_A-2120571	LOC646970	646970		FALSE	TRUE	TRUE	TRUE		NA	NA	NA	ARHGEF19_128272,C19orf22_91300,H1F0_3005,INA_9118,MDM2_4193,POLR2D_5433,ZNF565_147929,ABL1_25,ARSB_411,ATF4_468,DPH1-OVCA2_654787,HTF9C_27037,RANBP3_8498,GOSR2_9570,SLC25A3_5250,SUV420H1_51111	NA	UTS2_10911,C1orf162_128346,PRRX1_5396,LAMC2_3918,KHK_3795,CD28_940,RASSF1_11186,POLS_11044,NEDD9_4739,C6orf106_64771,SUPT3H_8464,DDX43_55510,BBS9_27241,NCF1_653361,MCM7_4176,ING3_54556,CHRAC1_54108,NAPRT1_93100,NAV2_89797,MS4A1_931,SPESP1_246777,ITGAM_3684,SNF1LK_150094,PDXK_8566	NA	GLRX2_51022,HNRPLL_92906,RGPD5_84220,CHL1_10752,ACSL1_2180,CAPRIN2_65981,KTN1_3895,DTNA_1837
SNP_A-1879862	CDC14A	8556		TRUE	TRUE	TRUE	TRUE		NA	ABHD4_63874,RNF183_138065,APBB1_322	NA	C1orf161_126868,C20orf112_140688,C7orf23_79161,CBARA1_10367,COCH_1690,DNAJC19_131118,EML3_256364,GFOD1_54438,GPR18_2841,KLC2_64837,LRDD_55367,MUC13_56667,NAT9_26151,NECAB1_64168,PTPN23_25930,SLC35A5_55032,TM2D2_83877,TRIM9_114088	NA	AMY2B_280,PIGF_5281,IL1R2_7850,TP63_8626,PITX1_5307,HLA-DPB1_3115,C11orf35_256329,LRMP_4033,C14orf130_55148,ZNF132_7691	NA	PLA2G4A_5321,DTNB_1838,ABCA12_26154,WDR17_116966,IL6ST_3572,IRF5_3663,ATP7B_540,FZD2_2535
SNP_A-4283098	CDC14A	8556		TRUE	TRUE	TRUE	TRUE		NA	PPM1G_5496,RPP38_10557,SDCBP2_27111,ZNF274_10782,ZNF623_9831	NA	CAMK2B_816,DKK3_27122,TLE1_7088,MAP4K4_9448	NA	PTGFRN_5738,HIST3H2A_92815,LIPT1_51601,SEC13_6396,CD47_961,ZFYVE28_57732,UST_10090,ZC3HAV1_56829,RBM33_155435,PTGS1_5742,TRIM6_117854,TMEM179B_374395,RCOR1_23186,PCSK6_5046,ABAT_18,ASGR1_432,PLEKHG2_64857,CNOT3_4849	NA	CDKN2C_1031,CSF1_1435,IL8RB_3579,SKP2_6502,GPR63_81491,PHCA_55331,PPFIBP1_8496,SLC16A7_9194,TRPV2_51393
SNP_A-1902535	CDC14A	8556		TRUE	TRUE	TRUE	TRUE		NA	ACTL6B_51412,BLR1_643,SDF4_51150	NA	AFF4_27125,C4orf14_84273,CTSS_1520,CXCL1_2919,GNA11_2767,PDGFC_56034,PYHIN1_149628,RG9MTD3_158234,SF1_7536,TMC6_11322,ZNF148_7707,ZNF187_7741,ZNF350_59348,ZNF573_126231,ZNF583_147949,MAPK7_5598,SLC22A18_5002,ABCA5_23461	NA	PTAFR_5724,AMY2B_280,AMY2A_279,IL6R_3570,TRAF3IP3_80342,C1orf35_79169,SMARCAL1_50485,SP140_11262,COLQ_8292,LIMD1_8994,CDC25C_995,PEX1_5189,TBXAS1_6916,ASPH_444,GLDC_2731,KIAA0649_9858,ZNF438_220929,NAV2_89797,TIRAP_114609,LRMP_4033,TNFSF11_8600,NID2_22795,TPSAB1_7177,FLOT2_2319,RNF135_84282,NBR1_4077,EME1_146956,CXXC1_30827,TSSK6_83983,UQCC_55245,CHEK2_11200	NA	NA
SNP_A-4206697	CDC14A, LOC100131184	8556, 100131184		FALSE	FALSE	TRUE	TRUE		NA	NA	NA	NA	NA	PTPN22_26191,COLQ_8292,ST6GAL1_6480,SEC31A_22872,PHF1_5252,ADCK5_203054,EED_8726,LGALS3_3958,RPS6KA5_9252,MGRN1_23295,CRYZL1_9946,RAB36_9609,CHEK2_11200	NA	EPHB2_2048,BMP8B_656,FAM82A_151393,FHL2_2274,CTDSP1_58190,RBP1_5947,PLOD2_5352,ST6GAL1_6480,SHROOM3_57619,GYPE_2996,H2AFY_9555,CXCL14_9547,NSD1_64324,DOK3_79930,DCBLD1_285761,SRPK2_6733,LRRC8A_56262,C10orf10_11067,PLAU_5328,CTSC_1075,VPS26B_112936,PTPN6_5777,NDN_4692,SMAD3_4088,CPEB1_64506,MGRN1_23295,KRTAP4-12_83755,COLEC12_81035,DTNA_1837,RPL36_25873,PXMP4_11264,BRWD1_54014
SNP_A-1807002	CDC14A, LOC100131184	8556, 100131184		TRUE	TRUE	TRUE	TRUE		NA	MRE11A_4361,SNX14_57231,SNX14_57231,ZNF623_9831,ZNF623_9831	NA	CAMKV_79012,KCNJ4_3761,KCNJ4_3761,FOXN3_1112,FOXN3_1112,GIYD2_79008,GIYD2_79008,WDR20_91833,WDR20_91833,CAST_831,INPP5F_22876,INPP5F_22876,MSI2_124540,MSI2_124540,SLC30A5_64924,SLC30A5_64924	NA	NA	NA	LRRC40_55631,ZZZ3_26009,HIAT1_64645,CDC14A_8556,STXBP3_6814,CAPZA1_829,SIKE_80143,IFI16_3428,NME7_29922,SLC19A2_10560,CDC73_79577,GPATCH2_55105,FEZ2_9637,ACTR3_10096,NMI_9111,STAM2_10254,SGPP2_130367,SNRK_54861,ITIH4_3700,ARL6_84100,OSBPL11_114885,RAB7A_7879,RYK_6259,FAIM_55179,STAP1_26228,EIF4E_1977,SLC39A8_64116,CCDC109B_55013,C4orf16_55435,C5orf33_133686,NIPBL_25836,CARD6_84674,C5orf39_389289,…
SNP_A-1949760	CDC14A	8556		FALSE	TRUE	FALSE	FALSE		NA	NA	NA	HIST3H2BB_128312,LRRC58_116064,MAN2B1_4125,RPH3AL_9501,TRAPPC2L_51693,TRPS1_7227,DPP8_54878,ELF2_1998,KCNMB3_27094,NUF2_83540,PTPN6_5777,SOCS5_9655,VPS52_6293,EIF5_1983,SLC25A3_5250	NA	NA	NA	NA
SNP_A-1949680	CDC14A	8556		FALSE	TRUE	TRUE	TRUE		NA	NA	NA	C3orf67_200844,CXCL1_2919,DEFB129_140881,AGER_177,EIF4H_7458,FKBP1A_2280	NA	SEPN1_57190,C1orf149_64769,EXTL2_2135,ATP1A1_476,FAM46C_54855,PGLYRP4_57115,EFNA4_1945,OR10R2_343406,LAMC2_3918,RIPK5_25778,NENF_29937,HIST3H2A_92815,EMILIN1_11117,DYNC2LI1_51626,RABL2A_11159,ORC4L_5000,TFDP2_7029,ZFYVE28_57732,PDGFC_56034,MARCH6_10299,HINT1_3094,SKP1_6500,CNOT6_57472,DUSP22_56940,C6orf128_221468,MDGA1_266727,SMAP1_60682,CCR6_1235,CNOT7_29883,LEPROTL1_23484,SPAG1_6674,LRRC8A_5626…	NA	CSF1_1435,ARSB_411,GPR63_81491,UST_10090,COX15_1355,KIAA0984_23329
SNP_A-2032064	CDC14A	8556		FALSE	TRUE	TRUE	TRUE		NA	NA	NA	CXCL1_2919,DEFB129_140881,POLR2H_5437,FKBP1A_2280	NA	SEPN1_57190,C1orf149_64769,EXTL2_2135,ATP1A1_476,FAM46C_54855,PGLYRP4_57115,EFNA4_1945,OR10R2_343406,LAMC2_3918,RIPK5_25778,NENF_29937,HIST3H2A_92815,EMILIN1_11117,DYNC2LI1_51626,RABL2A_11159,ORC4L_5000,TFDP2_7029,ZFYVE28_57732,PDGFC_56034,MARCH6_10299,HINT1_3094,SKP1_6500,CNOT6_57472,DUSP22_56940,C6orf128_221468,MDGA1_266727,SMAP1_60682,CCR6_1235,CNOT7_29883,LEPROTL1_23484,SPAG1_6674,LRRC8A_5626…	NA	GPR63_81491,COX15_1355
SNP_A-1886964	CDC14A	8556		TRUE	TRUE	TRUE	TRUE		NA	SNX14_57231,SPAG6_9576,ZNF614_80110	NA	AEBP1_165,APPL2_55198,ARL4C_10123,ATHL1_80162,C16orf5_29965,C20orf174_128611,CD52_1043,CHSY1_22856,CIZ1_25792,COL4A3_1285,FAIM_55179,FGF14_2259,GNG7_2788,GPR81_27198,GTSF1_121355,HNRPLL_92906,HTATIP2_10553,HYI_81888,IL24_11009,KIAA0467_23334,KIAA0746_23231,KIAA1267_284058,LTBP3_4054,MPI_4351,MRPS24_64951,RAB24_53917,RAB38_23682,RAD17_5884,RAF1_5894,TINF2_26277,ZNF34_80778,CTBP2_1488,EVC_2121,PALM…	NA	NA	1	LRRC40_55631,ZZZ3_26009,HIAT1_64645,STXBP3_6814,CAPZA1_829,SIKE_80143,IFI16_3428,NME7_29922,SLC19A2_10560,CDC73_79577,GPATCH2_55105,FEZ2_9637,ACTR3_10096,NMI_9111,STAM2_10254,SGPP2_130367,SNRK_54861,ITIH4_3700,ARL6_84100,OSBPL11_114885,RAB7A_7879,RYK_6259,FAIM_55179,STAP1_26228,EIF4E_1977,SLC39A8_64116,CCDC109B_55013,C4orf16_55435,C5orf33_133686,NIPBL_25836,CARD6_84674,C5orf39_389289,ERBB2IP_5591…
SNP_A-1843960	CDC14A	8556		TRUE	TRUE	TRUE	TRUE		NA	MRE11A_4361	NA	ACBD4_79777,ADPGK_83440,ALG9_79796,ANKRD13B_124930,AP1G2_8906,AP4M1_9179,APPL2_55198,BTG2_7832,C11orf80_79703,C19orf6_91304,C1orf26_54823,C1orf66_51093,C20orf149_79144,C21orf51_54065,CCDC130_81576,CHST14_113189,CIZ1_25792,COL4A3_1285,DGCR2_9993,EDEM3_80267,EPB41L4A_64097,GCS1_7841,GNG7_2788,GOLGA3_2802,HRASLS2_54979,HSPC152_51504,HYI_81888,IL24_11009,KIAA0195_9772,KIAA0746_23231,KIAA1267_284058,K…	NA	NA	NA	JMJD2A_9682,LRRC40_55631,ZZZ3_26009,STXBP3_6814,CAPZA1_829,SIKE_80143,NME7_29922,SLC19A2_10560,SOAT1_6646,GPATCH2_55105,FEZ2_9637,ACTR3_10096,NMI_9111,STAM2_10254,ITIH4_3700,ARL6_84100,OSBPL11_114885,RAB7A_7879,RYK_6259,FAIM_55179,STAP1_26228,EIF4E_1977,SLC39A8_64116,CCDC109B_55013,C4orf16_55435,C5orf33_133686,NIPBL_25836,CARD6_84674,C5orf39_389289,ERBB2IP_55914,SMN1_6606,GTF2H2_2966,SCAMP1_9522,…
SNP_A-2000237	CDC14A	8556		TRUE	TRUE	TRUE	TRUE		NA	PPM1G_5496,PPP2R5D_5528,SDCBP2_27111,ZNF623_9831	NA	KLF10_7071,TMEM169_92691,ACSL5_51703,ARID4A_5926,COQ6_51004,DPH1-OVCA2_654787,IL6ST_3572,MAFG_4097,MRE11A_4361,PPIL3_53938,ZNF160_90338,ALDOA_226,CAMK2D_817,DUSP10_11221,LIPT1_51601	NA	PTGFRN_5738,HIST3H2A_92815,SEC13_6396,ZFYVE28_57732,UST_10090,ZC3HAV1_56829,RBM33_155435,TRIM6_117854,TMEM179B_374395,RCOR1_23186,SIVA1_10572,PCSK6_5046,ABAT_18,PLEKHG2_64857,CD33_945,CNOT3_4849	NA	GBP2_2634,MAPKAPK3_7867,GPR63_81491,NSUN5_55695,TAC1_6863,ZC3HAV1_56829,HRAS_3265,ALKBH2_121642,RAB27A_5873,TGFB1I1_7041,TRPV2_51393,SNRPB2_6629,SCAND1_51282,HTF9C_27037,NCF4_4689
SNP_A-4205945	CDC14A	8556		TRUE	TRUE	TRUE	TRUE		NA	TYROBP_7305,PPM1G_5496,PPP2R5D_5528,SDCBP2_27111,ZNF623_9831	NA	AP4M1_9179,ARL4C_10123,C11orf80_79703,CCDC130_81576,CHSY1_22856,FGF14_2259,HISPPD2A_9677,IKBKB_3551,KIAA0746_23231,MAN1B1_11253,RAB26_25837,RNF41_10193,AP1GBP1_11276,IKBKE_9641,IRF5_3663,MED8_112950,RALGPS2_55103,RNF135_84282,TMEM189-UBE2V1_387522,ZNF274_10782,DDX17_10521	NA	NA	NA	LRRC40_55631,ZZZ3_26009,HIAT1_64645,CDC14A_8556,STXBP3_6814,CAPZA1_829,SIKE_80143,IFI16_3428,NME7_29922,SLC19A2_10560,CDC73_79577,GPATCH2_55105,FEZ2_9637,ACTR3_10096,NMI_9111,STAM2_10254,SGPP2_130367,SNRK_54861,ITIH4_3700,ARL6_84100,OSBPL11_114885,RAB7A_7879,RYK_6259,FAIM_55179,STAP1_26228,EIF4E_1977,SLC39A8_64116,CCDC109B_55013,C4orf16_55435,C5orf33_133686,NIPBL_25836,CARD6_84674,C5orf39_389289,…
SNP_A-1880964	CDC14A	8556		FALSE	TRUE	FALSE	FALSE		NA	NA	NA	GPR92_57121,ANXA11_311,PARP6_56965,POLR1D_51082,SCAND1_51282,SH2D3C_10044,TSC22D1_8848,OAS1_4938,TRIM69_140691	NA	NA	NA	NA
SNP_A-1880970	CDC14A	8556		TRUE	TRUE	TRUE	TRUE		NA	CCNB1IP1_57820,PFAAP5_10443	NA	ADH4_127,CYB5R1_51706,DHX34_9704,PXMP3_5828,PYHIN1_149628,THSD4_79875,VSIG2_23584,ZNF280B_140883,ZNF350_59348,BMP4_652,CASP1_834	NA	CD5L_922,RPRM_56475,TMEM198_130612,OXTR_5021,H2AFY_9555,RNF19A_25897,CTSC_1075,RAD51_5888,ABAT_18,WFDC3_140686,CLDN14_23562,CCDC116_164592	NA	DYNC2LI1_51626,TRAF2_7186,TNFSF11_8600
SNP_A-2069006	CDC14A	8556		FALSE	TRUE	TRUE	TRUE		NA	NA	NA	ALG9_79796,BET1L_51272,CUTA_51596,HS2ST1_9653,PABPC4_8761,PPM1M_132160,RNMT_8731,SIAH1_6477,SLC35A5_55032,TMEM117_84216,USPL1_10208,ZNF148_7707,C9orf23_138716,CSNK2A1_1457,HOMEZ_57594,NNT_23530,RAC1_5879,UBE2V1_7335,ZKSCAN1_7586,PPP2R5C_5527	NA	SEPN1_57190,FCRL4_83417,HADHB_3032,MARCH6_10299,HINT1_3094,HLA-DQA1_3117,C6orf170_221322,SYPL1_6856,SH2D3C_10044,ZNF33A_7581,NDUFC2_4718,CAPRIN2_65981,HMGA2_8091,LTA4H_4048,WSB2_55884,TMEM132D_121256,PDCD7_10081,SEMA7A_8482,N4BP1_9683,UBL5_59286,ZNF493_284443,ZNF257_113835	NA	PGLYRP4_57115,DYNC2LI1_51626,IL8RB_3579,GLT8D1_55830,LRRC31_79782,CCDC50_152137,VCAN_1462,CSF1R_1436,TREML1_340205,TPBG_7162,CNR1_1268,GPR63_81491,ZC3HAV1_56829,SPAG6_9576,SPTBN2_6712,ALKBH2_121642,RAB27A_5873,CLK3_1198,FAM101B_359845,TRPV2_51393,VAPA_9218,NETO1_81832
SNP_A-2141990	CDC14A	8556		FALSE	TRUE	FALSE	FALSE		NA	NA	NA	POLR1D_51082,SH2D3C_10044,OAS1_4938,TRIM69_140691	NA	NA	NA	NA
SNP_A-1853364	CDC14A	8556		FALSE	TRUE	FALSE	FALSE		NA	NA	NA	GPR92_57121,MUC20_200958,ZNF581_51545,JMJD2B_23030	NA	NA	NA	NA
SNP_A-1881451	CDC14A	8556		FALSE	TRUE	TRUE	TRUE		NA	NA	NA	ALG9_79796,BET1L_51272,CUTA_51596,HS2ST1_9653,NLK_51701,PPM1M_132160,RNMT_8731,SIAH1_6477,SLC35A5_55032,TMEM117_84216,ZNF148_7707,C9orf23_138716,CSNK2A1_1457,HOMEZ_57594,NNT_23530,RAC1_5879,UBE2V1_7335,ZKSCAN1_7586,PPP2R5C_5527	NA	SEPN1_57190,FCRL4_83417,HADHB_3032,MARCH6_10299,HINT1_3094,HLA-DQA1_3117,C6orf170_221322,SYPL1_6856,SH2D3C_10044,ZNF33A_7581,NDUFC2_4718,CAPRIN2_65981,HMGA2_8091,LTA4H_4048,WSB2_55884,TMEM132D_121256,PDCD7_10081,SEMA7A_8482,N4BP1_9683,UBL5_59286,ZNF493_284443,ZNF257_113835	NA	PGLYRP4_57115,DYNC2LI1_51626,IL8RB_3579,GLT8D1_55830,LRRC31_79782,CCDC50_152137,VCAN_1462,CSF1R_1436,TREML1_340205,TPBG_7162,CNR1_1268,GPR63_81491,ZC3HAV1_56829,SPAG6_9576,SPTBN2_6712,ALKBH2_121642,RAB27A_5873,CLK3_1198,FAM101B_359845,TRPV2_51393,VAPA_9218,NETO1_81832
SNP_A-1870133	CDC14A	8556		FALSE	TRUE	TRUE	TRUE		NA	NA	NA	APOM_55937,CXCL1_2919,GPC2_221914,RAD23B_5887,SUFU_51684,CNOT7_29883,SEC22C_9117,TAP2_6891,FBXO11_80204	NA	SEPN1_57190,FCRL4_83417,HADHB_3032,MARCH6_10299,HINT1_3094,HLA-DQA1_3117,C6orf170_221322,SYPL1_6856,SH2D3C_10044,ZNF33A_7581,NDUFC2_4718,CAPRIN2_65981,HMGA2_8091,LTA4H_4048,WSB2_55884,TMEM132D_121256,PDCD7_10081,SEMA7A_8482,N4BP1_9683,UBL5_59286,ZNF493_284443,ZNF257_113835	NA	PGLYRP4_57115,DYNC2LI1_51626,IL8RB_3579,GLT8D1_55830,LRRC31_79782,CCDC50_152137,VCAN_1462,CSF1R_1436,TREML1_340205,TPBG_7162,CNR1_1268,GPR63_81491,ZC3HAV1_56829,SPAG6_9576,SPTBN2_6712,ALKBH2_121642,RAB27A_5873,CLK3_1198,FAM101B_359845,TRPV2_51393,VAPA_9218,NETO1_81832
SNP_A-2281996	CDC14A	8556		FALSE	TRUE	TRUE	TRUE		NA	NA	NA	APOM_55937,CXCL1_2919,GPC2_221914,CNOT7_29883,SEC22C_9117,TAP2_6891	NA	SEPN1_57190,FCRL4_83417,HADHB_3032,MARCH6_10299,HINT1_3094,HLA-DQA1_3117,C6orf170_221322,SYPL1_6856,SH2D3C_10044,ZNF33A_7581,NDUFC2_4718,CAPRIN2_65981,HMGA2_8091,LTA4H_4048,WSB2_55884,TMEM132D_121256,PDCD7_10081,SEMA7A_8482,N4BP1_9683,UBL5_59286,ZNF493_284443,ZNF257_113835	NA	PGLYRP4_57115,DYNC2LI1_51626,IL8RB_3579,GLT8D1_55830,LRRC31_79782,CCDC50_152137,VCAN_1462,CSF1R_1436,TREML1_340205,TPBG_7162,CNR1_1268,GPR63_81491,ZC3HAV1_56829,SPAG6_9576,SPTBN2_6712,ALKBH2_121642,RAB27A_5873,CLK3_1198,FAM101B_359845,TRPV2_51393,VAPA_9218,NETO1_81832
SNP_A-2143855	CDC14A	8556		FALSE	TRUE	TRUE	TRUE		NA	NA	NA	DEF6_50619,DHFR_1719,EXOSC1_51013,FBXO42_54455,GRAP_10750,HS2ST1_9653,IMPA2_3613,LOC338667_338667,LXN_56925,NEUROG2_63973,ZDBF2_57683,ZNF792_126375,ACSL5_51703,AP1GBP1_11276,BCKDHB_594,C17orf58_284018,GABRG2_2566,PPA2_27068,SIVA1_10572,SRPK2_6733,TNFSF11_8600	NA	SEPN1_57190,OR10R2_343406,ARPC5_10092,HIST3H2A_92815,HIST3H2BB_128312,HADHB_3032,PLEKHA3_65977,TMEM169_92691,ZNF167_55888,RYBP_23429,SIDT1_54847,UMPS_7372,TFDP2_7029,VDAC1_7416,SKP1_6500,NDUFA2_4695,C6orf106_64771,PERP_64065,ACHE_43,PEBP4_157310,ARMC1_55156,HEY1_23462,NBN_4683,ADARB2_105,TRIM48_79097,CHCHD8_51287,MMP7_4316,VSIG2_23584,ARNTL2_56938,WSB2_55884,TMEM132D_121256,LHFP_10186,ETFA_2108,P…	NA	LRRC41_10489,DENND2D_79961,EPRS_2058,LRRC31_79782,VCAN_1462,CSF1R_1436,DTNBP1_84062,TREML1_340205,TPBG_7162,CNR1_1268,GPR63_81491,ZC3HAV1_56829,SH2D3C_10044,SPAG6_9576,SPTBN2_6712,ALKBH2_121642,DIABLO_56616,TRIP11_9321,FAM101B_359845,NETO1_81832
SNP_A-2282813	CDC14A	8556		TRUE	TRUE	TRUE	FALSE		NA	FAM53B_9679,GIMAP4_55303,HIST1H3H_8357,AK2_204,C6orf106_64771,HIST1H2BD_3017,IL11RA_3590,RANBP3_8498,SDF4_51150,NEDD9_4739,PIAS2_9063,SLC30A5_64924	NA	FBXO42_54455,KLHL3_26249,MGEA5_10724,MTRF1_9617,PHTF2_57157,SIN3B_23309,TBC1D20_128637,TRIM73_375593,ANKFY1_51479,GPM6A_2823,HECTD2_143279,KCNC4_3749,RFC5_5985,CDCP1_64866	NA	FABP3_2170,NAGK_55577,XPC_7508,TBC1D9_23158,CAMLG_819,PDLIM7_9260,GPSM3_63940,BRF2_55290,UGCG_7357,ALAD_210,QSOX2_169714,PCGF5_84333,AVPI1_60370,C10orf28_27291,PACSIN3_29763,AGBL2_79841,VWCE_220001,KRT75_9119,CYP27B1_1594,MDM2_4193,ZMYM2_7750,DCI_1632,IL21R_50615,SIAH1_6477,LOC388279_388279,RABEP1_9135,WSB1_26118,COPZ2_51226,PPM1D_8493,PTPRM_5797,POLI_11201,EEF2_1938,MAST1_22983,GDF15_9518,ATP4A_…	NA	NA
SNP_A-2311995	CDC14A	8556		FALSE	TRUE	TRUE	TRUE		NA	NA	NA	BTBD6_90135,C10orf125_282969,DEF6_50619,EXOSC1_51013,FAM82B_51115,GNPTG_84572,GRB2_2885,LOC338667_338667,MEA1_4201,PDSS2_57107,UBXD3_127733,ADNP_23394,C17orf58_284018,DPH1-OVCA2_654787,GABRG2_2566,GCNT2_2651,HM13_81502,MYH10_4628,PXMP4_11264,RFC2_5982,SIVA1_10572,SRPK2_6733,TRIM69_140691	NA	SEPN1_57190,OR10R2_343406,ARPC5_10092,HIST3H2A_92815,HIST3H2BB_128312,HADHB_3032,PLEKHA3_65977,TMEM169_92691,RYBP_23429,UMPS_7372,TFDP2_7029,COL4A3BP_10087,VDAC1_7416,NDUFA2_4695,C6orf106_64771,ACHE_43,PEBP4_157310,HEY1_23462,NBN_4683,ADARB2_105,TRIM48_79097,CHCHD8_51287,MMP7_4316,VSIG2_23584,ARNTL2_56938,WSB2_55884,TMEM132D_121256,LHFP_10186,PIK3R5_23533,STAT3_6774,UBL5_59286,ZNF493_284443,ZNF25…	NA	DENND2D_79961,EPRS_2058,LRRC31_79782,VCAN_1462,CSF1R_1436,DTNBP1_84062,TREML1_340205,CNR1_1268,GPR63_81491,ZC3HAV1_56829,SH2D3C_10044,SPAG6_9576,SPTBN2_6712,ALKBH2_121642,DIABLO_56616,FAM101B_359845,NETO1_81832
SNP_A-2187559	UBE4B	10277		TRUE	TRUE	TRUE	TRUE		NA	AKNA_80709,CXXC1_30827,DCC_1630,EOMES_8320,HMG20B_10362,MAST3_23031,PAPSS2_9060,PSEN2_5664,TNS3_64759,VAV1_7409,ACOT7_11332,ARHGAP27_201176,CROP_51747,KCNQ2_3785,UBE2L6_9246,OAS1_4938,TANK_10010	NA	DKFZP564O0523_84060,FAM92A1_137392,GUCY1A3_2982,HSF2_3298,IRAK2_3656,ACSL1_2180,BAD_572,FKBP2_2286,TNRC6A_27327	NA	KIF1B_23095,NDUFS5_4725,FAM134A_79137,NME6_10201,ANXA5_308,FUCA2_2519,PLXDC2_84898,CCNY_219771,KIAA0913_23053,CYP2R1_120227,PCNXL3_399909,KLC2_64837,CENTD2_116985,DCPS_28960,DDX24_57062,E4F1_1877,AMDHD2_51005,FLYWCH1_84256,PRR14_78994,ZFPM1_161882,ACSF3_197322,C17orf37_84299,GGA3_23163,CSNK1G2_1455,CARM1_10498,ZNF626_199777,PSMC4_5704,DEDD2_162989,BCL3_602,SEPW1_6415,LILRB1_10859,NCOA5_57727,ADRM…	NA	PCYT1A_5130,BAT1_7919,SNX14_57231,PURB_5814,SEC61G_23480,ALDH1L2_160428,CKAP4_10970,SOST_50964,SLC35B1_10237,ZNF137_7696
SNP_A-2146018	LOC646980	646980		TRUE	TRUE	TRUE	TRUE		NA	AMFR_267,ANKH_56172,C10orf119_79892,C18orf54_162681,C1orf198_84886,C4orf30_54876,C9orf116_138162,CDH2_1000,COMP_1311,CRIP2_1397,CSNK2A2_1459,DOPEY2_9980,EPN1_29924,FBXO10_26267,HECA_51696,HIVEP2_3097,IRAK2_3656,JAK3_3718,KCNMB4_27345,KCTD20_222658,MAPK11_5600,MAST4_375449,MED26_9441,PITPNM1_9600,PPP2R2B_5521,RNF32_140545,SLC25A22_79751,SMURF2_64750,SPOCK2_9806,TBCCD1_55171,TCTN1_79600,ARHGEF4_506…	NA	C2orf28_51374	NA	PTGFRN_5738,GPM6A_2823,GHR_2690,KIAA1598_57698,TEGT_7009,PLLP_51090,FHOD3_80206,ISYNA1_51477,C21orf33_8209,KCNJ4_3761	NA	FABP3_2170,MBOAT2_129642,NHEDC1_150159,CDC14B_8555,TMEM16C_63982,MYO1A_4640,KIAA0984_23329,CEACAM8_1088
SNP_A-2089501	LOC646980	646980		TRUE	TRUE	TRUE	TRUE		NA	AKR1C1_1645,ANKH_56172,ANKRD17_26057,BRD9_65980,C10orf119_79892,C18orf54_162681,C1orf198_84886,C4orf30_54876,C9orf116_138162,CDH2_1000,CRIP2_1397,CSNK2A2_1459,DOPEY2_9980,DSC3_1825,FAM83H_286077,FBXO10_26267,HECA_51696,HIVEP2_3097,IRAK2_3656,JAK3_3718,KCNMB4_27345,KCTD20_222658,LY6E_4061,MAPK11_5600,MED26_9441,MIB1_57534,PBLD_64081,PDE9A_5152,PITPNM1_9600,PPP2R2B_5521,PWP2_5822,RASEF_158158,RNF32…	NA	C2orf65_130951,C2orf28_51374,RLN2_6019	NA	PTGFRN_5738,GPM6A_2823,GHR_2690,KIAA1598_57698,TEGT_7009,PLLP_51090,FHOD3_80206,ISYNA1_51477,C21orf33_8209,KCNJ4_3761	NA	CDC14B_8555,TRAF2_7186,DDHD1_80821
SNP_A-2115447	LOC646980	646980		TRUE	TRUE	TRUE	TRUE		NA	DOPEY2_9980,IFI6_2537,TNFRSF10D_8793,ANXA11_311,CDK10_8558,LOC144097_144097,MAFG_4097,RANBP3_8498,VAPA_9218	NA	7A5_346389,FAM129C_199786,TRAF5_7188,ACOT11_26027,BTN2A2_10385,COL4A3BP_10087,GCNT2_2651,IREB2_3658,LGALS9_3965,SEC31A_22872,SPAG1_6674,TNFSF11_8600	NA	COL16A1_1307,PTGFRN_5738,ABL2_27,IL1R1_3554,IL18R1_8809,IGFBP5_3488,RYBP_23429,MAPK10_5602,NOLA1_54433,UBD_10537,BCKDHB_594,FYN_2534,ARID1B_57492,ZNF282_8427,UPF2_26019,ANKRD26_22852,ANXA7_310,ANXA11_311,DKFZP564J0863_25923,SUV420H1_51111,ZBTB39_9880,SRGAP1_57522,KLC1_3831,C14orf2_9556,RALBP1_10928,KIAA1012_22878,FSD1_79187,PLAUR_5329,YWHAB_7529,SDC4_6385,UBE2V1_7335,CLDN14_23562,EWSR1_2130,KCNJ4…	NA	C1orf183_55924,GCC2_9648,RAB23_51715,RAC1_5879,CDC14B_8555,ODF2_4957,EDF1_8721,POLR2E_5434,CRYZL1_9946
SNP_A-4224151	LOC646980	646980		TRUE	TRUE	TRUE	TRUE		NA	DOPEY2_9980,TNFRSF10D_8793,ANXA11_311,CDK10_8558,LOC144097_144097,MAFG_4097,RANBP3_8498,VAPA_9218	NA	INF2_64423,LAMC2_3918,SPAG6_9576,TRIOBP_11078	NA	COL16A1_1307,PTGFRN_5738,ABL2_27,IL1R1_3554,IL18R1_8809,IGFBP5_3488,RYBP_23429,MAPK10_5602,NOLA1_54433,UBD_10537,BCKDHB_594,FYN_2534,ARID1B_57492,ZNF282_8427,UPF2_26019,ANKRD26_22852,ANXA7_310,ANXA11_311,DKFZP564J0863_25923,SUV420H1_51111,ZBTB39_9880,SRGAP1_57522,KLC1_3831,C14orf2_9556,RALBP1_10928,KIAA1012_22878,FSD1_79187,PLAUR_5329,YWHAB_7529,SDC4_6385,UBE2V1_7335,CLDN14_23562,EWSR1_2130,KCNJ4…	NA	C1orf183_55924,GCC2_9648,RAB23_51715,RAC1_5879,CDC14B_8555,ODF2_4957,EDF1_8721,POLR2E_5434,CRYZL1_9946
SNP_A-2205247	LOC646980	646980		FALSE	TRUE	FALSE	FALSE		NA	NA	NA	UTS2D_257313,MORF4L1_10933	NA	NA	NA	NA
SNP_A-2217118	LOC646980	646980		TRUE	TRUE	TRUE	TRUE		NA	DOPEY2_9980,TNFRSF10D_8793,ANXA11_311,CDK10_8558,LOC144097_144097,MAFG_4097,RANBP3_8498,VAPA_9218	NA	DMXL2_23312,SMO_6608,THOC3_84321,ZNF146_7705,ZNF256_10172,BLR1_643,CDC14A_8556,CDC2L5_8621,IREB2_3658,KIF23_9493,NR5A2_2494,SNRPD2_6633,ZNF600_162966	NA	COL16A1_1307,PTGFRN_5738,ABL2_27,IL1R1_3554,IL18R1_8809,IGFBP5_3488,RYBP_23429,MAPK10_5602,NOLA1_54433,UBD_10537,BCKDHB_594,FYN_2534,ARID1B_57492,ZNF282_8427,UPF2_26019,ANKRD26_22852,ANXA7_310,ANXA11_311,DKFZP564J0863_25923,SUV420H1_51111,ZBTB39_9880,SRGAP1_57522,KLC1_3831,C14orf2_9556,RALBP1_10928,KIAA1012_22878,FSD1_79187,PLAUR_5329,YWHAB_7529,SDC4_6385,UBE2V1_7335,CLDN14_23562,EWSR1_2130,KCNJ4…	NA	C1orf183_55924,GCC2_9648,RAB23_51715,RAC1_5879,CDC14B_8555,ODF2_4957,EDF1_8721,POLR2E_5434,CRYZL1_9946
SNP_A-1863351	LOC646980	646980		TRUE	TRUE	TRUE	TRUE		NA	ANKH_56172,C10orf119_79892,C18orf54_162681,C4orf30_54876,C9orf116_138162,CDH2_1000,COMP_1311,CRIP2_1397,CSNK2A2_1459,DOPEY2_9980,EPN1_29924,FBXO10_26267,HECA_51696,HIVEP2_3097,IRAK2_3656,KCNMB4_27345,KCTD20_222658,MAPK11_5600,MED26_9441,PITPNM1_9600,PPP2R2B_5521,RASEF_158158,RNF32_140545,SLC25A22_79751,SMURF2_64750,TBCCD1_55171,TCTN1_79600,ZNF512B_57473,ARHGEF4_50649,CROP_51747,FBXO32_114907,FBXO…	NA	C7orf29_113763,CPNE5_57699,JUB_84962,YES1_7525,ARID4B_51742,GCNT2_2651,RASSF6_166824,SCN1B_6324,TAF6L_10629,TGIF1_7050,BCR_613,FLCN_201163	NA	PTGFRN_5738,GPM6A_2823,GHR_2690,KIAA1598_57698,TEGT_7009,PLLP_51090,FHOD3_80206,ISYNA1_51477,C21orf33_8209,KCNJ4_3761	NA	CDC14B_8555,TRAF2_7186,DDHD1_80821
SNP_A-1882469	LOC646980	646980		TRUE	TRUE	TRUE	TRUE		NA	DOCK6_57572,GPR109B_8843,MGST2_4258,NOPE_57722,OVCH2_341277,KCNMB3_27094,POLDIP3_84271,RGPD5_84220	NA	HIST1H2BD_3017,PPA2_27068,PEX16_9409,PSMA1_5682	NA	NADK_65220,PIK3CD_5293,SLC9A1_6548,COL16A1_1307,EIF2C4_192670,TRAPPC3_27095,C1orf78_55194,C1orf149_64769,DPH2_1802,MIER1_57708,SERBP1_26135,SFRS11_9295,TYW3_127253,CCBL2_56267,GBP2_2634,GBP4_115361,GBP5_115362,MTF2_22823,CDC14A_8556,PEX11B_8799,PLEKHO1_51177,NPR1_4881,UBE2Q1_55585,C1orf61_10485,SLAMF1_6504,ABL2_27,C1orf19_116461,TROVE2_6738,CHI3L1_1116,ARID4B_51742,EDARADD_128178,ACP1_52,WDR35_57…	NA	C1orf183_55924,C9orf39_54875,C14orf118_55668
SNP_A-2065284	LOC100128787	100128787		TRUE	FALSE	TRUE	TRUE		NA	BMP6_654,COL4A3BP_10087,LRRC8A_56262	NA	NA	NA	RASSF5_83593,NAV2_89797,PCSK6_5046	NA	C1orf165_79656,FCGR2B_2213,LBR_3930,PASK_23178,GPR171_29909,UBXD7_26043,UGT2B17_7367,UGT2B7_7364,UGT2B11_10720,ELOVL6_79071,GUCY1A3_2982,GUCY1B3_2983,NEDD9_4739,LRRC16_55604,PTK7_5754,CCR6_1235,BBS9_27241,DPY19L1_23333,C8orf70_51101,HEY1_23462,CA13_377677,C8orf47_203111,TMEM2_23670,INVS_27130,SLC44A1_23446,ASS1_445,PTER_9317,TSPAN4_7106,GAS2_2620,MS4A1_931,FXYD2_486,UPK2_7379,NRGN_4900,PARP11_570…
SNP_A-2032079	LOC100128787	100128787		TRUE	TRUE	TRUE	TRUE		NA	ANKRD17_26057,APPBP2_10513,CDR2_1039,CEP350_9857,DLL1_28514,E2F5_1875,ESCO1_114799,FKTN_2218,GAPVD1_26130,INTS4_92105,MAML1_9794,MAP3K14_9020,MARCH6_10299,MCM3AP_8888,MORC3_23515,NVL_4931,PHIP_55023,PHLPPL_23035,PICALM_8301,PIK3CA_5290,PNMAL1_55228,RANBP9_10048,SCYL1BP1_92344,SLC25A22_79751,SMURF2_64750,STAM_8027,TLK2_11011,TMEM39A_55254,TRIM38_10475,TSR1_55720,USP47_55031,USP7_7874,VTI1A_143187,…	NA	CD37_951,COTL1_23406,CTDSPL_10217,CTSZ_1522,ENAM_10117,FAM76B_143684,FCER2_2208,HVCN1_84329,L3MBTL3_84456,MMAA_166785,N6AMT2_221143,POU3F1_5453,PRRG4_79056,RBP1_5947,SIGLEC10_89790,UBR1_197131,APBB1_322,DEGS1_8560,DYRK2_8445,FBXO3_26273,GREB1_9687,HOMEZ_57594,IREB2_3658,NR5A2_2494,RFC5_5985,RPL36_25873,TGIF1_7050,UBQLN1_29979,CD86_942,INPP5F_22876	NA	HSPA6_3310,CACYBP_27101,GREB1_9687,POMC_5443,CXCL14_9547,TUBB2A_7280,CACNB2_783,RCOR1_23186,PLLP_51090,KIF1C_10749,CSF3_1440,FHOD3_80206,SIRPD_128646	NA	RASSF5_83593,EDARADD_128178,PLOD2_5352,FBXW7_55294,C9orf95_54981,ZFPM1_161882,TNFSF14_8740,RTEL1_51750
SNP_A-1890611	VCAM1	7412		TRUE	FALSE	TRUE	TRUE		NA	MEGF9_1955,ANXA11_311,CCDC50_152137,CLK3_1198,DNM1L_10059,SPAG1_6674	NA	NA	NA	SEPT10_151011,SH3BP5_9467,KCNMB2_10242,HDAC9_9734,ROM1_6094,TAF6L_10629,PLEKHB1_58473,ALDOA_226	NA	SKP2_6502,BAT1_7919,PSMB8_5696,SGCE_8910,BCCIP_56647,PRMT3_10196,SLC25A3_5250,TNFSF11_8600,TRIM13_10206,CLK3_1198,RBBP6_5930,MAPK7_5598,MRLC2_103910,QPCTL_54814,CDK5RAP1_51654
SNP_A-1849514	VCAM1	7412		FALSE	TRUE	FALSE	FALSE		NA	NA	NA	AFAP1L2_84632,APOM_55937,ARNTL_406,C8orf13_83648,CLIP4_79745,CREB5_9586,DOCK9_23348,GLYCTK_132158,HIST1H4C_8364,LOC124220_124220,NEDD1_121441,PIK3C2A_5286,PM20D2_135293,SAMSN1_64092,TGM5_9333,TSPAN12_23554,AKAP13_11214,CASP1_834,KIF23_9493,TBXAS1_6916,WHSC1L1_54904	NA	NA	NA	NA
SNP_A-1909898	VCAM1	7412		FALSE	TRUE	FALSE	FALSE		NA	NA	NA	C20orf132_140699,CYP2R1_120227,PATL1_219988,UGCGL2_55757,BCL2_596,EPHB2_2048,FBXO4_26272,MKKS_8195,NFIC_4782,RTEL1_51750,ZNF189_7743	NA	NA	NA	NA
SNP_A-1943739	VCAM1	7412		TRUE	TRUE	TRUE	TRUE		NA	CCNA1_8900,NOPE_57722	NA	C2orf25_27249,CD74_972,NME2_4831,NOLA3_55505,PARVG_64098,RFX5_5993,RPS11_6205,SOX18_54345,SPRR1B_6699,THOP1_7064,TTC24_164118,TUFM_7284,USH1G_124590,AGL_178,ARPC2_10109,CNR1_1268,COMT_1312,MRPS12_6183,TBKBP1_9755,WIPI2_26100,ZNF614_80110,ASB7_140460,PIAS2_9063,SP110_3431,TANK_10010,TAP2_6891	NA	CD86_942,ING3_54556,TBXAS1_6916,PHC1_1911,IL16_3603,DMKN_93099,SNX5_27131,TST_7263,MPST_4357	NA	C1orf93_127281,GBP2_2634,GBP4_115361,C1orf54_79630,MCL1_4170,CD244_51744,ATP1B1_481,ARID4B_51742,SOCS5_9655,OXTR_5021,NT5DC2_64943,MAPK14_1432,EPB41L2_2037,SRPK2_6733,DUSP4_1846,PDE7A_5150,ADARB2_105,EXT2_2132,MRE11A_4361,ESAM_90952,BMP4_652,SPTLC2_9517,DICER1_23405,SMG1_23049,TMEM159_57146,NLRC5_84166,MMP15_4324,ASGR1_432,NARF_26502,B4GALT6_9331,DTNA_1837,TBXA2R_6915,SDCBP2_27111,CSTB_1476
SNP_A-1903345	VCAM1	7412		TRUE	TRUE	TRUE	TRUE		NA	CRYZ_1429,RBP7_116362,SEMA4C_54910,TEKT5_146279,IFT88_8100	NA	C1orf212_113444,C9orf19_152007,CUZD1_50624,DMXL2_23312,GRHL3_57822,KCNAB3_9196,PAFAH2_5051,TOB2_10766,USP54_159195,VPS39_23339,ZZEF1_23140,MAPK7_5598	NA	WNT4_54361,VANGL1_81839,RALGPS2_55103,IL10_3586,LIMS1_3987,DHRS9_10170,BARD1_580,C3orf64_285203,ST6GAL1_6480,PALLD_23022,CD180_4064,LOXL2_4017,C9orf97_158427,PLAC1L_219990,SLCO1B3_28234,LEMD3_23592,TMTC2_160335,COQ6_51004,DMN_23336,NTAN1_123803,CKLF_51192,MGC16385_92806,TMEM102_284114,EVI2A_2123,NARF_26502,BCL2_596,JMJD2B_23030,KLF2_10365,TMEPAI_56937	NA	PRDM16_63976,CRYZ_1429,MRPL30_51263,DBI_1622,OSBPL11_114885,HMGB2_3148,CDKN2AIP_55602,SKIV2L2_23517,HIST1H3B_8358,HIST1H2AB_8335,HIST1H4K_8362,HIST1H4L_8368,HIST1H2AM_8336,TTK_7272,MTPN_136319,PBK_55872,ANP32B_10541,ANAPC2_29882,TMEM203_94107,SPAG6_9576,KIF18A_81930,CHEK1_1111,CBX5_23468,FGF14_2259,STON2_85439,FAM64A_54478,EID2B_126272,LOC91664_91664,ZNF772_400720,MYBL2_4605
SNP_A-1885619	EXTL2	2135		FALSE	FALSE	TRUE	TRUE		NA	NA	NA	NA	NA	C1QTNF3_114899,OCLN_4950,ADAM19_8728,GABRG2_2566,FBXO43_286151,CORO1B_57175,EED_8726,IPO8_10526,SLC17A8_246213,CMKLR1_1240,GOLGA8A_23015,FLJ37464_283848,CDH1_999,CSF3_1440,CAPN12_147968,MRPS12_6183,COL18A1_80781,MYO18B_84700,CACNG2_10369,SYNGR1_9145	NA	MAD2L2_10459,DNAJC8_22826,NFYC_4802,YBX1_4904,PRUNE_58497,C1orf66_51093,LOC127099_127099,SNX17_9784,LOC388969_388969,DBI_1622,CYP27C1_339761,SP3_6670,ARPC2_10109,TIGD1_200765,HACL1_26061,TKT_7086,ILDR1_286676,C3orf37_56941,ASTE1_28990,LOC285636_285636,SKIV2L2_23517,MAP1B_4131,KIAA0141_9812,FAM44B_91272,CSNK2B_1460,KIAA0240_23506,MTO1_25821,VNN2_8875,TYW1_55253,COG5_10466,RAD21_5885,NFX1_4799,ANP3…
SNP_A-1885629	EXTL2	2135		TRUE	TRUE	TRUE	TRUE		NA	C15orf21_283651,EAF1_85403,ECM2_1842,GLYATL2_219970,LOC643997_643997,NEU3_10825,POLR1B_84172,RBAK_57786,SGSH_6448,TMEM132D_121256,TSEN2_80746,ZNF8_7554,ADNP_23394,AK2_204,BCKDHB_594,C9orf24_84688,COG5_10466,COMMD6_170622,FBXO38_81545,HYAL2_8692,INVS_27130,MRPS21_54460,N-PAC_84656,CNOT7_29883,NIN_51199,OAS1_4938,PPFIA1_8500,TAF9_6880,BCCIP_56647	NA	C1orf91_56063,ILDR1_286676,MBOAT2_129642,MRPL34_64981,MYBPC2_4606,ORMDL3_94103,PICK1_9463,THEM2_55856,ZNF418_147686,AP2S1_1175,CCR6_1235,GAS7_8522,PALM2-AKAP2_445815,DNAJB6_10049	NA	SYT14_255928,ATXN1_6310,WAC_51322,SLC22A12_116085,TNRC6A_27327,NFATC1_4772,TCEA2_6919	NA	IFT81_28981,SLC35C2_51006,TMPRSS3_64699
SNP_A-1885670	EXTL2	2135		TRUE	TRUE	TRUE	TRUE		NA	ACSM1_116285,BTBD14A_138151,HERC2_8924,IGFBP5_3488,PCDHB7_56129,WSB2_55884,ACOT7_11332,BCKDHB_594,C1QTNF6_114904,GSN_2934,NR5A2_2494,SLC43A3_29015,VPS52_6293,NFATC3_4775	NA	C1orf91_56063,ILDR1_286676,MBOAT2_129642,MRPL34_64981,MYBPC2_4606,ORMDL3_94103,PICK1_9463,THEM2_55856,ZNF418_147686,AP2S1_1175,CCR6_1235,GAS7_8522,IL11RA_3590,KCNMB3_27094,PALM2-AKAP2_445815,DNAJB6_10049	NA	TMCC1_23023,MFI2_4241,SIRT5_23408,CATSPER2_117155,DNAJA4_55466,PITPNC1_26207,ZNF626_199777,L3MBTL_26013	NA	EPHB2_2048,PRL_5617,TES_26136,MFHAS1_9258,BMP1_649,PPIAP19_390006,PFAAP5_10443,AES_166,MIA_8190
SNP_A-2034597	SLC30A7	148867		TRUE	TRUE	TRUE	TRUE		NA	DYRK2_8445,GLRX2_51022,INVS_27130,LGALS14_56891,DTNA_1837	NA	ARFGAP3_26286,ATF5_22809,B4GALT1_2683,C2orf30_27248,C9orf5_23731,CCDC98_84142,CEND1_51286,CEP72_55722,CISH_1154,CKLF_51192,CYP2J2_1573,DBNDD1_79007,DNAJB9_4189,DNAJC1_64215,ECOP_81552,ELL2_22936,FAM43A_131583,GAS8_2622,GRM8_2918,IFIT3_3437,KCNN4_3783,MTTP_4547,PC_5091,RABAC1_10567,SAMD4A_23034,SHANK2_22941,SIL1_64374,SKIV2L_6499,SLC35D1_23169,SMAP2_64744,TBX15_6913,TMED10_10972,TMED9_54732,TNFRSF…	NA	NHLRC2_374354,CORO1B_57175,PTPRR_5801,ABCA5_23461,RPL36_25873	NA	HOXA7_3204,FERMT1_55612
SNP_A-2149187	SLC30A7	148867		FALSE	TRUE	FALSE	FALSE		NA	NA	NA	DSCR9_257203,ESPNL_339768,ACSL1_2180,CLDN10_9071,GCC2_9648,HYAL2_8692	NA	NA	NA	NA
SNP_A-2157729	SLC30A7	148867		FALSE	FALSE	TRUE	TRUE		NA	NA	NA	NA	NA	KLHDC7A_127707,WDTC1_23038,SNX27_81609,LMNA_4000,PPM1G_5496,STK16_8576,TMEM45A_55076,CASP6_839,TAF9_6880,TSLP_85480,ASPH_444,RLN2_6019,IARS_3376,C9orf37_85026,KIAA0913_23053,PFKM_5213,SLC25A3_5250,RAD51L1_5890,RPS6KA5_9252,SETD3_84193,KLC1_3831,RAD51_5888,SNAP23_8773,RAB27A_5873,DMN_23336,ALDOA_226,ABR_29,MAFG_4097,RPL36_25873,GCDH_2639,ERCC1_2067,AP2S1_1175,FCAR_2204,FKBP1A_2280,BRWD1_54014,UBE2…	NA	CTBP2_1488,PEX16_9409,C17orf58_284018,TMPRSS3_64699,BCR_613
SNP_A-2034535	SLC30A7	148867		TRUE	TRUE	TRUE	TRUE		NA	GLRX2_51022,INVS_27130,WDR5_11091,DTNA_1837	NA	ANKRD29_147463,ARFGAP3_26286,B4GALT1_2683,C3orf67_200844,C4orf39_152756,C8orf13_83648,C9orf140_89958,C9orf5_23731,CEND1_51286,CEP72_55722,CISH_1154,CYP2J2_1573,DBNDD1_79007,ECOP_81552,GAS8_2622,GRM8_2918,IL28RA_163702,KCNN4_3783,MED30_90390,RABAC1_10567,SKIV2L_6499,SMAP2_64744,TBX15_6913,ZNF137_7696,APBB1_322,CCR6_1235,DDHD1_80821,PML_5371,TRIM9_114088,ZNF160_90338,CD86_942,DUSP10_11221,OAS1_4938…	NA	NHLRC2_374354,CORO1B_57175,PTPRR_5801,ABCA5_23461,RPL36_25873	NA	HOXA7_3204
SNP_A-2295562	SLC30A7	148867		TRUE	TRUE	TRUE	TRUE		NA	BAIAP3_8938,C20orf174_128611,CHML_1122,NID1_4811,RCN3_57333,SLFN12_55106,BPTF_2186,DPH1-OVCA2_654787,FAM129A_116496,HLTF_6596,IARS_3376,KCNC4_3749,KLHL21_9903,N6AMT1_29104,NASP_4678,TADA3L_10474,UBE2D2_7322,UBE2V1_7335,C17orf81_23587,FBXW7_55294,PEX16_9409,SLC25A3_5250	NA	C3orf59_151963,CCDC69_26112,CHST12_55501,CPNE2_221184,ERMAP_114625,LIF_3976,MOCS3_27304,PFKP_5214,RASA4_10156,TRAF3IP3_80342,ACOT7_11332,ANKRD26_22852,CSF1_1435,HIF1A_3091,HNRNPA1_3178,MAPK8IP3_23162,NFYA_4800,NOLA1_54433,NUDT6_11162,PRMT3_10196,SNAP23_8773,SNX5_27131,TM2D2_83877,ZNF274_10782,ZNF3_7551,CDC42_998,DYNC2LI1_51626,GART_2618,LACTB_114294,PCNA_5111,TAF9_6880,IL21R_50615	1	VAMP3_9341,PGD_5226,MOSC1_64757,CBWD2_150472,GMPPB_29925,SIAH2_6478,ST6GAL1_6480,SH3BP2_6452,HTT_3064,C4orf22_255119,NOLA1_54433,SEC24D_9871,SPCS3_60559,CD180_4064,TMED7_51014,TMED9_54732,HIST1H2AI_8329,UBE2J1_51465,NUS1_116150,ZNF3_7551,TES_26136,IMPAD1_54928,KLF10_7071,FAM91A1_157769,C8orf31_286122,TMEM38B_55151,PTPN3_5774,SURF4_6836,EHMT1_79813,IL2RA_3559,ENTPD7_57089,SYVN1_84447,FAM76B_143684…	NA	RTN4_57142,ORMDL1_94101,HIGD1A_25994,RBP1_5947,MFI2_4241,GPM6A_2823,PAM_5066,HNRPAB_3182,FRK_2444,OR2A12_346525,PKHD1L1_93035,CDC14B_8555,INVS_27130,TSPAN9_10867,ASPA_443,POLR2E_5434,APOBEC3H_164668
SNP_A-1921188	SLC30A7	148867		TRUE	FALSE	TRUE	TRUE		NA	C17orf58_284018,GLRX2_51022,HIST1H2BD_3017,SLC22A18_5002,ABCF2_10061	NA	NA	NA	CDC42_998,TNIK_23043,SPAG1_6674,PPTC7_160760,MAPK8IP3_23162,SNX11_29916,C19orf48_84798,ZNF600_162966	NA	HOXA7_3204,FERMT1_55612
SNP_A-2255937	DPH5	51611		FALSE	TRUE	FALSE	FALSE		NA	NA	NA	DSCR9_257203,ACSL1_2180,CLDN10_9071,GCC2_9648,HYAL2_8692,MTMR3_8897	NA	NA	NA	NA
SNP_A-2073691	DPH5	51611		TRUE	TRUE	TRUE	TRUE		NA	BAIAP3_8938,C20orf174_128611,CHML_1122,HSPC105_93517,RCN3_57333,SLFN12_55106,BPTF_2186,CMTM7_112616,DDHD1_80821,KLHL21_9903,NASP_4678,NT5DC1_221294,POLDIP3_84271,TADA3L_10474,FBXW7_55294,FYN_2534,H2AFV_94239	NA	ANKH_56172,BCAR3_8412,C14orf108_55745,C9orf19_152007,CACNB4_785,CARS2_79587,CBX6_23466,CHST3_9469,COLEC12_81035,CTSZ_1522,ENTPD1_953,FARP1_10160,FCRLA_84824,GBA_2629,GBP2_2634,HIST1H4F_8361,HNRPH1_3187,IFI30_10437,INSR_3643,KCMF1_56888,KCNH3_23416,LAMB1_3912,LARP4_113251,LOC51136_51136,LSM10_84967,MAN1A1_4121,MAP3K9_4293,MLYCD_23417,NAT6_24142,NME7_29922,PCOLCE2_26577,PHTF1_10745,PLAC4_191585,PRM…	NA	VAMP3_9341,PGD_5226,SLC30A7_148867,MOSC1_64757,CBWD2_150472,GMPPB_29925,SIAH2_6478,ST6GAL1_6480,SH3BP2_6452,HTT_3064,C4orf22_255119,NOLA1_54433,SEC24D_9871,SPCS3_60559,CD180_4064,TMED7_51014,TMED9_54732,HIST1H2AI_8329,UBE2J1_51465,NUS1_116150,ZNF3_7551,TES_26136,IMPAD1_54928,KLF10_7071,FAM91A1_157769,C8orf31_286122,TMEM38B_55151,PTPN3_5774,SURF4_6836,EHMT1_79813,IL2RA_3559,ENTPD7_57089,SYVN1_8444…	NA	RTN4_57142,ORMDL1_94101,HIGD1A_25994,RBP1_5947,MFI2_4241,GPM6A_2823,PAM_5066,HNRPAB_3182,FRK_2444,OR2A12_346525,PKHD1L1_93035,CDC14B_8555,INVS_27130,TSPAN9_10867,ASPA_443,POLR2E_5434,APOBEC3H_164668
SNP_A-1902459	DPH5	51611		TRUE	FALSE	TRUE	TRUE		NA	C17orf58_284018,GLRX2_51022,HIST1H2BD_3017,SLC22A18_5002,ABCF2_10061,DTNA_1837	NA	NA	NA	NHLRC2_374354,CORO1B_57175,PTPRR_5801,ABCA5_23461,RPL36_25873	NA	HOXA7_3204,CCNB1IP1_57820,FERMT1_55612
SNP_A-2098318	DPH5	51611		TRUE	TRUE	TRUE	TRUE		NA	ARPC2_10109,DDHD1_80821,DNMT3A_1788,GABRG2_2566,GCNT2_2651,KCNC4_3749,SYNE1_23345,DTNA_1837,MAX_4149,BCCIP_56647	NA	CISH_1154,DSG2_1829,LCK_3932,PPIL2_23759,SEPT7_989,SNX22_79856,ZNF137_7696,BPTF_2186,BTN2A2_10385,CCR6_1235,LAMC2_3918,PITPNC1_26207,PML_5371,PPIL3_53938,SNAP23_8773,SPPL2B_56928,SYPL1_6856,B3GALNT1_8706,EIF5_1983,MAPK1_5594	NA	S100A6_6277,GAD1_2571,NOLA1_54433,ZNF3_7551,PVRL1_5818,SMARCD1_6602,MAPK8IP3_23162,ABR_29,CRK_1398,SNX11_29916,PYCR1_5831,UBE2V1_7335,ICOSLG_23308	NA	KIRREL_55243,HIGD1A_25994,GPM6A_2823,CCDC110_256309,PAM_5066,MDH2_4191,CTTNBP2_83992,TRIM35_23087,PKHD1L1_93035,CHCHD1_118487,TNNT3_7140,TMEM126A_84233,FAM118B_79607,TSPAN9_10867,WDR23_80344,PFN1_5216,C20orf116_65992,UMODL1_89766
SNP_A-2143203	DPH5	51611		TRUE	TRUE	TRUE	TRUE		NA	C17orf58_284018,GLRX2_51022,HIST1H2BD_3017,SLC22A18_5002,ABCF2_10061	NA	ATF7IP_55729,VPS25_84313,CAV2_858,CDCA4_55038,DNAJC12_56521,POGZ_23126,TAOK2_9344,UBQLN1_29979,C17orf81_23587	NA	NHLRC2_374354,CORO1B_57175,PTPRR_5801,ABCA5_23461,RPL36_25873	NA	HOXA7_3204,CCNB1IP1_57820,FERMT1_55612
SNP_A-2090538	UBE4B	10277		TRUE	TRUE	TRUE	TRUE		NA	C3orf14_57415,C9orf66_157983,GGT1_2678,OXCT2_64064,ULK2_9706,RBM33_155435,SIVA1_10572	NA	EEF1A2_1917,CDK5RAP1_51654,PLTP_5360	NA	FCGR1A_2209,RIPK5_25778,RPL34_6164,FGFR4_2264,RAD51L1_5890,ZNF646_9726	NA	LZIC_84328,CTH_1491,NR5A2_2494,CR2_1380,ORMDL1_94101,PPIL3_53938,HJURP_55355,HYAL2_8692,KCNMB2_10242,LNPEP_4012,PHACTR2_9749,TBRG4_9238,GSN_2934,PPP2R1B_5519,PTPN6_5777,STON2_85439,CDC42BPB_9578,ACSM3_6296,ALDOA_226,ZMYND8_23613,BCR_613,LDOC1L_84247
SNP_A-2187473	UBE4B	10277		FALSE	TRUE	FALSE	FALSE		NA	NA	NA	CLDN14_23562,CSF1_1435,SNRPD2_6633	NA	NA	NA	NA
SNP_A-2163174	UBE4B	10277		FALSE	TRUE	TRUE	TRUE		NA	NA	NA	ADRA1A_148,PPAN_56342,ARL5A_26225,EED_8726,KCNMB2_10242,MRPS11_64963,POLDIP3_84271,SNX5_27131,UBE2C_11065,WRNIP1_56897,PPFIA1_8500	NA	VCAM1_7412,LEPREL1_55214,SYNE1_23345,PIGO_84720,PTPRE_5791,KIAA1467_57613,OAS1_4938,DZIP1_22873,CLEC11A_6320,C1QTNF6_114904	NA	CTH_1491,HECW2_57520,PPIL3_53938,FARP2_9855,HOMER1_9456,TXNDC15_79770,NSUN5_55695,GSN_2934,FAM102A_399665,STON2_85439,AHNAK2_113146,CPNE7_27132,RAB5C_5878,VAPA_9218,SPPL2B_56928,L3MBTL_26013,A4GALT_53947
SNP_A-1917143	UBE4B	10277		TRUE	TRUE	TRUE	TRUE		NA	ABCA3_21,ABHD13_84945,CLMN_79789,CRIPT_9419,FGL2_10875,HOPX_84525,ISX_91464,KIAA0284_283638,LOC389676_389676,MAPK8IP1_9479,PLEKHA1_59338,PRSS21_10942,SPOCK2_9806,TIAL1_7073,TMEM45A_55076,UST_10090,VSIG2_23584,PIGF_5281,RBM33_155435	NA	PATZ1_23598,ZNF614_80110	NA	VCAM1_7412,LEPREL1_55214,SYNE1_23345,PIGO_84720,PTPRE_5791,KIAA1467_57613,OAS1_4938,DZIP1_22873,CLEC11A_6320,C1QTNF6_114904	NA	CTH_1491,HECW2_57520,PPIL3_53938,FARP2_9855,HOMER1_9456,TXNDC15_79770,NSUN5_55695,GSN_2934,FAM102A_399665,STON2_85439,AHNAK2_113146,CPNE7_27132,RAB5C_5878,VAPA_9218,SPPL2B_56928,L3MBTL_26013,A4GALT_53947
SNP_A-4250025	UBE4B	10277		TRUE	TRUE	TRUE	TRUE		NA	DPP4_1803,KRTAP17-1_83902,OTOA_146183,TSPAN12_23554,C17orf58_284018,COX15_1355,ERCC1_2067,PLEKHG2_64857,TM2D3_80213,ST7_7982,TRIM5_85363	NA	GJB3_2707,BCL11A_53335,CLDN10_9071,HTRA2_27429,CAMK1D_57118	NA	C1orf165_79656,GSTM1_2944,NPR1_4881,RIPK5_25778,LGALS8_3964,ZAP70_7535,C3orf64_285203,CCDC58_131076,NUDT6_11162,LAMB1_3912,RHPN1_114822,KIAA1467_57613,RAD51_5888,IREB2_3658,SCARF1_8578	NA	ISG15_9636,B3GALT6_126792,CLCNKA_1187,TMEM50A_23585,PPP1R8_5511,PTPRF_5792,PODN_127435,IFI44L_10964,LRRC8D_55144,DPYD_1806,PIGM_93183,FCGR2B_2213,DDR2_4921,PIGC_5279,RFWD2_64326,TIMM17A_10440,RRP15_51018,PCNXL2_80003,KMO_8564,HNRNPU_3192,ZNF124_7678,ATP6V1E2_90423,PNO1_56902,MKI67IP_84365,LASS6_253782,CD28_940,PASK_23178,DYNC1LI1_51143,ZDHHC3_51304,CCDC72_51372,GAP43_2596,PLA1A_51365,CCDC58_13107…
SNP_A-4217832	UBE4B	10277		TRUE	TRUE	TRUE	TRUE		NA	C7orf36_57002,DDAH2_23564,ESRRA_2101,GPRIN3_285513,KLHL23_151230,LILRA5_353514,LYCAT_253558,LYRM7_90624,PNN_5411,SCN4B_6330,SDAD1_55153,TINF2_26277,TMEM24_9854,ZNF566_84924,ATPIF1_93974,FBXO22_26263,MRPL47_57129,PALM2-AKAP2_445815,PPA2_27068,RNPC3_55599,RPP38_10557,RSU1_6251,TADA3L_10474,TAF6L_10629,TMEM189-UBE2V1_387522,VHL_7428,ABCF2_10061,ALDOA_226,EEF1B2_1933,MSI2_124540,NIPBL_25836	NA	IFT122_55764,KCTD18_130535,KDELC2_143888,LGALS4_3960,MGC70863_284942,PCDHB7_56129,RHOT1_55288,BMP4_652,COQ6_51004,ST8SIA4_7903,H2AFV_94239,ZNF655_79027	NA	HIVEP3_59269,MGC13057_84281,LRRFIP2_9209,IL17RB_55540,LOC391769_391769,PTCRA_171558,COL5A1_1289,RFC5_5985,ITPKA_3706,PELP1_27043,GCDH_2639,LGALS14_56891,PHACTR3_116154	NA	SDF4_51150,GATAD2B_57459,PSME4_23198,CHST2_9435,MAPK10_5602,MAT2B_27430,PXT1_222659,GSTA4_2941,IFNGR1_3459,C7orf26_79034,C7orf44_55744,URG4_55665,WBSCR16_81554,MCART1_92014,KLF4_9314,FAM102A_399665,RPP38_10557,KIAA0913_23053,C11orf17_56672,PSMA1_5682,PITPNM1_9600,CHKA_1119,FXYD2_486,C14orf105_55195,RAD51L1_5890,STON2_85439,NRG4_145957,SYNGR3_9143,FAM100A_124402,NFATC1_4772,JMJD2B_23030,PDE4A_5141…
SNP_A-4229226	UBE4B	10277		TRUE	TRUE	TRUE	TRUE		NA	ANAPC13_25847,ENPP6_133121,GPRIN3_285513,LILRA5_353514,SCN4B_6330,SDAD1_55153,ZNF83_55769,KCNMB3_27094,PALM2-AKAP2_445815,PARP6_56965,PPA2_27068,TMEM189-UBE2V1_387522,VHL_7428,VPS41_27072,ZKSCAN1_7586,EEF1B2_1933	NA	ALDH1L2_160428,C16orf13_84326,C9orf93_203238,CENTA2_55803,DCTD_1635,FOSB_2354,HLA-DRB5_3127,IGF2BP3_10643,KCNN2_3781,MOCOS_55034,MXRA7_439921,PCDHB7_56129,PDGFC_56034,PLEKHH3_79990,PSMA8_143471,PTPN12_5782,RHOB_388,RPL14_9045,SFRS16_11129,SH3PX3_257364,SMAP2_64744,SPAG9_9043,SPINT1_6692,STK32C_282974,ZNF26_7574,ZNF300_91975,ZNF358_140467,ZNF383_163087,ZNF570_148268,ZNF790_388536,BMP4_652,CHEK2_11…	NA	C1orf88_128344,FCGR1A_2209,CHDH_55349,IL17RB_55540,GCNT1_2650,COL5A1_1289,SMG1_23049,OR1D2_4991,LGALS14_56891,SMOX_54498	NA	UBE2J2_118424,PUSL1_126789,SLC25A33_84275,TARDBP_23435,PRDM2_7799,MRTO4_51154,RPA2_6118,YTHDF2_51441,TMEM39B_55116,PLK3_1263,TOE1_114034,CPT2_1376,TTC4_7268,SF3B4_10262,KIAA0460_23248,SMG5_23381,ISG20L2_81875,IGSF8_93185,MAPKAPK2_9261,DUSP10_11221,KIAA0133_9816,TFB2M_64216,ZNF513_130557,PPM1B_5495,PSME4_23198,REL_5966,PNO1_56902,TEX261_113419,AUP1_550,MAT2A_4144,CHCHD5_84269,SMPD4_55627,GORASP2_2…
SNP_A-2101919	LOC730029	730029		TRUE	TRUE	TRUE	TRUE		NA	GALK2_2585,PLEKHA7_144100,TFRC_7037,ZNF212_7988,CCDC50_152137,MRE11A_4361,MRPS11_64963,NR5A2_2494,SDF4_51150,TM2D3_80213,YWHAZ_7534,EEF1B2_1933	NA	ALPP_250,CEP27_55142,CSAD_51380,GALNT3_2591,KCNH3_23416,MCM8_84515,NDUFC2_4718,NUBPL_80224,PNPLA8_50640,SCIN_85477,SLC2A10_81031,STXBP4_252983,TUBGCP4_27229,ZNF667_63934,ZNF669_79862,ZNF790_388536,AP1GBP1_11276,ATP9B_374868,IFT88_8100,IL6R_3570,KCNMB2_10242,LOC255374_255374,NARF_26502,PKM2_5315,PLEKHG2_64857,RABL2A_11159,UBE2L6_9246,DST_667,EIF5_1983,NIN_51199,TNRC6A_27327,NFATC3_4775	NA	IL1RAP_3556,TBXAS1_6916,ASAH1_427,IL15RA_3601,TMEM80_283232,CLDN10_9071,SMAD3_4088,FKBP1A_2280,NCAPH2_29781	NA	ARID1B_57492
SNP_A-2191643	LOC730029	730029		TRUE	TRUE	TRUE	TRUE		NA	GALK2_2585,PLEKHA7_144100,TFRC_7037,ZNF212_7988,CAPS_828,CCDC50_152137,MRE11A_4361,MRPS11_64963,NAP1L1_4673,NR5A2_2494,SDF4_51150,TM2D3_80213,YWHAZ_7534,EEF1B2_1933	NA	CSAD_51380,FLJ23049_79740,GRHL3_57822,NDUFC2_4718,RSAD2_91543,SCIN_85477,SLC2A10_81031,ZNF790_388536,AP1GBP1_11276,ATP9B_374868,HECTD2_143279,IFT88_8100,KCNMB2_10242,LOC255374_255374,NARF_26502,PKM2_5315,PLEKHG2_64857,PRDM15_63977,RABL2A_11159,SRPK2_6733,DST_667,PPP2R5C_5527,TAP2_6891	NA	IL1RAP_3556,TBXAS1_6916,ASAH1_427,IL15RA_3601,TMEM80_283232,CLDN10_9071,SMAD3_4088,FKBP1A_2280,NCAPH2_29781	NA	ARID1B_57492
SNP_A-2263973	LOC730029	730029		TRUE	TRUE	TRUE	TRUE		NA	PLEKHA7_144100,TFRC_7037,ZNF212_7988,CCDC50_152137,MRE11A_4361,MRPS11_64963,NAP1L1_4673,NR5A2_2494,SDF4_51150,TM2D3_80213,YWHAZ_7534	NA	ANKRD44_91526,CEP27_55142,FGF2_2247,NDUFC2_4718,SCIN_85477,TEKT5_146279,ZNF790_388536,KCNMB2_10242,LOC255374_255374,PLEKHG2_64857,RABL2A_11159,DST_667,PPP2R5C_5527	NA	IL1RAP_3556,TBXAS1_6916,ASAH1_427,IL15RA_3601,TMEM80_283232,CLDN10_9071,SMAD3_4088,FKBP1A_2280,NCAPH2_29781	NA	ARID1B_57492
SNP_A-2073363	LOC730029	730029		TRUE	TRUE	TRUE	TRUE		NA	BTG2_7832,ZNF211_10520,ZNF419_79744,SEC31A_22872,SEPSECS_51091,KIAA0319L_79932	NA	BMP1_649,EBI2_1880,ENO1_2023,FAF1_11124,GIMAP6_474344,IL12B_3593,IRAK2_3656,LCP2_3937,MICAL2_9645,RBL2_5934,STX12_23673,TMEM16G_50636,AK2_204,CABP1_9478,CASP1_834,CDK2_1017,COG5_10466,GLT8D1_55830,IFT81_28981,ITGB1_3688,KIF23_9493,NAP1L1_4673,SPAG6_9576,SYPL1_6856,ZNF3_7551,DYNC2LI1_51626,H2AFY_9555,RAD51L1_5890,VNN2_8875	NA	PYGO2_90780,ARID4B_51742,CTDSP1_58190,HDAC11_79885,C4orf30_54876,BANK1_55024,LOC152485_152485,H2AFY_9555,CDKN1A_1026,PTK2_5747,NEK6_10783,MED17_9440,COQ10A_93058,NRXN3_9369,SMAD3_4088,C16orf55_124045,MYH10_4628,FLCN_201163,PITPNC1_26207,ABCA5_23461,EXOC7_23265,SCN1B_6324,DPF1_8193,SNRPB2_6629,RALY_22913,TCEA2_6919	NA	MTHFD2_10797,BMP2K_55589,GPM6A_2823,H2AFV_94239,EBAG9_9166,RSU1_6251,CMKLR1_1240,SPG3A_51062,CLIP3_25999,CD79A_973
SNP_A-2218326	LOC730029	730029		FALSE	TRUE	FALSE	FALSE		NA	NA	NA	ATP5E_514,BLM_641,C16orf61_56942,C17orf38_146850,C1D_10438,C1orf19_116461,CADM1_23705,CALM2_805,CHMP5_51510,CITED2_10370,CLECL1_160365,CLIP2_7461,CUEDC1_404093,DAPK2_23604,EGLN1_54583,GARNL3_84253,GTF2F2_2963,GTPBP4_23560,HCFC1R1_54985,HMX3_340784,IFITM3_10410,IKZF2_22807,ISCA1_81689,ITGAM_3684,ITGAX_3687,KCNJ16_3773,KIR2DL4_3805,KLF7_8609,KLHL14_57565,KLHL3_26249,MDM2_4193,MEF2A_4205,MGST2_4258,…	NA	NA	NA	NA
SNP_A-4249174	LOC730029	730029		TRUE	TRUE	TRUE	TRUE		NA	ARRDC2_27106,MGC24039_160518,ST3GAL1_6482	NA	FILIP1L_11259,PPA2_27068,RBM33_155435,ST3GAL1_6482,CAMK1D_57118	NA	PYGO2_90780,ARID4B_51742,CTDSP1_58190,HDAC11_79885,WDR19_57728,LOC152485_152485,GPM6A_2823,H2AFY_9555,HMHB1_57824,PLEKHG1_57480,CBX3_11335,ZER1_10444,HK1_3098,MED17_9440,PIH1D2_120379,COQ10A_93058,SSH1_54434,VPS33A_65082,NRXN3_9369,MGRN1_23295,ROGDI_79641,IQCK_124152,FLCN_201163,BPTF_2186,EXOC7_23265,SNRPB2_6629,TCEA2_6919,DNAL4_10126	NA	GPM6A_2823,CBX3_11335,EED_8726,BLR1_643,HOMEZ_57594,SPG7_6687,CDK5RAP1_51654,CECR1_51816
SNP_A-4254021	LOC730029	730029		TRUE	TRUE	TRUE	TRUE		NA	BTG2_7832,ZNF211_10520,ZNF419_79744,SEC31A_22872,SEPSECS_51091,KIAA0319L_79932,NIN_51199	NA	BMP1_649,EBI2_1880,ENO1_2023,TMEM16G_50636,CABP1_9478,CASP1_834,COG5_10466,FILIP1L_11259,GLT8D1_55830,IARS_3376,ING1_3621,KIF23_9493,NAP1L1_4673,RAB6A_5870,RTN4_57142,SYPL1_6856,CCNY_219771,DYNC2LI1_51626,H2AFY_9555,RAD51L1_5890,NFX1_4799	NA	ARID4B_51742,CTDSP1_58190,HDAC11_79885,C4orf30_54876,BANK1_55024,LOC152485_152485,H2AFY_9555,SMO_6608,EPHX2_2053,NEK6_10783,LOC144097_144097,COQ10A_93058,CLIP1_6249,C14orf45_80127,ASB2_51676,C16orf55_124045,MYH10_4628,ABCA5_23461,TLE6_79816,DPF1_8193,TCEA2_6919,HLCS_3141,CHEK2_11200,RABL4_11020	NA	MTHFD2_10797,BMP2K_55589,GPM6A_2823,H2AFV_94239,EBAG9_9166,RSU1_6251,CMKLR1_1240,SPG3A_51062,CLIP3_25999,CD79A_973
SNP_A-1893259	OLFM3	118427		TRUE	FALSE	TRUE	TRUE		NA	KIRREL_55243,RPL21_6144,NHLRC2_374354,NUDT2_318,B3GALNT1_8706,TRIM69_140691	NA	NA	NA	PRKCE_5581,GPM6A_2823,H2AFY_9555,C9orf72_203228,CAPRIN2_65981,PARP6_56965,C16orf55_124045	NA	C3orf31_132001,PCSK6_5046,CECR1_51816
SNP_A-1893298	OLFM3	118427		TRUE	TRUE	TRUE	TRUE		NA	KIAA1324L_222223,LIMS2_55679,NBL1_4681,RASA4_10156,C14orf130_55148,CTDSP1_58190,IRF5_3663,TCIRG1_10312	NA	ADPRHL2_54936,ANKRD46_157567,CYB561_1534,DPH4_120526,EGLN1_54583,FBP1_2203,FLJ23152_401236,FSD2_123722,GOLGA4_2803,HSD17B4_3295,HYOU1_10525,PSAT1_29968,RAMP1_10267,RAP1A_5906,RCHY1_25898,SEC24D_9871,TUFT1_7286,XKR8_55113,LGALS9_3965,MLL5_55904,MRPS11_64963,OTUD4_54726,SEPT10_151011,SYPL1_6856,CAST_831,MAX_4149,NFATC1_4772,ST7_7982,UPF2_26019	NA	COL4A4_1286,AVPI1_60370,MIOX_55586	NA	GREB1_9687,FBXO11_80204,C3orf31_132001,DNAJB6_10049,CSNK1D_1453,ZNF600_162966
SNP_A-1809740	KIF1B	23095		TRUE	FALSE	TRUE	TRUE		NA	GPRIN3_285513,SCN4B_6330,SDAD1_55153,ZNF83_55769,ARL6IP4_51329,ATPIF1_93974,C9orf72_203228,CATSPER2_117155,CPNE7_27132,FBXO22_26263,IFT88_8100,LNPEP_4012,PPA2_27068,RABL2A_11159,RNPC3_55599,SEPSECS_51091,TMEM189-UBE2V1_387522,TMEM63A_9725,ALDOA_226	NA	NA	NA	IL6R_3570,ST6GAL1_6480,H2AFY_9555,C6orf106_64771,ZNF189_7743,TRIM9_114088	NA	UBE2J2_118424,PUSL1_126789,PEX10_5192,SPEN_23013,ZBTB17_7709,FUSIP1_10772,RPA2_6118,YTHDF2_51441,TMEM39B_55116,ZNF684_127396,C1orf164_55182,TOE1_114034,CPT2_1376,SF3B4_10262,KIAA0460_23248,ADAR_103,MTX1_4580,SMG5_23381,ISG20L2_81875,IGSF8_93185,POGK_57645,MPZL1_9019,MAPKAPK2_9261,DUSP10_11221,JMJD4_65094,KIAA0133_9816,PGBD2_267002,GTF3C2_2976,ZNF513_130557,DYNC2LI1_51626,PPM1B_5495,PSME4_23198,PN…
SNP_A-1851443	OLFM3	118427		TRUE	TRUE	FALSE	FALSE		NA	UBR4_23352,ING1_3621,TRIOBP_11078	NA	OSGIN1_29948,SH3GLB1_51100,SYT15_83849,ACOT11_26027,C1QTNF6_114904,DPH1-OVCA2_654787,IRF5_3663,ITGB1BP1_9270,NSUN5_55695,TMEM189-UBE2V1_387522,MFI2_4241	NA	NA	NA	NA
SNP_A-4231552	OLFM3	118427		TRUE	TRUE	TRUE	TRUE		NA	GALNT14_79623,MTMR3_8897,PLOD2_5352,RASSF6_166824	NA	IL6R_3570,MGC16385_92806,RFXANK_8625,INPP5F_22876	NA	MRPL55_128308,COL4A4_1286,FLJ23049_79740,PECI_10455,C9orf72_203228,RTN3_10313,KCNQ2_3785	NA	C2orf28_51374,RPSA_3921,PPA2_27068,DTNBP1_84062,RPS10_6204,PRDM1_639,CAV2_858,OAS1_4938,MAB21L1_4081,PML_5371,ATPAF2_91647,RPL36_25873,SNRPD2_6633,NECAB3_63941
SNP_A-1853488	OLFM3	118427		TRUE	TRUE	TRUE	TRUE		NA	ACOT11_26027,ARHGEF4_50649,KCNMB2_10242	NA	ADHFE1_137872,CLDN17_26285,FUT7_2529,IL1A_3552,LDHAL6B_92483,PRPF40B_25766,PXN_5829,MLL5_55904,PLTP_5360,SPG7_6687,TM2D2_83877,VPS52_6293	NA	PAQR6_79957,LIAS_11019,DST_667,CRYZL1_9946	NA	PFN2_5217,BBS7_55212,VPS13A_23230,HK1_3098,HECTD2_143279
SNP_A-1893608	OLFM3	118427		TRUE	TRUE	FALSE	FALSE		NA	DAPP1_27071,FAM119A_151194,FBXL22_283807,HPSE_10855,MSH3_4437,NWD1_284434,SUV39H2_79723,ZNF14_7561,CTDSP1_58190,ING1_3621,NARF_26502,SMG1_23049,TADA3L_10474,NFATC1_4772,PPFIA1_8500,ZC3HAV1_56829	NA	ATHL1_80162,ITGB5_3693,SEPHS1_22929,TMEM16G_50636,WBSCR22_114049,ATP9B_374868,CROP_51747,EBAG9_9166,FAM111B_374393,FBXO22_26263,GOLGA8A_23015,LGALS9_3965,PPP2R1B_5519,WDR17_116966,DNAJB6_10049	NA	NA	NA	NA
SNP_A-1893623	OLFM3	118427		TRUE	TRUE	FALSE	FALSE		NA	DAPP1_27071,FAM119A_151194,FBXL22_283807,HPSE_10855,MSH3_4437,NWD1_284434,SUV39H2_79723,ZFP30_22835,ZNF14_7561,AKAP13_11214,CTDSP1_58190,ING1_3621,NARF_26502,TADA3L_10474,NFATC1_4772,PPFIA1_8500,ZC3HAV1_56829	NA	ATHL1_80162,SEPHS1_22929,TMEM16G_50636,WBSCR22_114049,ATP9B_374868,CROP_51747,EBAG9_9166,FAM111B_374393,FBXO22_26263,GOLGA8A_23015,LGALS9_3965,PPP2R1B_5519,RAC1_5879,WDR17_116966,DNAJB6_10049	NA	NA	NA	NA
SNP_A-1893638	OLFM3	118427		TRUE	TRUE	TRUE	TRUE		NA	IL6ST_3572	NA	ABTB1_80325,BAIAP2L2_80115,DPYD_1806,EIF3EIP_51386,FNBP1_23048,GSTZ1_2954,KLHL3_26249,RPL22_6146,RPL3_6122,SCD_6319,ASPH_444,TCEA2_6919,ZNF92_168374,BBS7_55212,LIPT1_51601,NFX1_4799	NA	SPTBN1_6711,PGAP1_80055,MAPK10_5602,LARP2_55132,JMY_133746,INSIG1_3638,PKIA_5569,DZIP1_22873,C17orf81_23587,CD79B_974	NA	NID1_4811,SOCS5_9655,IL1R2_7850,PAX8_7849,SRPK2_6733,EZH2_2146,TUBGCP2_10844,FKBP2_2286,GPC5_2262,SV2B_9899,CETP_1071
SNP_A-4254127	OLFM3	118427		TRUE	TRUE	TRUE	TRUE		NA	RANBP3_8498,FLCN_201163,UTS2_10911,WHSC1L1_54904	NA	CAMK1_8536,NAIP_4671,NEUROG2_63973,PDLIM2_64236,PLG_5340,RAB15_376267,DMN_23336,FOXN3_1112,MAPK10_5602,MKNK2_2872,PALM2-AKAP2_445815,PSMB8_5696	NA	HYAL2_8692,PDLIM7_9260,C6orf128_221468,C9orf16_79095,SCEL_8796,MGRN1_23295,KIAA0513_9764,MVD_4597,ERAL1_26284,RAB5C_5878,CHMP6_79643,C19orf43_79002	NA	FH_2271,PIGF_5281,ARPC2_10109,ATG16L1_55054,GFM1_85476,KCNMB3_27094,VPS52_6293,UBE2J1_51465,TERF1_7013,EBAG9_9166,RFX3_5991,SURF2_6835,BCCIP_56647,FANCF_2188,CASP4_837,RPLP0_6175,ABCB9_23457,APEX1_328,MT1G_4495,MT1X_4501,PSMC4_5704,FKBP1A_2280,GART_2618,COMT_1312
SNP_A-2288414	OLFM3	118427		TRUE	TRUE	FALSE	FALSE		NA	DPP8_54878,IFT88_8100,MGRN1_23295,RFC2_5982,SMAD3_4088,OAS1_4938	NA	ABCC10_89845,LITAF_9516,LRRC45_201255,MAP3K8_1326,OXA1L_5018,TCL1A_8115,TIMM9_26520,C14orf118_55668,COL4A3BP_10087,DDX52_11056,GTF2IRD2_84163,KIAA0913_23053,LAMC2_3918,LGALS3_3958,RPS6KA5_9252,SIVA1_10572,CD86_942,FUSIP1_10772,RAD51L1_5890	NA	NA	NA	NA
SNP_A-2290746	OLFM3	118427		TRUE	TRUE	TRUE	FALSE		NA	GLYCTK_132158,GRB14_2888,TCF19_6941,KRT18_3875,MCM7_4176,NSD1_64324,RTN3_10313,BRWD1_54014,CCNY_219771,EEF1B2_1933	NA	ATP4B_496,C10orf116_10974,DHCR7_1717,IL23R_149233,KIFC3_3801,MYOC_4653,TMEM2_23670,ELF2_1998,MRE11A_4361	NA	ARL14_80117,RNF212_285498,C20orf46_55321	NA	NA
SNP_A-1833700	OLFM3	118427		TRUE	TRUE	TRUE	FALSE		NA	GRB14_2888,KRT18_3875,MCM7_4176,NSD1_64324,RTN3_10313,BRWD1_54014,CCNY_219771,EEF1B2_1933	NA	ATP4B_496,C10orf116_10974,CLECL1_160365,COL5A1_1289,DHCR7_1717,KIFC3_3801,LOC127545_127545,MYOC_4653,PPP1R14A_94274,RPS12_6206,RPS20_6224,RSPH1_89765,TADA1L_117143,VAMP1_6843,ZNF85_7639,ELF2_1998,MRE11A_4361,PKM2_5315,PTPRC_5788,RGPD5_84220	NA	ARL14_80117,RNF212_285498,C20orf46_55321	NA	NA
SNP_A-1894063	OLFM3	118427		FALSE	TRUE	TRUE	TRUE		NA	NA	NA	APOL1_8542,AUH_549,HOOK3_84376,KIF2A_3796,RASSF7_8045,ACOT11_26027,DNMT3A_1788,EED_8726,GOLGA8A_23015,HIST1H2BD_3017,IREB2_3658,WDR1_9948,PEX16_9409	NA	PRELID2_153768	NA	AK2_204,RPIA_22934,ABCA12_26154,WDFY1_57590,CMTM7_112616,C3orf64_285203,PPA2_27068,RPL34_6164,MARVELD2_153562,SCGB3A1_92304,WDR86_349136,PLEC1_5339,VPS13A_23230,CD4_920,CLEC4C_170482,MAPK8IP3_23162,CROP_51747,PATZ1_23598
SNP_A-4223432	OLFM3	118427		TRUE	TRUE	FALSE	FALSE		NA	ASGR1_432,CD44_960,FAM69B_138311,FUT8_2530,GOLM1_51280,ITM2C_81618,MT1G_4495,USMG5_84833,PHF1_5252,SETD3_84193,TMUB2_79089,TSPO_706,FXYD2_486,PSMA1_5682	NA	CCL4_6351,LITAF_9516,LRRC45_201255,TCL1A_8115,TIMM9_26520,UPK2_7379,C14orf118_55668,DDX52_11056,GTF2IRD2_84163,LAMC2_3918,LGALS3_3958,PLTP_5360,RPS6KA5_9252,MSI2_124540,RAD51L1_5890	NA	NA	NA	NA
SNP_A-2031319	OLFM3	118427		TRUE	TRUE	TRUE	TRUE		NA	DTWD2_285605,FCRLA_84824,GRB14_2888,DZIP1_22873,PTPRR_5801,TNFSF11_8600,VPS18_57617,ZMYND8_23613,CCNY_219771	NA	ANG_283,DPY19L4_286148,KIAA0247_9766,SLITRK6_84189,CAMSAP1_157922,IFT88_8100,KIF23_9493,LGALS3_3958,SLC35C2_51006,U1SNRNPBP_11066,VAPA_9218,WDR1_9948,LRRFIP2_9209,SLC30A5_64924	NA	PRELID2_153768,KBTBD3_143879,ATF4_468	NA	AK2_204,RPIA_22934,ABCA12_26154,WDFY1_57590,CMTM7_112616,C3orf64_285203,PPA2_27068,RPL34_6164,MARVELD2_153562,SCGB3A1_92304,WDR86_349136,PLEC1_5339,VPS13A_23230,CD4_920,CLEC4C_170482,MAPK8IP3_23162,CROP_51747,PATZ1_23598
SNP_A-2154131	OLFM3	118427		TRUE	TRUE	FALSE	FALSE		NA	ASGR1_432,CD44_960,FUT8_2530,HAPLN3_145864,ITM2C_81618,MT1G_4495,USMG5_84833,SETD3_84193,TMUB2_79089,TSPO_706,FXYD2_486,PSMA1_5682	NA	CTTN_2017,LITAF_9516,LRRC45_201255,OXA1L_5018,PIP5K1C_23396,PRKCSH_5589,TCL1A_8115,TIMM9_26520,C14orf118_55668,DDX52_11056,KIAA0913_23053,LAMC2_3918,LGALS3_3958,RBL1_5933,RGPD5_84220,RPS6KA5_9252,SIVA1_10572,TM2D3_80213,CD86_942,FUSIP1_10772,RAD51L1_5890	NA	NA	NA	NA
SNP_A-1915067	OLFM3	118427		FALSE	TRUE	TRUE	TRUE		NA	NA	NA	DHRS13_147015,KIF2A_3796,RASSF7_8045,SMC5_23137,ACOT11_26027,DPP8_54878,GOLGA8A_23015,HK1_3098,IREB2_3658,MCL1_4170,WDR1_9948,ZNF600_162966,ATP2A2_488,EIF5_1983	NA	PRELID2_153768	NA	AK2_204,RPIA_22934,ABCA12_26154,WDFY1_57590,CMTM7_112616,C3orf64_285203,PPA2_27068,RPL34_6164,MARVELD2_153562,SCGB3A1_92304,WDR86_349136,PLEC1_5339,VPS13A_23230,CD4_920,CLEC4C_170482,MAPK8IP3_23162,CROP_51747,PATZ1_23598
SNP_A-1808193	OLFM3	118427		TRUE	TRUE	TRUE	TRUE		NA	HTF9C_27037,SOCS5_9655	NA	DAZL_1618,PHLDA2_7262,RASGEF1A_221002,SLC39A10_57181,TUBB6_84617,CMTM7_112616,GMPPA_29926,MGAT4B_11282,TSLP_85480,INPP5F_22876	NA	TSLP_85480,ZNF92_168374,LRRC17_10234,ZNF600_162966	NA	ACOT7_11332,RTN4_57142,TRPC1_7220,BTN2A2_10385,CPA4_51200,MRE11A_4361,CCNB1IP1_57820,PARP6_56965,PCSK6_5046,TUFM_7284
SNP_A-1869625	OLFM3	118427		TRUE	TRUE	TRUE	FALSE		NA	SLC5A2_6524,CCPG1_9236,CDC2L5_8621,MAP4K4_9448	NA	APBA1_320,ARPC1A_10552,ATP5C1_509,BCAT2_587,C19orf28_126321,CDC42BPB_9578,CHRNA6_8973,CWF19L2_143884,DHRS7B_25979,LOC129293_129293,LZTFL1_54585,MYO1E_4643,MYSM1_114803,NDRG3_57446,PCOLCE_5118,PMS2L3_5387,PTMS_5763,WDR63_126820,ZNF71_58491,C9orf24_84688,CAV2_858,GAS7_8522,HNRPAB_3182,NME1_4830,NSD1_64324,TRIM14_9830,EEF1B2_1933	NA	ARL14_80117,RNF212_285498,C20orf46_55321	NA	NA
SNP_A-1880463	OLFM3	118427		TRUE	FALSE	TRUE	FALSE		NA	SLC5A2_6524,CCPG1_9236,CDC2L5_8621,MAP4K4_9448	NA	NA	NA	ARL14_80117,RNF212_285498,C20orf46_55321	NA	NA
SNP_A-4196182	OLFM3	118427		TRUE	TRUE	TRUE	TRUE		NA	GAMT_2593,IFT88_8100,JMJD2B_23030,SMAD3_4088,TPM3_7170	NA	C18orf24_220134,CDC20_991,GPSN2_9524,LMBRD2_92255,LRRC45_201255,MAP3K8_1326,SLC26A11_284129,TK1_7083,C9orf24_84688,DDX52_11056,DNM1L_10059,EFNA1_1942,ELF2_1998,GAS2_2620,KIF23_9493,MCM7_4176,MRPL55_128308,RPS6KA5_9252,SNRPB2_6629,NCAPH2_29781	NA	COL8A1_1295,TSLP_85480,MSI2_124540,SCN1B_6324	NA	AK2_204,LCE1C_353133,DNM3_26052,RPIA_22934,CMTM7_112616,RPL9_6133,LCP2_3937,SCGB3A1_92304,LOC255374_255374,VPS13A_23230,HTR7_3363,CLEC4C_170482,ARHGEF7_8874,PML_5371
SNP_A-2134694	OLFM3	118427		TRUE	TRUE	TRUE	TRUE		NA	DMN_23336,IL4I1_259307,PML_5371,TADA3L_10474	NA	ABHD10_55347,MFAP5_8076,MYCL1_4610,PML_5371,RBL1_5933,SLC43A3_29015,TXNDC5_81567	NA	CAMK2D_817,NIPBL_25836,TSLP_85480,NEDD9_4739,FTH1_2495,FLOT2_2319	NA	MPZL1_9019,RTN4_57142,BTN2A2_10385,MRE11A_4361,C14orf130_55148,MORF4L1_10933
SNP_A-1849785	OLFM3	118427		TRUE	FALSE	TRUE	FALSE		NA	MAPK7_5598,NEDD9_4739,PRDM1_639	NA	NA	NA	SAMD7_344658,FKBP2_2286,PHLDA1_22822,BCL2_596,ZNF334_55713	NA	NA
SNP_A-4232656	OLFM3	118427		TRUE	TRUE	TRUE	TRUE		NA	ATP11A_23250,GPR171_29909,GTSF1_121355,PHLPP_23239,USMG5_84833,PLOD2_5352,PRELID2_153768,TRIM9_114088,CNOT7_29883,OAS1_4938	NA	CTNND1_1500,LCOR_84458,TOP2B_7155,WDR26_80232,CLK3_1198,PAX8_7849,PHF17_79960	NA	KCNMB3_27094,KIAA1429_25962,MED22_6837,PTPN20B_26095,PRDM15_63977	NA	LPGAT1_9926,GMPR_2766,PVRL1_5818,OAS1_4938,DMN_23336,SNRPD2_6633
SNP_A-4278624	OLFM3	118427		TRUE	TRUE	TRUE	TRUE		NA	DMN_23336,IL4I1_259307,PML_5371,TADA3L_10474	NA	ELF2_1998,NUDT6_11162,RPS6KA5_9252	NA	TSLP_85480,NEDD9_4739	NA	ACOT7_11332,ACOT11_26027,RTN4_57142,GMPPB_29925,TRPC1_7220,CLDN10_9071,ARHGEF7_8874,RGS6_9628,C14orf130_55148,EVI2A_2123,PTPN2_5771,ProSAPiP1_9762
SNP_A-1879755	OLFM3	118427		TRUE	TRUE	TRUE	TRUE		NA	AHSA2_130872,AMY2A_279,BAG3_9531,C1orf91_56063,CCDC107_203260,CEP68_23177,DTX4_23220,EIF4EBP1_1978,FBXW4_6468,FMNL3_91010,FMO4_2329,FXYD5_53827,HIST1H2AG_8969,HLA-DQA1_3117,LOC400566_400566,MAN2A2_4122,NADSYN1_55191,NFIL3_4783,NME7_29922,PIK3R5_23533,PPARG_5468,PRR4_11272,SH3BP5_9467,SLC7A6_9057,STK38L_23012,UQCR_10975,USP20_10868,NARF_26502,PPP2R1B_5519,RPL34_6164,TADA3L_10474,H2AFY_9555,MAPK1_5…	NA	C1orf112_55732,LRRC45_201255,SLC26A11_284129,SYK_6850,TK1_7083,TNFAIP3_7128,BCL2_596,CDC2L5_8621,EFNA1_1942,ELF2_1998,FBXO3_26273,GAS2_2620,LBR_3930,NCOA1_8648,RPS6KA5_9252,SIVA1_10572,SYPL1_6856,VCAM1_7412,MAX_4149	NA	MCL1_4170,TSLP_85480,NEDD9_4739	NA	LCE1C_353133,DNM3_26052,SCGB3A1_92304,HTR7_3363,MYL9_10398
SNP_A-4254227	OLFM3	118427		TRUE	TRUE	TRUE	TRUE		NA	DMN_23336,IL4I1_259307,PML_5371,TADA3L_10474	NA	BMP2K_55589,ELF2_1998,PXMP4_11264,RAB6A_5870,TAPBP_6892	NA	TSLP_85480,NEDD9_4739	NA	ACOT7_11332,ACOT11_26027,GLRX2_51022,RTN4_57142,GMPPB_29925,HK1_3098,ABLIM1_3983,OAS1_4938,C14orf130_55148
SNP_A-4254229	OLFM3	118427		TRUE	TRUE	TRUE	TRUE		NA	DMN_23336,IL4I1_259307,PML_5371,TADA3L_10474	NA	BMP2K_55589,EBAG9_9166,ELF2_1998,RAB6A_5870,UBQLN1_29979,WWOX_51741	NA	TSLP_85480,NEDD9_4739	NA	ACOT7_11332,ACOT11_26027,RTN4_57142,GMPPB_29925,TRPC1_7220,CLDN10_9071,ARHGEF7_8874,RGS6_9628,C14orf130_55148,EVI2A_2123,PTPN2_5771,ProSAPiP1_9762
SNP_A-4254230	OLFM3	118427		TRUE	TRUE	TRUE	TRUE		NA	ADCY1_107,AMY2A_279,ARMET_7873,C1orf91_56063,C7orf44_55744,CEP68_23177,DTX4_23220,EIF4EBP1_1978,FBXW4_6468,FMNL3_91010,FMO4_2329,FXYD5_53827,GPR55_9290,HIST1H2AB_8335,HIST1H2AG_8969,HIST1H4E_8367,HIST1H4F_8361,HIST2H4A_8370,HLA-DQA1_3117,LOC400566_400566,MAN2A2_4122,MSI1_4440,NADSYN1_55191,NFIL3_4783,NME7_29922,PCBD1_5092,PDIA3_2923,PDXK_8566,PIK3R5_23533,PPARG_5468,PRR4_11272,SLC2A13_114134,SLC7…	NA	C1orf112_55732,C9orf100_84904,GPSN2_9524,KLF9_687,LRRC45_201255,MAP3K8_1326,STK38_11329,SYK_6850,TAF12_6883,TK1_7083,TNFAIP3_7128,TNFRSF14_8764,TRAF1_7185,TRAK2_66008,UPK2_7379,WNT4_54361,ANKRD26_22852,C9orf24_84688,CDC2L5_8621,EFNA1_1942,ELF2_1998,FBXO3_26273,MCM7_4176,NCOA1_8648,RPS6KA5_9252,SIVA1_10572,TES_26136,NCAPH2_29781,SPTBN1_6711	NA	MCL1_4170,TSLP_85480,NEDD9_4739	NA	LCE1C_353133,DNM3_26052,SCGB3A1_92304,HTR7_3363,MYL9_10398
SNP_A-4202012	OLFM3	118427		TRUE	TRUE	TRUE	TRUE		NA	DMN_23336,IL4I1_259307,TADA3L_10474	NA	BMP2K_55589,EBAG9_9166,ELF2_1998,RAB6A_5870,UBQLN1_29979,WWOX_51741	NA	TSLP_85480,NEDD9_4739	NA	ACOT7_11332,ACOT11_26027,RTN4_57142,GMPPB_29925,TRPC1_7220,CLDN10_9071,ARHGEF7_8874,RGS6_9628,C14orf130_55148,EVI2A_2123,PTPN2_5771,ProSAPiP1_9762
SNP_A-2273100	OLFM3	118427		TRUE	TRUE	TRUE	TRUE		NA	MAFB_9935,C3orf31_132001,NHLRC2_374354,RPP38_10557,YWHAB_7529	NA	NAALADL1_10004,GABRG2_2566,ZNF623_9831,DTNA_1837	NA	IGFBP5_3488,RAPGEF5_9771,CYP51A1_1595,KIF24_347240,BSPRY_54836,DYRK2_8445,CCNB1IP1_57820	NA	LGALS8_3964,SOCS5_9655,OAT_4942,NUPL1_9818
SNP_A-2185247	OLFM3	118427		TRUE	TRUE	TRUE	TRUE		NA	ATOH8_84913,RPP38_10557	NA	ACD_65057,CBS_875,CIB3_117286,COL16A1_1307,CSRP1_1465,KIAA1618_57714,MAN2A1_4124,NAALADL1_10004,NIF3L1_60491,PARD6A_50855,PIGU_128869,RAB6IP1_23258,SBF1_6305,ACOT11_26027,AES_166,C3orf31_132001,CCNT2_905,EIF2C3_192669,FLJ22222_79701,MYH10_4628,TRAF2_7186,VPS41_27072,WDR20_91833,PSIP1_11168	NA	NASP_4678,C1orf54_79630,FBXO4_26272,OTP_23440,RAPGEF5_9771,CYP51A1_1595,ZBTB26_57684,LOC144097_144097,DYRK2_8445,WDR51B_282809	NA	AGBL5_60509,EFCAB4A_283229,NUPL1_9818,AES_166
SNP_A-1795879	OLFM3	118427		TRUE	TRUE	TRUE	TRUE		NA	C14orf102_55051,TACSTD1_4072,TOX_9760,ACOT11_26027,ATP9B_374868,CTBP2_1488,MAP4_4134,PXMP4_11264,PRDM2_7799,TAP2_6891	NA	ALKBH8_91801,ASCL1_429,C18orf17_125488,CTAGE6_340307,DNAJB14_79982,NDFIP1_80762,SPATA13_221178,THAP6_152815,ZNF654_55279,BBS9_27241,LIAS_11019,MRPS12_6183	NA	TSGA10_80705,GPLD1_2822,HLA-DRA_3122,WBSCR18_84277,EDNRB_1910,SERPINA6_866,A2BP1_54715,TEKT1_83659,TMEM149_79713,C21orf66_94104,KDELR3_11015,DDX17_10521	NA	CSDE1_7812,GPR52_9293,PLXNB1_5364,NMNAT3_349565,C4orf22_255119,PLEC1_5339,PLEKHG6_55200,CEACAM21_90273
SNP_A-2174214	OLFM3	118427		TRUE	TRUE	TRUE	TRUE		NA	C1orf218_54530,CCDC125_202243,CCDC132_55610,DIO2_1734,HIST1H2AA_221613,KLF16_83855,LOC390084_390084,OAZ3_51686,PAK6_56924,SERPINC1_462,STARD3_10948,TARS2_80222,TMEM5_10329,TXLNA_200081,GABRG2_2566,ITGB1BP1_9270,KIF24_347240,MKNK2_2872	NA	IRF2_3660,MRPL2_51069,C3orf31_132001,HK1_3098,HPCAL1_3241,MCL1_4170,MRPL55_128308,NCAPD3_23310,PPP2R1B_5519,RPL8_6132,DUSP10_11221	NA	ZFYVE9_9372,DENND2D_79961,FYN_2534,TMEM25_84866,RAD51L1_5890,IL21R_50615,LIG3_3980	NA	GMPPB_29925,EVC_2121,VGLL2_245806,C1QTNF6_114904
SNP_A-2057892	OLFM3	118427		TRUE	TRUE	TRUE	TRUE		NA	C14orf102_55051,DNAJC5B_85479,KCNH3_23416,TACSTD1_4072,TOX_9760,ACOT11_26027,ATP9B_374868,CTBP2_1488,MAP4_4134,PXMP4_11264,TAP2_6891	NA	ADH4_127,ANKRD6_22881,C18orf17_125488,CCRL1_51554,CMYA5_202333,CTAGE6_340307,DNAJB14_79982,IQCG_84223,KCNJ16_3773,MYL5_4636,NOD1_10392,RAB6IP1_23258,THAP5_168451,THAP6_152815,TRIM16_10626,ZFP57_346171,ZNF318_24149,ZNF654_55279,ACOT11_26027,BBS9_27241,GMPPA_29926,NARG1L_79612	NA	TSGA10_80705,GPLD1_2822,HLA-DRA_3122,WBSCR18_84277,EDNRB_1910,SERPINA6_866,A2BP1_54715,TEKT1_83659,TMEM149_79713,C21orf66_94104,KDELR3_11015,DDX17_10521	NA	CSDE1_7812,GPR52_9293,NMNAT3_349565,C4orf22_255119,PLEC1_5339,PLEKHG6_55200,ZNF253_56242,CEACAM21_90273,PI4KAP2_375133
SNP_A-1891436	OLFM3	118427		TRUE	TRUE	TRUE	TRUE		NA	ATOH8_84913,RPP38_10557	NA	ACD_65057,CBS_875,CIB3_117286,CSRP1_1465,KIAA1618_57714,MAN2A1_4124,NAALADL1_10004,NIF3L1_60491,NUBP2_10101,PARD6A_50855,PIGU_128869,RAB6IP1_23258,SBF1_6305,SEC22A_26984,ACOT11_26027,AES_166,C3orf31_132001,CCNT2_905,EIF2C3_192669,FLJ22222_79701,MYH10_4628,TRAF2_7186,VPS41_27072,WDR20_91833,PSIP1_11168	NA	NASP_4678,C1orf54_79630,FBXO4_26272,OTP_23440,RAPGEF5_9771,CYP51A1_1595,ZBTB26_57684,LOC144097_144097,DYRK2_8445,WDR51B_282809	NA	AGBL5_60509,EFCAB4A_283229,NUPL1_9818,AES_166
SNP_A-2165653	OLFM3	118427		TRUE	TRUE	TRUE	TRUE		NA	ATOH8_84913,MAFB_9935,RPP38_10557	NA	ACD_65057,CBS_875,CHST12_55501,CIB3_117286,CSRP1_1465,KIAA1618_57714,MAN2A1_4124,NAALADL1_10004,NIF3L1_60491,NUBP2_10101,PARD6A_50855,PIGU_128869,RAB6IP1_23258,SBF1_6305,SEC22A_26984,XBP1_7494,ACOT11_26027,AES_166,C3orf31_132001,CCNT2_905,EIF2C3_192669,FLJ22222_79701,MYH10_4628,TRAF2_7186,VPS41_27072,WDR20_91833,PSIP1_11168	NA	NASP_4678,C1orf54_79630,FBXO4_26272,OTP_23440,RAPGEF5_9771,CYP51A1_1595,ZBTB26_57684,LOC144097_144097,DYRK2_8445,WDR51B_282809	NA	AGBL5_60509,EFCAB4A_283229,NUPL1_9818,AES_166
SNP_A-2241241	OLFM3	118427		TRUE	TRUE	TRUE	TRUE		NA	HS3ST4_9951,ABR_29,RBM33_155435,RFC3_5983	NA	C1orf52_148423,CSRP1_1465,KIAA1618_57714,MAN2A1_4124,MRPL32_64983,PARD6A_50855,PCMT1_5110,PIGU_128869,UBXD6_7993,EBAG9_9166,EIF2C3_192669,FLJ22222_79701,GPLD1_2822,GPM6A_2823,MAP4_4134,PSMD13_5719,MED23_9439,NCF4_4689	NA	NASP_4678,ZFYVE9_9372,DENND2D_79961,ADAR_103,PIGC_5279,LIPT1_51601,ABCA12_26154,CD86_942,CENTD1_116984,TLR10_81793,CHIC2_26511,FGF2_2247,TIGD6_81789,C6orf62_81688,L3MBTL3_84456,ADCK2_90956,LMBR1_64327,TDRD7_23424,WDR5_11091,LOC144097_144097,RIPK3_11035,SAV1_60485,PPP2R5C_5527,C14orf2_9556,SELS_55829,LOC342346_342346,TRADD_8717,TMUB2_79089,MIF4GD_57409,ATP9B_374868,COMMD7_149951,SCAND1_51282,BLCAP…	NA	EFNA1_1942,CAMK2D_817,SFT2D1_113402,SLC43A3_29015,BLR1_643,SNRPB2_6629
SNP_A-4199116	OLFM3	118427		TRUE	TRUE	TRUE	TRUE		NA	BCL7A_605,CIITA_4261,HLA-DMA_3108,HLA-DMB_3109,HLA-DPA1_3113,HLA-DPB1_3115,HPDL_84842,IRF2BP2_359948,MEF2B_4207,PYGL_5836,SLC25A15_10166,SPSB1_80176,BBS9_27241,CROP_51747,HK1_3098,SERINC3_10955,SKP2_6502,TMPRSS3_64699	NA	ADO_84890,NTNG1_22854,PIGH_5283,RAB11FIP3_9727,RDM1_201299,SAP30BP_29115,ABL1_25,ATG16L1_55054,IL15RA_3601,PTPRR_5801,RAB5C_5878,FYN_2534,TAP2_6891	NA	CCNT2_905,TLR10_81793,OAS1_4938,CLYBL_171425,RAD51_5888,CATSPER2_117155,PLEKHG2_64857	NA	RBM35B_80004
SNP_A-2305904	OLFM3	118427		TRUE	TRUE	TRUE	TRUE		NA	ANKRD37_353322,BTBD14A_138151,CD83_9308,CIITA_4261,CYB5D1_124637,DHFRL1_200895,FAM100A_124402,HLA-DMB_3109,HPDL_84842,LPIN1_23175,NPM3_10360,PRDM10_56980,SLC25A15_10166,VLDLR_7436,GCC2_9648,HK1_3098,RAD51_5888,SEPT10_151011,SNRPB2_6629,TAF6L_10629,TIRAP_114609,ABCF2_10061,ODF2_4957,SIRT5_23408,TMPRSS3_64699	NA	HNRNPC_3183,IL18R1_8809,IL18RAP_8807,JAG1_182,KIAA0922_23240,MAP3K7IP2_23118,BAT1_7919,ELF2_1998,PPFIBP1_8496,SH2D3C_10044	NA	CCNT2_905,TLR10_81793,OAS1_4938,CLYBL_171425,RAD51_5888,CATSPER2_117155,PLEKHG2_64857	NA	RBM35B_80004,COL6A2_1292
SNP_A-1849767	OLFM3	118427		TRUE	TRUE	TRUE	TRUE		NA	JUP_3728,PPAP2A_8611,WWOX_51741,MFI2_4241,TNRC6A_27327	NA	ABI1_10006,C11orf68_83638,C14orf102_55051,C21orf51_54065,IL12B_3593,ZNF675_171392,ARL6IP4_51329,YWHAB_7529,ZNF92_168374	NA	GAD1_2571,TADA3L_10474,MAPK14_1432,COG5_10466,SPAG1_6674,ODF2_4957,CAMSAP1_157922,UPF3A_65110,PPP2R5C_5527,EIF5_1983,LILRA5_353514,SNX5_27131	NA	IL19_29949,PCDHB7_56129,BTN2A2_10385,NFYA_4800,CD151_977,NFATC1_4772,FBXO17_115290,TRIOBP_11078
SNP_A-2095416	OLFM3	118427		TRUE	TRUE	TRUE	TRUE		NA	IL16_3603,JUP_3728,WWOX_51741	NA	C14orf102_55051,LSAMP_4045,MCL1_4170,TADA2L_6871,TRIM5_85363	NA	GAD1_2571,TADA3L_10474,MAPK14_1432,COG5_10466,SPAG1_6674,ODF2_4957,CAMSAP1_157922,UPF3A_65110,PPP2R5C_5527,EIF5_1983,LILRA5_353514,SNX5_27131	NA	IL19_29949,PCDHB7_56129,BTN2A2_10385,NFYA_4800,CD151_977,NFATC1_4772,FBXO17_115290,TRIOBP_11078
SNP_A-2311755	OLFM3	118427		TRUE	TRUE	TRUE	TRUE		NA	IL16_3603,PPAP2A_8611,WWOX_51741,MSI2_124540	NA	IGFBP2_3485,IL23R_149233,PRF1_5551,CDKN1A_1026,KCNMB3_27094,KTN1_3895,N6AMT1_29104,NUF2_83540,SEPSECS_51091,TNFSF11_8600,UPF3A_65110	NA	GAD1_2571,TADA3L_10474,MAPK14_1432,COG5_10466,SPAG1_6674,ODF2_4957,CAMSAP1_157922,UPF3A_65110,PPP2R5C_5527,EIF5_1983,LILRA5_353514,SNX5_27131	NA	IL19_29949,PAX8_7849,BTN2A2_10385,NOL6_65083,FBXO17_115290,LILRA4_23547
SNP_A-1830212	OLFM3	118427		TRUE	FALSE	TRUE	TRUE		NA	JUP_3728,PPAP2A_8611,WWOX_51741,TNRC6A_27327	NA	NA	NA	GAD1_2571,TADA3L_10474,MAPK14_1432,COG5_10466,SPAG1_6674,ODF2_4957,CAMSAP1_157922,UPF3A_65110,PPP2R5C_5527,EIF5_1983,LILRA5_353514,SNX5_27131	NA	IL19_29949,PCDHB7_56129,BTN2A2_10385,NFYA_4800,CD151_977,NFATC1_4772,FBXO17_115290,TRIOBP_11078
SNP_A-1787849	OLFM3	118427		TRUE	TRUE	TRUE	TRUE		NA	ADM_133,ANKRD37_353322,CD83_9308,CIITA_4261,CYB5D1_124637,DHFRL1_200895,DRD4_1815,FAM100A_124402,GALK2_2585,HDAC9_9734,HIG2_29923,HLA-DMB_3109,IPO9_55705,NPM3_10360,PRDM10_56980,VLDLR_7436,ASPH_444,GCC2_9648,HK1_3098,SEPT10_151011,SERINC3_10955,TAF6L_10629,ABCF2_10061,CBX3_11335,ODF2_4957,BCCIP_56647,TMPRSS3_64699	NA	CDKN2A_1029,CUL5_8065,MTF2_22823,MTHFD1L_25902,ADAR_103,HOMEZ_57594,LOC255374_255374,NOL6_65083,RTN3_10313,SPPL2B_56928,LARP6_55323,TPM3_7170	NA	CCNT2_905,TLR10_81793,OAS1_4938,CLYBL_171425,RAD51_5888,CATSPER2_117155,PLEKHG2_64857	NA	RBM35B_80004,COL6A2_1292
SNP_A-1896082	OLFM3	118427		TRUE	TRUE	TRUE	TRUE		NA	ADM_133,ANKRD37_353322,ARRDC3_57561,ATPAF2_91647,C10orf104_119504,CD83_9308,CKAP4_10970,CPA4_51200,DRD4_1815,DYM_54808,FAM130A1_81566,FAM139A_285966,FGL2_10875,GYS1_2997,HIG2_29923,HK2_3099,ING2_3622,JMJD1A_55818,LACE1_246269,LRRC37B_114659,MCEE_84693,MPI_4351,PAH_5053,PDK1_5163,PGAM1_5223,PGM1_5236,PIP4K2C_79837,PLOD1_5351,RAG1AP1_55974,RLF_6018,SLC44A1_23446,SPRY1_10252,UBA5_79876,ZNF394_84124,…	NA	SMPD2_6610,SNRPA_6626,TMEM147_10430,RPL34_6164,SETD3_84193,ZNF3_7551	NA	LIPT1_51601,DGKD_8527,TADA3L_10474,CBX3_11335,VPS41_27072,SRCRB4D_136853,RFC3_5983,EIF5_1983,NFATC3_4775,MAPT_4137,SPATA20_64847,C17orf58_284018,LILRA5_353514,SLC35C2_51006	NA	IL19_29949,PCDHB7_56129,BTN2A2_10385,NIN_51199,TM2D3_80213,BPTF_2186,NFATC1_4772,TRIOBP_11078
SNP_A-4254547	OLFM3	118427		TRUE	TRUE	TRUE	TRUE		NA	ADM_133,ANKRD37_353322,CD83_9308,CIITA_4261,CYB5D1_124637,DHFRL1_200895,DRD4_1815,FAM100A_124402,GALK2_2585,HDAC9_9734,HIG2_29923,HK2_3099,HLA-DMB_3109,IPO9_55705,NPM3_10360,PRDM10_56980,VLDLR_7436,ASPH_444,GCC2_9648,HK1_3098,IREB2_3658,POLR1D_51082,SEPT10_151011,SERINC3_10955,TAF6L_10629,ABCF2_10061,CBX3_11335,ODF2_4957,BCCIP_56647,TMPRSS3_64699	NA	ST8SIA5_29906,CCNB1IP1_57820,RECQL_5965,ODF2_4957	NA	CCNT2_905,TLR10_81793,OAS1_4938,CLYBL_171425,RAD51_5888,CATSPER2_117155,PLEKHG2_64857	NA	RBM35B_80004
SNP_A-4254367	OLFM3	118427		TRUE	TRUE	TRUE	TRUE		NA	ADM_133,ANKRD37_353322,CD83_9308,CIITA_4261,CYB5D1_124637,DRD4_1815,FAM100A_124402,GALK2_2585,HDAC9_9734,HIG2_29923,HLA-DMB_3109,IPO9_55705,NPM3_10360,PHF19_26147,PRDM10_56980,VLDLR_7436,ASPH_444,GCC2_9648,HK1_3098,KTELC1_56983,POLR1D_51082,SEPT10_151011,SERINC3_10955,TAF6L_10629,ABCF2_10061,CBX3_11335,ODF2_4957,BCCIP_56647,TMPRSS3_64699	NA	AKAP3_10566,CAPRIN2_65981,NOL6_65083,SLC22A18_5002	NA	CCNT2_905,TLR10_81793,OAS1_4938,CLYBL_171425,RAD51_5888,CATSPER2_117155,PLEKHG2_64857	NA	RBM35B_80004
SNP_A-4248364	KIF1B	23095		TRUE	TRUE	TRUE	TRUE		NA	ANAPC13_25847,CASP10_843,ENPP6_133121,GPRIN3_285513,LOC127545_127545,LOC284064_284064,RBM34_23029,RPL9_6133,TACSTD2_4070,GSTM1_2944,KCNMB3_27094,PPA2_27068,SELS_55829,ZBTB39_9880,ZKSCAN1_7586,EEF1B2_1933,MED23_9439	NA	KCTD18_130535,DLGAP4_22839,ELMO1_9844,FBXO38_81545,IL4I1_259307,MAP2K7_5609,PTPN22_26191,SMARCC2_6601,TSLP_85480,TAPBP_6892	1	IL6R_3570,CHDH_55349,ST6GAL1_6480,H2AFY_9555,TRIM9_114088	NA	PUSL1_126789,FUSIP1_10772,RPA2_6118,KIAA0460_23248,LMNA_4000,ISG20L2_81875,MPZL1_9019,DUSP10_11221,KIAA0133_9816,GTF3C2_2976,DYNC2LI1_51626,PPM1B_5495,PSME4_23198,TEX261_113419,SMPD4_55627,STAT1_6772,HJURP_55355,ILKAP_80895,ING5_84289,VHL_7428,UBP1_7342,SLC25A38_54977,RASSF1_11186,NISCH_11188,ABTB1_80325,ASTE1_28990,ARMC8_25852,P2RY1_5028,ST6GAL1_6480,TBC1D14_57533,CCDC96_257236,NOLA1_54433,ELF2_…
SNP_A-1929772	KIF1B	23095		TRUE	TRUE	TRUE	TRUE		NA	ENPP6_133121,GPRIN3_285513,H2AFJ_55766,VHL_7428,ZKSCAN1_7586,CAST_831,EEF1B2_1933	NA	BEST3_144453,SLC7A1_6541,CAV2_858,CSF1_1435,DMN_23336,ZBTB39_9880,FKBP1A_2280	NA	KIF1B_23095,IL6R_3570,CHDH_55349,ST6GAL1_6480,H2AFY_9555,TRIM9_114088	NA	PUSL1_126789,FUSIP1_10772,RPA2_6118,KIAA0460_23248,LMNA_4000,ISG20L2_81875,MPZL1_9019,DUSP10_11221,KIAA0133_9816,GTF3C2_2976,DYNC2LI1_51626,PPM1B_5495,PSME4_23198,TEX261_113419,SMPD4_55627,STAT1_6772,HJURP_55355,ILKAP_80895,ING5_84289,VHL_7428,UBP1_7342,SLC25A38_54977,RASSF1_11186,NISCH_11188,ABTB1_80325,ASTE1_28990,ARMC8_25852,P2RY1_5028,ST6GAL1_6480,TBC1D14_57533,CCDC96_257236,NOLA1_54433,ELF2_…
SNP_A-2167470	KIF1B	23095		TRUE	TRUE	TRUE	TRUE		NA	ENPP6_133121,GPRIN3_285513,RBM34_23029,H2AFJ_55766,VHL_7428,ZKSCAN1_7586,CAST_831,EEF1B2_1933	NA	KCTD18_130535,PAK1_5058,PHF17_79960,PPP2R5D_5528,PTPN22_26191,RANBP3_8498,MSI2_124540,NEDD9_4739,RFX3_5991	1	IL6R_3570,CHDH_55349,ST6GAL1_6480,H2AFY_9555,TRIM9_114088	NA	PUSL1_126789,FUSIP1_10772,RPA2_6118,KIAA0460_23248,LMNA_4000,ISG20L2_81875,MPZL1_9019,DUSP10_11221,KIAA0133_9816,GTF3C2_2976,DYNC2LI1_51626,PPM1B_5495,PSME4_23198,TEX261_113419,SMPD4_55627,STAT1_6772,HJURP_55355,ILKAP_80895,ING5_84289,VHL_7428,UBP1_7342,SLC25A38_54977,RASSF1_11186,NISCH_11188,ABTB1_80325,ASTE1_28990,ARMC8_25852,P2RY1_5028,ST6GAL1_6480,TBC1D14_57533,CCDC96_257236,NOLA1_54433,ELF2_…
SNP_A-2270634	KIF1B	23095		TRUE	TRUE	TRUE	TRUE		NA	CLMN_79789,CTSH_1512,HOPX_84525,ITPKA_3706,LOC400566_400566,MATK_4145,MLLT11_10962,OPTN_10133,PRSS21_10942,SYT11_23208,ZNF485_220992,ZNF551_90233,MGC16385_92806,RANBP6_26953,RPL13_6137,TSGA10_80705	NA	LRRK2_120892,NMUR2_56923,OR2H2_7932,C21orf66_94104,NT5DC1_221294,BRD4_23476	NA	RAVER2_55225,MUC1_4582,LIPT1_51601,HIST1H4K_8362,ETV7_51513,RBM33_155435,EEA1_8411,RBM19_9904,IREB2_3658,TK2_7084,CKLF_51192,MYH10_4628,MLX_6945,ZNF460_10794	NA	B3GALT6_126792,PPP1R8_5511,KHDRBS1_10657,CCDC23_374969,KTI12_112970,CCBL2_56267,LRRC8D_55144,DNTTIP2_30836,DPYD_1806,AMY2A_279,DDX20_11218,DUSP12_11266,C1orf9_51430,RFWD2_64326,TIMM17A_10440,RRP15_51018,SRP9_6726,C1orf69_200205,PCNXL2_80003,HNRNPU_3192,ZNF124_7678,PNO1_56902,TMSB10_9168,ANKRD39_51239,MKI67IP_84365,LOC130576_130576,LASS6_253782,NUP35_129401,CD28_940,TADA3L_10474,DYNC1LI1_51143,ZDH…
SNP_A-1843254	KIF1B	23095		TRUE	TRUE	FALSE	FALSE		NA	ADAM15_8751,AMD1_262,ANAPC11_51529,ARF6_382,ARRB2_409,ATG12_9140,BNIP3L_665,C14orf145_145508,C17orf56_146705,C5orf24_134553,CARHSP1_23589,CCNH_902,CDCA7_83879,CENPH_64946,CENPQ_55166,CENTB1_9744,CEP68_23177,CHCHD2_51142,CLPP_8192,COQ3_51805,CTTN_2017,CXCR7_57007,DARS_1615,DDHD2_23259,DNAJC9_23234,DRD4_1815,EGLN1_54583,EGLN3_112399,ENO1_2023,ENO2_2026,FABP5_2171,FAM49B_51571,FAM79B_285386,FEM1B_10…	NA	JPH4_84502,LOC400950_400950,Rgr_266747,ZNF493_284443,PDCD2_5134,SEC22C_9117	NA	NA	NA	NA
SNP_A-2031342	KIF1B	23095		TRUE	TRUE	TRUE	TRUE		NA	ENPP6_133121,GPRIN3_285513,LOC284064_284064,RBM34_23029,SCN4B_6330,H2AFJ_55766,VHL_7428,ZKSCAN1_7586,CAST_831,EEF1B2_1933	NA	PAK1_5058,ARHGEF4_50649,CAV2_858,PHF17_79960,RFX3_5991	1	IL6R_3570,CHDH_55349,ST6GAL1_6480,H2AFY_9555,TRIM9_114088	NA	PUSL1_126789,FUSIP1_10772,RPA2_6118,KIAA0460_23248,LMNA_4000,ISG20L2_81875,MPZL1_9019,DUSP10_11221,KIAA0133_9816,GTF3C2_2976,DYNC2LI1_51626,PPM1B_5495,PSME4_23198,TEX261_113419,SMPD4_55627,STAT1_6772,HJURP_55355,ILKAP_80895,ING5_84289,VHL_7428,UBP1_7342,SLC25A38_54977,RASSF1_11186,NISCH_11188,ABTB1_80325,ASTE1_28990,ARMC8_25852,P2RY1_5028,ST6GAL1_6480,TBC1D14_57533,CCDC96_257236,NOLA1_54433,ELF2_…
SNP_A-2213974	KIF1B	23095		TRUE	TRUE	TRUE	TRUE		NA	ENPP6_133121,GPRIN3_285513,LOC284064_284064,RBM34_23029,SCN4B_6330,H2AFJ_55766,VHL_7428,ZKSCAN1_7586,CAST_831,EEF1B2_1933	NA	PAK1_5058,PHF17_79960,PPP2R5D_5528,PTPN22_26191,RANBP3_8498,BRD4_23476,MSI2_124540,NEDD9_4739,RFX3_5991	NA	KIF1B_23095,IL6R_3570,CHDH_55349,ST6GAL1_6480,H2AFY_9555,TRIM9_114088	NA	PUSL1_126789,FUSIP1_10772,RPA2_6118,KIAA0460_23248,LMNA_4000,ISG20L2_81875,MPZL1_9019,DUSP10_11221,KIAA0133_9816,GTF3C2_2976,DYNC2LI1_51626,PPM1B_5495,PSME4_23198,TEX261_113419,SMPD4_55627,STAT1_6772,HJURP_55355,ILKAP_80895,ING5_84289,VHL_7428,UBP1_7342,SLC25A38_54977,RASSF1_11186,NISCH_11188,ABTB1_80325,ASTE1_28990,ARMC8_25852,P2RY1_5028,ST6GAL1_6480,TBC1D14_57533,CCDC96_257236,NOLA1_54433,ELF2_…
SNP_A-1792861	KIF1B	23095		TRUE	TRUE	TRUE	TRUE		NA	ENPP6_133121,GPRIN3_285513,RBM34_23029,SCN4B_6330,H2AFJ_55766,VHL_7428,ZKSCAN1_7586,CAST_831,EEF1B2_1933	NA	KCTD18_130535,PAK1_5058,PHF17_79960,PPP2R5D_5528,PTPN22_26191,RANBP3_8498,MSI2_124540,NEDD9_4739,RFX3_5991	1	IL6R_3570,CHDH_55349,ST6GAL1_6480,H2AFY_9555,TRIM9_114088	NA	PUSL1_126789,FUSIP1_10772,RPA2_6118,KIAA0460_23248,LMNA_4000,ISG20L2_81875,MPZL1_9019,DUSP10_11221,KIAA0133_9816,GTF3C2_2976,DYNC2LI1_51626,PPM1B_5495,PSME4_23198,TEX261_113419,SMPD4_55627,STAT1_6772,HJURP_55355,ILKAP_80895,ING5_84289,VHL_7428,UBP1_7342,SLC25A38_54977,RASSF1_11186,NISCH_11188,ABTB1_80325,ASTE1_28990,ARMC8_25852,P2RY1_5028,ST6GAL1_6480,TBC1D14_57533,CCDC96_257236,NOLA1_54433,ELF2_…
SNP_A-2045752	KIF1B	23095		TRUE	TRUE	TRUE	TRUE		NA	BEST4_266675,CCDC74A_90557,CNKSR3_154043,GON4L_54856,IFIT2_3433,NAGLU_4669,SEC24C_9632,TULP2_7288,ZDHHC14_79683,ACSM3_6296,RIOK1_83732,TRADD_8717,CNOT7_29883,SP110_3431,ST7_7982,UTS2_10911	NA	ADAD2_161931,AKAP10_11216,ANGPT4_51378,ANKRD29_147463,ARHGEF11_9826,AXUD1_64651,BMPR1A_657,BTN2A1_11120,C1orf106_55765,C20orf117_140710,CLDN23_137075,CNNM3_26505,CPXM1_56265,CXCR4_7852,CYP2U1_113612,FAIM3_9214,FSCN1_6624,GABARAPL2_11345,GAS8_2622,GRN_2896,HCK_3055,HOMER1_9456,HOOK1_51361,IFNGR2_3460,ITGAX_3687,MNDA_4332,NTNG1_22854,PEA15_8682,PEBP1_5037,PIGR_5284,RELL2_285613,RUFY2_55680,SEPT9_10…	NA	PATZ1_23598	NA	FAM79B_285386,TFR2_7036,ABP1_26,SFRP1_6422,SERPINA1_5265,MAP1LC3A_84557
SNP_A-2281991	KIF1B	23095		TRUE	TRUE	TRUE	TRUE		NA	ENPP6_133121,GPRIN3_285513,SCN4B_6330,H2AFJ_55766,VHL_7428,ZKSCAN1_7586,CAST_831,EEF1B2_1933	NA	PAK1_5058,ARHGEF4_50649,BBS9_27241,PHF17_79960,TAOK2_9344,CCNDBP1_23582,MSI2_124540	NA	KIF1B_23095,IL6R_3570,CHDH_55349,ST6GAL1_6480,H2AFY_9555,TRIM9_114088	NA	PUSL1_126789,FUSIP1_10772,RPA2_6118,KIAA0460_23248,LMNA_4000,ISG20L2_81875,MPZL1_9019,DUSP10_11221,KIAA0133_9816,GTF3C2_2976,DYNC2LI1_51626,PPM1B_5495,PSME4_23198,TEX261_113419,SMPD4_55627,STAT1_6772,HJURP_55355,ILKAP_80895,ING5_84289,VHL_7428,UBP1_7342,SLC25A38_54977,RASSF1_11186,NISCH_11188,ABTB1_80325,ASTE1_28990,ARMC8_25852,P2RY1_5028,ST6GAL1_6480,TBC1D14_57533,CCDC96_257236,NOLA1_54433,ELF2_…
SNP_A-2282048	KIF1B	23095		TRUE	TRUE	TRUE	TRUE		NA	ANAPC13_25847,CASP10_843,ENPP6_133121,GPRIN3_285513,LOC127545_127545,LOC284064_284064,MITF_4286,RBM34_23029,RPL7_6129,RPL9_6133,SCN4B_6330,TACSTD2_4070,GSTM1_2944,KCNMB3_27094,PPA2_27068,RPL8_6132,ZBTB39_9880,ZKSCAN1_7586,EEF1B2_1933	NA	PAK1_5058,ABR_29,GTF2IRD2_84163,PHF17_79960,PPP2R5D_5528,PTPN22_26191,MSI2_124540,NEDD9_4739	NA	KIF1B_23095,IL6R_3570,CHDH_55349,ST6GAL1_6480,H2AFY_9555,TRIM9_114088	NA	PUSL1_126789,FUSIP1_10772,RPA2_6118,KIAA0460_23248,LMNA_4000,ISG20L2_81875,MPZL1_9019,DUSP10_11221,KIAA0133_9816,GTF3C2_2976,DYNC2LI1_51626,PPM1B_5495,PSME4_23198,TEX261_113419,SMPD4_55627,STAT1_6772,HJURP_55355,ILKAP_80895,ING5_84289,VHL_7428,UBP1_7342,SLC25A38_54977,RASSF1_11186,NISCH_11188,ABTB1_80325,ASTE1_28990,ARMC8_25852,P2RY1_5028,ST6GAL1_6480,TBC1D14_57533,CCDC96_257236,NOLA1_54433,ELF2_…
SNP_A-4216845	KIF1B	23095		TRUE	TRUE	TRUE	TRUE		NA	ANAPC13_25847,CASP10_843,GPRIN3_285513,LOC127545_127545,LOC344382_344382,NACA2_342538,RAI16_64760,RBM34_23029,SCN4B_6330,SDAD1_55153,ZNF83_55769,ACP1_52,H2AFJ_55766,LNPEP_4012,PPA2_27068,RNPC3_55599,RSU1_6251,UBE2I_7329,ZBTB39_9880,ZNF92_168374,EEF1B2_1933,PPP2R5C_5527	NA	NA	NA	IL6R_3570,ST6GAL1_6480,H2AFY_9555,C6orf106_64771,ZNF189_7743,TRIM9_114088	NA	UBE2J2_118424,PUSL1_126789,PEX10_5192,SPEN_23013,ZBTB17_7709,FUSIP1_10772,RPA2_6118,YTHDF2_51441,TMEM39B_55116,ZNF684_127396,C1orf164_55182,TOE1_114034,CPT2_1376,SF3B4_10262,KIAA0460_23248,ADAR_103,MTX1_4580,SMG5_23381,ISG20L2_81875,IGSF8_93185,POGK_57645,MPZL1_9019,MAPKAPK2_9261,DUSP10_11221,JMJD4_65094,KIAA0133_9816,PGBD2_267002,GTF3C2_2976,ZNF513_130557,DYNC2LI1_51626,PPM1B_5495,PSME4_23198,PN…
SNP_A-2282422	KIF1B	23095		TRUE	TRUE	TRUE	TRUE		NA	CASP10_843,ENPP6_133121,GPRIN3_285513,LOC127545_127545,LOC284064_284064,MITF_4286,RBM34_23029,RPL21_6144,RPL9_6133,SCN4B_6330,TACSTD2_4070,GSTM1_2944,KCNMB3_27094,PIGO_84720,PPA2_27068,SELS_55829,ZBTB39_9880,ZKSCAN1_7586,CBX3_11335,EEF1B2_1933,MED23_9439	NA	KCTD18_130535,PAK1_5058,PHF17_79960,PPP2R5D_5528,PTPN22_26191,RANBP3_8498,MSI2_124540,NEDD9_4739,RFX3_5991	NA	KIF1B_23095,IL6R_3570,CHDH_55349,ST6GAL1_6480,H2AFY_9555,TRIM9_114088	NA	PUSL1_126789,FUSIP1_10772,RPA2_6118,KIAA0460_23248,LMNA_4000,ISG20L2_81875,MPZL1_9019,DUSP10_11221,KIAA0133_9816,GTF3C2_2976,DYNC2LI1_51626,PPM1B_5495,PSME4_23198,TEX261_113419,SMPD4_55627,STAT1_6772,HJURP_55355,ILKAP_80895,ING5_84289,VHL_7428,UBP1_7342,SLC25A38_54977,RASSF1_11186,NISCH_11188,ABTB1_80325,ASTE1_28990,ARMC8_25852,P2RY1_5028,ST6GAL1_6480,TBC1D14_57533,CCDC96_257236,NOLA1_54433,ELF2_…
SNP_A-2132507	KIF1B	23095		TRUE	TRUE	TRUE	TRUE		NA	CASP10_843,ENPP6_133121,GPRIN3_285513,LOC127545_127545,LOC284064_284064,RBM34_23029,RPL9_6133,TACSTD2_4070,GSTM1_2944,KCNMB3_27094,PPA2_27068,ZBTB39_9880,ZKSCAN1_7586,CBX3_11335,EEF1B2_1933,MED23_9439	NA	KCTD18_130535,PAK1_5058,SEPT1_1731,PHF17_79960,PPP2R5D_5528,PTPN22_26191,RANBP3_8498,MSI2_124540,NEDD9_4739,RFX3_5991	1	IL6R_3570,CHDH_55349,ST6GAL1_6480,H2AFY_9555,TRIM9_114088	NA	PUSL1_126789,FUSIP1_10772,RPA2_6118,KIAA0460_23248,LMNA_4000,ISG20L2_81875,MPZL1_9019,DUSP10_11221,KIAA0133_9816,GTF3C2_2976,DYNC2LI1_51626,PPM1B_5495,PSME4_23198,TEX261_113419,SMPD4_55627,STAT1_6772,HJURP_55355,ILKAP_80895,ING5_84289,VHL_7428,UBP1_7342,SLC25A38_54977,RASSF1_11186,NISCH_11188,ABTB1_80325,ASTE1_28990,ARMC8_25852,P2RY1_5028,ST6GAL1_6480,TBC1D14_57533,CCDC96_257236,NOLA1_54433,ELF2_…
SNP_A-2038488	KIF1B	23095		TRUE	TRUE	TRUE	TRUE		NA	ENPP6_133121,GPRIN3_285513,LEPROT_54741,LOC127545_127545,LOC284064_284064,RBM34_23029,SCN4B_6330,TMEM46_387914,GSTM1_2944,LRRC8A_56262,PPA2_27068,RPL8_6132,ZBTB39_9880,ZKSCAN1_7586,CBX3_11335,EEF1B2_1933,MED23_9439,OAS1_4938,OAS2_4939,STAT1_6772	NA	ACAD10_80724,ACADM_34,AKAP11_11215,ATF2_1386,ATP5L_10632,BUB1_699,C14orf122_51016,C14orf138_79609,C15orf48_84419,C1GALT1_56913,C1orf115_79762,C6orf134_79969,CA4_762,CD52_1043,CGB2_114336,CNIH2_254263,CPS1_1373,CYB5D2_124936,DRAM_55332,EEPD1_80820,EIF3EIP_51386,EIF3F_8665,FMO4_2329,GALM_130589,HDGF2_84717,HLA-DMA_3108,HNRPLL_92906,ISX_91464,KCNJ4_3761,KIAA1919_91749,LHX5_64211,LOC283710_283710,MT1…	NA	TRIM9_114088,TAOK2_9344,LGALS14_56891,UBE2L3_7332	NA	LMNA_4000,FBXO11_80204,PCYOX1_51449,ABCA12_26154,CD47_961,ABTB1_80325,PILRB_29990,CAMK1D_57118,ZWINT_11130,INTS5_80789,FXYD2_486,PPFIBP1_8496,RAD51L1_5890,C16orf79_283870,NRSN2_80023,DDX17_10521
SNP_A-1944986	KIF1B	23095		FALSE	TRUE	FALSE	FALSE		NA	NA	NA	ADCY1_107,CXXC4_80319,DHRS4L2_317749,FBXL17_64839,FBXO15_201456,GSTT1_2952,LSP1_4046,MAN1C1_57134,MLC1_23209,NLRP11_204801,RUNX1_861,UBL5_59286,AGER_177,ATXN3_4287,BCL2_596,CASP4_837,INF2_64423,LAMC2_3918,NFIC_4782,PAX8_7849,PRDM15_63977,PTPRC_5788,RFC5_5985,TAGAP_117289,VHL_7428	NA	NA	NA	NA
SNP_A-2284986	KIF1B	23095		TRUE	TRUE	TRUE	TRUE		NA	ENPP6_133121,GPRIN3_285513,SCN4B_6330,H2AFJ_55766,VHL_7428,ZKSCAN1_7586,CAST_831,EEF1B2_1933	1	AKAP10_11216,PAK1_5058,RAB3D_9545,TMEM87B_84910,ARHGEF4_50649,CAV2_858,N-PAC_84656,PHF17_79960,PPM1G_5496,RBM33_155435,RPL34_6164,TM2D3_80213	1	IL6R_3570,CHDH_55349,ST6GAL1_6480,H2AFY_9555,TRIM9_114088	NA	PUSL1_126789,FUSIP1_10772,RPA2_6118,KIAA0460_23248,LMNA_4000,ISG20L2_81875,MPZL1_9019,DUSP10_11221,KIAA0133_9816,GTF3C2_2976,DYNC2LI1_51626,PPM1B_5495,PSME4_23198,TEX261_113419,SMPD4_55627,STAT1_6772,HJURP_55355,ILKAP_80895,ING5_84289,VHL_7428,UBP1_7342,SLC25A38_54977,RASSF1_11186,NISCH_11188,ABTB1_80325,ASTE1_28990,ARMC8_25852,P2RY1_5028,ST6GAL1_6480,TBC1D14_57533,CCDC96_257236,NOLA1_54433,ELF2_…
SNP_A-4301459	KIF1B	23095		TRUE	TRUE	TRUE	TRUE		NA	ENPP6_133121,GPRIN3_285513,RBM34_23029,H2AFJ_55766,VHL_7428,ZKSCAN1_7586,CAST_831,EEF1B2_1933	1	AKAP10_11216,PAK1_5058,TMEM87B_84910,ARHGEF4_50649,CAV2_858,HPCAL1_3241,N-PAC_84656,PHF17_79960,PPM1G_5496,RBM33_155435,RPL34_6164,TM2D3_80213	1	IL6R_3570,CHDH_55349,ST6GAL1_6480,H2AFY_9555,TRIM9_114088	NA	PUSL1_126789,FUSIP1_10772,RPA2_6118,KIAA0460_23248,LMNA_4000,ISG20L2_81875,MPZL1_9019,DUSP10_11221,KIAA0133_9816,GTF3C2_2976,DYNC2LI1_51626,PPM1B_5495,PSME4_23198,TEX261_113419,SMPD4_55627,STAT1_6772,HJURP_55355,ILKAP_80895,ING5_84289,VHL_7428,UBP1_7342,SLC25A38_54977,RASSF1_11186,NISCH_11188,ABTB1_80325,ASTE1_28990,ARMC8_25852,P2RY1_5028,ST6GAL1_6480,TBC1D14_57533,CCDC96_257236,NOLA1_54433,ELF2_…
SNP_A-1911690	COL11A1	1301		TRUE	TRUE	TRUE	TRUE		NA	ARHGEF5_7984,DOK1_1796,EMR1_2015,FRAT1_10023,HHEX_3087,IFT57_55081,MYO1E_4643,MYO1F_4542,NLRP7_199713,SPATA2_9825,STAC3_246329,TCF3_6929,FAM129A_116496,GINS1_9837,HTF9C_27037,TMEM189-UBE2V1_387522,VPS18_57617,BCR_613,FKBP1A_2280,IL12RB1_3594,PPFIA1_8500	NA	ME3_10873,PPP1R12C_54776,YIF1A_10897,ANXA11_311,CAMSAP1L1_23271,RASSF1_11186,WTAP_9589	NA	FCGR2A_2212,PRRX1_5396,SLC35F3_148641,PDCD1_5133,C3orf31_132001,PPA2_27068,GPM6A_2823,HLA-E_3133,HLA-DQB1_3119,PHACTR2_9749,IL6_3569,MS4A7_58475,VEGFB_7423,MLLT1_4298,FAM98C_147965,CCDC9_26093,RCN3_57333,PDXK_8566,NCF4_4689	NA	NR5A2_2494,TEX264_51368,GABRG2_2566,HIST1H2AG_8969,NOTCH4_4855,SRrp35_135295,WBSCR16_81554,APBA1_320,SLC7A7_9056,BMP4_652,COQ6_51004,PLLP_51090,RPL13_6137,MAPT_4137,NETO1_81832
SNP_A-2242193	KIF1B	23095		TRUE	TRUE	TRUE	TRUE		NA	ANAPC13_25847,BBS5_129880,ENPP6_133121,GPRIN3_285513,LEPROT_54741,LOC127545_127545,LOC284064_284064,NIPSNAP3A_25934,RBM34_23029,RPL9_6133,SCN4B_6330,DNMT3A_1788,GSTM1_2944,PPA2_27068,RPL8_6132,VHL_7428,ZKSCAN1_7586,EEF1B2_1933,MED23_9439,OAS1_4938,OAS2_4939	NA	ADO_84890,ALDH3B2_222,C12orf4_57102,C16orf48_84080,C7orf20_51608,CLYBL_171425,DPY19L2_283417,FLRT3_23767,FZD1_8321,GPR171_29909,HINT3_135114,IFNA2_3440,KLHL14_57565,KRT84_3890,LGALS3BP_3959,MPZ_4359,MYO10_4651,NEU3_10825,PARP11_57097,RASSF2_9770,TIPARP_25976,TMEM87B_84910,TNFRSF13B_23495,TNFRSF21_27242,TOX4_9878,FOXN3_1112,MED8_112950,WTAP_9589,BCR_613,NEDD9_4739	NA	TRIM9_114088,TAOK2_9344,LGALS14_56891,UBE2L3_7332	NA	LMNA_4000,FBXO11_80204,PCYOX1_51449,ABCA12_26154,CD47_961,ABTB1_80325,PILRB_29990,CAMK1D_57118,ZWINT_11130,INTS5_80789,FXYD2_486,PPFIBP1_8496,RAD51L1_5890,C16orf79_283870,NRSN2_80023,DDX17_10521
SNP_A-2272034	COL11A1	1301		TRUE	TRUE	FALSE	FALSE		NA	NKAPL_222698,SERTAD3_29946,SYT12_91683,MRPL47_57129,RTN3_10313	NA	CIAO1_9391,DIP_23151,DNAJB5_25822,FUT7_2529,FZD7_8324,MS4A6E_245802,PBK_55872,TEKT5_146279,BMP4_652	NA	NA	NA	NA
SNP_A-4207056	COL11A1	1301		TRUE	FALSE	TRUE	FALSE		NA	ADORA2A_135,ANKRD57_65124,C11orf63_79864,EPHA2_1969,FAM115A_9747,ITGB3_3690,ITGB7_3695,KIAA0284_283638,LOC388279_388279,OGFR_11054,PTGIR_5739,PTK7_5754,RHOQ_23433,SETD8_387893,SIAH2_6478,SRI_6717,ST3GAL5_8869,TNFAIP8L1_126282,TRIM47_91107,PPP2R1B_5519	NA	NA	NA	NA	NA	NA
SNP_A-2278855	COL11A1	1301		TRUE	TRUE	FALSE	FALSE		NA	NKAPL_222698,SERTAD3_29946,SYT12_91683,MRPL47_57129,RTN3_10313	NA	ABCB4_5244,CTDSPL_10217,GUCY1A3_2982,SLC11A2_4891,HELZ_9931,IL15RA_3601,RAC1_5879,SLC35C2_51006,DUSP4_1846	NA	NA	NA	NA
SNP_A-2141303	COL11A1	1301		TRUE	TRUE	TRUE	TRUE		NA	OR3A3_8392,PTPN1_5770,SCAF1_58506,TMEM145_284339,TRAF6_7189,ACP1_52,CCNB1IP1_57820,EBAG9_9166,LOC144097_144097,MRPL35_51318,PFAAP5_10443,PILRA_29992,PTPRC_5788,RAB5C_5878,RNF135_84282,RPP38_10557,TAGAP_117289,WWOX_51741,ZBTB24_9841,FKBP1A_2280,SP110_3431,UPF2_26019	NA	ACPP_55,APOBEC3F_200316,ARHGEF10_9639,ASCL2_430,BOLL_66037,CHI3L1_1116,CNTF_1270,COL23A1_91522,COPZ2_51226,CPLX1_10815,FMN2_56776,IGFBP2_3485,PDE3B_5140,PLXND1_23129,PTPN1_5770,PTPN20B_26095,RNF183_138065,SHC4_399694,SMC1B_27127,TADA1L_117143,TYROBP_7305,CTDSP1_58190,DNAJC12_56521,EIF2C3_192669,MLX_6945	NA	GLT8D1_55830	NA	CDKN2C_1031,AGA_175,PANK1_53354,TCIRG1_10312,CATSPER2_117155,DIS3L_115752,SPPL2B_56928
SNP_A-4240811	COL11A1	1301		TRUE	TRUE	TRUE	TRUE		NA	C6orf72_116254,FKBP1A_2280,PEX16_9409	NA	APOBEC3F_200316,ARHGEF10_9639,ASCL2_430,BOLL_66037,CHI3L1_1116,CNTF_1270,COL23A1_91522,COPZ2_51226,CPLX1_10815,CST7_8530,EEF1A2_1917,FMN2_56776,IGFBP2_3485,MIXL1_83881,PLXND1_23129,PTPN1_5770,RNF183_138065,SHC4_399694,SMC1B_27127,TYROBP_7305,CTDSP1_58190,DNAJC12_56521,EIF2C3_192669,MLX_6945	NA	GAD1_2571,GLT8D1_55830	NA	CDKN2C_1031
SNP_A-4204514	COL11A1	1301		TRUE	TRUE	TRUE	TRUE		NA	AAMP_14,C20orf3_57136,CD47_961,DHX29_54505,HIVEP1_3096,IFT57_55081,NAP1L5_266812,NUDT9_53343,PRPF31_26121,UTP20_27340,ZNF271_10778,ZNF559_84527,CROP_51747,FBXO22_26263,RPL34_6164,SPAG1_6674,TBKBP1_9755,TERF1_7013,TES_26136,CCNDBP1_23582	NA	ARID5B_84159,CTDSPL_10217,ARL13B_200894,CTBP2_1488,FGFR4_2264,RAB23_51715,SYNE1_23345,UBE2V1_7335,TNRC6A_27327	NA	MYCN_4613,ZAP70_7535,GORASP1_64689,TTC21A_199223,XIRP1_165904,NSUN5_55695,PILRB_29990,RBM33_155435,AP1GBP1_11276,FLJ22222_79701,MOCOS_55034,SPPL2B_56928,SCAND1_51282	NA	YSK4_80122,GPLD1_2822,BAD_572,RGS6_9628,HBQ1_3049,HDAC5_10014,TJP3_27134,DUSP15_128853,PRDM15_63977,PATZ1_23598
SNP_A-4219815	COL11A1	1301		TRUE	TRUE	FALSE	TRUE		NA	ABCB9_23457,BCHE_590,ELA2_1991,FBXO27_126433,HLA-DQA2_3118,KCNK5_8645,MYBPH_4608,PDE4D_5144,PGF_5228,RAMP1_10267,RGL1_23179,RIMS2_9699,SEPN1_57190,SOX18_54345,TGFBI_7045,TNFRSF11B_4982,PLOD2_5352,PTPN22_26191,WBSCR16_81554	NA	BMP4_652,C17orf58_284018,DNAJC12_56521,NAP1L1_4673	NA	NA	NA	IL10_3586,PLLP_51090,C20orf174_128611,FAM3B_54097
SNP_A-1879091	COL11A1	1301		TRUE	TRUE	TRUE	TRUE		NA	AAMP_14,APH1A_51107,BFAR_51283,C12orf45_121053,C2orf21_285175,COG7_91949,EXOSC1_51013,HIGD2A_192286,KIAA1383_54627,LOC202051_202051,TEKT1_83659,ZNF559_84527,ZNF573_126231,CMTM7_112616,COMT_1312,KBTBD3_143879,PYCR1_5831,SEPSECS_51091,TBKBP1_9755,WDR4_10785,FKBP1A_2280,MRPL43_84545,SPTBN1_6711	NA	ARFGEF2_10564,C3orf32_51066,CES3_23491,CHODL_140578,COPG_22820,CXCR7_57007,CYP46A1_10858,DPYD_1806,FGFBP2_83888,GATA3_2625,IL12B_3593,KRT24_192666,PDCD6IP_10015,PNMT_5409,THUMPD3_25917,USPL1_10208,APBB1_322,CD79A_973,DDHD1_80821,GSN_2934,HM13_81502,MRE11A_4361,MTO1_25821,PPIL3_53938,SLC43A3_29015,TSGA10_80705,ST7_7982	NA	C1orf83_127428,MYCN_4613,ZAP70_7535,CCNT2_905,XIRP1_165904,PILRB_29990,GSN_2934,AP1GBP1_11276,FLJ22222_79701,MOCOS_55034,SPPL2B_56928,SCAND1_51282,TCEA2_6919	NA	FAM46C_54855,IL10_3586,YSK4_80122,UGT2B17_7367,UGT2B11_10720,GPLD1_2822,BAD_572,RGS6_9628,HBQ1_3049,HDAC5_10014,TJP3_27134,DUSP15_128853,PRDM15_63977
SNP_A-1846867	COL11A1	1301		TRUE	TRUE	FALSE	TRUE		NA	DBF4B_80174,GNAZ_2781,ITGB7_3695,LOC388279_388279,PTGIR_5739,SOX18_54345,AARS2_57505,ATP9B_374868,NAP1L1_4673,NNT_23530,SCN1B_6324,WBSCR16_81554,KDELR3_11015,KIAA0319L_79932	NA	GCNT2_2651,PITPNC1_26207,RPL8_6132	NA	NA	NA	NA
SNP_A-2127925	COL11A1	1301		TRUE	TRUE	FALSE	FALSE		NA	DBF4B_80174,GALNT12_79695,GNA12_2768,GNAZ_2781,ITGB7_3695,LOC388279_388279,PTGIR_5739,PTK7_5754,RAB26_25837,SH3RF1_57630,ST3GAL5_8869,TICAM1_148022,ZNF557_79230,AARS2_57505,DPP8_54878,MGAT4B_11282,NAP1L1_4673,NNT_23530,OASL_8638,WBSCR16_81554,KDELR3_11015	NA	BMP4_652,HM13_81502,PRDM15_63977,SELS_55829	NA	NA	NA	NA
SNP_A-2066114	COL11A1	1301		TRUE	TRUE	FALSE	FALSE		NA	ANKRD57_65124,BAK1_578,BAMBI_25805,CEP350_9857,CLIC4_25932,CRAMP1L_57585,CYP51A1_1595,DIP_23151,FARP1_10160,FLJ22374_84182,FOS_2353,FOSB_2354,GCNT3_9245,GNAZ_2781,GPR84_53831,HLA-DQA2_3118,HSPA5_3309,ITGB3_3690,ITGB7_3695,KIAA1024_23251,KIAA1549_57670,KIAA1598_57698,LAMA5_3911,LOC388279_388279,MAP3K2_10746,MAPK11_5600,MMP9_4318,MYBPH_4608,NAGK_55577,OGFR_11054,ORAI1_84876,OSBP_5007,PPARG_5468,PTK…	NA	LOH11CR2A_4013	NA	NA	NA	NA
SNP_A-2146675	COL11A1	1301		FALSE	TRUE	FALSE	FALSE		NA	NA	NA	DZIP1_22873,ERCC1_2067,MTO1_25821,TMUB2_79089,BCR_613,TRIM69_140691	NA	NA	NA	NA
SNP_A-2175225	COL11A1	1301		FALSE	TRUE	FALSE	FALSE		NA	NA	NA	DZIP1_22873,ERCC1_2067,MTO1_25821,TMUB2_79089,BCR_613,TRIM69_140691	NA	NA	NA	NA
SNP_A-2162610	COL11A1	1301		FALSE	TRUE	FALSE	FALSE		NA	NA	NA	DZIP1_22873,ERCC1_2067,MTO1_25821,TMUB2_79089,BCR_613,TRIM69_140691	NA	NA	NA	NA
SNP_A-4236666	COL11A1	1301		TRUE	TRUE	TRUE	TRUE		NA	CLN3_1201,GABRG2_2566,GMPPA_29926,HK1_3098,IARS_3376,PPP2R5D_5528,WDR5_11091,BBS7_55212	NA	PDCD6IP_10015,TSKS_60385,ATPIF1_93974,CAV2_858,PAX8_7849,MFI2_4241	NA	CHI3L1_1116,CYP1B1_1545,ZAP70_7535,IL1R2_7850,GYPC_2995,PHACTR2_9749,IL6_3569,KIFC2_90990,SF1_7536,AP1GBP1_11276,MOCOS_55034,SPPL2B_56928,GINS1_9837,PEX26_55670	NA	NR5A2_2494,TEX264_51368,GABRG2_2566,HIST1H2AG_8969,NOTCH4_4855,SRrp35_135295,WBSCR16_81554,APBA1_320,SLC7A7_9056,BMP4_652,COQ6_51004,PLLP_51090,RPL13_6137,MAPT_4137,NETO1_81832
SNP_A-4280147	COL11A1	1301		TRUE	TRUE	TRUE	TRUE		NA	SLC23A3_151295,TCERG1L_256536,HK1_3098,IARS_3376,MLX_6945,MORF4L1_10933,PPP2R5D_5528,WAC_51322,BBS7_55212	NA	ARHGEF17_9828,DUSP7_1849,HHIP_64399,ITGB3_3690,MSX1_4487,PRRX1_5396,SCARF1_8578,SLCO5A1_81796,AGL_178,CATSPER2_117155,HECTD2_143279,KCNMB3_27094,SRPK2_6733,FKBP1A_2280,FXYD2_486	NA	CHI3L1_1116,CYP1B1_1545,ZAP70_7535,IL1R2_7850,GYPC_2995,PHACTR2_9749,IL6_3569,KIFC2_90990,SF1_7536,AP1GBP1_11276,MOCOS_55034,SPPL2B_56928,GINS1_9837,PEX26_55670	NA	NR5A2_2494,TEX264_51368,GABRG2_2566,HIST1H2AG_8969,NOTCH4_4855,SRrp35_135295,WBSCR16_81554,APBA1_320,SLC7A7_9056,BMP4_652,COQ6_51004,PLLP_51090,RPL13_6137,MAPT_4137,NETO1_81832
SNP_A-4230977	COL11A1	1301		TRUE	TRUE	FALSE	TRUE		NA	HOXC4_3221,PTGIR_5739,ABL1_25,ARID4A_5926,MS4A1_931,NOVA1_4857,TMEM63A_9725,WBSCR16_81554,KIAA0319L_79932,VPS13A_23230	NA	PSMA1_5682	NA	NA	NA	NA
SNP_A-2138566	COL11A1	1301		TRUE	TRUE	TRUE	TRUE		NA	TCERG1L_256536,HK1_3098,IARS_3376,MLX_6945,PPP2R5D_5528,WAC_51322,BBS7_55212	NA	BSG_682,CRYZ_1429,LTBP3_4054,NEUROG2_63973,PADI3_51702,GPLD1_2822,PML_5371,PTPRR_5801	NA	CHI3L1_1116,CYP1B1_1545,ZAP70_7535,IL1R2_7850,GYPC_2995,PHACTR2_9749,IL6_3569,KIFC2_90990,SF1_7536,AP1GBP1_11276,MOCOS_55034,SPPL2B_56928,GINS1_9837,PEX26_55670	NA	NR5A2_2494,TEX264_51368,GABRG2_2566,HIST1H2AG_8969,NOTCH4_4855,SRrp35_135295,WBSCR16_81554,APBA1_320,SLC7A7_9056,BMP4_652,COQ6_51004,PLLP_51090,RPL13_6137,MAPT_4137,NETO1_81832
SNP_A-2093764	COL11A1	1301		TRUE	TRUE	TRUE	TRUE		NA	TCERG1L_256536,HK1_3098,IARS_3376,MLX_6945,PPP2R5D_5528,WAC_51322,BBS7_55212	NA	BSG_682,NEUROG2_63973,PADI3_51702,PRPF6_24148,SAMD10_140700,GINS1_9837,GIYD2_79008,RNF8_9025,SDF4_51150	NA	CHI3L1_1116,CYP1B1_1545,ZAP70_7535,IL1R2_7850,GYPC_2995,PHACTR2_9749,IL6_3569,KIFC2_90990,SF1_7536,AP1GBP1_11276,MOCOS_55034,SPPL2B_56928,GINS1_9837,PEX26_55670	NA	NR5A2_2494,TEX264_51368,GABRG2_2566,HIST1H2AG_8969,NOTCH4_4855,SRrp35_135295,WBSCR16_81554,APBA1_320,SLC7A7_9056,BMP4_652,COQ6_51004,PLLP_51090,RPL13_6137,MAPT_4137,NETO1_81832
SNP_A-2041196	COL11A1	1301		TRUE	FALSE	FALSE	FALSE		NA	BTNL3_10917,CEACAM8_1088,CYP27C1_339761,EXOC6_54536,FAM83H_286077,FAM86B1_85002,IFT57_55081,KIAA1787_84461,KLF14_136259,LOC400566_400566,MDN1_23195,MYO1F_4542,NR2C2AP_126382,PSMA8_143471,SMYD4_114826,STAC3_246329,TMEM120B_144404,TNPO2_30000,MORF4L1_10933,RTEL1_51750,TBXAS1_6916,TMEM189-UBE2V1_387522,VPS52_6293,ZNF189_7743,IL12RB1_3594	NA	NA	NA	NA	NA	NA
SNP_A-2242818	COL11A1	1301		TRUE	TRUE	TRUE	TRUE		NA	CLN3_1201,GABRG2_2566,GMPPA_29926,HK1_3098,IARS_3376,PPP2R5D_5528,WDR5_11091,BBS7_55212	NA	KCNN4_3783,ARL13B_200894,FGFR4_2264,PTPN2_5771,SELS_55829,SPTBN1_6711,TNRC6A_27327	NA	CHI3L1_1116,CYP1B1_1545,ZAP70_7535,IL1R2_7850,GYPC_2995,PHACTR2_9749,IL6_3569,KIFC2_90990,SF1_7536,AP1GBP1_11276,MOCOS_55034,SPPL2B_56928,GINS1_9837,PEX26_55670	NA	NR5A2_2494,TEX264_51368,GABRG2_2566,HIST1H2AG_8969,NOTCH4_4855,SRrp35_135295,WBSCR16_81554,APBA1_320,SLC7A7_9056,BMP4_652,COQ6_51004,PLLP_51090,RPL13_6137,MAPT_4137,NETO1_81832
SNP_A-1818970	COL11A1	1301		TRUE	TRUE	TRUE	TRUE		NA	CLN3_1201,GABRG2_2566,GMPPA_29926,HK1_3098,IARS_3376,PPP2R5D_5528,WDR5_11091,BBS7_55212	NA	KCNN4_3783,ARL13B_200894,CCDC50_152137,FGFR4_2264,PTPN2_5771,SELS_55829,SPTBN1_6711,TNRC6A_27327	NA	CHI3L1_1116,CYP1B1_1545,ZAP70_7535,IL1R2_7850,GYPC_2995,PHACTR2_9749,IL6_3569,KIFC2_90990,SF1_7536,AP1GBP1_11276,MOCOS_55034,SPPL2B_56928,GINS1_9837,PEX26_55670	NA	NR5A2_2494,TEX264_51368,GABRG2_2566,HIST1H2AG_8969,NOTCH4_4855,SRrp35_135295,WBSCR16_81554,APBA1_320,SLC7A7_9056,BMP4_652,COQ6_51004,PLLP_51090,RPL13_6137,MAPT_4137,NETO1_81832
SNP_A-2299005	COL11A1	1301		TRUE	TRUE	TRUE	TRUE		NA	SLC23A3_151295,TCERG1L_256536,HK1_3098,IARS_3376,MLX_6945,PPP2R5D_5528,WAC_51322,BBS7_55212	NA	ACOT11_26027,DPP8_54878,HTF9C_27037,PANK1_53354,SETD3_84193,SNX14_57231	NA	CHI3L1_1116,CYP1B1_1545,ZAP70_7535,IL1R2_7850,GYPC_2995,PHACTR2_9749,IL6_3569,KIFC2_90990,SF1_7536,AP1GBP1_11276,MOCOS_55034,SPPL2B_56928,GINS1_9837,PEX26_55670	NA	NR5A2_2494,TEX264_51368,GABRG2_2566,HIST1H2AG_8969,NOTCH4_4855,SRrp35_135295,WBSCR16_81554,APBA1_320,SLC7A7_9056,BMP4_652,COQ6_51004,PLLP_51090,RPL13_6137,MAPT_4137,NETO1_81832
SNP_A-2281792	KIF1B	23095		TRUE	TRUE	TRUE	TRUE		NA	ANAPC13_25847,CASP10_843,ENPP6_133121,GPRIN3_285513,LOC127545_127545,LOC284064_284064,RBM34_23029,RPL9_6133,TACSTD2_4070,GSTM1_2944,KCNMB3_27094,PPA2_27068,SELS_55829,ZBTB39_9880,ZKSCAN1_7586,CBX3_11335,EEF1B2_1933,MED23_9439	NA	CRB2_286204,KIF1B_23095,PAK1_5058,SEPT1_1731,TMEM87B_84910,HPCAL1_3241,N-PAC_84656,PHF17_79960,PPM1G_5496,PTPN22_26191,TM2D3_80213,CCNDBP1_23582	NA	KIF1B_23095,IL6R_3570,CHDH_55349,ST6GAL1_6480,H2AFY_9555,TRIM9_114088	NA	PUSL1_126789,FUSIP1_10772,RPA2_6118,KIAA0460_23248,LMNA_4000,ISG20L2_81875,MPZL1_9019,DUSP10_11221,KIAA0133_9816,GTF3C2_2976,DYNC2LI1_51626,PPM1B_5495,PSME4_23198,TEX261_113419,SMPD4_55627,STAT1_6772,HJURP_55355,ILKAP_80895,ING5_84289,VHL_7428,UBP1_7342,SLC25A38_54977,RASSF1_11186,NISCH_11188,ABTB1_80325,ASTE1_28990,ARMC8_25852,P2RY1_5028,ST6GAL1_6480,TBC1D14_57533,CCDC96_257236,NOLA1_54433,ELF2_…
SNP_A-2107722	COL11A1	1301		TRUE	TRUE	TRUE	TRUE		NA	ADI1_55256,ATP1A1_476,ATP5A1_498,ATP5O_539,C10orf46_143384,C12orf42_374470,C14orf166_51637,C1orf181_54680,CAPZA2_830,CCT6A_908,CDC42EP3_10602,CUL4A_8451,DCTN2_10540,DENR_8562,DHX9_1660,DLD_1738,EI24_9538,EID2_163126,EIF3E_3646,GLOD4_51031,GRSF1_2926,GTF3C2_2976,HEATR2_54919,HSF2_3298,INTS4_92105,KIF21A_55605,KPNA3_3839,KRR1_11103,LOC390594_390594,MARVELD2_153562,MED9_55090,MOBKL1B_55233,MRPL15_29…	NA	RAPGEF3_10411,HDAC5_10014,BCR_613,VPS13A_23230	NA	CHI3L1_1116,CYP1B1_1545,ZAP70_7535,IL1R2_7850,GYPC_2995,PHACTR2_9749,IL6_3569,KIFC2_90990,SF1_7536,AP1GBP1_11276,MOCOS_55034,SPPL2B_56928,GINS1_9837,PEX26_55670	NA	NR5A2_2494,TEX264_51368,GABRG2_2566,HIST1H2AG_8969,NOTCH4_4855,SRrp35_135295,WBSCR16_81554,APBA1_320,SLC7A7_9056,BMP4_652,COQ6_51004,PLLP_51090,RPL13_6137,MAPT_4137,NETO1_81832
SNP_A-2216765	KIF1B	23095		TRUE	TRUE	TRUE	TRUE		NA	ENPP6_133121,GPRIN3_285513,LOC284064_284064,SCN4B_6330,H2AFJ_55766,VHL_7428,ZKSCAN1_7586,CAST_831,EEF1B2_1933	NA	KIF1B_23095,PAK1_5058,SEPT1_1731,TMEM87B_84910,HPCAL1_3241,N-PAC_84656,PHF17_79960,PPM1G_5496,PTPN22_26191,TM2D3_80213,CCNDBP1_23582	NA	KIF1B_23095,IL6R_3570,CHDH_55349,ST6GAL1_6480,H2AFY_9555,TRIM9_114088	NA	PUSL1_126789,FUSIP1_10772,RPA2_6118,KIAA0460_23248,LMNA_4000,ISG20L2_81875,MPZL1_9019,DUSP10_11221,KIAA0133_9816,GTF3C2_2976,DYNC2LI1_51626,PPM1B_5495,PSME4_23198,TEX261_113419,SMPD4_55627,STAT1_6772,HJURP_55355,ILKAP_80895,ING5_84289,VHL_7428,UBP1_7342,SLC25A38_54977,RASSF1_11186,NISCH_11188,ABTB1_80325,ASTE1_28990,ARMC8_25852,P2RY1_5028,ST6GAL1_6480,TBC1D14_57533,CCDC96_257236,NOLA1_54433,ELF2_…
SNP_A-4199232	COL11A1	1301		TRUE	TRUE	TRUE	TRUE		NA	C11orf63_79864,CAMKV_79012,CRAMP1L_57585,DCLRE1B_64858,EMR1_2015,FRAT1_10023,HECTD3_79654,HHEX_3087,SOD2_6648,ST8SIA1_6489,DNM1L_10059,ELF2_1998,EWSR1_2130,STAT3_6774,TNFSF14_8740	NA	C14orf122_51016,CCDC64B_146439,FRS3_10817,LBX1_10660,PRKG1_5592,CLK3_1198,GPLD1_2822,PANK1_53354,UBQLN1_29979,ZFP64_55734,FLCN_201163,NCAPH2_29781	NA	FCGR2A_2212,PRRX1_5396,SLC35F3_148641,PDCD1_5133,C3orf31_132001,PPA2_27068,GPM6A_2823,HLA-E_3133,HLA-DQB1_3119,PHACTR2_9749,IL6_3569,MS4A7_58475,VEGFB_7423,MLLT1_4298,FAM98C_147965,CCDC9_26093,RCN3_57333,PDXK_8566,NCF4_4689	NA	NR5A2_2494,TEX264_51368,GABRG2_2566,HIST1H2AG_8969,NOTCH4_4855,SRrp35_135295,WBSCR16_81554,APBA1_320,SLC7A7_9056,BMP4_652,COQ6_51004,PLLP_51090,RPL13_6137,MAPT_4137,NETO1_81832
SNP_A-2160342	COL11A1	1301		FALSE	TRUE	FALSE	FALSE		NA	NA	NA	CABYR_26256,RNF19A_25897,SEC22C_9117	NA	NA	NA	NA
SNP_A-2189941	COL11A1	1301		FALSE	TRUE	FALSE	FALSE		NA	NA	NA	DPYSL3_1809,ARL5A_26225,FBXO38_81545,GPLD1_2822,HLTF_6596,INVS_27130,ISLR2_57611,NUPL1_9818,PRICKLE2_166336	NA	NA	NA	NA
SNP_A-1844414	COL11A1	1301		TRUE	TRUE	TRUE	TRUE		NA	CLN3_1201,TCERG1L_256536,GMPPA_29926,HK1_3098,IARS_3376,RAC1_5879,RSU1_6251,VCAM1_7412,WDR5_11091,WIPI2_26100,BBS7_55212,MRPL43_84545	NA	FBP1_2203,FAM129A_116496	NA	CHI3L1_1116,CYP1B1_1545,ZAP70_7535,IL1R2_7850,GYPC_2995,PHACTR2_9749,IL6_3569,KIFC2_90990,SF1_7536,AP1GBP1_11276,MOCOS_55034,SPPL2B_56928,GINS1_9837,PEX26_55670	NA	NR5A2_2494,TEX264_51368,GABRG2_2566,HIST1H2AG_8969,NOTCH4_4855,SRrp35_135295,WBSCR16_81554,APBA1_320,SLC7A7_9056,BMP4_652,COQ6_51004,PLLP_51090,RPL13_6137,MAPT_4137,NETO1_81832
SNP_A-1868268	COL11A1	1301		TRUE	TRUE	TRUE	TRUE		NA	7A5_346389,AKAP3_10566,APOBEC3G_60489,ARF1_375,ATP4A_495,C10orf56_219654,C10orf63_219670,C15orf24_56851,C20orf111_51526,C9orf89_84270,CCL4_6351,CCL4L1_9560,CIR_9541,CRB2_286204,FAM102A_399665,FAM96B_51647,GNA13_10672,GOLPH3_64083,GTF2B_2959,GYPC_2995,HCCA2_81532,LIF_3976,LOC400566_400566,MEGF8_1954,MYADM_91663,NPC2_10577,OR4L1_122742,PPP2R3C_55012,PPP3CC_5533,RBM15_64783,RHOQ_23433,RNF149_284996,…	NA	CABYR_26256,RNF19A_25897,SEC22C_9117	NA	FCGR2A_2212,PRRX1_5396,SLC35F3_148641,PDCD1_5133,C3orf31_132001,PPA2_27068,GPM6A_2823,HLA-E_3133,HLA-DQB1_3119,PHACTR2_9749,IL6_3569,MS4A7_58475,VEGFB_7423,MLLT1_4298,FAM98C_147965,CCDC9_26093,RCN3_57333,PDXK_8566,NCF4_4689	NA	NR5A2_2494,TEX264_51368,GABRG2_2566,HIST1H2AG_8969,NOTCH4_4855,SRrp35_135295,WBSCR16_81554,APBA1_320,SLC7A7_9056,BMP4_652,COQ6_51004,PLLP_51090,RPL13_6137,MAPT_4137,NETO1_81832
SNP_A-4198182	COL11A1	1301		TRUE	TRUE	TRUE	TRUE		NA	UTP20_27340,GLRX2_51022,IARS_3376,PPP2R5D_5528	NA	BHLHB3_79365,CSTF3_1479,FBP1_2203,KIAA1919_91749,RNF111_54778,TUBD1_51174,FAM129A_116496,ZFP64_55734	NA	CHI3L1_1116,CYP1B1_1545,ZAP70_7535,IL1R2_7850,GYPC_2995,PHACTR2_9749,SLC29A4_222962,KIFC2_90990,MS4A1_931,SF1_7536,AP1GBP1_11276,EPN3_55040,DTNA_1837,MOCOS_55034,SPPL2B_56928,GINS1_9837,PEX26_55670,NCF4_4689	NA	NR5A2_2494,TEX264_51368,GABRG2_2566,NOTCH4_4855,SRrp35_135295,WBSCR16_81554,APBA1_320,EFCAB4A_283229,CCND1_595,SLC7A7_9056,BMP4_652,COQ6_51004,RPL13_6137
SNP_A-1928262	KIF1B	23095		TRUE	TRUE	FALSE	FALSE		NA	ACTL6A_86,ADAM15_8751,ALG9_79796,AMD1_262,ANAPC11_51529,ANP32E_81611,ARF6_382,ARRB2_409,ATAD2_29028,ATAD5_79915,ATG12_9140,BNIP3L_665,BRCA2_675,BRIP1_83990,C14orf145_145508,C17orf56_146705,C1orf176_64789,C5orf24_134553,C5orf30_90355,C9orf30_91283,CARHSP1_23589,CCDC107_203260,CCDC15_80071,CCDC5_115106,CCDC59_29080,CCNA2_890,CCNH_902,CDC45L_8318,CDCA7_83879,CENPH_64946,CENPK_64105,CENPO_79172,CENPQ…	NA	JPH4_84502,LOC400950_400950,ZNF493_284443,PDCD2_5134,SEC22C_9117	NA	NA	NA	NA
SNP_A-2175653	COL11A1	1301		TRUE	TRUE	FALSE	FALSE		NA	DBF4B_80174,EIF2C1_26523,ITGB7_3695,LAMA5_3911,LOC388279_388279,PTGIR_5739,RAB26_25837,SOD2_6648,ATP9B_374868,NAP1L1_4673,SCN1B_6324,WBSCR16_81554,KDELR3_11015,KIAA0319L_79932,PSMA1_5682,UPF2_26019	NA	HYOU1_10525,ING1_3621,MORF4L1_10933,NSUN5_55695,PPFIBP1_8496,TXNDC5_81567,WDR23_80344,ADK_132,ARHGEF7_8874,FKBP1A_2280,PRDM2_7799	NA	NA	NA	NA
SNP_A-4292954	COL11A1	1301		TRUE	TRUE	TRUE	TRUE		NA	EPHA2_1969,FAM43A_131583,SERPINB10_5273,PML_5371,RAC1_5879,RTN3_10313	NA	SLC23A1_9963	NA	FCGR2A_2212,PRRX1_5396,SLC35F3_148641,PDCD1_5133,C3orf31_132001,PPA2_27068,GPM6A_2823,HLA-E_3133,HLA-DQB1_3119,PHACTR2_9749,IL6_3569,MS4A7_58475,VEGFB_7423,MLLT1_4298,FAM98C_147965,CCDC9_26093,RCN3_57333,PDXK_8566,NCF4_4689	NA	NR5A2_2494,TEX264_51368,GABRG2_2566,HIST1H2AG_8969,SRrp35_135295,APBA1_320,ENTPD1_953,SLC7A7_9056,COQ6_51004,PLLP_51090,LOC201175_201175,MAPT_4137,NETO1_81832,UBE2L3_7332
SNP_A-1864190	COL11A1	1301		TRUE	TRUE	TRUE	TRUE		NA	MFAP4_4239,SERPINB10_5273,PML_5371,UTS2_10911	NA	BHLHB3_79365,KIAA1919_91749,GPM6A_2823,NHLRC2_374354,AP1S1_1174,TAP2_6891	NA	FCGR2A_2212,PRRX1_5396,SLC35F3_148641,PDCD1_5133,C3orf31_132001,PPA2_27068,GPM6A_2823,HLA-E_3133,HLA-DQB1_3119,PHACTR2_9749,IL6_3569,MS4A7_58475,VEGFB_7423,MLLT1_4298,FAM98C_147965,CCDC9_26093,RCN3_57333,PDXK_8566,NCF4_4689	NA	NR5A2_2494,TEX264_51368,GABRG2_2566,HIST1H2AG_8969,NOTCH4_4855,SRrp35_135295,WBSCR16_81554,APBA1_320,SLC7A7_9056,BMP4_652,COQ6_51004,PLLP_51090,RPL13_6137,MAPT_4137,NETO1_81832
SNP_A-2196073	COL11A1	1301		FALSE	TRUE	FALSE	FALSE		NA	NA	NA	METRNL_284207,ARL5A_26225,FBXO38_81545,GPLD1_2822,HLTF_6596,INVS_27130,ISLR2_57611,NUPL1_9818,PRICKLE2_166336	NA	NA	NA	NA
SNP_A-4246330	COL11A1	1301		TRUE	TRUE	FALSE	FALSE		NA	HOMER2_9455	NA	AARS_16,DUSP23_54935,MXRA7_439921,MTO1_25821,VAPA_9218,ODF2_4957,SPTLC1_10558	NA	NA	NA	NA
SNP_A-4255444	COL11A1	1301		TRUE	TRUE	TRUE	TRUE		NA	C12orf45_121053,C2orf21_285175,SLC1A1_6505,FBXO22_26263,HOMEZ_57594,KBTBD3_143879,ALDOA_226,EEF1B2_1933,H2AFY_9555,IL12RB1_3594,INPP5F_22876,SLC25A3_5250	NA	PNPO_55163,TPD52_7163,PXMP4_11264,MED23_9439,RFC3_5983,TAF9_6880	NA	CHI3L1_1116,CYP1B1_1545,ZAP70_7535,IL1R2_7850,GYPC_2995,PHACTR2_9749,IL6_3569,KIFC2_90990,SF1_7536,AP1GBP1_11276,MOCOS_55034,SPPL2B_56928,GINS1_9837,PEX26_55670	NA	NR5A2_2494,TEX264_51368,GABRG2_2566,HIST1H2AG_8969,NOTCH4_4855,SRrp35_135295,WBSCR16_81554,APBA1_320,SLC7A7_9056,BMP4_652,COQ6_51004,PLLP_51090,RPL13_6137,MAPT_4137,NETO1_81832
SNP_A-1948295	KIF1B	23095		TRUE	TRUE	TRUE	TRUE		NA	ENPP6_133121,GPRIN3_285513,LEPROT_54741,LOC127545_127545,LOC284064_284064,RBM34_23029,RPL9_6133,SCN4B_6330,TMEM46_387914,GSTM1_2944,LRRC8A_56262,PPA2_27068,RPL8_6132,ZBTB39_9880,ZKSCAN1_7586,EEF1B2_1933,MED23_9439,OAS1_4938,OAS2_4939,STAT1_6772	1	ADPRH_141,CA9_768,GCH1_2643,GNS_2799,MAP4K5_11183,PAK1_5058,PPP1R11_6992,RALB_5899,RBBP9_10741,SCYL1BP1_92344,SEPT1_1731,XPOT_11260,AK2_204,ARL5A_26225,CAV2_858,CDK2_1017,EIF4H_7458,JMJD2B_23030,LPGAT1_9926,MAP2K7_5609,MCL1_4170,MCM7_4176,N-PAC_84656,NOLA1_54433,PPM1G_5496,PPP2R5D_5528,PTPN22_26191,SNAP23_8773,TM2D3_80213,ADK_132,ASB7_140460,ATP2A2_488,CCNDBP1_23582,DNAJB6_10049,GART_2618,LRRFIP2…	NA	ASAH1_427,KCNMA1_3778,TRIM9_114088,TAOK2_9344,DTNA_1837,LGALS14_56891,UBE2L3_7332	NA	LMNA_4000,FBXO11_80204,PCYOX1_51449,ABCA12_26154,CD47_961,ABTB1_80325,PILRB_29990,CAMK1D_57118,ZWINT_11130,INTS5_80789,FXYD2_486,PPFIBP1_8496,RAD51L1_5890,C16orf79_283870,NRSN2_80023,DDX17_10521
SNP_A-2043323	LOC440597	440597		TRUE	TRUE	TRUE	TRUE		NA	ARHGAP18_93663,MGAT5_4249,DYRK2_8445,EED_8726,EIF2C3_192669,ERCC1_2067,MAPK7_5598,ST7L_54879,PEX16_9409,SKP2_6502,VPS13A_23230,ZC3HAV1_56829	NA	H6PD_9563,ARSB_411,ATXN3_4287,BMP2K_55589,FOSL2_2355,GPLD1_2822,HECTD2_143279,NME1_4830,LARP6_55323	NA	B3GALT6_126792,SEC22C_9117,HES1_3280,BMP2K_55589,ARSB_411,TIRAP_114609,SMARCD1_6602,C12orf62_84987,NUPL1_9818,MAX_4149,LACTB_114294,FLYWCH2_114984,FVT1_2531,SCAND1_51282,MCAT_27349	NA	SDF4_51150,HPCAL1_3241,GABRG2_2566,ABCF2_10061,KIAA0913_23053,LOC144097_144097,CAPRIN2_65981,LOC90379_90379,MTMR3_8897
SNP_A-1825115	AMY2B	280		TRUE	TRUE	FALSE	FALSE		NA	ACAD8_27034,ARL15_54622,C9orf90_203245,CCL4_6351,CD63_967,DCAKD_79877,DSG2_1829,FLJ13305_84140,HCST_10870,HEATR5B_54497,IPP_3652,KIAA1737_85457,LOC134145_134145,LRRC49_54839,LSAMP_4045,PIK3AP1_118788,PLA2G6_8398,PLEKHF2_79666,SLC16A14_151473,STRC_161497,TMEM145_284339,TSPYL4_23270,ZC3H7B_23264,ARHGAP27_201176,ATXN3_4287,IL6ST_3572,NAV2_89797,NR5A2_2494,PHF1_5252,PILRB_29990,PLEC1_5339,PRDX5_25824…	NA	MYH2_4620,TULP2_7288,C6orf106_64771,NUDT2_318,WDFY1_57590,BBS7_55212	NA	NA	NA	NA
SNP_A-2255111	APITD1	378708		TRUE	TRUE	TRUE	TRUE		NA	ABCA13_154664,ADCY3_109,AICDA_57379,ANKDD1A_348094,ARMC5_79798,BCL7B_9275,BLOC1S2_282991,BRD2_6046,C19orf53_28974,C1orf34_22996,C1QTNF3_114899,C20orf4_25980,C2orf25_27249,C7orf23_79161,CD109_135228,CHKA_1119,DEPDC6_64798,DNTTIP2_30836,DRD2_1813,DUSP1_1843,EGR2_1959,EIF1_10209,EP300_2033,EXOSC6_118460,FOS_2353,FOSB_2354,GSK3B_2932,HCST_10870,HMHB1_57824,HUS1B_135458,IER2_9592,IL2RB_3560,IL8_3576,J…	1	ACSF2_80221,UNC84B_25777,VAV3_10451,COQ6_51004,PRMT1_3276,FKBP1A_2280,H2AFY_9555	NA	CAMTA1_23261,CDC42_998,MED8_112950,NOTCH2NL_388677,GSK3B_2932,PHF17_79960,PSIP1_11168,NHLRC2_374354,PATL1_219988,PVRL1_5818,ARL6IP4_51329,VPS18_57617,CCPG1_9236,GOSR2_9570,PYCR1_5831,VAPA_9218,PDCD5_9141,GNG8_94235	NA	ZNF362_149076,HS2ST1_9653,CCDC76_54482,RPS7_6201,PSD4_23550,GAD1_2571,ST6GAL1_6480,HDAC3_8841,HIST1H1E_3008,SUPT3H_8464,EIF4H_7458,RPS20_6224,PPAPDC2_403313,VPS13A_23230,SUSD1_64420,NHLRC2_374354,DHX32_55760,CAPRIN2_65981,KIAA0984_23329,ANKRD13A_88455,GMPR2_51292,ALDH6A1_4329,NRG4_145957,TERF2_7014,RPL13_6137,RPA1_6117,CCT6B_10693,RPL23_9349,TSHZ1_10194,PGLS_25796,ZNF571_51276,LGALS4_3960,SPIB_66…
SNP_A-4233682	LOC100129138	100129138		TRUE	FALSE	FALSE	FALSE		NA	C21orf91_54149,CNTF_1270,HIST1H2AC_8334,HIST1H2AD_3013,HIST1H3D_8351,HIST1H4H_8365,HIST2H2AC_8338,LCE1D_353134,MT1F_4494,ACP1_52,CDC14B_8555,GAS7_8522,HM13_81502,NNT_23530,PSMD13_5719,BCR_613	NA	NA	NA	NA	NA	NA
SNP_A-1852690	LOC100129138	100129138		TRUE	TRUE	FALSE	FALSE		NA	C9orf23_138716,DGKD_8527,MYH10_4628,RFC5_5985,SPPL2B_56928	NA	APC2_10297,PYGL_5836,ZNF350_59348,CDC2L5_8621,DLGAP4_22839,GIT2_9815,HIST1H2BD_3017,NSD1_64324,PFAAP5_10443,PFN2_5217,SLC43A3_29015,BCR_613,PRDM2_7799	NA	NA	NA	NA
SNP_A-2183892	LOC100129138	100129138		TRUE	TRUE	TRUE	TRUE		NA	EGLN1_54583,KIAA0427_9811,BID_637,NOLA1_54433,NSUN5_55695,NUPL1_9818,RSU1_6251,SNRPD2_6633,TADA3L_10474,GYPE_2996	NA	C8orf32_55093,CCDC15_80071,CEP110_11064,CREB3L4_148327,GNL1_2794,PTPN5_84867,HDAC5_10014,SNX11_29916,IL21R_50615	NA	EEF1B2_1933,SGK1_6446,GNA12_2768,WHSC1L1_54904,ASPH_444,RPL8_6132,INVS_27130,LOC650794_650794,C14orf130_55148,EPN2_22905,RAD51C_5889,RAB40B_10966,FCGBP_8857,ZNF226_7769,CHEK2_11200	NA	IKBKE_9641,ALS2CR2_55437,FLJ36157_375337,BCKDHB_594,TAGAP_117289,DDHD1_80821,SHMT1_6470
SNP_A-2072808	LOC100129138	100129138		TRUE	TRUE	TRUE	TRUE		NA	FOXG1_2290,KIF24_347240,LGALS9_3965,CAST_831,GART_2618,IL1R2_7850,RFC3_5983	NA	BBS1_582,BMP5_653,CBS_875,CYB5R3_1727,NUFIP2_57532,PTPLA_9200,SELL_6402,ZNF493_284443,EFNA1_1942,MAP4_4134,RAB5C_5878,RNF135_84282,ST6GAL1_6480,STOM_2040,WRNIP1_56897,PSMA1_5682	NA	NR5A2_2494,MFI2_4241,CAMK2D_817,ELMO1_9844,EBAG9_9166,STOM_2040,KIF23_9493,NARF_26502	NA	ST6GAL1_6480,PCSK6_5046,HDAC5_10014,SLC35C2_51006
SNP_A-1927180	LOC100129138	100129138		TRUE	TRUE	TRUE	TRUE		NA	ENO2_2026,FABP3_2170,KIAA0427_9811,LYRM7_90624,PDGFRB_5159,TMEM133_83935,BID_637,NOLA1_54433,NUPL1_9818,RIPK5_25778,RSU1_6251,SNRPD2_6633,TADA3L_10474,VPS41_27072,ABCF2_10061,GYPE_2996	NA	DDX50_79009,CDC25C_995,CSF1_1435,ING1_3621,ZWINT_11130	NA	MED8_112950,AGL_178,SOX2_6657,SLC23A1_9963,UBE2D2_7322,TRIM14_9830,ARHGAP1_392,LOH11CR2A_4013,SOX5_6660,PMCH_5367,DDX54_79039,WDR89_112840,C14orf130_55148,CPNE7_27132,VISA_57506,TMPRSS3_64699,DERL3_91319	NA	PPOX_5498,ALS2CR2_55437,FLJ36157_375337,BCKDHB_594,HECTD2_143279,SLC43A3_29015
SNP_A-2090811	LOC100129138	100129138		TRUE	FALSE	FALSE	FALSE		NA	FYN_2534,TAPBP_6892,IL21R_50615	NA	NA	NA	NA	NA	NA
SNP_A-4198961	LOC100129138	100129138		FALSE	TRUE	FALSE	FALSE		NA	NA	NA	APP_351,ATP8B2_57198,CENTA2_55803,NSD1_64324,POLR1D_51082,SDF4_51150,UBE2I_7329,ZNF600_162966,ARHGEF7_8874,BCR_613,TAF9_6880,ZC3HAV1_56829	NA	NA	NA	NA
SNP_A-4216921	LOC100129138	100129138		FALSE	TRUE	FALSE	FALSE		NA	NA	NA	BCAS1_8537,C14orf149_112849,C5orf29_202309,CALM3_808,NFU1_27247,PRTFDC1_56952,RNASE10_338879,AKAP7_9465,CAV2_858,MAPK8IP3_23162,MRPL11_65003,SSBP3_23648,ST3GAL1_6482,VPS16_64601,CCNY_219771	NA	NA	NA	NA
SNP_A-1905447	LOC100129138	100129138		TRUE	TRUE	TRUE	TRUE		NA	HCP5_10866,NME5_8382,PRKAG2_51422,PSD3_23362,RPS6KA2_6196,XCL2_6846,KLHL21_9903,NOL6_65083,PILRB_29990,RABL2A_11159,SNRPD2_6633	NA	BAHD1_22893,C16orf75_116028,KHSRP_8570,NAT9_26151,RPP40_10799,TARBP1_6894,ARID4B_51742,BMP4_652,NFYA_4800,NME1_4830,NSUN5_55695,PYCR1_5831,SLC35C2_51006,VAPA_9218,ZNF92_168374,EIF5_1983,NARG1L_79612,IL21R_50615	NA	CD86_942,SOX2_6657,SLC5A2_6524	NA	BBS7_55212,VPS41_27072,TMEM107_84314,SLFN11_91607,CBX1_10951,CYP2D6_1565
SNP_A-2185703	PEX14	5195		TRUE	TRUE	TRUE	TRUE		NA	FYTTD1_84248,PPP4R1_9989,PRKAB1_5564,TMTC2_160335,ZNF642_339559,ZNF764_92595,CROP_51747,ELK4_2005,GCNT2_2651,INTS5_80789,RFC2_5982,STOM_2040,VHL_7428,DNAJB6_10049,SUV420H1_51111,TNRC6A_27327,ZAK_51776	NA	C19orf18_147685,RCOR3_55758,SLC5A2_6524,AK2_204,GTF2IRD2_84163,LIG3_3980,MAPK10_5602,MRE11A_4361,BRWD1_54014	NA	CAMTA1_23261,LAMC2_3918,SOCS5_9655,CCNT2_905,ARMC8_25852,EIF4H_7458,NARG1L_79612,PYCR1_5831,PDCD5_9141,SNRPB2_6629,PKIG_11142,CHEK2_11200,TOB2_10766	NA	ROR1_4919,DEGS1_8560,GAD1_2571,CDCP1_64866,PLOD2_5352,ZNF510_22869,NHLRC2_374354,NRG4_145957,CCT6B_10693,LGALS4_3960
SNP_A-2127620	PEX14	5195		TRUE	TRUE	TRUE	TRUE		NA	PRKAB1_5564,SH3BP2_6452,FBXO22_26263,HIF1A_3091,HPS1_3257,STOM_2040	NA	C11orf49_79096,C12orf42_374470,D2HGDH_728294,HIST1H4I_8294,MAD1L1_8379,MADD_8567,RXRA_6256,TBC1D2B_23102,TMEM39B_55116,UBE3B_89910,AES_166,CD79B_974,CEP290_80184,ELMO1_9844,GCNT2_2651,GSTM1_2944,KCNN3_3782,ARHGEF7_8874,DNAJB6_10049,NIPBL_25836	NA	CAMTA1_23261,AGL_178,CCNT2_905,POLN_353497,PDCD2_5134,FAM115A_9747,ST3GAL1_6482,CAMK1D_57118,C10orf38_221061,NARG1L_79612,NFATC1_4772,RPS16_6217,SAMD10_140700,CHODL_140578,MCAT_27349	NA	CCDC128_129285,GAD1_2571,GPRIN3_285513,LY86_9450,PHF1_5252,NFYA_4800,FBXL4_26235,FRK_2444,C7orf46_340277,NUDT18_79873,EBAG9_9166,ZWINT_11130,TAF6L_10629,TMEM16F_196527,OASL_8638,ATPBD4_89978,CLK3_1198,SLFN5_162394,BRIP1_83990,CBX4_8535,C18orf37_125476,HNRPM_4670,ZFP30_22835,ZNF274_10782,MKKS_8195,PXMP4_11264,C21orf66_94104,SEC14L2_23541,HMOX1_3162
SNP_A-4204612	PEX14	5195		TRUE	TRUE	TRUE	TRUE		NA	C8orf40_114926,FYTTD1_84248,PPP4R1_9989,PRKAB1_5564,TMEM97_27346,ZNF642_339559,ZNF764_92595,ACP1_52,ARID1B_57492,ELK4_2005,GCNT2_2651,H2AFJ_55766,INTS5_80789,OASL_8638,PALM2-AKAP2_445815,RFC2_5982,SNAP23_8773,VHL_7428,DNAJB6_10049,TNRC6A_27327,ZAK_51776	NA	BMP2K_55589,NR4A3_8013,SPAG6_9576	NA	ADAR_103,SOCS5_9655,ICA1L_130026,TMCC1_23023,CAMK1D_57118,OAS1_4938,TNFAIP8L1_126282	NA	CDC42_998,SPRED2_200734,ARPC2_10109,C4orf18_51313,UBE2D2_7322,H2AFV_94239,MTBP_27085,PIGO_84720,ZNF189_7743,MED22_6837,MRPL43_84545,SUV420H1_51111,RAB6A_5870,ALOX5AP_241,ITM2B_9445,GPR18_2841,CHSY1_22856,VAPA_9218,BRD4_23476,ZBP1_81030
SNP_A-1814126	PEX14	5195		TRUE	TRUE	TRUE	TRUE		NA	ASGR1_432,FLJ20021_90024,FYTTD1_84248,PRKAB1_5564,TMTC2_160335,APBB1_322,ARHGEF4_50649,CECR1_51816,ELK4_2005,GCNT2_2651,MAP4K4_9448,RFC2_5982,ST3GAL1_6482,TRIM14_9830,SUV420H1_51111,ZAK_51776	NA	LOC388813_388813,XRCC1_7515,TRIM9_114088	NA	SOCS5_9655,TMCC1_23023,ST6GAL1_6480,HIST1H4B_8366,HIST1H3B_8358,HIST1H2BF_8343,HIST1H2BI_8346,HIST1H2BM_8342,LOC389676_389676,SH2D3C_10044,CAMK1D_57118,PVRL1_5818,HIST4H4_121504,PTPRR_5801,BPTF_2186,RBL1_5933,ADNP_23394	NA	TMEM52_339456,KLHL21_9903,CLSTN1_22883,EFHD2_79180,FBXO42_54455,SRRM1_10250,SYF2_25949,FAM54B_56181,HDAC1_3065,RBBP4_5928,EIF2C4_192670,GPBP1L1_60313,ZFYVE9_9372,SCP2_6342,TMEM59_9528,ZZZ3_26009,SEP15_9403,HS2ST1_9653,HIAT1_64645,CDC14A_8556,C1orf119_56900,CD53_963,RAG1AP1_55974,FCRL4_83417,SLAMF7_57823,UFC1_51506,RFWD2_64326,TOR1AIP1_26092,TROVE2_6738,ZC3H11A_9877,RCOR3_55758,DUSP10_11221,ACBD3_…
SNP_A-2297258	PEX14	5195		FALSE	TRUE	FALSE	FALSE		NA	NA	NA	ACAD10_80724,ADPRH_141,AK3_50808,AMPD3_272,ANAPC5_51433,APIP_51074,ARNT2_9915,ASXL1_171023,ATP6V0A1_535,B2M_567,BCMO1_53630,BTG2_7832,C14orf159_80017,C19orf24_55009,C1orf71_163882,C3_718,C5orf24_134553,CADM1_23705,CARD8_22900,CCDC88C_440193,CDO1_1036,CDV3_55573,CEP27_55142,CNOT2_4848,CYP2U1_113612,DDOST_1650,DLL1_28514,DPP4_1803,FAM117A_81558,FLRT3_23767,FZD6_8323,HDDC2_51020,HK3_3101,IL10RB_3588…	NA	NA	NA	NA
SNP_A-2184384	PEX14	5195		TRUE	TRUE	TRUE	TRUE		NA	BEST4_266675,RICH2_9912,SYT12_91683,ANXA11_311,TGIF1_7050	NA	ABCA12_26154,PANK1_53354,PRDM2_7799,UTS2_10911	NA	CCDC50_152137,PPP2R1B_5519,SCAND1_51282	NA	C1orf176_64789,FAM73A_374986,HSD17B7_51478,BLZF1_8548,INTS7_25896,PCYOX1_51449,PPIL3_53938,GPR1_2825,FAM119A_151194,FARSB_10056,ALPP_250,TADA3L_10474,ZNF620_253639,RASSF6_166824,PDLIM5_10611,DNAJC21_134218,C5orf28_64417,LYRM7_90624,C5orf24_134553,TXNDC15_79770,H2AFY_9555,POLH_5429,AHR_196,FKBP14_55033,VPS41_27072,TBRG4_9238,TRIM74_378108,DBF4_10926,C7orf38_221786,ZNF786_136051,XRCC2_7516,FBXO16_1…
SNP_A-2170943	PEX14	5195		FALSE	TRUE	TRUE	TRUE		NA	NA	NA	APITD1_378708,ATP2A3_489,B4GALT2_8704,CDC25B_994,CDCA7_83879,CNNM3_26505,CNPY4_245812,DFFB_1677,ELP4_26610,MBTPS1_8720,MED20_9477,METTL4_64863,MYST1_84148,NRP2_8828,PAOX_196743,PDE6D_5147,PREP_5550,PRPF40B_25766,SAFB_6294,SAP30BP_29115,SCMH1_22955,SLC43A1_8501,THOC6_79228,TMEM116_89894,UNC84B_25777,ZNF20_7568,ZSCAN22_342945,ABL1_25,BAT1_7919,CDK5RAP1_51654,DTNBP1_84062,EIF2C3_192669,ELMO1_9844,EW…	NA	SERINC2_347735,C1orf161_126868,PMF1_11243,DISC1_27185,LOXL3_84695,NEB_4703,CENTG2_116987,HIST1H1E_3008,HIST1H1D_3007,HLA-DQA1_3117,TPBG_7162,MOXD1_26002,KIAA0649_9858,VIM_7431,GSTO2_119391,ACP2_53,DACT1_51339,LOC123688_123688,STAT5A_6776,HDAC5_10014,TMUB2_79089,ANKRD29_147463,MOCOS_55034,MCOLN1_57192,PCNA_5111,C20orf103_24141,CLDN14_23562,CECR1_51816	NA	OAZ3_51686,C1orf69_200205,ACVR1_90,PDK1_5163,KCNMB2_10242,VPS41_27072,ZNF703_80139,PIP5K1B_8395,RALGPS1_9649,ENG_2022,SPTBN2_6712,C1RL_51279,CD163L1_283316,SOCS2_8835,AQP9_366,GIYD2_79008,RAD51C_5889,PDE6G_5148,PHLPP_23239,UNC84B_25777
SNP_A-1867294	PEX14	5195		FALSE	TRUE	TRUE	TRUE		NA	NA	NA	ALDH18A1_5832,ALG9_79796,ALPK3_57538,APITD1_378708,C3orf19_51244,CLPP_8192,DHODH_1723,EDC3_80153,EPRS_2058,ERLIN1_10613,GTPBP3_84705,INTS10_55174,KARS_3735,KIAA0174_9798,KLHDC3_116138,MANEA_79694,MC5R_4161,METTL4_64863,MRPL37_51253,NCAPD2_9918,NCL_4691,NPM1_4869,OBFC1_79991,PCID2_55795,POLR1E_64425,RMI1_80010,RPUSD4_84881,SLC25A26_115286,STK24_8428,TOMM22_56993,UIMC1_51720,ZNF143_7702,ZNF74_7625,…	NA	SERINC2_347735,C1orf161_126868,PMF1_11243,DISC1_27185,LOXL3_84695,NEB_4703,CENTG2_116987,HIST1H1E_3008,HIST1H1D_3007,HLA-DQA1_3117,TPBG_7162,MOXD1_26002,KIAA0649_9858,VIM_7431,GSTO2_119391,ACP2_53,DACT1_51339,LOC123688_123688,STAT5A_6776,HDAC5_10014,TMUB2_79089,ANKRD29_147463,MOCOS_55034,MCOLN1_57192,PCNA_5111,C20orf103_24141,CLDN14_23562,CECR1_51816	NA	MRPS21_54460,RIPK5_25778,TMEM37_140738,KCNMB2_10242,KCNMB3_27094,BMP1_649,SAA2_6289,EED_8726,BLR1_643,KTN1_3895,CCPG1_9236,GIYD2_79008
SNP_A-2298739	PEX14	5195		TRUE	FALSE	TRUE	TRUE		NA	ABCA13_154664,ANKDD1A_348094,ARHGEF12_23365,BCL7B_9275,C1QTNF3_114899,C7orf23_79161,CD69_969,CEACAM8_1088,CLUAP1_23059,DRD2_1813,HMHB1_57824,HUS1B_135458,KLF6_1316,LOC124446_124446,NRBP1_29959,SLC12A2_6558,RAD51_5888,FBXW7_55294	NA	NA	NA	SOCS5_9655,GYPC_2995,ARMC8_25852,NOLA1_54433,SKP2_6502,HIST1H2BD_3017,HIST1H4L_8368,EIF4H_7458,PSMA1_5682,PATL1_219988,NARG1L_79612,PYCR1_5831,SNRPB2_6629	NA	ZNF362_149076,ZFYVE9_9372,ROR1_4919,GZMA_3001,WDR27_253769,TES_26136,RBM33_155435,RPL30_6156,SMARCA2_6595,VPS13A_23230,HECTD2_143279,NHLRC2_374354,KLHDC1_122773,RPL23_9349,RPS21_6227,EWSR1_2130
SNP_A-2117924	PEX14	5195		FALSE	TRUE	FALSE	FALSE		NA	NA	NA	MS4A4A_51338,GSN_2934,ISLR2_57611,KCNMB3_27094	NA	NA	NA	NA
SNP_A-4303121	PEX14	5195		TRUE	TRUE	TRUE	TRUE		NA	FYTTD1_84248,PRKAB1_5564,TMTC2_160335,ZNF562_54811,ZNF764_92595,FBXO17_115290,GCNT2_2651,RFC2_5982,SPPL2B_56928,UTS2_10911,BCCIP_56647	NA	BACE2_25825,CCDC18_343099,DCK_1633,DEK_7913,FCRL4_83417,H2AFX_3014,LOC120376_120376,MYADM_91663,NLGN2_57555,SERPINE1_5054,STRC_161497,SURF6_6838,TLR2_7097,BTN2A2_10385,CAV2_858,CCNT2_905,CDCA4_55038,FBXO3_26273,PANK1_53354,PAX8_7849,RBL1_5933,SNRPB_6628,ZNF274_10782,H2AFV_94239,WHSC1L1_54904	NA	SOCS5_9655,GYPC_2995,ARMC8_25852,NOLA1_54433,SKP2_6502,HIST1H2BD_3017,HIST1H4L_8368,EIF4H_7458,PSMA1_5682,PATL1_219988,NARG1L_79612,PYCR1_5831,SNRPB2_6629	NA	ZFYVE9_9372,ROR1_4919,RBM33_155435,RPL30_6156,APBB1_322,KLHDC1_122773,ATP9B_374868
SNP_A-1782007	PEX14	5195		TRUE	TRUE	TRUE	TRUE		NA	A1BG_1,ACTN3_89,SYT12_91683,C3orf31_132001,PLEC1_5339,CAMK1D_57118,MAPK1_5594	NA	ARRB2_409,C11orf49_79096,CLN3_1201,COBRA1_25920,CYB5R3_1727,DCAKD_79877,FAM78A_286336,GGA1_26088,GPAA1_8733,LENG4_79143,LSM2_57819,MEN1_4221,NARFL_64428,PCBD1_5092,PET112L_5188,PPP4C_5531,RPUSD3_285367,SH3BP5L_80851,SHKBP1_92799,SNAPC2_6618,SNUPN_10073,STARD3_10948,TIAF1_9220,TMEM24_9854,TMEM39B_55116,TRAPPC2L_51693,UQCRC1_7384,ZSWIM3_140831,AES_166,BAT1_7919,CTBP2_1488,CTDSP1_58190,EIF4H_7458,HY…	NA	SYT14_255928,METT5D1_196074,ZNF749_388567,OLIG1_116448,BCR_613	NA	MRPL55_128308,LIPT1_51601,ZAK_51776,ARMC8_25852,CASP6_839,NUDT6_11162,PSMB8_5696,PPP2R5D_5528,MED23_9439,PPP1R14C_81706,AP1S1_1174,ZWINT_11130,SUV420H1_51111,CASP4_837,ERP27_121506,RBM19_9904,APEX1_328,FOXN3_1112,ASB7_140460,SMG1_23049,CHRNE_1145,ZFP3_124961,AP1GBP1_11276,HDAC5_10014,NARF_26502,ELAC1_55520,GCDH_2639,ZNF582_147948,SERINC3_10955,ADNP_23394
SNP_A-4274033	PEX14	5195		FALSE	TRUE	FALSE	FALSE		NA	NA	NA	AKAP10_11216,FAM129B_64855,FBXO27_126433,GJC1_10052,TMEM46_387914,VAV3_10451,BAD_572,IL11RA_3590,SOCS5_9655,INPP5F_22876	NA	NA	NA	NA
SNP_A-2255081	PEX14	5195		TRUE	TRUE	FALSE	FALSE		NA	RPL8_6132	NA	ACD_65057,ADIPOR2_79602,AEBP2_121536,ALG9_79796,ANAPC1_64682,AP4B1_10717,APITD1_378708,ASCC2_84164,BSCL2_26580,C2CD2_25966,C8orf41_80185,CACYBP_27101,CCDC88C_440193,CDC25B_994,CLPP_8192,CNTN6_27255,CYP1A1_1543,DNAJB1_3337,DYRK4_8798,E2F5_1875,EIF2B4_8890,ERLIN1_10613,EXOSC10_5394,FNTB_2342,GANAB_23193,GTPBP3_84705,HIST1H2BH_8345,HIST1H2BJ_8970,INTS10_55174,KCTD14_65987,KIAA0406_9675,KPNA6_23633,L…	NA	NA	NA	NA
SNP_A-4232737	PEX14	5195		TRUE	TRUE	FALSE	TRUE		NA	CAMK1_8536,RAC1_5879,ZNF189_7743,ZNF226_7769,ABCF2_10061	NA	ALG9_79796,AP4B1_10717,APITD1_378708,ASCC2_84164,BSCL2_26580,C2CD2_25966,C2orf43_60526,C8orf41_80185,CACYBP_27101,CCDC88C_440193,CDC25B_994,CLPP_8192,CNTN6_27255,CYP1A1_1543,DDX11_1663,DNAJB1_3337,DYRK4_8798,E2F5_1875,EIF2B4_8890,EXOSC10_5394,GANAB_23193,GTPBP3_84705,HIST1H2BH_8345,INTS10_55174,IRAK3_11213,KCTD14_65987,KIAA0406_9675,LEPRE1_64175,MARK3_4140,MBTPS1_8720,MED20_9477,MFGE8_4240,MND1_8…	NA	NA	NA	NA
SNP_A-4195966	PEX14	5195		TRUE	TRUE	TRUE	TRUE		NA	A1BG_1,ACTN3_89,SYT12_91683,OTUD4_54726,PLEC1_5339	NA	MFGE8_4240,CDC2L5_8621,CLDN10_9071,CLIP1_6249,NECAB3_63941,SMARCC2_6601,ZNF226_7769	NA	SYT14_255928,OLIG1_116448,BCR_613	NA	MRPL55_128308,LIPT1_51601,ZAK_51776,ARMC8_25852,CASP6_839,NUDT6_11162,PSMB8_5696,PPP2R5D_5528,MED23_9439,PPP1R14C_81706,AP1S1_1174,ZWINT_11130,SUV420H1_51111,CASP4_837,ERP27_121506,RBM19_9904,APEX1_328,FOXN3_1112,ASB7_140460,SMG1_23049,CHRNE_1145,ZFP3_124961,AP1GBP1_11276,HDAC5_10014,NARF_26502,ELAC1_55520,GCDH_2639,ZNF582_147948,SERINC3_10955,ADNP_23394
SNP_A-2158774	PEX14	5195		TRUE	TRUE	TRUE	TRUE		NA	A1BG_1,ACTN3_89,CCDC74A_90557,CNIH3_149111,SYT12_91683,OTUD4_54726,PLEC1_5339	NA	MFGE8_4240,CDC2L5_8621,CLDN10_9071,NECAB3_63941,SMARCC2_6601,TERF1_7013,ZNF226_7769	NA	SYT14_255928,OLIG1_116448,BCR_613	NA	FBXO11_80204,LIPT1_51601,ARMC8_25852,CASP6_839,NUDT6_11162,SPRY1_10252,PPAP2A_8611,PSMB8_5696,PPP2R5D_5528,PPP1R14C_81706,ZWINT_11130,SUV420H1_51111,ERP27_121506,PPFIBP1_8496,RFX4_5992,RBM19_9904,ARID4A_5926,FOXN3_1112,ASB7_140460,SMG1_23049,ZFP3_124961,AP1GBP1_11276,NARF_26502,ELAC1_55520,GCDH_2639,ZNF582_147948,SERINC3_10955,ADNP_23394
SNP_A-4240669	PEX14	5195		FALSE	TRUE	FALSE	FALSE		NA	NA	NA	C10orf76_79591,GALNAC4S-6ST_51363,M-RIP_23164,MAP3K3_4215,MEN1_4221,PRKCDBP_112464,RUNX1_861,SFXN5_94097,TDRD9_122402,TESC_54997,ARL6IP4_51329,FBXO4_26272,FLJ22222_79701,MLL5_55904,NSUN5_55695,RLN2_6019,RTEL1_51750,UBE2C_11065	NA	NA	NA	NA
SNP_A-2302905	PEX14	5195		TRUE	TRUE	TRUE	TRUE		NA	HIST1H2AH_85235,C17orf58_284018,ZNF614_80110,UTS2_10911	NA	CLECL1_160365,FAM21A_387680,LSM2_57819,MAD2L2_10459,PRH1_5554,RPH3AL_9501,TRIM68_55128,ATXN3_4287,CDK5RAP1_51654,CNR1_1268,N6AMT1_29104,ZNF160_90338,ADK_132,KIAA1429_25962	NA	SYT14_255928,ZNF323_64288,HLA-DQB1_3119,CAMK1D_57118,DECR2_26063	NA	KIAA0319L_79932,RAB13_5872,PGBD5_79605,COMMD1_150684,MRPL35_51318,ZAK_51776,SPRY1_10252,SC4MOL_6307,CAST_831,CDKN1A_1026,NFYA_4800,DLK2_65989,FBXL4_26235,PRDM1_639,FRK_2444,ZNF775_285971,ACTR3B_57180,INSIG1_3638,SPATC1_375686,C9orf24_84688,GALT_2592,DDIT4_54541,TSPAN14_81619,C10orf12_26148,PPME1_51400,SERPINH1_871,JRKL_8690,SLC2A3_6515,RERG_85004,FLVCR2_55640,KIF23_9493,TADA2L_6871,TMUB2_79089,AP…
SNP_A-2049691	PEX14	5195		TRUE	TRUE	TRUE	TRUE		NA	A1BG_1,ACTN3_89,CNIH3_149111,SYT12_91683,OTUD4_54726	NA	MFGE8_4240,CDC2L5_8621,CLDN10_9071,NECAB3_63941,SMARCC2_6601,TERF1_7013,ZNF226_7769	NA	SYT14_255928,OLIG1_116448,BCR_613	NA	MRPL55_128308,LIPT1_51601,ZAK_51776,ARMC8_25852,CASP6_839,NUDT6_11162,PSMB8_5696,PPP2R5D_5528,MED23_9439,PPP1R14C_81706,AP1S1_1174,ZWINT_11130,SUV420H1_51111,CASP4_837,ERP27_121506,RBM19_9904,APEX1_328,FOXN3_1112,ASB7_140460,SMG1_23049,CHRNE_1145,ZFP3_124961,AP1GBP1_11276,HDAC5_10014,NARF_26502,ELAC1_55520,GCDH_2639,ZNF582_147948,SERINC3_10955,ADNP_23394
SNP_A-1818551	PEX14	5195		TRUE	TRUE	TRUE	TRUE		NA	A1BG_1,ACTN3_89,CNIH3_149111,SYT12_91683,OTUD4_54726	NA	CHST11_50515,HERC3_8916,MFGE8_4240,OGFRL1_79627,OSGIN2_734,CDC2L5_8621,CLDN10_9071,GTF2IRD2_84163,SMARCC2_6601,TERF1_7013,ZNF226_7769	NA	SYT14_255928,OLIG1_116448,BCR_613	NA	MRPL55_128308,LIPT1_51601,ZAK_51776,ARMC8_25852,CASP6_839,NUDT6_11162,PSMB8_5696,PPP2R5D_5528,MED23_9439,PPP1R14C_81706,AP1S1_1174,ZWINT_11130,SUV420H1_51111,CASP4_837,ERP27_121506,RBM19_9904,APEX1_328,FOXN3_1112,ASB7_140460,SMG1_23049,CHRNE_1145,ZFP3_124961,AP1GBP1_11276,HDAC5_10014,NARF_26502,ELAC1_55520,GCDH_2639,ZNF582_147948,SERINC3_10955,ADNP_23394
SNP_A-1959655	PEX14	5195		TRUE	TRUE	TRUE	TRUE		NA	PRKAB1_5564,ZNF764_92595,C1QTNF6_114904,MKKS_8195,SCAMP3_10067,SNAP23_8773,ZNF189_7743,CAST_831	NA	ACCN2_41,BMPR2_659,C16orf13_84326,CEBPA_1050,DOPEY2_9980,ECHDC3_79746,EMP2_2013,FCRL4_83417,GPX4_2879,GRASP_160622,HCP5_10866,ICAM1_3383,IL4_3565,ISCU_23479,LRPAP1_4043,MAPRE3_22924,MYADM_91663,NAB1_4664,NFE2L1_4779,PDE9A_5152,PIPOX_51268,RAB13_5872,RASSF4_83937,RC3H1_149041,RNF123_63891,RPS6KA2_6196,SARS_6301,SDC4_6385,SERPINE1_5054,SLC35D2_11046,SLC5A3_6526,SPINK2_6691,SSH1_54434,STRC_161497,SU…	NA	SOCS5_9655,GYPC_2995,ARMC8_25852,NOLA1_54433,SKP2_6502,HIST1H2BD_3017,HIST1H4L_8368,EIF4H_7458,PSMA1_5682,PATL1_219988,NARG1L_79612,PYCR1_5831,SNRPB2_6629	NA	ZNF362_149076,ZFYVE9_9372,ROR1_4919,GZMA_3001,WDR27_253769,TES_26136,RBM33_155435,RPL30_6156,SMARCA2_6595,VPS13A_23230,HECTD2_143279,NHLRC2_374354,KLHDC1_122773,RPL23_9349,RPS21_6227,EWSR1_2130
SNP_A-2050747	PEX14	5195		FALSE	TRUE	FALSE	FALSE		NA	NA	NA	ADAMTS18_170692,ASRGL1_80150,CYP2U1_113612,PLXDC2_84898,ABCA12_26154,CCDC50_152137,TRAF2_7186,VPS16_64601,MAX_4149,SLC30A5_64924	NA	NA	NA	NA
SNP_A-2125050	PEX14	5195		TRUE	TRUE	TRUE	TRUE		NA	A1BG_1,ACTN3_89,CNIH3_149111,SYT12_91683,PLEC1_5339,SYNE2_23224	NA	MFGE8_4240,CDC2L5_8621,CLDN10_9071,CLIP1_6249,NECAB3_63941,SMARCC2_6601,TERF1_7013,ZNF226_7769	NA	SYT14_255928,OLIG1_116448,BCR_613	NA	MRPL55_128308,LIPT1_51601,ZAK_51776,ARMC8_25852,CASP6_839,NUDT6_11162,PSMB8_5696,PPP2R5D_5528,MED23_9439,PPP1R14C_81706,AP1S1_1174,ZWINT_11130,SUV420H1_51111,CASP4_837,ERP27_121506,RBM19_9904,APEX1_328,FOXN3_1112,ASB7_140460,SMG1_23049,CHRNE_1145,ZFP3_124961,AP1GBP1_11276,HDAC5_10014,NARF_26502,ELAC1_55520,GCDH_2639,ZNF582_147948,SERINC3_10955,ADNP_23394
SNP_A-4207688	PEX14	5195		TRUE	TRUE	TRUE	TRUE		NA	OTUD4_54726,PLEC1_5339	NA	BRUNOL4_56853,FBXO27_126433,MRPS26_64949,TMEM186_25880,TMEM24_9854,WDR34_89891,ZSWIM3_140831,ADNP_23394,BAT1_7919,C14orf118_55668,HYAL2_8692,N6AMT1_29104,POLDIP3_84271,RIOK1_83732,RPL13_6137,SNRPB2_6629,TADA3L_10474,TMEM179B_374395,ZNF302_55900,DDX17_10521,LIPT1_51601,TAF9_6880,NFATC3_4775	NA	SYT14_255928,OLIG1_116448,BCR_613	NA	MRPL55_128308,LIPT1_51601,ZAK_51776,ARMC8_25852,CASP6_839,NUDT6_11162,PSMB8_5696,PPP2R5D_5528,MED23_9439,PPP1R14C_81706,AP1S1_1174,ZWINT_11130,SUV420H1_51111,CASP4_837,ERP27_121506,RBM19_9904,APEX1_328,FOXN3_1112,ASB7_140460,SMG1_23049,CHRNE_1145,ZFP3_124961,AP1GBP1_11276,HDAC5_10014,NARF_26502,ELAC1_55520,GCDH_2639,ZNF582_147948,SERINC3_10955,ADNP_23394
SNP_A-1883042	PEX14	5195		TRUE	TRUE	TRUE	TRUE		NA	KIN_22944,RBM19_9904,GYPE_2996,ZNF655_79027,LARP2_55132	NA	KIAA0460_23248,NOL8_55035,NRP1_8829,PRR14_78994,RIPK3_11035,TBC1D10B_26000,TMEM116_89894,TP53I3_9540,UBE4A_9354,UNC45A_55898,ADAR_103,ARL5A_26225,ASTN2_23245,BCL2L1_598,CDK5RAP1_51654,KTN1_3895,MRPL55_128308,N6AMT1_29104,RPP38_10557,SNRPD2_6633,VPS52_6293,ODF2_4957	NA	PRDM2_7799,ACP1_52,GYPC_2995,WTAP_9589,PTPRR_5801,DIABLO_56616,TSC22D1_8848,RAD51L1_5890,CCPG1_9236,LGALS9_3965	NA	ZFYVE9_9372,ROR1_4919,MRPL33_9553,CAST_831,RPL30_6156,RNF19A_25897,SMARCA2_6595,VPS13A_23230,COX15_1355,NHLRC2_374354,KLHDC1_122773,RPS21_6227,C21orf51_54065,EWSR1_2130
SNP_A-2162356	PEX14	5195		TRUE	TRUE	TRUE	TRUE		NA	OTUD4_54726	NA	BRUNOL4_56853,FBXO27_126433,MRPL15_29088,MRPS26_64949,TMEM186_25880,TMEM24_9854,ZSWIM3_140831,ADNP_23394,BAT1_7919,C14orf118_55668,HYAL2_8692,MRPS12_6183,N6AMT1_29104,POLDIP3_84271,RIOK1_83732,RPL13_6137,SNRPB2_6629,TADA3L_10474,TMEM179B_374395,ZNF302_55900,DDX17_10521,LIPT1_51601,TAF9_6880,NFATC3_4775	NA	SYT14_255928,OLIG1_116448,BCR_613	NA	MRPL55_128308,LIPT1_51601,ZAK_51776,ARMC8_25852,CASP6_839,NUDT6_11162,PSMB8_5696,PPP2R5D_5528,MED23_9439,PPP1R14C_81706,AP1S1_1174,ZWINT_11130,SUV420H1_51111,CASP4_837,ERP27_121506,RBM19_9904,APEX1_328,FOXN3_1112,ASB7_140460,SMG1_23049,CHRNE_1145,ZFP3_124961,AP1GBP1_11276,HDAC5_10014,NARF_26502,ELAC1_55520,GCDH_2639,ZNF582_147948,SERINC3_10955,ADNP_23394
SNP_A-2021932	PEX14	5195		TRUE	TRUE	TRUE	TRUE		NA	ABCA13_154664,AGPAT1_10554,ANKDD1A_348094,BRIP1_83990,CES3_23491,PLEKHB1_58473,CD79A_973,DPH1-OVCA2_654787,RLN2_6019,TAOK2_9344	NA	ABCC10_89845,C11orf59_55004,CPT2_1376,HIST1H1B_3009,HIST1H1D_3007,HIST1H1E_3008,HIST1H3B_8358,ITFG3_83986,MCCC1_56922,MEN1_4221,PDGFA_5154,REC8_9985,SOX18_54345,AK2_204,ATMIN_23300,CLDN14_23562,MAPK8IP3_23162,PLEKHG2_64857,PYCR1_5831,SMARCC2_6601,WHSC1L1_54904	NA	ZNF326_284695,PREB_10113,ARL6IP4_51329,COPZ2_51226,CALR_811	NA	SIX2_10736,HHIP_64399,ING1_3621,NOL4_8715
SNP_A-4236371	PEX14	5195		TRUE	FALSE	FALSE	TRUE		NA	ACPL2_92370,ACPP_55,C1orf182_128229,C3orf32_51066,C6orf128_221468,C6orf25_80739,CNKSR3_154043,COL9A3_1299,DDIT4_54541,EGLN3_112399,FLJ31818_154743,FLYWCH1_84256,GSTM4_2948,HLF_3131,IL4_3565,KATNAL1_84056,KRT72_140807,LMTK3_114783,MOSC1_64757,MS4A6E_245802,NAGK_55577,NLP_22981,NLRP11_204801,NLRP4_147945,NTNG1_22854,OTUD7A_161725,PAQR6_79957,PER3_8863,PNMAL1_55228,PSMA8_143471,RLF_6018,TANC2_26115,…	NA	NA	NA	NA	NA	PGD_5226,PRNPIP_79033,C1orf164_55182,CC2D1B_200014,ST7L_54879,TTF2_8458,S100A7_6278,MTX1_4580,IQGAP3_128239,CR2_1380,SH3BP5L_80851,ZNF672_79894,CREB1_1385,COPS7B_64708,ABHD14B_84836,MITF_4286,XRN1_54464,C3orf34_84984,WHSC2_7469,DNAJC21_134218,MSH3_4437,ERAP2_64167,TXNDC15_79770,PPARGC1B_133522,PDGFRB_5159,DOK3_79930,SERPINB6_5269,HIST1H2AA_221613,HIST1H3C_8352,HIST1H3F_8968,HIST1H1B_3009,HIST1H3J…
SNP_A-2179696	PEX14	5195		TRUE	TRUE	TRUE	TRUE		NA	AASS_10157,ACY3_91703,AIRE_326,APOBEC3A_200315,ARHGEF17_9828,ARSK_153642,C11orf1_64776,C19orf39_126074,C1orf176_64789,C20orf177_63939,C2orf15_150590,C8orf80_389643,C9orf52_158219,C9orf80_58493,CCDC110_256309,CD8A_925,CEP27_55142,CES3_23491,CHRNA5_1138,CKB_1152,CLEC2D_29121,CRELD2_79174,DERA_51071,ENO2_2026,EXOSC2_23404,FAM119A_151194,FAM80A_284716,G0S2_50486,GLYATL2_219970,GNPNAT1_64841,GPR175_13…	NA	BID_637,CASP4_837,CLDN14_23562,DLGAP4_22839,CCNDBP1_23582	NA	UTS2_10911,FHL3_2275,EEF1B2_1933,BCKDHB_594,RNF19A_25897,LRRC8A_56262,CATSPER2_117155,DTNA_1837,CIB3_117286,PLEKHG2_64857	NA	ZFYVE9_9372,HS2ST1_9653,CDC14A_8556,HHIP_64399,TPMT_7172,PPAPDC2_403313,HECTD2_143279,GCDH_2639,B3GNT8_374907,EWSR1_2130
SNP_A-1922738	LOC100130867	100130867		FALSE	TRUE	FALSE	FALSE		NA	NA	NA	C1orf182_128229,KIAA1546_54790,NUS1_116150	NA	NA	NA	NA
SNP_A-2143259	PEX14	5195		FALSE	TRUE	TRUE	TRUE		NA	NA	NA	NA	NA	ST7L_54879,CD244_51744,NIT1_4817,PTK7_5754,SNX14_57231,TRIM14_9830,ZNF462_58499,WAC_51322,TUBGCP2_10844,PSMD13_5719,NDUFV1_4723,PFKM_5213,ARHGEF7_8874,BMP4_652,STOML1_9399,PML_5371,NDE1_54820,C16orf57_79650,SPG7_6687,HDAC5_10014,PITPNC1_26207,BCL2_596,NFIC_4782,LASS4_79603,C19orf44_84167,VPS16_64601,SNX5_27131,SCAND1_51282,NCAM2_4685	NA	GTF2IRD2_84163,TM2D2_83877,NAV2_89797,TMEM126A_84233,TMEM119_338773,OAS1_4938,NUPL1_9818,C19orf51_352909,CRYZL1_9946
SNP_A-1871688	PEX14	5195		TRUE	TRUE	TRUE	TRUE		NA	C6orf25_80739,DACT3_147906,NRP2_8828,IL6ST_3572,NHLRC2_374354,NSUN5_55695,RTEL1_51750,WBSCR16_81554,ZKSCAN1_7586	NA	C10orf10_11067,CTDSPL_10217,IQSEC1_9922,PTPN3_5774,UXS1_80146,AK2_204,ANKHD1_54882,DUSP15_128853,NLRX1_79671,PKIA_5569,RNF135_84282,LARP2_55132	NA	ST7L_54879,CD244_51744,NIT1_4817,PTK7_5754,SNX14_57231,TRIM14_9830,ZNF462_58499,WAC_51322,TUBGCP2_10844,PSMD13_5719,NDUFV1_4723,PFKM_5213,ARHGEF7_8874,BMP4_652,STOML1_9399,PML_5371,NDE1_54820,C16orf57_79650,SPG7_6687,HDAC5_10014,PITPNC1_26207,BCL2_596,NFIC_4782,LASS4_79603,C19orf44_84167,VPS16_64601,SNX5_27131,SCAND1_51282,NCAM2_4685	NA	GTF2IRD2_84163,TM2D2_83877,NAV2_89797,TMEM126A_84233,TMEM119_338773,OAS1_4938,NUPL1_9818,C19orf51_352909,CRYZL1_9946
SNP_A-2214323	PEX14	5195		FALSE	TRUE	FALSE	FALSE		NA	NA	NA	ADSS_159,AMH_268,APPL2_55198,C14orf169_79697,C6orf114_85411,GIMAP1_170575,GIMAP4_55303,HLA-C_3107,LAMB1_3912,METTL7A_25840,NPBWR2_2832,PKN1_5585,PRNP_5621,PSD3_23362,RGS19_10287,SPOPL_339745,VASH1_22846,BCL2L1_598,BTN2A2_10385,CCNT2_905,ITGB1_3688,MTO1_25821,PTPRR_5801,SPAG1_6674,ZNF323_64288,CCNY_219771,CDKN2C_1031,NIN_51199,SLC30A5_64924	NA	NA	NA	NA
SNP_A-2027301	PEX14	5195		TRUE	TRUE	TRUE	TRUE		NA	CCR6_1235,CHEK2_11200,NUPL1_9818,OTUD4_54726,PARP6_56965,DDX17_10521,H2AFV_94239,TMPRSS3_64699	NA	ACAD11_84129,C10orf10_11067,LLGL2_3993,UXS1_80146,ANKHD1_54882,ARHGEF4_50649,BBS9_27241,GSN_2934,PKIA_5569,SEC31A_22872,SPAG1_6674,MAX_4149,ODF2_4957	NA	PPIL3_53938,KIAA1407_57577,DLK2_65989,PTER_9317,INF2_64423,VPS18_57617,LOC283953_283953,NDE1_54820,LGALS9_3965,SLC16A5_9121,PYCR1_5831,DTNA_1837,PCNA_5111,PLTP_5360,BACE2_25825	NA	KIAA0319L_79932,ZFYVE9_9372,PRKACB_5567,HS2ST1_9653,SSR2_6746,FAIM3_9214,ATAD2B_54454,DYNC2LI1_51626,CTDSP1_58190,SPCS1_28972,SYT14L_401135,SEC31A_22872,RPL34_6164,NIPBL_25836,ZKSCAN1_7586,TES_26136,PNOC_5368,ZNF189_7743,ZNF143_7702,PARVA_55742,KLRG1_10219,ATP2B1_490,ARPC3_10094,SGCG_6445,COMMD6_170622,GMPR2_51292,PRPF39_55015,PML_5371,CHRNB1_1140,NBR1_4077,GNAS_2778,CRYZL1_9946,C21orf51_54065,BC…
SNP_A-2292814	PEX14	5195		FALSE	TRUE	FALSE	FALSE		NA	NA	NA	SEPT5_5413,BAD_572,GMPPB_29925,NHLRC2_374354,NME1_4830,ZNF326_284695,DUSP4_1846,TAPBP_6892,UNG_7374	NA	NA	NA	NA
SNP_A-1836832	LOC401957	401957		TRUE	TRUE	TRUE	TRUE		NA	ARIH1_25820,C2CD2_25966,CBX7_23492,DCUN1D3_123879,FBXO27_126433,INPPL1_3636,KIAA0907_22889,LOC402573_402573,NLP_22981,NR2E3_10002,PIF1_80119,SLC22A16_85413,SLC25A35_399512,UHRF2_115426,WFDC3_140686,WNT16_51384,ZC3H11A_9877,ANXA11_311,CAPRIN2_65981,FKBP2_2286,KHK_3795	NA	ASCL1_429,BMP5_653,KLHL11_55175,TRIM48_79097,CNR1_1268,NSUN5_55695,ZNF3_7551	NA	COL16A1_1307,ABCA12_26154,TRIM71_131405,GLT8D1_55830,LRRC31_79782,GABRG2_2566,ALDH8A1_64577,C14orf130_55148,TMEM100_55273,GNG8_94235,DACT3_147906	NA	ALS2CR4_65062,IQCF1_132141,DIRC2_84925,EIF2A_83939,MORF4_10934,KIAA0776_23376,CCNC_892,RBAK_57786,VPS41_27072,CAPZA2_830,PLAA_9373,C9orf116_138162,TRUB1_142940,TRIM34_53840,XPOT_11260,IKIP_121457,DZIP1_22873,CCNDBP1_23582,LIN37_55957,VPS16_64601,MORC3_23515,RSPH1_89765
SNP_A-1928158	LOC401957	401957		TRUE	TRUE	TRUE	TRUE		NA	HLA-DRB1_3123,STON2_85439,KIF24_347240,MRPL11_65003	NA	CEP350_9857,CREB5_9586,PRR4_11272,C6orf106_64771,CD79A_973,GSN_2934,RIPK5_25778,SLIC1_124460,ST6GAL1_6480,WDR1_9948,ZNF189_7743,BRD4_23476	NA	KIAA0319L_79932,TAP2_6891,MAPK14_1432,NR4A3_8013,COX15_1355,IL12RB1_3594	NA	TARDBP_23435,TGFBR3_7049,BNIPL_149428,LAX1_54900,SPR_6697,MERTK_10461,RNF7_9616,PPA2_27068,FAM105A_54491,CMYA5_202333,ADAM19_8728,SLC22A18_5002,ING1_3621,REM2_161253,FERMT2_10979,RAD51L1_5890,TK2_7084,CKLF_51192,NBR1_4077,NARF_26502,PTPRM_5797,NFATC1_4772,ZNF540_163255,LGALS14_56891,SIGLEC10_89790,TRIOBP_11078
SNP_A-1927848	CASZ1	54897		FALSE	TRUE	FALSE	FALSE		NA	NA	NA	ITGB8_3696,MS4A7_58475,PRNP_5621,RAMP1_10267,COMMD6_170622,KCNC4_3749,KLC1_3831,LGALS14_56891,TERF1_7013,TNFSF11_8600,UBQLN1_29979,YWHAZ_7534,ZFYVE9_9372,FXYD2_486	NA	NA	NA	NA
SNP_A-2302885	CASZ1	54897		TRUE	TRUE	TRUE	TRUE		NA	ABHD12_26090,ADM_133,B3GNT8_374907,C10orf91_170393,CD274_29126,CRTC2_200186,DDIT4_54541,FEZF2_55079,HLA-DQA1_3117,HSPA1B_3304,ITGAX_3687,KBTBD8_84541,MAST4_375449,MED19_219541,NKX3-1_4824,PER3_8863,PLAUR_5329,PSD3_23362,PTDSS2_81490,REPS1_85021,RILPL2_196383,RNF43_54894,RPP14_11102,RPS7_6201,SLC26A11_284129,SPRY1_10252,ST6GALNAC6_30815,TINAG_27283,TMEM57_55219,TRAF3_7187,UQCRH_7388,VGLL4_9686,ZSC…	NA	ACAD10_80724,AKT2_208,BVES_11149,CCDC77_84318,CCNL2_81669,CLDN7_1366,CPM_1368,CTXN1_404217,CWF19L2_143884,DNMBP_23268,GIMAP5_55340,GIMAP7_168537,KIAA1217_56243,LIMS2_55679,MAP2K2_5605,MICB_4277,PRPF39_55015,RGS13_6003,RPUSD4_84881,SOS2_6655,TMEM184B_25829,TMEM9_252839,TRAPPC1_58485,VPS24_51652,ZNF384_171017,ZNF93_81931,ACOT7_11332,BTN2A2_10385,CCNE1_898,CDK5RAP1_51654,CLK3_1198,NOLA1_54433,RTEL1_…	NA	NDUFS5_4725,C1orf50_79078,RPS8_6202,MCL1_4170,CTSK_1513,CD48_962,LNPEP_4012,UBE2J1_51465,ZC3HAV1_56829,TBXAS1_6916,ABCF2_10061,SNTB1_6641,ST6GALNAC6_30815,DNAJC12_56521,NFKB2_4791,CENTD2_116985,NRGN_4900,ERP27_121506,C14orf145_145508,RPLP1_6176,ACSM3_6296,SPAG7_9552,KIF1C_10749,RPL23A_6147,RPL19_6143,BPTF_2186,GGA3_23163,FLJ22222_79701,RPL36_25873,RPS28_6234,ZNF302_55900,TMEM149_79713,RPS19_6223,…	NA	PLOD1_5351,TSPAN1_10103,NRD1_4898,PGM1_5236,MSH4_4438,SEP15_9403,PRUNE_58497,SMCP_4184,MPZ_4359,VASH2_79805,C2orf28_51374,LOC388969_388969,GCC2_9648,UBR3_130507,UBA7_7318,C3orf37_56941,KCNMB2_10242,HTT_3064,TAPT1_202018,IGJ_3512,ELMOD2_255520,RICTOR_253260,PAM_5066,FGF18_8817,B4GALT7_11285,TXNDC5_81567,HLA-DQA1_3117,HLA-DQA2_3118,PRDM1_639,VNN2_8875,MAP3K5_4217,NT5C3_51251,CCT6A_908,ASL_435,GNB2_…
SNP_A-4292392	CASZ1	54897		TRUE	TRUE	TRUE	FALSE		NA	ARNT2_9915,BIRC7_79444,EVI2B_2124,EXOSC1_51013,GCS1_7841,GZMK_3003,OS9_10956,APBB1_322,HM13_81502	NA	CD300C_10871,CD68_968,ACP1_52,CSNK1D_1453,EZH2_2146,HECTD2_143279,ZFYVE9_9372,DST_667,PSIP1_11168	NA	MAP4_4134,C4orf42_92070,H2AFV_94239,LOC255374_255374,CD274_29126,SAC3D1_29901,HDAC5_10014	NA	NA
SNP_A-2069886	CASZ1	54897		TRUE	TRUE	TRUE	TRUE		NA	CBFA2T2_9139,HUS1B_135458,LAX1_54900,PLEKHH3_79990,PPP1R16B_26051,RPH3AL_9501,SELL_6402,SLC27A2_11001,SLC2A4_6517,THSD4_79875,WT1_7490,ZNF233_353355,ABL1_25,AGL_178,ARHGAP25_9938,RGPD5_84220,SLC23A1_9963,SOCS5_9655,CDC42_998	NA	JAM3_83700,KCNJ4_3761,PRNP_5621,TP53INP2_58476,ARL13B_200894,HTF9C_27037,PIGF_5281,PILRA_29992,POLDIP3_84271,RIPK5_25778,RPL13_6137,TNFSF14_8740	NA	SCMH1_22955,CCDC24_149473,WDR77_79084,WARS2_10352,SCAMP3_10067,C1orf9_51430,PPM1G_5496,LBH_81606,HIBCH_26275,VILL_50853,FILIP1L_11259,FBXW7_55294,NNT_23530,MCTP1_79772,ST8SIA4_7903,KCNMB1_3779,NEDD9_4739,ZNF92_168374,LOC255374_255374,C7orf52_375607,INTS9_55756,ASPH_444,GLI4_2738,ADARB2_105,CTR9_9646,PHACS_84680,EXT2_2132,MS4A1_931,DKFZP564J0863_25923,SPSB2_84727,SLC25A3_5250,IFT81_28981,DIABLO_56…	NA	KCNC4_3749,PPIL3_53938,WDFY1_57590,MAPK10_5602,WTAP_9589,MORF4L1_10933,RHPN2_85415,C19orf51_352909
SNP_A-2214299	CASZ1	54897		TRUE	TRUE	TRUE	TRUE		NA	ARNT2_9915,ATXN2L_11273,BIRC7_79444,C1orf51_148523,CD180_4064,COPE_11316,DERL3_91319,EXOSC1_51013,GCS1_7841,GLYCTK_132158,HSP90B1_7184,KDELR2_11014,KRTAP5-8_57830,METTL7A_25840,MTDH_92140,OS9_10956,SERPINB2_5055,SPINT2_10653,SSR2_6746,WNT5A_7474,ZFP36_7538,GABRG2_2566,PLEC1_5339,SNX11_29916,TXNDC5_81567,TMPRSS3_64699	NA	FLJ20323_54468,NXN_64359,PPARG_5468,SCHIP1_29970,TYROBP_7305,DNM1L_10059,IL6ST_3572,KCNN3_3782,LGALS8_3964,PRDM1_639	NA	EFNA4_1945,RBM33_155435,CACNB2_783,PRDX5_25824,PEMT_10400	NA	HOXA7_3204,FERMT1_55612
SNP_A-4245067	CASZ1	54897		TRUE	TRUE	TRUE	TRUE		NA	TRIM45_80263,C3orf31_132001,FOSL2_2355,GPM6A_2823,KLC1_3831,PKM2_5315,PTPN6_5777,TNFSF11_8600	NA	EVL_51466,FOLR2_2350,P2RY11_5032,ARSB_411,COMMD6_170622,EWSR1_2130,KLC1_3831,POLDIP3_84271,PXMP4_11264,DYNC2LI1_51626	NA	VWA1_64856,LZIC_84328,APITD1_378708,RAB42_115273,MYCBP_26292,EIF2B3_8891,PIK3R3_8503,TACSTD2_4070,CTTNBP2NL_55917,PPOX_5498,RHOU_58480,CEP170_9859,AKT3_10000,TSSC1_7260,TAF1B_9014,EMILIN1_11117,KHK_3795,EIF2AK2_5610,OXER1_165140,THADA_63892,WDR92_116143,ANXA4_307,ALMS1_7840,HK2_3099,POLR1A_25885,CLASP1_23332,HSPD1_3329,TUBA4A_7277,OGG1_4968,RPUSD3_285367,TBC1D5_9779,MAP4_4134,TREX1_11277,GNAI2_27…	NA	FBXO2_26232,SLC5A6_8884,TMEFF2_23671,NNT_23530,CSF1R_1436,PLAC1L_219990,CD163L1_283316,KRT72_140807,R3HDM2_22864,PAH_5053,UNC45B_146862,RPL36_25873
SNP_A-4259118	CASZ1	54897		FALSE	TRUE	FALSE	FALSE		NA	NA	NA	IL8RB_3579,MDM4_4194,P2RY11_5032,SLC9A5_6553,ASB3_51130,AZIN1_51582,CCNE1_898,CSF1_1435,GCDH_2639,PXMP4_11264,TM2D3_80213,UBQLN1_29979,ZBTB39_9880,ZKSCAN1_7586,MGST1_4257,BCCIP_56647	NA	NA	NA	NA
SNP_A-4278158	CASZ1	54897		TRUE	TRUE	TRUE	TRUE		NA	TDRKH_11022,VASH1_22846,AKAP13_11214,C14orf130_55148,CDC14B_8555,CLDN14_23562,MKNK2_2872,MRPL43_84545,TAP2_6891	NA	PPTC7_160760,C1orf9_51430,COL4A3BP_10087,DDHD1_80821,NUDT2_318,SERINC3_10955	NA	SLC25A33_84275,CLIC4_25932,SNIP1_79753,ZNF684_127396,PPP1R15B_84919,TMEM63A_9725,ABCA12_26154,ZNF142_7701,WDFY1_57590,MTERFD2_130916,RAB5A_5868,RASSF1_11186,ARMC8_25852,SERP1_27230,B3GALNT1_8706,IL1RAP_3556,UBE2D2_7322,YIPF5_81555,HIVEP1_3096,FAM8A1_51439,KDELR2_11014,ASNS_440,DNAJB6_10049,LONRF1_91694,TMEM38B_55151,HSPA5_3309,ABL1_25,FXC1_26515,TRAF6_7189,SUV420H1_51111,CTSC_1075,SLC36A4_120103,…	NA	CIAO1_9391,HOXA5_3202,ZNF498_221785,CDC14B_8555,TMEM132D_121256,NECAB3_63941
SNP_A-2302291	CASZ1	54897		TRUE	TRUE	TRUE	TRUE		NA	ABHD13_84945,ACTR5_79913,ACYP1_97,AFF4_27125,ARFGAP1_55738,ARHGAP21_57584,ARHGEF17_9828,ARID3A_1820,ARMC9_80210,C12orf49_79794,C14orf100_51528,C17orf79_55352,C1orf26_54823,C9orf75_286262,CC2D1A_54862,CCDC136_64753,CD97_976,CDC42EP5_148170,CIDEC_63924,CLDN12_9069,COQ10A_93058,CYP1A1_1543,CYP27B1_1594,CYP51A1_1595,DCP1A_55802,DDIT4L_115265,DSCR6_53820,DUS3L_56931,DYNC1LI1_51143,EGFL7_51162,EPC1_803…	NA	MED18_54797,NRP1_8829,RXRA_6256,IARS_3376,MKNK2_2872,MTO1_25821,NLRX1_79671,NUDT2_318,U1SNRNPBP_11066,ODF2_4957,ST7_7982	NA	CITED4_163732,KCNC4_3749,H3F3A_3020,EMILIN1_11117,FOSL2_2355,KIAA1189_57471,SLC40A1_30061,ZNF167_55888,TMEM158_25907,RASSF1_11186,PLXND1_23129,WDR1_9948,LPHN3_23284,ELF2_1998,ENPP6_133121,KCNN2_3781,IL4_3565,CAMLG_819,UBE2D2_7322,MED23_9439,MYCT1_80177,WDR86_349136,WHSC1L1_54904,C9orf24_84688,VPS13A_23230,C9orf98_158067,CAMSAP1_157922,EGFL7_51162,TRAF2_7186,CTSD_1509,C11orf56_84067,PHACS_84680,MF…	NA	TARDBP_23435,ATPIF1_93974,DPH5_51611,SLC27A3_11000,RABL2A_11159,PPIL3_53938,CPS1_1373,CHCHD4_131474,COLQ_8292,VPRBP_9730,GBE1_2632,PARP15_165631,SFRS12_140890,ANKRD32_84250,HLA-DOA_3111,SUPT3H_8464,RAB23_51715,CROT_54677,CLDN15_24146,HOOK3_84376,NPR2_4882,MRRF_92399,ADAMTSL2_9719,NPDC1_56654,PANK1_53354,C14orf101_54916,TPSAB1_7177,ATF7IP2_80063,ABR_29,LIG3_3980,YWHAB_7529,WFDC12_128488,KCNQ2_3785
SNP_A-2183460	CASZ1	54897		TRUE	TRUE	TRUE	TRUE		NA	ABHD13_84945,ACBD5_91452,ACSF3_197322,ACTR5_79913,AFTPH_54812,AMMECR1L_83607,ANKRD12_23253,AP1G1_164,APPBP2_10513,ARF6_382,ARFGAP1_55738,ARHGAP21_57584,ARID3A_1820,ARL8B_55207,ASPA_443,ATP6V0C_527,BAHD1_22893,BRI3_25798,C12orf49_79794,C14orf100_51528,C19orf12_83636,C1orf26_54823,C4orf8_8603,C9orf116_138162,C9orf97_158427,CCDC136_64753,CDYL_9425,CIDEC_63924,CLDN12_9069,CNNM2_54805,CRY2_1408,CSF2RB…	NA	ZNF117_51351,CHEK2_11200,MYH10_4628,TRIM9_114088,VHL_7428,TNRC6A_27327	NA	AIF1_199,MAX_4149,MYH10_4628,TADA2L_6871	NA	NA
SNP_A-1897820	CASZ1	54897		FALSE	TRUE	FALSE	FALSE		NA	NA	NA	ANKFY1_51479,TRAF2_7186,BCR_613,NFATC1_4772	NA	NA	NA	NA
SNP_A-1899890	CASZ1	54897		TRUE	TRUE	TRUE	TRUE		NA	NA	NA	CENTB2_23527,EIF1_10209,GOPC_57120,MARCH1_55016,RASD1_51655,BCL2_596,CDC14A_8556,CENTD1_116984,CHEK2_11200,CSNK2A1_1457,DUSP15_128853,ELK4_2005,GABRG2_2566,INVS_27130,MED8_112950,PTPRR_5801	NA	SSBP3_23648,GAD1_2571,PPA2_27068,MOCOS_55034,MIA_8190,HM13_81502	NA	SPSB1_80176,KLHDC7A_127707,GSTM2_2946,FCGR2B_2213,PCYOX1_51449,HIBCH_26275,MAP4_4134,MST1R_4486,RYBP_23429,CRYGS_1427,PROM1_8842,DNAJC21_134218,CTNNA1_1495,ZNF354B_117608,GNL1_2794,HSPA1A_3303,FOXP4_116113,PSCD3_9265,ZNF713_349075,SRCRB4D_136853,PDLIM2_64236,TERF1_7013,PRF1_5551,HMX3_340784,DRD4_1815,CTNND1_1500,PITPNM1_9600,TBRG1_84897,KLRK1_22914,LHX5_64211,APEX1_328,SIX4_51804,ENTPD5_957,SCAMP…
SNP_A-2314487	CASZ1	54897		TRUE	TRUE	TRUE	TRUE		NA	C20orf117_140710,C20orf174_128611,C5orf41_153222,CADM1_23705,CEACAM21_90273,COL4A2_1284,LIN7B_64130,RGL3_57139,TM7SF3_51768,DOM3Z_1797,MS4A1_931,NUDT2_318,PHF1_5252,ZFYVE9_9372,FKBP1A_2280	NA	XRCC1_7515,MTO1_25821,TIRAP_114609	NA	LDLRAP1_26119,NSUN5_55695,ERLIN2_11160,IARS_3376,DPP3_10072,MGST1_4257,MAX_4149,RPS6KA5_9252,CATSPER2_117155,TADA2L_6871,ST8SIA5_29906,PIAS2_9063,ATP9B_374868	NA	CR2_1380,FZD7_8324,TADA3L_10474,PRELID2_153768,IFT81_28981,TNFSF11_8600,NFATC3_4775,AES_166,CAPS_828,CLDN14_23562,BRWD1_54014,ZNF280B_140883
SNP_A-4243091	CASZ1	54897		TRUE	TRUE	TRUE	TRUE		NA	CCL19_6363,FAM49A_81553,KLHL6_89857,MYO1A_4640,TNFRSF9_3604,ZNF468_90333,ANKFY1_51479,HTF9C_27037,KCNMB2_10242,KTN1_3895,MCM7_4176,RBL1_5933,RNF8_9025,SLC22A18_5002,DTNA_1837	NA	LOC400566_400566,PKM2_5315,TNFSF11_8600,ZNF92_168374,MFI2_4241	NA	NEXN_91624,HIPK1_204851,PTGFRN_5738,C1orf182_128229,FCER1G_2207,SDC1_6382,BFSP2_8419,PLSCR1_5359,TACC3_10460,NAP1L5_266812,MDH2_4191,TAF6_6878,PLOD3_8985,ARF5_381,ATP6V1F_9296,PARP12_64761,LRRC61_65999,SLC4A2_6522,PPAPDC1B_84513,PHF19_26147,GSN_2934,URM1_81605,ZDHHC12_84885,TBC1D13_54662,C9orf114_51490,SH3GLB2_56904,FAM78A_286336,TMEM141_85014,IFIT3_3437,IFIT5_24138,UBQLN3_50613,LEPREL2_10536,SPA…	NA	LDLRAP1_26119,SMPDL3B_27293,IQCC_55721,EIF2C3_192669,LRRC8C_84230,SIKE_80143,SCAMP3_10067,PPFIA4_8497,LAMB3_3914,WDR54_84058,ZAP70_7535,ZDBF2_57683,SATB1_6304,MST1_4485,EPHA3_2042,ETV5_2119,FAM134B_54463,C5orf29_202309,P4HA2_8974,C8orf13_83648,ROR2_4920,MICAL2_9645,DDB2_1643,CD27_939,LRRK2_120892,FAM119B_25895,RFC5_5985,LOC650794_650794,GCHFR_2644,CHSY1_22856,CCDC64B_146439,TRADD_8717,RDM1_201299…
SNP_A-4296639	CASZ1	54897		TRUE	TRUE	TRUE	TRUE		NA	ALDH4A1_8659,CLIP1_6249,DGKD_8527,KTELC1_56983,PTPRR_5801,SNAP23_8773,TM2D3_80213,ABCA5_23461,KIAA0319L_79932,PEX16_9409,FBXO11_80204	NA	ABCD3_5825,ACOT2_10965,ARPP-19_10776,C13orf23_80209,C9orf39_54875,CCT4_10575,CCT8_10694,CRNKL1_51340,DHODH_1723,DHX35_60625,FASTKD3_79072,FKBP4_2288,FOS_2353,GRWD1_83743,GTF2H3_2967,KPTN_11133,LDHB_3945,MAP6D1_79929,NDUFA12L_91942,NIP7_51388,PES1_23481,PHF5A_84844,QDPR_5860,RG9MTD1_54931,RPP14_11102,SETD6_79918,SLC25A25_114789,SMN2_6607,SNIP1_79753,TMEM33_55161,TUBGCP5_114791,VPS24_51652,VPS37C_5…	NA	C1orf9_51430,SLC30A5_64924,GNMT_27232,C9orf72_203228,OGDHL_55753,C16orf44_79786,TADA2L_6871,IL12RB1_3594,TMPRSS3_64699	NA	RTN4_57142,EVC2_132884,WBSCR16_81554,YWHAZ_7534,CAMK1D_57118,AFAP1L2_84632,LACTB_114294,GJD3_125111,ABCA5_23461
SNP_A-4224390	CASZ1	54897		TRUE	TRUE	TRUE	TRUE		NA	ABHD4_63874,ADH7_131,C1GALT1_56913,CCL17_6361,CGN_57530,CNTF_1270,CSPG4_1464,DDB2_1643,FAM69B_138311,FBXO6_26270,FGR_2268,GTSF1_121355,HCP5_10866,HLA-DPB1_3115,HTR6_3362,IMP4_92856,ITGB7_3695,LOC388335_388335,LYAR_55646,LYST_1130,MAP3K12_7786,MGC4655_84752,MIDN_90007,MOXD1_26002,MRLC2_103910,PACSIN2_11252,PAK1_5058,PDF_64146,PDZD3_79849,PELI2_57161,PIM1_5292,PSTPIP2_9050,RHPN2_85415,SUSD1_64420,T…	NA	FRK_2444,HLA-A_3105,TMEM145_284339,NETO1_81832,PLEC1_5339,ZFYVE9_9372,NFX1_4799	NA	NEXN_91624,HIPK1_204851,PTGFRN_5738,C1orf182_128229,FCER1G_2207,SDC1_6382,BFSP2_8419,PLSCR1_5359,TACC3_10460,NAP1L5_266812,MDH2_4191,TAF6_6878,PLOD3_8985,ARF5_381,ATP6V1F_9296,PARP12_64761,LRRC61_65999,SLC4A2_6522,PPAPDC1B_84513,PHF19_26147,GSN_2934,URM1_81605,ZDHHC12_84885,TBC1D13_54662,C9orf114_51490,SH3GLB2_56904,FAM78A_286336,TMEM141_85014,IFIT3_3437,IFIT5_24138,UBQLN3_50613,LEPREL2_10536,SPA…	NA	LDLRAP1_26119,SMPDL3B_27293,IQCC_55721,LMO4_8543,LRRC8C_84230,SIKE_80143,SCAMP3_10067,PPFIA4_8497,LAMB3_3914,WDR54_84058,ZAP70_7535,GLS_2744,ZDBF2_57683,MST1_4485,EPHA3_2042,ETV5_2119,CXCL1_2919,C5orf29_202309,P4HA2_8974,CCM2_83605,C8orf13_83648,C9orf23_138716,ROR2_4920,ACTA2_59,MICAL2_9645,DDB2_1643,CD27_939,LRRK2_120892,FAM119B_25895,LOC650794_650794,GCHFR_2644,CHSY1_22856,TRADD_8717,RDM1_20129…
SNP_A-2050021	NTNG1	22854		FALSE	TRUE	FALSE	FALSE		NA	NA	NA	C20orf132_140699,FAM60A_58516,KIAA0562_9731,KLRG1_10219,LOC283551_283551,MAP3K7IP2_23118,PCGF2_7703,RNASE6_6039,RRM2B_50484,SDCBP_6386,TBC1D9_23158,TSPAN3_10099,VEGFB_7423,ZFP30_22835,ZNF141_7700,ARID4B_51742,C2orf28_51374,DLGAP4_22839,EED_8726,GMPPA_29926,GREB1_9687,KBTBD3_143879,MAPK14_1432,OASL_8638,RLN2_6019,PSMB8_5696,TMPRSS3_64699	NA	NA	NA	NA
SNP_A-2147745	NTNG1	22854		FALSE	TRUE	FALSE	FALSE		NA	NA	NA	GPR56_9289,KIAA0562_9731,KLRG1_10219,MAP3K7IP2_23118,PCGF2_7703,RNASE6_6039,RRM2B_50484,TBC1D9_23158,VEGFB_7423,WSB1_26118,ZFP30_22835,DLGAP4_22839,EED_8726,GMPPA_29926,GREB1_9687,KBTBD3_143879,MAPK14_1432,OASL_8638,RLN2_6019,CTSC_1075,IL12RB1_3594,PSMB8_5696	NA	NA	NA	NA
SNP_A-4194833	NTNG1	22854		TRUE	TRUE	FALSE	FALSE		NA	NA	NA	CEBPA_1050,DSC1_1823,ITIH4_3700,LOC389369_389369,NPBWR2_2832,SIX4_51804,TBX2_6909,UBTD1_80019,UBXD3_127733,RPL36_25873,TRIOBP_11078	NA	NA	NA	NA
SNP_A-1938044	NTNG1	22854		TRUE	TRUE	TRUE	TRUE		NA	CCL4L1_9560,PRCP_5547,CAMSAP1_157922,CAMSAP1L1_23271,HM13_81502,KCNMB3_27094,NASP_4678,PHF1_5252,RAD51C_5889,WDR1_9948,RAD51L1_5890,UTS2_10911	NA	HOXC6_3223,ITIH4_3700,PGCP_10404,ZNF582_147948,MKKS_8195,NAV2_89797	NA	TMEM57_55219,SPAG16_79582,ZBED2_79413,KCNMB3_27094,SEC31A_22872,RXRB_6257,B3GALT4_8705,AP1S1_1174,RLN2_6019,URM1_81605,ABL1_25,KBTBD4_55709,DDN_23109,PPP2R5C_5527,SAT2_112483,C17orf48_56985,ZNF557_79230,KDELR1_10945,PRDM15_63977	NA	HLTF_6596,FGFR4_2264,CDC14B_8555,FAM24B_196792,SHMT1_6470
SNP_A-1938056	NTNG1	22854		FALSE	TRUE	FALSE	FALSE		NA	NA	NA	ADAM23_8745,C3orf14_57415,DOK2_9046,EID2B_126272,LOC201725_201725,PNRC1_10957,SLC3A2_6520,SNCAIP_9627,TAF8_129685,C1orf9_51430,CAPS_828,CAV2_858,CRYZL1_9946,DGKD_8527,KTN1_3895,MAP2K7_5609,RAB23_51715,RAC1_5879,ST6GAL1_6480,TES_26136,ZNF92_168374,ARMC8_25852,MSI2_124540	NA	NA	NA	NA
SNP_A-1873589	NTNG1	22854		TRUE	TRUE	TRUE	TRUE		NA	AHSA2_130872,C14orf133_63894,C19orf47_126526,CBY1_25776,DNASE1_1773,DOCK10_55619,DUSP14_11072,GLRX_2745,LOC89944_89944,OGFR_11054,PHF15_23338,PPP1R14A_94274,PSMD9_5715,RCSD1_92241,SIDT1_54847,SMUG1_23583,TMEM106A_113277,TMEM80_283232,WDR27_253769,ARID4A_5926,BCL2_596,BMP2K_55589,CDC14B_8555,CDCA4_55038,GSN_2934,HIST1H2BD_3017,SEPT10_151011,ST8SIA4_7903,TXNDC5_81567,ZFP64_55734,BRD4_23476,KIAA1429…	NA	CACNG2_10369,C2orf28_51374,CCPG1_9236,IL4I1_259307,LOC90379_90379,RFC2_5982,WDR4_10785,WRNIP1_56897,NCAPH2_29781,TNRC6A_27327,VPS13A_23230,ZAK_51776	NA	RPAP2_79871,CEPT1_10390,NIT1_4817,NDUFS2_4720,NSL1_25936,OBSCN_84033,EIF2B4_8890,WBP1_23559,GMPPA_29926,TFDP2_7029,MCCC1_56922,SLC30A5_64924,MEF2C_4208,KIAA0372_9652,H2AFY_9555,HARS2_23438,KIAA0141_9812,MRPS18B_28973,MUT_4594,PHF3_23469,FAM120B_84498,KIAA1429_25962,PLEC1_5339,NFX1_4799,PIGO_84720,INVS_27130,CACNB2_783,ZNF248_57209,PPA1_5464,RIC3_79608,ARHGAP1_392,EEF1G_1937,FCHSD2_9873,PAAF1_8022…	NA	PRELID2_153768,RGS22_26166,ING1_3621,MLLT6_4302,ZNF160_90338
SNP_A-2139695	NTNG1	22854		TRUE	TRUE	TRUE	TRUE		NA	AHSA2_130872,DUSP14_11072,GLRX_2745,MEST_4232,METTL3_56339,SLC35A1_10559,SMUG1_23583,TMEM106A_113277,TMEM80_283232,TTC9C_283237,ZNF181_339318,ARID4A_5926,BTN2A2_10385,CDC14B_8555,CDCA4_55038,FAM111B_374393,FBXO3_26273,GABRG2_2566,HIST1H2BD_3017,MDM1_56890,MTMR3_8897,RNF8_9025,SPG7_6687,ST8SIA4_7903,TXNDC5_81567,ZFP64_55734,BRD4_23476,NEDD9_4739,LARP2_55132	NA	C14orf179_112752,CLUAP1_23059,CPT1A_1374,FAM69B_138311,OXER1_165140,RCOR3_55758,RECQL5_9400,UBE3B_89910,ZNF573_126231,BBS9_27241,CASP4_837,HPCAL1_3241,MAP2K7_5609,MLL5_55904,SERINC3_10955,SMARCC2_6601,TSC22D1_8848,TSGA10_80705,VPS18_57617,ZFYVE9_9372,VPS13A_23230	NA	AKR1A1_10327,NSL1_25936,TRIP12_9320,UMPS_7372,KIAA0372_9652,KIAA0141_9812,MRPS18B_28973,PLEC1_5339,CACNB2_783,TMTC2_160335,LOC283398_283398,MAPK7_5598,ZNF234_10780,DSN1_79980,PLAC4_191585	NA	CAMSAP1L1_23271,STARD10_10809,PTPN6_5777,COMMD6_170622,ING1_3621,MLLT6_4302,ZNF160_90338,NECAB3_63941
SNP_A-1938183	NTNG1	22854		TRUE	TRUE	TRUE	TRUE		NA	AHSA2_130872,CBY1_25776,CLK2_1196,DUSP14_11072,GLRX_2745,METTL3_56339,RCSD1_92241,SLC35A1_10559,SMUG1_23583,TMEM106A_113277,TMEM80_283232,TTC9C_283237,ZNF181_339318,ARID4A_5926,BTN2A2_10385,CDC14B_8555,CDCA4_55038,FAM111B_374393,FBXO3_26273,GABRG2_2566,HIST1H2BD_3017,MDM1_56890,MTMR3_8897,RNF8_9025,RPL34_6164,SPG7_6687,ST8SIA4_7903,TXNDC5_81567,ZFP64_55734,BRD4_23476,NEDD9_4739,TANK_10010,LARP2_5…	NA	ITIH4_3700,OXER1_165140,AK2_204,DGKD_8527,GIT2_9815,MAP2K7_5609,MGAT4B_11282,PRDM15_63977,TSC22D1_8848,TSGA10_80705	NA	RPAP2_79871,CEPT1_10390,NIT1_4817,NDUFS2_4720,NSL1_25936,OBSCN_84033,EIF2B4_8890,WBP1_23559,GMPPA_29926,TFDP2_7029,MCCC1_56922,SLC30A5_64924,MEF2C_4208,KIAA0372_9652,H2AFY_9555,HARS2_23438,KIAA0141_9812,MRPS18B_28973,MUT_4594,PHF3_23469,FAM120B_84498,KIAA1429_25962,PLEC1_5339,NFX1_4799,PIGO_84720,INVS_27130,CACNB2_783,ZNF248_57209,PPA1_5464,RIC3_79608,ARHGAP1_392,EEF1G_1937,FCHSD2_9873,PAAF1_8022…	NA	PRELID2_153768,RGS22_26166,ING1_3621,MLLT6_4302,ZNF160_90338
SNP_A-2103570	NTNG1	22854		FALSE	TRUE	FALSE	FALSE		NA	NA	NA	HOMER3_9454,GSTM1_2944	NA	NA	NA	NA
SNP_A-1907625	NTNG1	22854		TRUE	TRUE	TRUE	TRUE		NA	GAP43_2596,FBXO38_81545,HNF1B_6928,HYAL2_8692,IARS_3376,SYNE2_23224,CAMK1D_57118,LRRFIP2_9209	NA	ADCY3_109,ANKRD39_51239,ARL3_403,ARL4A_10124,ARL5B_221079,ARL6_84100,ARPP-19_10776,ARRB2_409,ATPBD4_89978,BACH1_571,C10orf68_79741,C11orf60_56912,C16orf48_84080,C2orf47_79568,C3_718,C3orf38_285237,C9orf126_286205,CCDC104_112942,COL28A1_340267,COPS2_9318,CORO1C_23603,COX17_10063,CYB5A_1528,DHRS7_51635,EI24_9538,FBXO8_26269,FKBP4_2288,GADD45A_1647,GTF2F2_2963,GTPBP4_23560,ISOC1_51015,KIF3A_11127,LA…	NA	NA	NA	IL10_3586,SPAG1_6674,FRMPD2_143162,KTN1_3895,C20orf174_128611,PLXNB2_23654
SNP_A-2046362	NTNG1	22854		TRUE	TRUE	FALSE	FALSE		NA	BCAS3_54828,BZW2_28969,C3orf67_200844,CPNE2_221184,GLT1D1_144423,GLUL_2752,HECW2_57520,JARID1B_10765,KCNV1_27012,KIAA1324_57535,LY9_4063,NRIP1_8204,PIWIL4_143689,PTGS2_5743,SEPP1_6414,SHC4_399694,TOR2A_27433,HYAL2_8692,PSME1_5720,SYNE2_23224,CAMK1D_57118,LRRFIP2_9209,ST7_7982	NA	ADAMTS18_170692,ADCY3_109,ADH5_128,ADIPOR1_51094,AMD1_262,ANAPC10_10393,ANKRD22_118932,ANKRD39_51239,AQP4_361,ARL4A_10124,ARL6_84100,ARL8B_55207,ARRB2_409,ATP2C1_27032,ATXN7L2_127002,BLNK_29760,BMP2_650,BRF2_55290,BRP44_25874,BXDC1_84154,BXDC2_55299,C10orf68_79741,C16orf48_84080,C17orf67_339210,C2orf47_79568,C3_718,C3orf38_285237,C3orf68_152100,C6orf66_29078,C9orf30_91283,C9orf6_54942,CCDC28B_791…	NA	NA	NA	NA
SNP_A-2039872	NTNG1	22854		TRUE	TRUE	TRUE	FALSE		NA	CDKN1C_1028,PTGS2_5743,SEPP1_6414,SHC4_399694,TOX3_27324,ZNF787_126208,HELZ_9931,HYAL2_8692,MPZL1_9019,PSME1_5720,RGPD5_84220,SYNE2_23224,TRIM13_10206,CAMK1D_57118,LRRFIP2_9209,NARG1L_79612	NA	WARS2_10352,PILRB_29990,PSIP1_11168	NA	BCAN_63827,GZMB_3002,MC1R_4157,C19orf10_56005,RPN2_6185	NA	NA
SNP_A-4257185	NTNG1	22854		TRUE	TRUE	FALSE	FALSE		NA	CDKN1C_1028,DDAH1_23576,HOXC5_3222,PTGS2_5743,SEPP1_6414,SHC4_399694,HYAL2_8692,MPZL1_9019,PSME1_5720,RGPD5_84220,SYNE2_23224,TRIM13_10206,CAMK1D_57118,LRRFIP2_9209,NARG1L_79612	NA	ADD3_120,C3orf31_132001,DZIP1_22873,EED_8726,PIGO_84720,ZNF616_90317,DNAJB6_10049	NA	NA	NA	NA
SNP_A-1782432	CASZ1	54897		TRUE	TRUE	TRUE	TRUE		NA	ARS2_51593,FLJ14154_79903,GATAD2A_54815,GRAP_10750,INOC1_54617,KIAA0226_9711,MSC_9242,RASD1_51655,SAMD9_54809,SAPS3_55291,SH2B3_10019,SNAPC4_6621,TXNL4B_54957,WDR73_84942,ZNF140_7699,ZNF75A_7627,ABR_29,ACSL5_51703,DMN_23336,MDM1_56890,RTN4_57142,SNRPD2_6633,TM2D2_83877,WDR20_91833,WHSC1L1_54904,ZC3HAV1_56829	NA	ATF7IP2_80063,BSCL2_26580,CDK5RAP3_80279,MST1_4485,NAPB_63908,POMT1_10585,PTMS_5763,RAB40C_57799,RABGAP1_23637,SLFN5_162394,TBCC_6903,ULK1_8408,VPS8_23355,XPC_7508,ZBTB4_57659,ZBTB40_9923,ANKFY1_51479,CCPG1_9236,KIF24_347240,NARF_26502,PTPRE_5791,SPG7_6687,B3GALNT1_8706,DDX17_10521,LIPT1_51601,NCF4_4689,PRDM1_639,SIRT5_23408,LARP2_55132	NA	FAM131C_348487,RCAN3_11123,C1orf34_22996,TACSTD2_4070,RPL34_6164,CTSB_1508,CCNY_219771,CDC2_983,MS4A1_931,WNT11_7481,RASAL1_8437,UBC_7316,HSF4_3299,C17orf81_23587,IL27RA_9466,ZNF428_126299,SERINC3_10955	NA	CD160_11126,C1orf115_79762,BNIP3L_665,PKHD1L1_93035,PSIP1_11168,COX15_1355,RAB6A_5870,KCNA1_3736,SAMD4A_23034,ZNF342_162979,QPCTL_54814
SNP_A-1948904	NTNG1	22854		TRUE	TRUE	TRUE	TRUE		NA	ADAMTS6_11174,AKR1C1_1645,CD274_29126,CDH2_1000,CTNNA2_1496,HIST1H2AM_8336,HIST1H2BL_8340,KLHDC9_126823,KRTAP12-4_386684,LILRA4_23547,LSAMP_4045,MR1_3140,MST1_4485,NRCAM_4897,PPP1R3B_79660,PRL_5617,PTPN5_84867,RND3_390,SLC12A6_9990,STK17B_9262,TNFRSF10D_8793,TSSK2_23617,TTC12_54970,UMODL1_89766,C9orf23_138716,NNT_23530	NA	CHCHD8_51287,DERL2_51009,LGTN_1939,CRK_1398,EZH2_2146,GABRG2_2566,HNRPM_4670,HTF9C_27037,MCL1_4170,MRPS11_64963,NOLA1_54433,NUDT6_11162,PANK1_53354,RASSF5_83593,RNPC3_55599,SNX5_27131,VPS18_57617,WDR23_80344,EIF5_1983,PEX16_9409	NA	DENND4B_9909,INPP4A_3631,LY6G5C_80741,HLA-DQA2_3118,RGL2_5863,COQ3_51805,HACE1_57531,EEPD1_80820,CDH17_1015,VPS28_51160,KIFC2_90990,RSU1_6251,CSDA_8531,IFT88_8100,LDHAL6B_92483,GDPD3_79153,ETHE1_23474,PLA2G4C_8605,NECAB3_63941	NA	C3orf31_132001,GPM6A_2823
SNP_A-2230378	NTNG1	22854		TRUE	TRUE	TRUE	TRUE		NA	CDKN1C_1028,HOXC5_3222,PTGS2_5743,SEPP1_6414,SHC4_399694,HELZ_9931,HYAL2_8692,MPZL1_9019,PSME1_5720,RGPD5_84220,SYNE2_23224,TRIM13_10206,CAMK1D_57118,LRRFIP2_9209,NARG1L_79612	NA	HAAO_23498,NKIRAS1_28512,MRPL47_57129,ZNF274_10782	NA	RAB13_5872,CD1C_911,GMPPB_29925,CLDN11_5010,GTF2IRD2_84163,MYOM2_9172,FBXO32_114907,C9orf24_84688,C9orf19_152007,FUT7_2529,PLEKHA7_144100,ABTB2_25841,PEX16_9409,OAS1_4938,CACNA1H_8912,NME1_4830,FAM38B_63895,CBLC_23624,ZNF160_90338,CCDC106_29903,ZNF460_10794,VPREB3_29802	NA	ITGB1BP1_9270,DTNB_1838,DGKD_8527,RAMP1_10267,JAKMIP1_152789,MFAP3L_9848,ANKRA2_57763,HLA-A_3105,SKIV2L_6499,CEND1_51286,RIC3_79608,PHF21A_51317,SPTBN2_6712,RPS6KB2_6199,CHPT1_56994,C14orf21_161424,RIPK3_11035,RPS6KA5_9252,RAGE_5891,CTNS_1497,C17orf60_284021,GCAT_23464
SNP_A-1938572	NTNG1	22854		FALSE	TRUE	FALSE	FALSE		NA	NA	NA	ARL5A_26225,KCNMB3_27094,ST6GAL1_6480	NA	NA	NA	NA
SNP_A-4205769	NTNG1	22854		TRUE	TRUE	TRUE	TRUE		NA	EED_8726,EIF2C3_192669,IARS_3376,MPZL1_9019,MRPS21_54460,NFYA_4800,NUPL1_9818,PANK1_53354,TARDBP_23435,UBE2I_7329,DIABLO_56616,EEF1B2_1933,KIAA1429_25962,PIAS2_9063,RAD51L1_5890,NFATC3_4775	NA	CTDSPL2_51496,DPYD_1806,IREB2_3658,PSMD13_5719,RPP38_10557	NA	ZFYVE9_9372,PREB_10113,PSCDBP_9595,ARMET_7873,RPN1_6184,RGS12_6002,STBD1_8987,FAM134B_54463,UST_10090,PDIA4_9601,PTP4A3_11156,ATE1_11101,HSP90B1_7184,LGALS3_3958,KIAA1024_23251,ITGAL_3683,TGFB1I1_7041,LILRA2_11027,TCEA2_6919,C21orf66_94104,MX2_4600,SDF2L1_23753	NA	CCDC21_64793,MRPL37_51253,SERBP1_26135,LCE3A_353142,TPR_7175,TAF1A_9015,C2orf28_51374,XPO1_7514,UGP2_7360,SUCLG1_8802,RABL2A_11159,MARCO_8685,R3HDM1_23518,MTX2_10651,ATP6V1A_523,PDCD10_11235,PAPSS1_9061,IPO11_51194,KIAA0372_9652,MAT2B_27430,THOC3_84321,VARS2_57176,PSMB1_5689,RPA3_6119,ELMO1_9844,TERF1_7013,MRPL13_28998,WDR67_93594,PARP10_84875,C9orf24_84688,UBQLN1_29979,CDC14B_8555,GPR21_2844,SUR…
SNP_A-2049404	NTNG1	22854		FALSE	TRUE	FALSE	FALSE		NA	NA	NA	BMP2_650,C20orf197_284756,EZR_7430,LAMB1_3912,NPM2_10361,NUDT14_256281,PAH_5053,PITX2_5308,PLEKHF1_79156,INPP5F_22876,NEDD9_4739	NA	NA	NA	NA
SNP_A-2156674	NTNG1	22854		TRUE	TRUE	TRUE	TRUE		NA	EED_8726,EIF2C3_192669,IARS_3376,MPZL1_9019,MRPS21_54460,NFYA_4800,NUPL1_9818,PANK1_53354,TARDBP_23435,UBE2I_7329,DIABLO_56616,EEF1B2_1933,KIAA1429_25962,PIAS2_9063,RAD51L1_5890,NFATC3_4775	NA	CTDSPL2_51496,DKFZp666G057_283726,DPYD_1806	NA	ZFYVE9_9372,PREB_10113,PSCDBP_9595,ARMET_7873,RPN1_6184,RGS12_6002,STBD1_8987,FAM134B_54463,UST_10090,PDIA4_9601,PTP4A3_11156,ATE1_11101,HSP90B1_7184,LGALS3_3958,KIAA1024_23251,ITGAL_3683,TGFB1I1_7041,LILRA2_11027,TCEA2_6919,C21orf66_94104,MX2_4600,SDF2L1_23753	NA	CCDC21_64793,ACOT11_26027,SERBP1_26135,LCE3A_353142,SLC39A1_27173,TPR_7175,NUCKS1_64710,TAF1A_9015,GALNT2_2590,ASXL2_55252,C2orf28_51374,CRIPT_9419,XPO1_7514,SUCLG1_8802,MARCO_8685,R3HDM1_23518,LASS6_253782,MTX2_10651,PBRM1_55193,ATP6V1A_523,GOLIM4_27333,BDH2_56898,PAPSS1_9061,IPO11_51194,CDK7_1022,KIAA0372_9652,THOC3_84321,VARS2_57176,TAPBP_6892,MAPK14_1432,ICK_22858,FAM46A_55603,PSMB1_5689,RAC1…
SNP_A-2061509	NTNG1	22854		TRUE	TRUE	TRUE	TRUE		NA	C1QTNF6_114904,PANK1_53354,EDNRB_1910,MSI2_124540,NCAPH2_29781,TBRG4_9238	NA	ADH5_128,ARL2_402,ARPP-19_10776,ARRB2_409,BYSL_705,C16orf62_57020,C1orf115_79762,C2orf47_79568,C7orf20_51608,CCDC43_124808,CHMP5_51510,COL28A1_340267,CORO1C_23603,COX10_1352,DRAM_55332,EI24_9538,FARP1_10160,FKBP4_2288,FLJ11506_79719,GTF2F2_2963,GTPBP4_23560,HSPA1A_3303,HSPD1_3329,ICT1_3396,LDHB_3945,MAP2K1IP1_8649,MIR16_51573,MRPL32_64983,MRPL50_54534,MRPS30_10884,NF1_4763,NIT2_56954,PARP15_16563…	NA	CNKSR1_10256,INPP4A_3631,CCR1_1230,ABTB1_80325,NNT_23530,RGL2_5863,DDX43_55510,HACE1_57531,MYCT1_80177,VPS28_51160,KIFC2_90990,PPP2R4_5524,FRAT1_10023,ACCN2_41,ACVR1B_91,ERP29_10961,CCDC92_80212,NUSAP1_51203,AKAP13_11214,C18orf51_125704,C19orf20_91978,CC2D1A_54862,NY-SAR-48_93323,CA11_770,FPR1_2357,ZMYND8_23613,COL18A1_80781	NA	C3orf31_132001,GPM6A_2823
SNP_A-1781781	NTNG1	22854		FALSE	TRUE	TRUE	TRUE		NA	NA	NA	FBXO27_126433,GIN1_54826,SLC15A3_51296,ZNF233_353355,FKBP2_2286,LOC90379_90379,NME1_4830,PTPN2_5771,ST8SIA4_7903,SLC30A5_64924,TNRC6A_27327	NA	APOD_347,KCNN2_3781,NCR3_259197,KIAA0415_9907,MYOM2_9172,FBXO32_114907,ALOX5_240,HPS1_3257,DRD4_1815,NEIL1_79661,ARHGAP27_201176,UBA52_7311,ZNF607_84775,ZNF580_51157	NA	DISC1_27185,CAMK2D_817,MFAP3L_9848,EBAG9_9166,TBRG1_84897,CHPT1_56994,PAH_5053,TFAP2C_7022,PPIL2_23759
SNP_A-4232868	NTNG1	22854		FALSE	FALSE	TRUE	TRUE		NA	NA	NA	NA	NA	GCC2_9648,TP63_8626,STAR_6770,HMX3_340784,FLJ11151_55313	NA	CRIPT_9419,ZAK_51776,PPARG_5468,PLXND1_23129,THOC3_84321,DOM3Z_1797,SMPDL3A_10924,PILRB_29990,EBAG9_9166,PVRL1_5818,CD4_920,ZBTB1_22890,MLX_6945,MAP2K7_5609
SNP_A-1917179	NTNG1	22854		FALSE	TRUE	FALSE	FALSE		NA	NA	NA	BMP2_650,C20orf197_284756,EZR_7430,LAMB1_3912,NPM2_10361,PAH_5053,PITX2_5308,NEDD9_4739	NA	NA	NA	NA
SNP_A-2059490	NTNG1	22854		FALSE	TRUE	FALSE	FALSE		NA	NA	NA	DERL3_91319,EHHADH_1962,NRGN_4900,OSBP_5007,PWWP2B_170394,VASN_114990,ACOT11_26027,ASB3_51130,HDAC5_10014,IL1RAP_3556,INF2_64423,NBR1_4077,LOH11CR2A_4013,TRIM69_140691	NA	NA	NA	NA
SNP_A-2201213	NTNG1	22854		FALSE	TRUE	FALSE	FALSE		NA	NA	NA	COCH_1690,PAH_5053,PITX2_5308,SLC35C2_51006	NA	NA	NA	NA
SNP_A-2298839	NTNG1	22854		TRUE	TRUE	TRUE	TRUE		NA	COG5_10466,MRPS12_6183,RGPD5_84220,BRWD1_54014,CAMK1D_57118,CCNY_219771,EDNRB_1910,H2AFY_9555,MSI2_124540,TBRG4_9238	NA	MAP4K4_9448,RNF8_9025	NA	CNKSR1_10256,INPP4A_3631,CCR1_1230,ABTB1_80325,NNT_23530,RGL2_5863,DDX43_55510,HACE1_57531,MYCT1_80177,VPS28_51160,KIFC2_90990,PPP2R4_5524,FRAT1_10023,ACCN2_41,ACVR1B_91,ERP29_10961,CCDC92_80212,NUSAP1_51203,AKAP13_11214,C18orf51_125704,C19orf20_91978,CC2D1A_54862,NY-SAR-48_93323,CA11_770,FPR1_2357,ZMYND8_23613,COL18A1_80781	NA	NA
SNP_A-2024274	NTNG1	22854		TRUE	TRUE	TRUE	TRUE		NA	COG5_10466,MRPS12_6183,RGPD5_84220,BRWD1_54014,CAMK1D_57118,CCNY_219771,EDNRB_1910,H2AFY_9555,MSI2_124540,TBRG4_9238	NA	B3GNT8_374907,C20orf197_284756,CYP3A4_1576,EZR_7430,GGA2_23062,IKZF4_64375,LOXL2_4017,PDIA6_10130,SAA1_6288,SPINT1_6692,FKBP2_2286,NBR1_4077,ST6GAL1_6480,B3GALNT1_8706,INPP5F_22876,SLC30A5_64924	NA	CNKSR1_10256,INPP4A_3631,CCR1_1230,ABTB1_80325,NNT_23530,RGL2_5863,DDX43_55510,HACE1_57531,MYCT1_80177,VPS28_51160,KIFC2_90990,PPP2R4_5524,FRAT1_10023,ACCN2_41,ACVR1B_91,ERP29_10961,CCDC92_80212,NUSAP1_51203,AKAP13_11214,C18orf51_125704,C19orf20_91978,CC2D1A_54862,NY-SAR-48_93323,CA11_770,FPR1_2357,ZMYND8_23613,COL18A1_80781	NA	C3orf31_132001,GPM6A_2823
SNP_A-2050595	NTNG1	22854		TRUE	TRUE	TRUE	TRUE		NA	ADI1_55256,GTPBP8_29083,KLHDC4_54758,NDUFAF1_51103,PDCD2L_84306,SLC30A1_7779,UBE2F_140739,HECTD2_143279,HM13_81502,MKNK2_2872,MPZL1_9019,NOVA1_4857,PRKACB_5567,RPL36_25873,RSU1_6251,WDFY1_57590	NA	BTN2A2_10385,CECR1_51816,MKNK2_2872,ST7L_54879,UBQLN1_29979	NA	PREB_10113,RGPD5_84220,ARMET_7873,RPN1_6184,RGS12_6002,STBD1_8987,FYN_2534,PDIA4_9601,PTP4A3_11156,RPL8_6132,PIGO_84720,ATE1_11101,HSP90B1_7184,OAS1_4938,KIAA1024_23251,SDF2L1_23753	NA	TARDBP_23435,CCDC21_64793,ACOT11_26027,SERBP1_26135,LRRC40_55631,FUBP1_8880,ATP5F1_515,CD58_965,POLR3C_10623,SDHC_6391,UCK2_7371,XPR1_9213,TPR_7175,NUCKS1_64710,TAF1A_9015,SPHAR_10638,GALNT2_2590,C2orf28_51374,CRIPT_9419,VRK2_7444,XPO1_7514,PCBP1_5093,MITD1_129531,MARCO_8685,R3HDM1_23518,LASS6_253782,MTX2_10651,PBRM1_55193,CHMP2B_25978,ATP6V1A_523,PTPLB_201562,ATP2C1_27032,PDCD10_11235,GOLIM4_273…
SNP_A-2025664	NTNG1	22854		TRUE	TRUE	TRUE	TRUE		NA	ADI1_55256,GTPBP8_29083,KLHDC4_54758,NDUFAF1_51103,PDCD2L_84306,PRKCI_5584,ZDHHC7_55625,HM13_81502,MKNK2_2872,MPZL1_9019,NOVA1_4857,PRKACB_5567,RPL36_25873,RSU1_6251,WDFY1_57590	NA	CECR1_51816,ST7L_54879,UBQLN1_29979	NA	PREB_10113,RGPD5_84220,ARMET_7873,RPN1_6184,RGS12_6002,STBD1_8987,FYN_2534,PDIA4_9601,PTP4A3_11156,RPL8_6132,PIGO_84720,ATE1_11101,HSP90B1_7184,OAS1_4938,KIAA1024_23251,SDF2L1_23753	NA	TARDBP_23435,SYF2_25949,CCDC21_64793,KIAA0319L_79932,ACOT11_26027,SERBP1_26135,GADD45A_1647,LRRC40_55631,FUBP1_8880,ATP5F1_515,POLR3C_10623,MRPL9_65005,SLC39A1_27173,SDHC_6391,UCK2_7371,XPR1_9213,TPR_7175,NUCKS1_64710,TAF1A_9015,GALNT2_2590,SF3B14_51639,C2orf28_51374,CRIPT_9419,VRK2_7444,XPO1_7514,PCBP1_5093,SUCLG1_8802,MITD1_129531,MRPS9_64965,MARCO_8685,DBI_1622,R3HDM1_23518,LASS6_253782,MTX2_1…
SNP_A-1892979	NTNG1	22854		FALSE	TRUE	FALSE	FALSE		NA	NA	NA	ABHD10_55347,ADH7_131,ASCC2_84164,ATAD2_29028,CDC45L_8318,CEP110_11064,CTDSPL2_51496,DEPDC1B_55789,EDC4_23644,EIF4EBP2_1979,HNRPA3_220988,LIMK2_3985,LMF2_91289,MCM2_4171,MYCL1_4610,PER3_8863,SEPN1_57190,TAF2_6873,VPRBP_9730,AARS2_57505,ABCA12_26154,DKFZP564J0863_25923,HPS1_3257,NSD1_64324,SETD3_84193,TRIP12_9320,ZWINT_11130,NIPBL_25836,OAS1_4938,TPM3_7170	NA	NA	NA	NA
SNP_A-4258987	NTNG1	22854		TRUE	FALSE	TRUE	TRUE		NA	EVL_51466,LOC147645_147645,MAN1A2_10905,PAIP2B_400961,PALLD_23022,RAB32_10981,ZNF557_79230,NR5A2_2494,PHF17_79960,STOM_2040,UPF2_26019,TMPRSS3_64699	NA	NA	NA	GSTM2_2946,TTC24_164118,FOXN2_3344,HIST1H2BB_3018,ZNF391_346157,TREML2_79865,LRRC1_55227,OR2A12_346525,PRPH_5630,C12orf42_374470,GJB2_2706,DZIP1_22873,TBKBP1_9755,LGALS4_3960,KRTAP26-1_388818,IFNAR2_3455,PRDM15_63977,TMPRSS6_164656	NA	KIAA0562_9731,TADA1L_117143,FAM49A_81553,ETAA1_54465,PSMD14_10213,BOLL_66037,LRRFIP1_9208,C3orf32_51066,STBD1_8987,C4orf16_55435,ZNF354B_117608,HIST1H3J_8356,C6orf81_221481,ALDH8A1_64577,NKX3-1_4824,AGTPBP1_23287,COMTD1_118881,IFIT5_24138,TRIM22_10346,AMPD3_272,KRT18_3875,COCH_1690,KIAA1622_57718,CCDC95_283899,PSMG2_56984,RAB27B_5874,MAP4K1_11184,CEACAM21_90273,PIB5PA_27124,HDAC10_83933
SNP_A-4231506	NTNG1	22854		FALSE	TRUE	FALSE	FALSE		NA	NA	NA	ABCD3_5825,ABHD10_55347,ADH7_131,ASCC2_84164,C14orf80_283643,CAPN1_823,CEP110_11064,CTDSPL2_51496,EDC4_23644,FAM152A_51029,HNRPA3_220988,LIMK2_3985,MYCL1_4610,NIF3L1_60491,SEPN1_57190,AARS2_57505,GLRX2_51022,HPS1_3257,KLC1_3831,PRMT3_10196,TRIP12_9320,ZWINT_11130,GART_2618,NIPBL_25836,OAS1_4938	NA	NA	NA	NA
SNP_A-2083247	NTNG1	22854		TRUE	TRUE	TRUE	TRUE		NA	C9orf93_203238,CENPN_55839,ABL1_25,CDKN1A_1026,HYAL2_8692,LGALS3_3958,MRPL55_128308,PML_5371,RSU1_6251,YWHAB_7529,DUSP4_1846,SPTLC1_10558,UTS2_10911	NA	ACSS2_55902,AIP_9049,AMZ2_51321,ARL8A_127829,ATG12_9140,AVPI1_60370,C11orf35_256329,C9orf127_51754,CUTA_51596,DDB2_1643,EIF2A_83939,EIF3E_3646,HSPC152_51504,METT10D_79066,MPG_4350,MPI_4351,PHF13_148479,PHYH_5264,PIGL_9487,PMS2L5_5383,PRKCSH_5589,RG9MTD3_158234,RPH3AL_9501,SIAH1_6477,SLC35E1_79939,SPATA20_64847,STX8_9482,TMEM120A_83862,TMEM134_80194,TMEM18_129787,TMEM99_147184,TNFAIP8_25816,TSSK6_…	NA	MRPL11_65003,COMMD6_170622	NA	PPA2_27068,PPAP2A_8611,ARID1B_57492,ERCC1_2067,C1QTNF6_114904
SNP_A-2074935	NTNG1	22854		FALSE	FALSE	TRUE	TRUE		NA	NA	NA	NA	NA	GNLY_10578,MYO1B_4430,ABCA12_26154,COL4A4_1286,ABHD14B_84836,PDIA4_9601,WHSC1L1_54904,FFAR2_2867,SDF2L1_23753	NA	GSTM2_2946,MRPS21_54460,GABRG2_2566,HSD17B8_7923,PEX7_5191,RP9_6100,SULF1_23213,RSU1_6251,RAB6A_5870,THY1_7070,KDELC1_79070,ACOT4_122970,TCL6_27004,CDK10_8558,TBKBP1_9755,ZNF540_163255,FTCD_10841,CHKB_1120
SNP_A-2065712	NTNG1	22854		TRUE	TRUE	TRUE	TRUE		NA	AGPS_8540,CENPN_55839,GNS_2799,MCM9_254394,NUAK2_81788,TBCE_6905,C3orf64_285203,COMMD6_170622,FLJ22222_79701,PML_5371,PPIL3_53938,PRICKLE2_166336,RAB5C_5878,RSU1_6251,SNRPB_6628,STOM_2040,ZNF614_80110	NA	ACBD4_79777,ADCY7_113,ALG9_79796,AMY1A_276,ARRDC3_57561,BNIP3L_665,C9orf95_54981,CYP2D6_1565,DDIT4_54541,DDX21_9188,DHDH_27294,DSN1_79980,DTNB_1838,FAM113B_91523,FLJ10404_54540,GOLGA1_2800,GOLGB1_2804,GSR_2936,HBP1_26959,HERC4_26091,HOOK2_29911,HSPC111_51491,KIAA1109_84162,KIAA1370_56204,KLHDC1_122773,LIMD1_8994,LRP5L_91355,LYAR_55646,MAN1B1_11253,MBD1_4152,MRP63_78988,MRPS7_51081,NBPF15_284565,N…	NA	ACOT7_11332,NSD1_64324,PRDM1_639,CABP1_9478,RAB20_55647	NA	NBPF1_55672,NBPF15_284565,C1orf107_27042,CABC1_56997,FHL2_2274,RGPD5_84220,PBRM1_55193,POLR2H_5437,EIF4A2_1974,MAP1B_4131,TAPBP_6892,CDKN1A_1026,ATG5_9474,TCP1_6950,WIPI2_26100,POLD2_5425,TBRG4_9238,NSUN5B_155400,MTMR7_9108,DUSP4_1846,PKIA_5569,NECAB1_64168,RBM12B_389677,KIF24_347240,C9orf64_84267,SECISBP2_79048,RALGDS_5900,AP2A2_161,CD81_975,OR51A2_401667,TRIM48_79097,TMEM135_65084,GRIK4_2900,CS…
SNP_A-1938912	NTNG1	22854		TRUE	TRUE	TRUE	TRUE		NA	AGPS_8540,CENPN_55839,GNS_2799,MCM9_254394,NUAK2_81788,C3orf64_285203,COMMD6_170622,PML_5371,PPIL3_53938,PRICKLE2_166336,RAB5C_5878,RSU1_6251,SNRPB_6628,STOM_2040,ZNF614_80110	NA	ADCY7_113,ADPGK_83440,ALG9_79796,BNIP3L_665,C19orf18_147685,CENTB1_9744,CYP2D6_1565,DHDH_27294,DIMT1L_27292,DSN1_79980,FLJ10404_54540,GOLGA1_2800,HERC4_26091,KLHDC1_122773,LIMD1_8994,LRP5L_91355,MAN1B1_11253,MBD1_4152,NBPF15_284565,NHEDC1_150159,NRP1_8829,PAAF1_80227,PDK1_5163,PFKFB4_5210,PHF19_26147,PLA2G4B_8681,POLI_11201,PRAMEF12_390999,RAI1_10743,RCOR3_55758,RHBDF2_79651,RLF_6018,TESK2_10420,…	NA	ACOT7_11332,NSD1_64324,PRDM1_639,CABP1_9478,RAB20_55647	NA	NBPF1_55672,NBPF15_284565,C1orf107_27042,CABC1_56997,FHL2_2274,RGPD5_84220,PBRM1_55193,POLR2H_5437,EIF4A2_1974,MAP1B_4131,TAPBP_6892,CDKN1A_1026,ATG5_9474,TCP1_6950,WIPI2_26100,POLD2_5425,TBRG4_9238,NSUN5B_155400,MTMR7_9108,DUSP4_1846,PKIA_5569,NECAB1_64168,RBM12B_389677,KIF24_347240,C9orf64_84267,SECISBP2_79048,RALGDS_5900,AP2A2_161,CD81_975,OR51A2_401667,TRIM48_79097,TMEM135_65084,GRIK4_2900,CS…
SNP_A-2256241	NTNG1	22854		FALSE	TRUE	FALSE	FALSE		NA	NA	NA	ACOX3_8310,ADCY1_107,CBWD3_445571,CD55_1604,CUEDC1_404093,DHDH_27294,FAM53B_9679,GRK5_2869,LOC116236_116236,MBD1_4152,MRPS27_23107,PCM1_5108,PRKRIP1_79706,SMCR7_125170,ZNF211_10520,C17orf58_284018,C1QTNF6_114904,CACNB2_783,DGKD_8527,ELF2_1998,FOXN3_1112,KIAA1622_57718,N6AMT1_29104,NOLA1_54433,RBL1_5933,RNF8_9025,WDFY1_57590,WDR23_80344,DUSP4_1846,INPP5F_22876,MAX_4149,ST7_7982,UPF2_26019	NA	NA	NA	NA
SNP_A-1938713	NTNG1	22854		TRUE	FALSE	TRUE	TRUE		NA	ABCC11_85320,ASCL2_430,ATG2B_55102,BRWD2_55717,C10orf27_219793,C10orf97_80013,C2orf3_6936,C6orf62_81688,CASD1_64921,CBLN4_140689,CCDC130_81576,CCNYL1_151195,CDK5RAP3_80279,CRIPT_9419,CRYGA_1418,CTR9_9646,CWF19L2_143884,DEXI_28955,DMAP1_55929,EDC4_23644,EXT2_2132,FNBP1L_54874,GPD1_2819,GTF3C3_9330,HOXA2_3199,IGFBP2_3485,IQWD1_55827,KIAA1576_57687,LCE3A_353142,LOC147710_147710,LOC199897_199897,LRRC…	NA	NA	NA	KCNAB2_8514,EIF2C3_192669,GBP2_2634,GLRX2_51022,PREB_10113,HNRPLL_92906,PAX8_7849,ACVR1_90,HIGD1A_25994,PCYT1A_5130,TBC1D1_23216,H2AFY_9555,FGFR4_2264,GNL1_2794,ABCC10_89845,CLDN23_137075,CASP1_834,OAF_220323,MPHOSPH6_10200,JMJD2B_23030,CLEC4G_339390,GCDH_2639,USF2_7392,FFAR1_2864,DDX17_10521	NA	SPRR2C_6702,PTHR1_5745,ING3_54556,CADPS2_93664,AQP11_282679,P11_8909,NUPL1_9818,ASB7_140460,SLC5A2_6524,POLDIP3_84271
SNP_A-2099703	NTNG1	22854		TRUE	TRUE	TRUE	TRUE		NA	RFX3_5991,SUV420H1_51111,UTS2_10911	NA	ARID3A_1820,MPV17_4358,TOB1_10140,C9orf23_138716,CATSPER2_117155,CHEK2_11200,COX15_1355,GMPPA_29926,HTF9C_27037,KLC1_3831,RPLP0_6175,SDF4_51150,SLC23A1_9963,ST6GAL1_6480,UBC_7316,KIAA0319L_79932,OAS2_4939	NA	FBXO11_80204,GCC2_9648,SEC22C_9117,SEPSECS_51091,H2AFY_9555,SNX14_57231,ANXA11_311,DKFZP564J0863_25923,ATXN3_4287,PML_5371,IL12RB1_3594,LRP3_4037	NA	LAX1_54900,ARHGEF4_50649,ATG9A_79065,IL17RB_55540,SSR3_6747,ELF2_1998,SPAG1_6674,ERMP1_79956,KIF24_347240,PALM2-AKAP2_445815,RALGDS_5900,KNDC1_85442,PSMA1_5682,VWCE_220001,DGAT2_84649,DUSP16_80824,OAS1_4938,RFC5_5985,ZBTB25_7597,KIAA1622_57718,FBXO22_26263,NOD2_64127,NBR1_4077,SOST_50964,MKNK2_2872,VPS16_64601,DLGAP4_22839
SNP_A-1927981	NTNG1	22854		TRUE	TRUE	TRUE	TRUE		NA	CEBPD_1052,FOXL2_668,GANAB_23193,HSP90B1_7184,HSPC171_29100,KCNIP2_30819,RAB11FIP3_9727,RAD18_56852,SLC16A6_9120,TMEM184B_25829,BPTF_2186,C9orf24_84688,CAPRIN2_65981,CCNE1_898,GCNT2_2651,PML_5371,RAB6A_5870,RASSF6_166824,RPP38_10557,ST3GAL1_6482,U1SNRNPBP_11066,ZNF326_284695,ZNF600_162966,LOH11CR2A_4013,VPS13A_23230	NA	ANKRD15_23189,AXIN1_8312,BOLL_66037,C10orf38_221061,CAPN1_823,CCL20_6364,CD226_10666,CD68_968,DAPP1_27071,DOK4_55715,DPYSL3_1809,ECE1_1889,FRMD6_122786,GAA_2548,HOM-TES-103_25900,PDE4C_5143,PFKFB3_5209,RAB20_55647,RABL2B_11158,REEP2_51308,SLC37A2_219855,SLC5A8_160728,SNX15_29907,SYT12_91683,TPK1_27010,CECR1_51816,DLGAP4_22839,EFNA1_1942,GSTM1_2944,PRICKLE2_166336	NA	HPCAL1_3241,MAP4_4134,DUSP4_1846,ASPH_444,CABP1_9478,PSME1_5720,HNRPM_4670	NA	SDF4_51150,PHACTR4_65979,EPS15_2060,SELL_6402,KIFAP3_22920,TPR_7175,CRIPT_9419,FBXO11_80204,ATG9A_79065,ATP6V1A_523,MMAA_166785,SLC23A1_9963,FKBP9_11328,AP1S1_1174,MLL5_55904,SPATC1_375686,UBQLN1_29979,MAPKAP1_79109,ADK_132,TALDO1_6888,GAS2_2620,SLC43A3_29015,ISCU_23479,SPATA13_221178,KTN1_3895,SNX1_6642,TRAPPC2L_51693,PIK3C3_5289,MKNK2_2872,TMPRSS3_64699,TOP3B_8940,ADRBK2_157
SNP_A-2240443	NTNG1	22854		TRUE	TRUE	TRUE	TRUE		NA	ATP8B4_79895,C1orf102_127700,CAMKK2_10645,CIITA_4261,KRT75_9119,LOC387647_387647,MGMT_4255,OSR2_116039,SH2B2_10603,TMEM71_137835,TNFRSF10A_8797,TNFSF12_8742,TNIK_23043,ZBED2_79413,FYN_2534	NA	C12orf65_91574,FAM134A_79137,MRS2L_57380,NBPF3_84224,WHSC2_7469,AES_166,BCL2L1_598,CHEK2_11200,CTBP2_1488,MGAT4B_11282,MPZL1_9019,MRPL55_128308,PHF17_79960,WDFY1_57590,ZNF600_162966,OAS2_4939,PRDM2_7799,SKP2_6502,VNN2_8875	NA	LGALS8_3964,ZNF695_57116,DPPA2_151871,KCNMB3_27094,MAPK10_5602,PEX6_5190,GRM8_2918,ZNF395_55893,HSDL2_84263,AIP_9049,SSPN_8082,IFT81_28981,KLF5_688,HSPA2_3306,TCEB3B_51224,DBP_1628	NA	EFNA4_1945,KHDRBS3_10656,NUDT2_318
SNP_A-4277222	CASZ1	54897		TRUE	TRUE	TRUE	TRUE		NA	GMIP_51291,ATP9B_374868,CCDC50_152137,LGALS9_3965,PTPN6_5777,RTEL1_51750,WDR1_9948,CAMK1D_57118,CCNY_219771	NA	CAV2_858,EDF1_8721,KCNMB2_10242,NUPL1_9818,NIPBL_25836	NA	AK2_204,ZFYVE9_9372,SELL_6402,C1orf9_51430,SPTBN1_6711,ICOS_29851,CXCR7_57007,USP13_8975,CXXC4_80319,SKP2_6502,GABRG2_2566,VPS52_6293,FKBP5_2289,FGD2_221472,ATP6V0E2_155066,GALNTL5_168391,LHX2_9355,FRAT2_23401,MAML2_84441,C12orf57_113246,GALNT6_11226,NUPL1_9818,SYNE2_23224,MAX_4149,RAD51L1_5890,KIAA0247_9766,PPP2R5C_5527,FLCN_201163,PNMT_5409,CSNK1D_1453,CDH2_1000,IL27RA_9466,ZBTB32_27033,CD79A_9…	NA	CAPZB_832,CDKN2C_1031,MRPS21_54460,PPFIA4_8497,ORMDL1_94101,NCL_4691,TMEM45A_55076,TMSL3_7117,GYPE_2996,C5orf39_389289,NDUFA12L_91942,EIF4EBP3_8637,NSD1_64324,LYRM4_57128,TPMT_7172,WDR46_9277,ZC3HAV1_56829,NDUFB2_4708,TERF1_7013,SPTLC1_10558,RSU1_6251,FRMPD2_143162,USP54_159195,SYNPO2L_79933,PPFIBP1_8496,ZCRB1_85437,PITPNA_5306,ABCA5_23461,C18orf22_79863,CTXN1_404217,CD22_933,FKBP1A_2280,PRDM15_6…
SNP_A-2264589	NTNG1	22854		TRUE	TRUE	FALSE	TRUE		NA	ANKRD36_375248,PDK2_5164,RSAD2_91543,SIGLEC8_27181,AP1GBP1_11276,CDKN1A_1026,CLIP1_6249,CPNE7_27132,LAT2_7462,PILRA_29992,PPAP2A_8611,VAPA_9218,PEX16_9409	NA	ALDH1L2_160428,C18orf17_125488,DNAJB9_4189,EIF2AK3_9451,MAN1A1_4121,NDEL1_81565,RASEF_158158,TMEM157_345757,ZBTB32_27033,AKAP7_9465,BBS9_27241,DYRK2_8445,GSN_2934,IL1RAP_3556,SUPT3H_8464,TXNDC5_81567,NFX1_4799	NA	NA	NA	PDZK1_5174,ARID4B_51742,PTK2_5747,ACSL5_51703,ZNF43_7594
SNP_A-4248644	NTNG1	22854		TRUE	TRUE	TRUE	TRUE		NA	ABL1_25	NA	CIITA_4261,GSTT1_2952,DGKD_8527,RIPK5_25778,RNF135_84282,SMTN_6525,SPAG6_9576,TSLP_85480	NA	C1orf212_113444,TNFSF4_7292,SEC13_6396,LRRFIP2_9209,MCCC1_56922,NSUN7_79730,RASA1_5921,C5orf21_83989,CNOT6_57472,VPS52_6293,UBE2J1_51465,NPDC1_56654,NUDT13_25961,COX15_1355,CACNA2D4_93589,LMO7_4008,EBI2_1880,DHRS1_115817,COQ6_51004,DMXL2_23312,RPL13_6137,TMEM107_84314,NRSN2_80023,C21orf33_8209	NA	CSF1_1435,GMPPB_29925,RPL8_6132,DTNA_1837,RPL36_25873,MAP2K7_5609
SNP_A-2291403	NTNG1	22854		FALSE	TRUE	TRUE	TRUE		NA	NA	NA	ADSSL1_122622,AGPAT4_56895,ANAPC4_29945,ARS2_51593,BRCA1_672,C2orf7_84279,C6orf211_79624,CALCOCO1_57658,CD8A_925,CDK5_1020,CHAF1A_10036,CUGBP2_10659,CYB5D1_124637,DDX46_9879,DDX6_1656,DLX2_1746,DPAGT1_1798,DUSP5_1847,ECE2_9718,FAM83D_81610,FANCG_2189,G6PC3_92579,GABBR1_2550,GADD45B_4616,GALNT2_2590,GPATCH2_55105,GRASP_160622,GYG1_2992,HBQ1_3049,HIGD1A_25994,HIST1H1B_3009,HIST1H1D_3007,HIST1H2AA_2…	NA	HIST1H1B_3009,TMEM120A_83862,GALT_2592,SYT7_9066,C14orf118_55668,WWOX_51741,MGC16385_92806,MYH2_4620	NA	CATSPER4_378807,CHI3L1_1116,MAP4K4_9448,TRAIP_10293,FAM131A_131408,IL1RAP_3556,PROM1_8842,FRG1_2483,ITGA1_3672,GABBR1_2550,C7orf36_57002,DEFB4_1673,PDGFRL_5157,ARID3C_138715,ZFP37_7539,RASSF4_83937,HSPA12A_259217,RPS6KB2_6199,SPG3A_51062,FOXN3_1112,SERPINA6_866,TERF2_7014,ATAD5_79915,BTBD2_55643,KIAA1543_57662,LOC90379_90379,C1QTNF6_114904
SNP_A-1907845	NTNG1	22854		TRUE	FALSE	TRUE	FALSE		NA	CIC_23152,DNAJB13_374407,PPM1M_132160,RTN2_6253,AZIN1_51582,DZIP1_22873,PTPN6_5777,OAS1_4938,ZNF655_79027	NA	NA	NA	ARSB_411,ARMC3_219681,FLYWCH1_84256,TMUB2_79089,TEX14_56155,MOCOS_55034,SYMPK_8189	NA	NA
SNP_A-2281334	NTNG1	22854		TRUE	TRUE	TRUE	TRUE		NA	PRX_57716,RAF1_5894,SC4MOL_6307,SELO_83642,SLC9A9_285195,ZNF253_56242,ANKFY1_51479,ANXA11_311,C2orf28_51374,CABP1_9478,CDK2_1017,DKFZP564J0863_25923,GCNT2_2651,GMPPA_29926,PI4KAP2_375133,VAPA_9218,CCNY_219771,RNF19A_25897	NA	ALS2CR13_150864,HNRPLL_92906,SERTAD3_29946,NUSAP1_51203,PTPN6_5777,RASSF1_11186,B3GALNT1_8706,CD86_942	NA	KLHL21_9903,ZFYVE9_9372,AMY1A_276,PRRX1_5396,C1orf9_51430,UGT2B7_7364,UGT2B11_10720,IL6ST_3572,MCTP1_79772,WRNIP1_56897,KCND2_3751,ASTN2_23245,ACSL5_51703,CCDC32_90416,RPL13_6137,CLIP3_25999	NA	CBX3_11335,VPS41_27072,HDAC5_10014,FBXO17_115290,RWDD2B_10069
SNP_A-4273279	NTNG1	22854		TRUE	TRUE	TRUE	TRUE		NA	SMARCC2_6601,TMEM179B_374395,EEF1B2_1933	NA	NOTCH1_4851,THAP9_79725,AP1GBP1_11276,CCR6_1235,FKBP2_2286,PTPRE_5791,SYNE2_23224,ARMC8_25852,BBS7_55212,MED23_9439,TADA2L_6871,TPM3_7170	NA	LMNA_4000,FAM89A_375061,EDARADD_128178,SPTBN1_6711,DCTN1_1639,VPS52_6293,ABCF2_10061,C9orf72_203228,TLN1_7094,SH2D3C_10044,KIAA0913_23053,ACSL5_51703,TBCEL_219899,BAZ1A_11177,XRCC3_7517,SPPL2B_56928,AES_166,CIC_23152,OPA3_80207,NUCB1_4924,FKBP1A_2280	NA	ACOT11_26027,MCL1_4170,H3F3A_3020,C1orf57_84284,SOCS5_9655,HTRA2_27429,TTC21A_199223,FIP1L1_81608,VNN2_8875,CDC2L5_8621,WBSCR16_81554,DNAJB6_10049,SET_6418,SETX_23064,MYST4_23522,MRPL43_84545,CASP4_837,POU2AF1_5450,OAS2_4939,POLR1D_51082,SNW1_22938,KIAA1622_57718,EIF3C_8663,UBB_7314,DDX52_11056,MYOM1_8736,KIAA1468_57614,ZNF545_284406,PKIG_11142,UCKL1_54963,COMT_1312
SNP_A-2146491	NTNG1	22854		TRUE	TRUE	TRUE	TRUE		NA	HTF9C_27037,MAPK7_5598	NA	DPP8_54878,RAC1_5879,SYNE2_23224,BBS7_55212,DST_667	NA	MRPS21_54460,LMNA_4000,NCKIPSD_51517,MYC_4609,DPP3_10072,RFC5_5985,CCNDBP1_23582,MORF4L1_10933,KATNB1_10300,ALDOC_230,GPI_2821	NA	KIAA0319L_79932,PPM1M_132160,TNNC1_7134,TNS3_64759,PARD3_56288,GSTO2_119391,MYEOV_26579,VAMP1_6843,MAX_4149,ABCA5_23461,ICAM5_7087,LOC113230_113230,AP2S1_1175
SNP_A-1861239	NTNG1	22854		TRUE	TRUE	TRUE	TRUE		NA	B3GALTL_145173,BANP_54971,BRUNOL6_60677,C10orf35_219738,C14orf178_283579,C1orf182_128229,C8orf70_51101,C9orf7_11094,CDS2_8760,CHST12_55501,COL9A3_1299,CXCL1_2919,CYP2E1_1571,DNTTIP1_116092,FAIM_55179,FAM107B_83641,FEZ2_9637,FRAT2_23401,FRY_10129,GAD2_2572,GLB1L_79411,GPR65_8477,GYG1_2992,HAX1_10456,HMBOX1_79618,HOXA5_3202,IQCK_124152,ISCU_23479,KIAA0649_9858,KIAA1549_57670,KIAA1632_57724,LRRC17_1…	NA	BCL11B_64919,CCDC134_79879,CCL1_6346,ENTPD7_57089,EVL_51466,TCL1A_8115,ADAR_103,AGL_178,ARPC2_10109,ARSB_411,CECR1_51816,GCC2_9648,KHK_3795,LAMC2_3918,MED8_112950,MLX_6945,NUDT2_318,RASSF1_11186,RPL36_25873,VPS16_64601,ZNF92_168374	NA	FUCA1_2517,ROR1_4919,ACP1_52,C2orf15_150590,CCRL2_9034,POLQ_10721,DGKG_1608,BAT1_7919,PBOV1_59351,MEPCE_56257,C7orf54_27099,EZH2_2146,CTGLF1_119016,SIRT3_23410,CSTF3_1479,STX3_6809,MPZL3_196264,SLC17A8_246213,DIO2_1734,TMEM121_80757,OTUD7A_161725,PML_5371,ISLR2_57611,MAPK8IP3_23162,NOMO2_283820,VPS53_55275,OR3A3_8392,ASGR2_433,RICH2_9912,PRR6_201161,SUPT6H_6830,TMEM100_55273,ANKRD41_126549,ZNF91_…	NA	H3F3A_3020,RBM34_23029,EEF1B2_1933,LBA1_9881,CDC2L5_8621,LOC255374_255374,ST3GAL1_6482,RTN3_10313,POU2AF1_5450,PPP2R5C_5527,RANBP10_57610
SNP_A-2251865	NTNG1	22854		TRUE	TRUE	TRUE	TRUE		NA	HTF9C_27037,MAPK7_5598	NA	DPP8_54878,LAMC2_3918,RAC1_5879,SYNE2_23224,BBS7_55212,DST_667	NA	MRPS21_54460,LMNA_4000,NCKIPSD_51517,MYC_4609,DPP3_10072,RFC5_5985,CCNDBP1_23582,MORF4L1_10933,KATNB1_10300,ALDOC_230,GPI_2821	NA	KIAA0319L_79932,PPM1M_132160,TNNC1_7134,TNS3_64759,PARD3_56288,GSTO2_119391,MYEOV_26579,VAMP1_6843,MAX_4149,ABCA5_23461,ICAM5_7087,LOC113230_113230,AP2S1_1175
SNP_A-4223788	NTNG1	22854		FALSE	TRUE	FALSE	FALSE		NA	NA	NA	C10orf63_219670,C8orf70_51101,CCDC53_51019,CDH1_999,MYB_4602,RNH1_6050,TRIB3_57761,ZNF583_147949,NLRX1_79671,PML_5371,TRIM9_114088,SPTLC1_10558	NA	NA	NA	NA
SNP_A-2146670	NTNG1	22854		TRUE	TRUE	TRUE	TRUE		NA	FCRL3_115352,CASP1_834,GPLD1_2822,GSTM1_2944,IL1RAP_3556,LOC255374_255374,SIVA1_10572,TM2D3_80213,NFATC1_4772,PCNA_5111	NA	ANGPTL6_83854,BEGAIN_57596,C14orf122_51016,C14orf147_171546,C15orf42_90381,C1orf109_54955,C5orf33_133686,CCDC19_25790,CCR10_2826,CDC20_991,CENPE_1062,CERCAM_51148,CTTNBP2NL_55917,DCK_1633,DDX6_1656,DERL1_79139,DHX33_56919,DLG1_1739,DNAJC17_55192,DPP7_29952,DTX1_1840,DUSP2_1844,E2F2_1870,EIF4E_1977,ENTPD7_57089,EVL_51466,FAHD2B_151313,FLJ13611_80006,GFOD2_81577,GLRX5_51218,GMDS_2762,GUF1_60558,KLF…	NA	HEBP1_50865,SNRPD2_6633	NA	TMEM63A_9725,TRAF3IP1_26146,C9orf23_138716,ASTN2_23245,PCSK6_5046,HDAC5_10014,SULF2_55959
SNP_A-1926790	NTNG1	22854		FALSE	TRUE	TRUE	TRUE		NA	NA	NA	BLVRB_645,C1orf56_54964,C8orf70_51101,CAPN2_824,CMTM6_54918,DAPK2_23604,DOCK9_23348,EDNRA_1909,EPM2AIP1_9852,HERC5_51191,INHBE_83729,LEF1_51176,VIM_7431,WNT11_7481,EDARADD_128178,HNF1B_6928,ISLR2_57611,PANK1_53354,SLC43A3_29015,TARDBP_23435,UBE2I_7329,ADK_132,DUSP4_1846,INPP5F_22876,OAS1_4938	NA	CNKSR1_10256,PHC2_1912,TAP2_6891,RANBP6_26953,ALDH3B2_222,DHCR7_1717,CORO7_79585,SPPL2B_56928,PRMT1_3276,NECAB3_63941	NA	KIAA0319L_79932,CENTD1_116984,NNT_23530,CDC25C_995,PRF1_5551,CD151_977,VPS26B_112936,ITPK1_3705,GCHFR_2644,CATSPER2_117155,FBXL16_146330,PKD1_5310,ITGAM_3684,DPEP2_64174,SMCR7_125170,TP53I13_90313,MBD1_4152,LOC113230_113230,SIRT2_22933,TMEM143_55260,PLEKHA4_57664,CDK5RAP1_51654,C21orf33_8209
SNP_A-4197769	NTNG1	22854		FALSE	FALSE	TRUE	TRUE		NA	NA	NA	NA	NA	CNKSR1_10256,PHC2_1912,PHACTR1_221692,TAP2_6891,RANBP6_26953,ALDH3B2_222,DHCR7_1717,CORO7_79585,SPPL2B_56928,PRMT1_3276,NECAB3_63941	NA	KIAA0319L_79932,CENTD1_116984,NNT_23530,CDC25C_995,PRF1_5551,CD151_977,VPS26B_112936,ITPK1_3705,GCHFR_2644,CATSPER2_117155,FBXL16_146330,PKD1_5310,ITGAM_3684,DPEP2_64174,SMCR7_125170,TP53I13_90313,MBD1_4152,LOC113230_113230,SIRT2_22933,TMEM143_55260,PLEKHA4_57664,CDK5RAP1_51654,C21orf33_8209
SNP_A-1849078	NTNG1	22854		FALSE	TRUE	FALSE	FALSE		NA	NA	NA	C10orf63_219670,C8orf70_51101,CCDC53_51019,CDH1_999,RNH1_6050,TRIB3_57761,ZNF583_147949,NLRX1_79671,PML_5371,TRIM9_114088,OAS1_4938,SPTLC1_10558	NA	NA	NA	NA
SNP_A-1939908	NTNG1	22854		TRUE	TRUE	TRUE	TRUE		NA	NA	NA	DHFRL1_200895,ENTPD7_57089,ARID4A_5926,CACNB2_783,CSNK2A1_1457,NOL6_65083,PPM1B_5495,RBL1_5933,TGIF1_7050,TSGA10_80705,ZBTB24_9841,H2AFV_94239,TAF9_6880	NA	ANKHD1_54882,KCNH2_3757,HEBP1_50865	NA	ABCA12_26154,AIF1_199,STRA6_64220,TNRC6A_27327,CDK5RAP1_51654,SULF2_55959,TMPRSS3_64699
SNP_A-4205867	NTNG1	22854		TRUE	TRUE	TRUE	TRUE		NA	STAC3_246329,MAPK7_5598,NHLRC2_374354,NFX1_4799	NA	C10orf137_26098,C11orf71_54494,TRIM32_22954,CCNT2_905,NHLRC2_374354,SMAD1_4086,SYNE1_23345,ZNF616_90317	NA	DPP3_10072,HEBP1_50865	NA	EDNRB_1910,PCSK6_5046,SULF2_55959
SNP_A-2060146	NTNG1	22854		TRUE	TRUE	TRUE	TRUE		NA	B3GALTL_145173,BANP_54971,BRUNOL6_60677,C10orf35_219738,C14orf178_283579,C1orf182_128229,C8orf70_51101,C9orf7_11094,CDS2_8760,CHST12_55501,COL9A3_1299,CXCL1_2919,CYP2E1_1571,DNTTIP1_116092,FAM107B_83641,FRAT2_23401,FRY_10129,GAD2_2572,GPR65_8477,GYG1_2992,HAX1_10456,HMBOX1_79618,HOXA5_3202,IQCK_124152,ISCU_23479,KIAA0649_9858,KIAA1549_57670,KIAA1632_57724,LRRC17_10234,MYH3_4621,NAPG_8774,NARS_467…	NA	ACHE_43,AGPAT4_56895,ALOX15B_247,ANXA3_306,AQP9_366,AREG_374,BAMBI_25805,BCL9L_283149,BMP2_650,C10orf47_254427,C14orf138_79609,CADM1_23705,CD244_51744,CD96_10225,CENTG2_116987,CLEC2B_9976,CRYM_1428,CXCR4_7852,DCC_1630,DCXR_51181,GBGT1_26301,GCNT3_9245,GLCE_26035,GMPR_2766,GPR107_57720,KCND2_3751,LAMB1_3912,LIN7A_8825,LRRC1_55227,LRRC16_55604,MAP3K4_4216,MAPK11_5600,MAPKBP1_23005,MDGA1_266727,MFHA…	NA	PHC2_1912,FRAT2_23401,STAT3_6774,LILRA2_11027,PPM1F_9647	NA	CTH_1491,KCNK1_3775,IDUA_3425,HAPLN1_1404,CDC25C_995,NSD1_64324,TMEM200A_114801,CCR6_1235,TNS3_64759,NSUN5_55695,C8orf13_83648,PRF1_5551,EFEMP2_30008,DPP3_10072,MYEOV_26579,KBTBD3_143879,BCDO2_83875,TIRAP_114609,ACRBP_84519,PPFIBP1_8496,TRIM13_10206,MAX_4149,RAD51L1_5890,RAB27A_5873,HOMER2_9455,WDR24_84219,TP53I13_90313,RAB11FIP4_84440,PECAM1_5175,ANKRD24_170961,ICAM5_7087,LOC90379_90379,LOC11323…
SNP_A-1939941	NTNG1	22854		FALSE	TRUE	FALSE	FALSE		NA	NA	NA	C10orf63_219670,C8orf70_51101,CCDC53_51019,CENTA1_11033,CREB5_9586,HERC5_51191,INHBE_83729,RNASET2_8635,TRIB3_57761,ANKFY1_51479,NLRX1_79671,PML_5371,PSME4_23198,PTGFRN_5738,VPS52_6293,DUSP4_1846,OAS1_4938,TANK_10010	NA	NA	NA	NA
SNP_A-2152597	NTNG1	22854		TRUE	TRUE	TRUE	TRUE		NA	HTF9C_27037,MAPK7_5598	NA	HIBADH_11112,TAF1A_9015,TMUB2_79089	NA	MRPS21_54460,LMNA_4000,NCKIPSD_51517,MYC_4609,DPP3_10072,RFC5_5985,CCNDBP1_23582,MORF4L1_10933,KATNB1_10300,ALDOC_230,GPI_2821	NA	KIAA0319L_79932,PPM1M_132160,TNNC1_7134,TNS3_64759,PARD3_56288,GSTO2_119391,MYEOV_26579,VAMP1_6843,MAX_4149,ABCA5_23461,ICAM5_7087,LOC113230_113230,AP2S1_1175
SNP_A-2224801	NTNG1	22854		TRUE	TRUE	TRUE	TRUE		NA	CASP1_834,GPLD1_2822,GSTM1_2944,IFT88_8100,LOC255374_255374,SIVA1_10572,NFATC1_4772,PCNA_5111	NA	C6orf145_221749,C9orf102_56959,CCR10_2826,CDK5_1020,CTTNBP2NL_55917,DNAJB11_51726,DYNC1LI1_51143,EIF4G3_8672,FAM126B_285172,FLJ90709_153129,GDAP2_54834,GPATCH2_55105,GTPBP10_85865,GTPBP8_29083,HERC2_8924,LMBR1_64327,MBD3_53615,NDUFB9_4715,PNPO_55163,SDF2L1_23753,SPCS2_9789,STBD1_8987,TCL1A_8115,TIMM17A_10440,TRNT1_51095,TXNDC1_81542,WDR92_116143,YAF2_10138,ZNF561_93134,ACOT7_11332,APBB1_322,DDX52…	NA	HEBP1_50865,SNRPD2_6633	NA	ASTN2_23245,SULF2_55959
SNP_A-4240117	NTNG1	22854		TRUE	TRUE	TRUE	TRUE		NA	AK7_122481,GPLD1_2822,HTF9C_27037,TM2D3_80213	NA	CAV2_858,MTMR3_8897,ZMYND8_23613,RFX3_5991	NA	ENO1_2023,THEM4_117145,LMNA_4000,NCKIPSD_51517,TMEM129_92305,HERC3_8916,PPA2_27068,TXNDC5_81567,RNF5_6048,CACNB2_783,MXI1_4601,EPS8L2_64787,TPI1_7167,CATSPER2_117155,GATM_2628,MORF4L1_10933,C17orf81_23587,ALDOC_230,NCLN_56926,GPI_2821,BLVRB_645	NA	KIAA0319L_79932,MCL1_4170,FILIP1L_11259,RAB23_51715,EIF4H_7458,CBFA2T3_863,MYH3_4621,NARF_26502,RFXANK_8625,NCAPH2_29781
SNP_A-2216680	NTNG1	22854		TRUE	TRUE	TRUE	TRUE		NA	C8orf31_286122,CNTF_1270,ATPIF1_93974,GSN_2934	NA	ADCY3_109,BCL7B_9275,BSPRY_54836,C13orf31_144811,C16orf14_84331,C19orf50_79036,C1orf160_84065,C1orf164_55182,C5orf32_84418,C6orf62_81688,C7orf20_51608,CCDC55_84081,CNOT2_4848,COBRA1_25920,CYFIP2_26999,DEAF1_10522,DLG4_1742,DSCR3_10311,DYNLRB1_83658,E4F1_1877,EPHA3_2042,GYPC_2995,HSF1_3297,KCNAB2_8514,KIAA0157_23172,LIMD2_80774,LRBA_987,LSS_4047,MAP1S_55201,MEMO1_51072,MFSD11_79157,MKNK1_8569,MPG_…	NA	PHC2_1912,TAP2_6891,ZNF395_55893,RANBP6_26953,ALDH3B2_222,SPPL2B_56928,PRMT1_3276,NECAB3_63941	NA	KIAA0319L_79932,CDC14A_8556,NNT_23530,NSD1_64324,PRDM1_639,KIAA0913_23053,CD151_977,TCIRG1_10312,NIN_51199,ITPK1_3705,RAB5C_5878,MYL9_10398
SNP_A-4289175	NTNG1	22854		TRUE	TRUE	TRUE	TRUE		NA	ARHGEF4_50649,DMN_23336,GPLD1_2822,IL1RAP_3556,MPZL1_9019,PYCR1_5831,SIVA1_10572,SYNE1_23345,TM2D3_80213,NFATC1_4772,SIRT5_23408	NA	PNPO_55163,ACOT7_11332,APBB1_322,CASP4_837,NHLRC2_374354,PRDM15_63977,RFXANK_8625,TIRAP_114609,VPS41_27072,MSI2_124540,SLC30A5_64924,TRIM69_140691	NA	MRPL55_128308,PNLDC1_154197,H2AFV_94239,KCNH2_3757,ZNF205_7755	NA	ASTN2_23245,SULF2_55959
SNP_A-1906775	NTNG1	22854		FALSE	TRUE	FALSE	FALSE		NA	NA	NA	APC_324,C14orf108_55745,GNA15_2769,S100A6_6277,BCL2_596,IL16_3603,LAMC2_3918,SLC43A3_29015,WAC_51322	NA	NA	NA	NA
SNP_A-1867847	NTNG1	22854		TRUE	TRUE	TRUE	TRUE		NA	AK7_122481,GPLD1_2822,HTF9C_27037,TM2D3_80213	NA	RAB20_55647,AK2_204,CAV2_858,MTMR3_8897,ZMYND8_23613,LRRFIP2_9209	NA	ENO1_2023,THEM4_117145,LMNA_4000,NCKIPSD_51517,TMEM129_92305,HERC3_8916,PPA2_27068,TXNDC5_81567,RNF5_6048,CACNB2_783,MXI1_4601,EPS8L2_64787,TPI1_7167,CATSPER2_117155,GATM_2628,MORF4L1_10933,C17orf81_23587,ALDOC_230,NCLN_56926,GPI_2821,BLVRB_645	NA	KIAA0319L_79932,MCL1_4170,FILIP1L_11259,RAB23_51715,EIF4H_7458,CBFA2T3_863,MYH3_4621,NARF_26502,RFXANK_8625,NCAPH2_29781
SNP_A-2208775	NTNG1	22854		TRUE	TRUE	TRUE	TRUE		NA	C8orf31_286122,ATPIF1_93974,GSN_2934	NA	ADCY3_109,BCL7B_9275,BSPRY_54836,C13orf31_144811,C16orf14_84331,C19orf50_79036,C1orf160_84065,C5orf32_84418,C6orf62_81688,C7orf20_51608,CCDC55_84081,CNOT2_4848,COBRA1_25920,CYFIP2_26999,DEAF1_10522,DLG4_1742,DSCR3_10311,DYNLRB1_83658,E4F1_1877,EPHA3_2042,HSF1_3297,KCNAB2_8514,KIAA0157_23172,LRBA_987,LSS_4047,MAP1S_55201,MEMO1_51072,MFSD11_79157,MKNK1_8569,NTAN1_123803,ORAI1_84876,OSTF1_26578,PARP…	NA	PHC2_1912,TAP2_6891,ZNF395_55893,RANBP6_26953,ALDH3B2_222,SPPL2B_56928,PRMT1_3276,NECAB3_63941	NA	KIAA0319L_79932,CDC14A_8556,NNT_23530,NSD1_64324,PRDM1_639,KIAA0913_23053,CD151_977,TCIRG1_10312,NIN_51199,ITPK1_3705,RAB5C_5878,MYL9_10398
SNP_A-2136117	NTNG1	22854		TRUE	TRUE	TRUE	TRUE		NA	C18orf51_125704,STAC3_246329,HPS1_3257,PKIG_11142,PPFIBP1_8496	NA	RAB20_55647,C14orf118_55668,PSMC4_5704	NA	ENO1_2023,THEM4_117145,LMNA_4000,NCKIPSD_51517,TMEM129_92305,HERC3_8916,PPA2_27068,TXNDC5_81567,RNF5_6048,CACNB2_783,MXI1_4601,EPS8L2_64787,TPI1_7167,CATSPER2_117155,GATM_2628,MORF4L1_10933,C17orf81_23587,ALDOC_230,NCLN_56926,GPI_2821,BLVRB_645	NA	KIAA0319L_79932,MCL1_4170,FILIP1L_11259,RAB23_51715,EIF4H_7458,CBFA2T3_863,MYH3_4621,NARF_26502,RFXANK_8625,NCAPH2_29781
SNP_A-1891215	NTNG1	22854		TRUE	TRUE	FALSE	FALSE		NA	ASB16_92591,B3GALT4_8705,C9orf95_54981,CYP3A4_1576,EFHC1_114327,KIAA1324_57535,NLRP2_55655,SEPP1_6414,TOX3_27324,CCPG1_9236,NSUN5_55695,WBSCR16_81554,ODF2_4957,SUV420H1_51111	NA	ANKRD13B_124930,ARL15_54622,BRWD2_55717,C11orf9_745,CCDC25_55246,CD38_952,CHST6_4166,CNNM4_26504,CP110_9738,CRIPAK_285464,CTBS_1486,CTNNB1_1499,DDB2_1643,DLST_1743,ESPNL_339768,FRAG1_27315,FVT1_2531,GCN5L2_2648,KCNAB2_8514,L2HGDH_79944,LOC81691_81691,LRPPRC_10128,MKRN1_23608,MPST_4357,MRPL53_116540,MRTO4_51154,MYL4_4635,NAG_51594,PARP14_54625,PDIA3_2923,POR_5447,PPM1D_8493,PRMT2_3275,PTGS2_5743,R…	NA	NA	NA	NA
SNP_A-2234460	NTNG1	22854		TRUE	TRUE	TRUE	TRUE		NA	C8orf31_286122,ATPIF1_93974,CASP6_839,GSN_2934,ALDOA_226	NA	BCL7B_9275,C19orf50_79036,C6orf128_221468,C6orf62_81688,C7orf20_51608,CALCOCO1_57658,CCDC55_84081,COPE_11316,DYRK4_8798,GP1BA_2811,GUK1_2987,JUN_3725,KIAA1530_57654,LRBA_987,LSS_4047,MAP1S_55201,MEMO1_51072,OSTF1_26578,PDCD6IP_10015,PNPLA7_375775,PPP4C_5531,RAB4B_53916,RALY_22913,SH3BP5L_80851,SIRT2_22933,SLC32A1_140679,SSBP2_23635,TMEM182_130827,TMEM87A_25963,TNFRSF9_3604,TRIM39_56658,ZZEF1_2314…	NA	PHC2_1912,TAP2_6891,ZNF395_55893,RANBP6_26953,ALDH3B2_222,SPPL2B_56928,PRMT1_3276,NECAB3_63941	NA	KIAA0319L_79932,CDC14A_8556,NNT_23530,NSD1_64324,PRDM1_639,KIAA0913_23053,CD151_977,TCIRG1_10312,NIN_51199,ITPK1_3705,RAB5C_5878,MYL9_10398
SNP_A-1948850	NTNG1	22854		TRUE	TRUE	TRUE	TRUE		NA	HBD_3045,WFDC3_140686,ACOT11_26027,CCPG1_9236,MPZL1_9019,TRIM9_114088,ZNF600_162966	NA	ADCY3_109,BCL7B_9275,BSPRY_54836,C13orf31_144811,C16orf14_84331,C19orf43_79002,C19orf50_79036,C1orf160_84065,C1orf164_55182,C5orf32_84418,C6orf62_81688,C7orf20_51608,CCDC55_84081,CNOT2_4848,COBRA1_25920,CYFIP2_26999,DEAF1_10522,DLG4_1742,DSCR3_10311,DYNLRB1_83658,E4F1_1877,EPHA3_2042,GYPC_2995,HSF1_3297,IRF9_10379,KCNAB2_8514,KIAA0082_23070,KIAA0157_23172,LRBA_987,LSS_4047,MAP1S_55201,MEMO1_51072…	NA	PHC2_1912,TAP2_6891,ZNF395_55893,RANBP6_26953,ALDH3B2_222,SPPL2B_56928,PRMT1_3276,NECAB3_63941	NA	CD52_1043,KIAA0319L_79932,GSTM4_2948,GSTM1_2944,SPTBN1_6711,NNT_23530,ZNF365_22891,CD151_977,ROM1_6094,OAS1_4938,NIN_51199,ITPK1_3705,CATSPER2_117155,PARP6_56965,FURIN_5045,RAB5C_5878,AP1M1_8907,IL4I1_259307,HM13_81502,MYL9_10398
SNP_A-1810270	NTNG1	22854		FALSE	TRUE	FALSE	FALSE		NA	NA	NA	ALPL_249,ASPSCR1_79058,DUSP8_1850,HERC5_51191,IL17RA_23765,NIPSNAP3B_55335,RCOR1_23186,RDH13_112724,SFT2D3_84826,TAF4B_6875,THBS1_7057,TMED1_11018,ZC3H12A_80149,ATF4_468,CASP4_837,DMN_23336,DYRK2_8445,PLEC1_5339,PSME1_5720,PXMP4_11264,RPL8_6132,TANK_10010	NA	NA	NA	NA
SNP_A-1818547	NTNG1	22854		TRUE	TRUE	TRUE	TRUE		NA	C8orf31_286122,CNTF_1270,GSN_2934,NCOA1_8648,UBE2I_7329	NA	APC2_10297,ATP6V0C_527,BCL7B_9275,C12orf44_60673,CCDC94_55702,COPE_11316,ERF_2077,FAM53C_51307,FASTKD3_79072,GLIPR1_11010,JUND_3727,KIAA1530_57654,LINGO1_84894,MFSD8_256471,MTX1_4580,NPLOC4_55666,OTP_23440,PSG7_5676,RAB5A_5868,RARS2_57038,SERTAD1_29950,SHC1_6464,TNF_7124,UVRAG_7405,ZKSCAN5_23660,ZNF432_9668,ELF2_1998,HM13_81502,MKKS_8195,NSUN5_55695,RAD51C_5889,TMUB2_79089,ZNF92_168374,ILF3_3609,…	NA	LIAS_11019,NAIP_4671,AGER_177,RSU1_6251,KNDC1_85442,NBR1_4077	NA	VPS52_6293,ICA1_3382,IGFBP3_3486,WBSCR27_155368,APRT_353,RPL36_25873,APOC1_341
SNP_A-2241025	NTNG1	22854		TRUE	TRUE	TRUE	TRUE		NA	SYT14_255928,ARHGEF4_50649,GPLD1_2822,TM2D3_80213,NFATC1_4772	NA	C14orf122_51016,CAMKV_79012,EVL_51466,FAM110A_83541,FRS3_10817,P2RY11_5032,SCAMP1_9522,ZNF193_7746,ACOT11_26027,GLRX2_51022,UBQLN1_29979,WDR20_91833,ZFP64_55734,DYNC2LI1_51626,TRIM69_140691	NA	MRPL55_128308,HIST1H4F_8361,KCNH2_3757,SNRPD2_6633	NA	ASTN2_23245,ALDOA_226,SLFN5_162394,SULF2_55959
SNP_A-4280130	NTNG1	22854		TRUE	TRUE	TRUE	TRUE		NA	C18orf51_125704,ITGB1BP1_9270,RPL8_6132	NA	LAMB4_22798,C14orf118_55668,SULF2_55959	NA	THEM4_117145,RBM33_155435,CACNB2_783,CATSPER2_117155,SMG1_23049,DTNA_1837,PLEKHG2_64857	NA	RAB23_51715,C6orf60_79632,SIT1_27240,MAX_4149
SNP_A-4246368	NTNG1	22854		TRUE	TRUE	FALSE	TRUE		NA	SYT14_255928,ARHGEF4_50649,CDC14B_8555,DMN_23336,FBXO38_81545,KCNC4_3749,RFC2_5982,SIVA1_10572,SYNE1_23345,TSGA10_80705	NA	C14orf122_51016,CAMKV_79012,EVL_51466,FRS3_10817,P2RY11_5032,SCAMP1_9522,ZNF193_7746,ACOT11_26027,GLRX2_51022,UBQLN1_29979,WDR20_91833,ZFP64_55734,DYNC2LI1_51626,TRIM69_140691	NA	NA	NA	RAC1_5879,MRE11A_4361,PVRL1_5818,SLFN5_162394,SNRPD2_6633,SULF2_55959
SNP_A-1940950	NTNG1	22854		FALSE	TRUE	FALSE	FALSE		NA	NA	NA	C8orf70_51101,CCDC53_51019,HERC5_51191,LEF1_51176,RNASET2_8635,THBS1_7057,ATPIF1_93974,BCKDHB_594,NLRX1_79671,PML_5371,TNFSF14_8740,DUSP4_1846,TRIOBP_11078	NA	NA	NA	NA
SNP_A-2088899	NTNG1	22854		TRUE	TRUE	TRUE	TRUE		NA	C8orf31_286122,SYT14_255928,EZH2_2146,MCL1_4170,SIVA1_10572,SIRT5_23408	NA	CADPS2_93664,CASP3_836,CCDC98_84142,DERL2_51009,DNAJB11_51726,DNAJC1_64215,EIF4EBP3_8637,FICD_11153,GPR114_221188,HCCA2_81532,MTDH_92140,NEDD4L_23327,NOTCH4_4855,PDIA3_2923,SDF2L1_23753,SEC61B_10952,SLC39A7_7922,WSB2_55884,AGL_178,HM13_81502,HPS1_3257,MRPL11_65003,PTPN2_5771,RBL1_5933,SEC31A_22872,TNFSF11_8600,TXNDC5_81567,WDR4_10785,ATP2A2_488	NA	MRPL55_128308,HIST1H4F_8361,KCNH2_3757,SNRPD2_6633	NA	SLFN5_162394,ARHGAP27_201176,SPPL2B_56928
SNP_A-2306451	NTNG1	22854		TRUE	FALSE	FALSE	FALSE		NA	B3GALT4_8705,C9orf95_54981,CLDN23_137075,CYP27A1_1593,CYP3A4_1576,EFHC1_114327,FCGRT_2217,HBD_3045,KIAA1324_57535,PAX6_5080,RIMS2_9699,SEPP1_6414,TOX3_27324,ACOT11_26027,OTUD4_54726,TRIM9_114088	NA	NA	NA	NA	NA	NA
SNP_A-2065839	NTNG1	22854		TRUE	TRUE	TRUE	TRUE		NA	SYT14_255928,ARHGEF4_50649,DMN_23336,GPLD1_2822,IFT88_8100,INSIG1_3638,TM2D3_80213,NFATC1_4772	NA	ALG8_79053,AMPD2_271,ANGEL2_90806,ANP32A_8125,APOBEC3F_200316,ARHGAP1_392,ARHGDIB_397,ARID2_196528,ARS2_51593,ASF1A_25842,ASF1B_55723,ASH2L_9070,ATP11B_23200,ATP1A1_476,C10orf97_80013,C14orf122_51016,C15orf42_90381,C16orf53_79447,C16orf58_64755,C16orf63_123811,C2orf37_80067,C5orf25_375484,C6orf211_79624,C7orf49_78996,C9orf86_55684,CANX_821,CAPN1_823,CBFB_865,CCAR1_55749,CCDC128_129285,CCDC5_11510…	NA	GAD1_2571,CYP2U1_113612,PRELID2_153768,TXNDC5_81567,SYNJ2_8871,C7orf46_340277,INHBA_3624,KCNH2_3757,DIXDC1_85458,EVL_51466	NA	PTGFRN_5738,TSPAN5_10098,NSUN5_55695,POLR1D_51082,TRIM69_140691,SLC27A2_11001,SLFN5_162394,UBE2L3_7332
SNP_A-2232193	NTNG1	22854		FALSE	TRUE	FALSE	FALSE		NA	NA	NA	ATP4B_496,C10orf63_219670,C8orf70_51101,CCDC53_51019,CDH1_999,HERC5_51191,LEF1_51176,NLGN2_57555,PFKP_5214,TEF_7008,TRIB3_57761,VIM_7431,WNT11_7481,ATPIF1_93974,BCKDHB_594,NLRX1_79671,PML_5371,PSME4_23198,TAF6L_10629,TRIOBP_11078	NA	NA	NA	NA
SNP_A-4259234	NTNG1	22854		TRUE	TRUE	FALSE	TRUE		NA	A4GALT_53947,ABI3_51225,ADAD2_161931,ADCY1_107,AHR_196,AKAP1_8165,ALPP_250,ANKH_56172,ANKRD41_126549,APLP2_334,ARHGEF18_23370,ARRDC2_27106,ARSG_22901,ATP6V0A2_23545,ATXN2_6311,BBS10_79738,BCDIN3D_144233,BFAR_51283,BLZF1_8548,BMP8B_656,BRD9_65980,C10orf119_79892,C11orf1_64776,C13orf18_80183,C14orf131_55778,C14orf153_84334,C16orf55_124045,C16orf79_283870,C17orf59_54785,C17orf80_55028,C1orf176_64789…	NA	MYL9_10398,TNFSF14_8740,ADK_132,IL12RB1_3594	NA	NA	NA	NTRK1_4914,IKBKE_9641,ITGB1BP1_9270,INPP4A_3631,RPL14_9045,MS4A4A_51338,NYD-SP21_84689,ME3_10873,SLC5A2_6524,RPS16_6217,SDCBP2_27111,GSTT1_2952
SNP_A-2292989	NTNG1	22854		FALSE	TRUE	FALSE	FALSE		NA	NA	NA	C8orf70_51101,CCDC53_51019,HERC5_51191,LEF1_51176,THBS1_7057,ATPIF1_93974,BCKDHB_594,NLRX1_79671,PML_5371,TNFSF14_8740,IL12RB1_3594,TRIOBP_11078	NA	NA	NA	NA
SNP_A-1943811	NTNG1	22854		FALSE	TRUE	FALSE	FALSE		NA	NA	NA	C8orf70_51101,CES3_23491,THBS1_7057,ISLR2_57611,TNFSF14_8740,UBE2L3_7332	NA	NA	NA	NA
SNP_A-2207697	NTNG1	22854		TRUE	TRUE	TRUE	TRUE		NA	SYT14_255928,MCL1_4170,SIVA1_10572,GYPE_2996	NA	C1orf107_27042,DVL2_1856,GALNT14_79623,UHRF2_115426,ACOT11_26027,GCC2_9648,MRE11A_4361,PCSK6_5046,POLR1D_51082,VAPA_9218,ZNF616_90317,SLC30A5_64924	NA	GAD1_2571,TXNDC5_81567,C7orf46_340277,INHBA_3624,C9orf24_84688,DIXDC1_85458,CLIP1_6249,MAN2B1_4125,LTBP4_8425,HM13_81502	NA	PTGFRN_5738,TSPAN5_10098,NSUN5_55695,POLR1D_51082,TRIM69_140691,SLC27A2_11001,SLFN5_162394,UBE2L3_7332
SNP_A-2253254	NTNG1	22854		FALSE	TRUE	FALSE	FALSE		NA	NA	NA	C8orf70_51101,CES3_23491,THBS1_7057,ISLR2_57611,PSME4_23198,TNFSF14_8740,UBE2L3_7332	NA	NA	NA	NA
SNP_A-4257676	NTNG1	22854		TRUE	TRUE	TRUE	TRUE		NA	ACAT2_39,BIRC5_332,C9orf100_84904,EIF4E2_9470,FAM64A_54478,IPO11_51194,LGMN_5641,NUDT3_11165,TPX2_22974,WDR76_79968,C14orf130_55148,CPNE7_27132,ELF2_1998,FBXO3_26273,NASP_4678,NLRX1_79671,SLC35C2_51006,TRAF2_7186,TRIM13_10206,UBE2C_11065,ASB7_140460,BBS7_55212,BCR_613,EEF1B2_1933,MFI2_4241,VPS13A_23230,FBXO11_80204	NA	BATF3_55509,C11orf48_79081,C1orf144_26099,C5orf5_51306,CASP9_842,CCDC95_283899,CDC26_246184,CDC5L_988,CFL1_1072,CHCHD1_118487,COPS5_10987,COPS7B_64708,DHX16_8449,DNAJB12_54788,DOCK10_55619,FAM122A_116224,FIBP_9158,ICT1_3396,LRRC47_57470,LSM6_11157,LSMD1_84316,LYPLA2_11313,MAF1_84232,MAPBPIP_28956,MEA1_4201,MRPL49_740,MTF2_22823,NAT11_79829,NUB1_51667,POLR2G_5436,POLR2J_5439,POP4_10775,PRNPIP_7903…	NA	SCAMP3_10067,NUF2_83540,ARL13B_200894,LAT2_7462,MCART1_92014,ABL1_25,UNC93B1_81622,CDK2_1017,UNG_7374,ARHGEF7_8874,MAX_4149,BEGAIN_57596,MAPK8IP3_23162,ALDOA_226,TRADD_8717,TBKBP1_9755,PIAS2_9063,MAP2K7_5609,BRD4_23476,SDCBP2_27111,BCL2L1_598	NA	SEC31A_22872,WBSCR16_81554,SYNE2_23224
SNP_A-1935133	VAV3	10451		TRUE	TRUE	FALSE	FALSE		NA	BCL2L10_10017,CBR3_874,CKB_1152,DDX51_317781,DSC3_1825,FGFBP1_9982,GALM_130589,HFE2_148738,HIC2_23119,HMGCR_3156,KISS1R_84634,LDLR_3949,LSR_51599,MAPRE3_22924,MRPL14_64928,PSKH1_5681,PTPRF_5792,RILPL2_196383,STX1A_6804,TCF20_6942,TMEM173_340061,TTC14_151613,WDR48_57599,WDR74_54663,ZNF529_57711,ZNF585B_92285,ZNF611_81856,ARPC2_10109,ATP9B_374868,BLR1_643,CHKB_1120,COL4A3BP_10087,CRK_1398,CSNK2A1_1…	NA	AFAP1L2_84632,BTN3A2_11118,LAMA3_3909,BPTF_2186,CAPRIN2_65981,GOLGA8A_23015,NUDT2_318,RPP38_10557,PPP2R5C_5527	NA	NA	NA	NA
SNP_A-4202049	VAV3	10451		TRUE	TRUE	TRUE	TRUE		NA	CYP27A1_1593,PXT1_222659,BPTF_2186,PRDM15_63977,CCNDBP1_23582,RAD51L1_5890	NA	CD109_135228,NIPSNAP3B_55335,PRDM10_56980,RBM25_58517,ZNF485_220992,CCR6_1235,CENTD1_116984,WDR20_91833,ZFP64_55734,DNAJB6_10049,NFATC1_4772	NA	RALGPS2_55103,ST8SIA4_7903,TAP2_6891,MYBPC2_4606	NA	LBR_3930,ING3_54556,CDH23_64072,INPP5F_22876,PSMA1_5682,TRIM69_140691
SNP_A-2132521	VAV3	10451		TRUE	TRUE	TRUE	TRUE		NA	ZNF512B_57473,PRDM15_63977,UBE2J1_51465,WDR23_80344,RAD51L1_5890	NA	B3GALTL_145173,CYP1B1_1545,HLX_3142,KIAA0196_9897,P2RY5_10161,PDK1_5163,S100A7_6278,SIX4_51804,SORBS3_10174,ACSM3_6296,EED_8726,ELK4_2005,GCC2_9648,GCNT2_2651,NSD1_64324,PFAAP5_10443,PPP2R5D_5528,PSMC4_5704,ZNF92_168374,SP110_3431	NA	IL6R_3570,RALGPS2_55103,TAP2_6891,AKAP13_11214,PRIC285_85441	NA	LBR_3930,BCKDHB_594,SYPL1_6856,ING3_54556,IRF5_3663,RPP38_10557,CDH23_64072,NHLRC2_374354,INPP5F_22876,PSMA1_5682,BRD4_23476
SNP_A-1804109	VAV3	10451		TRUE	TRUE	TRUE	TRUE		NA	ANKRD6_22881,BCKDHA_593,C18orf54_162681,CITED2_10370,CLDN16_10686,CYP2E1_1571,EZH1_2145,F12_2161,FOXG1_2290,FRMD6_122786,KIAA1407_57577,KLK1_3816,MIB1_57534,PNMAL1_55228,RASEF_158158,SEPT5_5413,TBC1D1_23216,TJP1_7082,TMEM163_81615,TNFRSF25_8718,TRAT1_50852,TXNDC15_79770,TYW3_127253,BCL11A_53335,C3orf31_132001,FBXO3_26273,HNF1B_6928,INF2_64423,LOC255374_255374,NUPL1_9818,PAX8_7849,RSU1_6251,LIPT1_…	NA	ACTR1A_10121,ALDH1L2_160428,ALG8_79053,ALS2CR8_79800,AMZ2_51321,ANKRD43_134548,APOC1_341,APPL1_26060,ARHGEF3_50650,ARMC6_93436,ARNTL_406,ARPC5L_81873,ARV1_64801,ATP5B_506,AURKAIP1_54998,AVPI1_60370,BAG1_573,BCHE_590,BCL6B_255877,BRP44L_51660,BSPRY_54836,C12orf60_144608,C15orf40_123207,C19orf20_91978,C19orf62_29086,C1QBP_708,C20orf24_55969,C20orf29_55317,C2orf7_84279,CAD_790,CALCOCO2_10241,CALM1_8…	NA	CACNB2_783,LOC90379_90379,ZNF600_162966,APP_351	NA	SP110_3431,B3GALNT1_8706,TUBB2A_7280,TUBB2B_347733,LOC120376_120376,AMICA1_120425,LOC124220_124220,PIAS2_9063,MYO1F_4542
SNP_A-2141067	VAV3	10451		TRUE	TRUE	FALSE	FALSE		NA	BCL2L10_10017,C10orf2_56652,CBR3_874,CKB_1152,CXCL13_10563,DDX51_317781,DSC3_1825,FGFBP1_9982,GALM_130589,GZF1_64412,HFE2_148738,HIC2_23119,HMGCR_3156,KISS1R_84634,KLHDC5_57542,LDLR_3949,LSR_51599,MAPRE3_22924,MAT2A_4144,PARP14_54625,PPRC1_23082,PSKH1_5681,PTPRF_5792,RILPL2_196383,RND1_27289,STK17B_9262,STX1A_6804,TCF20_6942,TMEM173_340061,TTC14_151613,WDR48_57599,WDR74_54663,XAB2_56949,ZNF514_84…	NA	AFAP1L2_84632,B4GALNT1_2583,LAMA3_3909,QPCTL_54814,SLC39A4_55630,BPTF_2186,NUDT2_318,PPP2R5C_5527	NA	NA	NA	NA
SNP_A-2225320	VAV3	10451		FALSE	TRUE	FALSE	FALSE		NA	NA	NA	KIAA1279_26128,NIP30_80011,PLXNA2_5362,TNC_3371,INPP4A_3631,RAD51C_5889,RPL13_6137,RSU1_6251,WDR23_80344,ZNF92_168374,FUSIP1_10772	NA	NA	NA	NA
SNP_A-4200958	VAV3	10451		TRUE	TRUE	TRUE	TRUE		NA	CCDC136_64753,CYP2E1_1571,DPEP3_64180,PER3_8863,RASEF_158158,RFXDC2_64864,TNFRSF25_8718,FKBP2_2286,IARS_3376,PPIL3_53938,UBE2C_11065,UBE2I_7329,VHL_7428,ZNF142_7701,CDKN2C_1031,LIPT1_51601,MFI2_4241,OAS1_4938,PPFIA1_8500,PRDM2_7799	NA	BPNT1_10380,CCDC51_79714,KIAA1279_26128,LPA_4018,LPHN3_23284,HLTF_6596,HPCAL1_3241,MGAT4B_11282,NFYA_4800,NOLA1_54433,RAD51C_5889,SCAMP3_10067,SEC31A_22872,STOM_2040,TRADD_8717,TXNDC5_81567,WDR23_80344,YWHAZ_7534,DNAJB6_10049,FUSIP1_10772,TADA2L_6871,BCCIP_56647	NA	RFX3_5991,FBXO3_26273,RPL36_25873,APP_351	NA	LRRFIP2_9209,CCL28_56477,MGAT4B_11282,NOV_4856,NHLRC2_374354,C11orf17_56672,LOC120376_120376,AMICA1_120425,PTPN6_5777,H2AFJ_55766,MORF4L1_10933,PIAS2_9063,MYO1F_4542
SNP_A-1889760	VAV3	10451		TRUE	TRUE	TRUE	TRUE		NA	APBB3_10307,P2RX1_5023,WDR66_144406,BID_637,HM13_81502,PPAP2A_8611,TXNDC5_81567	NA	NUDT22_84304,MAPK7_5598,TGIF1_7050	NA	NR5A2_2494,CAMSAP1L1_23271,SEPSECS_51091,CDC14B_8555,C9orf16_79095,ADARB2_105,FBXO3_26273,TBKBP1_9755,LGALS4_3960	NA	C3orf31_132001,IRF5_3663,MED29_55588
SNP_A-2248689	VAV3	10451		TRUE	FALSE	TRUE	TRUE		NA	A2M_2,CAMP_820,CSTB_1476,ITGAX_3687,ITK_3702,LILRB1_10859,PLGLB2_5342,SFXN5_94097,STAG3_10734,TMEFF2_23671,ANKHD1_54882,ARHGEF4_50649,KLHL21_9903,NUPL1_9818,OTUD4_54726,VCAM1_7412	NA	NA	NA	LEPR_3953,FCRL5_83416,IL10_3586,RNF103_7844,MGAT4A_11320,ANKRD57_65124,BMP2K_55589,CCR6_1235,INVS_27130,PRPH_5630,KIAA0323_23351,FA2H_79152,C17orf48_56985,EVI2B_2124,JUP_3728,AOC3_8639,A1BG_1,ZBP1_81030	NA	ST7L_54879,S100A7_6278,NLRP3_114548,OR2T10_127069,YSK4_80122,COL4A3_1285,FAM114A1_92689,TRIM61_391712,HIST1H4F_8361,PCLO_27445,NPM2_10361,PIGO_84720,SHB_6461,C9orf114_51490,VSIG2_23584,ZNF219_51222,CIDEB_27141,CSPG4_1464
SNP_A-2280135	VAV3	10451		TRUE	TRUE	TRUE	TRUE		NA	ABCC9_10060,BAMBI_25805,KCNV1_27012,LAMB1_3912,SUCNR1_56670,HNF1B_6928,L3MBTL_26013,ST6GAL1_6480,MRPL43_84545	NA	ACSF2_80221,ARHGDIB_397,ARNT2_9915,ARPC1B_10095,ASF1B_55723,ATP8B4_79895,BACE2_25825,C6orf47_57827,CAP1_10487,CCDC116_164592,DBNL_28988,DCK_1633,DKFZP434B0335_25851,DNAJA4_55466,FAM108A1_81926,FAM120AOS_158293,FLJ10986_55277,FLOT2_2319,FRMD8_83786,GALNTL5_168391,GGA2_23062,GPATCH3_63906,HINT2_84681,HMBOX1_79618,IRF8_3394,IWS1_55677,KIAA0196_9897,LRWD1_222229,MYO1D_4642,PARP4_143,PDCL3_79031,PDK1_…	NA	RCAN3_11123,KIAA1324_57535,FCRL5_83416,B3GALNT2_148789,ANKRD57_65124,IGF2BP3_10643,GTF2IRD1_9569,DGKI_9162,PRPH_5630,KL_9365,FA2H_79152,MYO1C_4641,CD79A_973,MYBPC2_4606,SNX5_27131,ZBP1_81030,BRWD1_54014,CCDC116_164592,ISX_91464	NA	PSRC1_84722,LCE1E_353135,S100A7_6278,ATP8B2_57198,TMEM63A_9725,HTRA2_27429,TADA3L_10474,RAB7A_7879,C4orf42_92070,IL8_3576,MAPK10_5602,GMPR_2766,DOM3Z_1797,CITED2_10370,EIF4H_7458,SYPL1_6856,SULF1_23213,RPL8_6132,FAM39E_375690,CRB2_286204,HK1_3098,TNFRSF1A_7132,THOC6_79228,LOC388327_388327,TRAPPC1_58485,GAS7_8522,TIAF1_9220,GPR108_56927,ASNA1_439,SNRPA_6626,ITGB2_3689,CECR1_51816,HTF9C_27037,EWSR1…
SNP_A-2077743	VAV3	10451		TRUE	TRUE	TRUE	TRUE		NA	L2HGDH_79944,NT5C3_51251,OS9_10956,SAV1_60485,WDR66_144406,ZBP1_81030,BID_637,HM13_81502,PPAP2A_8611,TXNDC5_81567,DUSP4_1846,OAS2_4939	NA	NUDT22_84304,MAPK7_5598,TGIF1_7050,ST7_7982	NA	TESSP2_339906,ADARB2_105,CAMK1D_57118,ACSL5_51703,SNX22_79856,RBPMS2_348093,CCDC47_57003,SPPL2B_56928,DUS3L_56931,SMC1B_27127	NA	BCKDHB_594,IRF5_3663,IL11RA_3590,LACTB_114294
SNP_A-4257023	VAV3	10451		TRUE	TRUE	TRUE	TRUE		NA	BCKDHA_593,C6orf52_347744,ERGIC3_51614,F12_2161,GTSF1_121355,KCNK1_3775,KLK1_3816,OAS3_4940,RNF43_54894,TRAT1_50852,TXNDC15_79770,CNR1_1268,HIST1H2BD_3017,IL16_3603,INF2_64423,NUPL1_9818,PAX8_7849,UBE2L6_9246,OAS1_4938	NA	MARK1_4139,PIB5PA_27124,ARID4B_51742,LGALS8_3964,OTUD4_54726,UBE2V1_7335,ZNF614_80110	NA	FKBP2_2286,ZNF600_162966,APP_351	NA	C1orf9_51430,RTN4_57142,RNF149_284996,ZAK_51776,B3GALNT1_8706,TUBB2A_7280,TUBB2B_347733,PKIA_5569,ERMP1_79956,DIRAS2_54769,COMMD6_170622,LOC124220_124220,BCR_613
SNP_A-4244882	VAV3	10451		TRUE	TRUE	TRUE	TRUE		NA	ANKRD6_22881,BCKDHA_593,CYP2E1_1571,DPEP3_64180,ENO1_2023,ERGIC3_51614,F12_2161,FOXG1_2290,KLK1_3816,SLC16A3_9123,TJP1_7082,TNFRSF25_8718,TRAT1_50852,TXNDC15_79770,CNR1_1268,INF2_64423,NUPL1_9818,PAX8_7849,OAS1_4938	NA	AGA_175,ARV1_64801,ATF1_466,C19orf20_91978,C1orf103_55791,C2orf7_84279,CHTF18_63922,COQ4_51117,DUSP3_1845,ECE2_9718,FAM118B_79607,FAM76B_143684,FKSG24_84769,FOXRED1_55572,GNA13_10672,GPSM2_29899,GRN_2896,IDE_3416,LONRF1_91694,LRWD1_222229,MAEA_10296,MAFF_23764,MGC20983_115948,MIF_4282,MSL2L1_55167,MYO19_80179,NUMBL_9253,PDGFD_80310,PLRG1_5356,PNPO_55163,PPP1R12C_54776,PRMT7_54496,PSMD2_5708,RANGA…	NA	ZNF600_162966,TMEM189-UBE2V1_387522	NA	PLK3_1263,LPGAT1_9926,TESSP2_339906,WFS1_7466,HOXA5_3202,NSUN6_221078,ZWINT_11130,RAD51_5888,GALR2_8811,FSTL3_10272,AXL_558,KCNN4_3783,DBP_1628
SNP_A-1894002	VAV3	10451		FALSE	TRUE	FALSE	FALSE		NA	NA	NA	ACVR1_90,CADPS2_93664,CLPX_10845,DYRK3_8444,FLJ16686_401124,HERC1_8925,LAMC3_10319,NUAK2_81788,PNMAL1_55228,SLC47A1_55244,TPBG_7162,SPTY2D1_144108,MSI2_124540	NA	NA	NA	NA
SNP_A-4288537	VAV3	10451		TRUE	TRUE	FALSE	FALSE		NA	ATP1B2_482,BCL2L10_10017,C2CD2_25966,CAMK2N1_55450,CBR3_874,CKB_1152,CXCL13_10563,DPYSL3_1809,DSC3_1825,FAM3B_54097,FGFBP1_9982,GALM_130589,GNG8_94235,HFE2_148738,HIC2_23119,IL1A_3552,KISS1R_84634,MAPRE3_22924,NDRG1_10397,PERP_64065,TMEM173_340061,XYLT1_64131,COL4A3BP_10087,CROP_51747,CXCL12_6387,DNM1L_10059,FBXO17_115290,FBXO32_114907,LIPT1_51601,TAPBP_6892,TBRG4_9238	NA	AFAP1L2_84632,B4GALNT1_2583,DKK3_27122,HSD17B12_51144,LAMA3_3909,SLC39A4_55630,BPTF_2186,NSUN5_55695,NUDT2_318,PPP2R5C_5527	NA	NA	NA	NA
SNP_A-4253951	VAV3	10451		TRUE	TRUE	TRUE	TRUE		NA	SAV1_60485,WDR66_144406,BID_637,HM13_81502,NASP_4678,PPAP2A_8611,SNAP23_8773,TXNDC5_81567,WDR23_80344	NA	MAPK7_5598,NBR1_4077,DDX17_10521	NA	EDARADD_128178,RGS12_6002,FAM38B_63895,DAZAP1_26528	NA	PAX8_7849,TMEM198_130612,WDR17_116966
SNP_A-2160818	VAV3	10451		TRUE	TRUE	TRUE	TRUE		NA	EIF2C4_192670,ERRFI1_54206,GNMT_27232,LOC123688_123688,MARK1_4139,MEGF8_1954,PLEKHG1_57480,ARID1B_57492,BMP4_652,CABP1_9478,NAP1L1_4673,NSD1_64324,NSUN5_55695,RAD51C_5889,ATP2A2_488,CAMK2D_817,CD86_942,CDC42_998,NIPBL_25836	NA	FZD7_8324,RNF32_140545,ARSB_411,ATXN3_4287,BBS9_27241,EBAG9_9166,NUDT2_318,TMEM63A_9725	NA	RALGPS2_55103,TNFSF10_8743,ZNF300_91975,SLC35C2_51006	NA	KIAA0319L_79932,NR5A2_2494,LBR_3930,HLTF_6596,LAT2_7462,SYPL1_6856,CDH23_64072,NHLRC2_374354,INPP5F_22876
SNP_A-4239821	VAV3	10451		TRUE	TRUE	TRUE	TRUE		NA	BCL7A_605,GHDC_84514,NT5C3_51251,OS9_10956,P11_8909,WDR66_144406,BID_637,HM13_81502,PPAP2A_8611	NA	LRRC45_201255,MAPK7_5598,NBR1_4077,NFIC_4782,RAD51_5888	NA	EDARADD_128178,RGS12_6002,FAM38B_63895,DAZAP1_26528	NA	PAX8_7849,TMEM198_130612,WDR17_116966
SNP_A-4206131	VAV3	10451		FALSE	TRUE	FALSE	FALSE		NA	NA	NA	C7orf31_136895,ZNF493_284443,ACSL5_51703,ADNP_23394,BCL2L1_598,CDCA4_55038,MAPK14_1432,OTUD4_54726,CAMK1D_57118,LARP6_55323	NA	NA	NA	NA
SNP_A-2151815	VAV3	10451		TRUE	TRUE	FALSE	FALSE		NA	ANXA8L2_244,BCL2L10_10017,CBR3_874,CKB_1152,CRNKL1_51340,CXCL13_10563,DDX51_317781,DSC3_1825,FGFBP1_9982,GALM_130589,GZF1_64412,HFE2_148738,HIC2_23119,HMGCR_3156,KISS1R_84634,KLHDC5_57542,LDLR_3949,LOC387763_387763,LSR_51599,MAPRE3_22924,MAT2A_4144,MRPL14_64928,PARP14_54625,PPRC1_23082,PSKH1_5681,PTPRF_5792,RILPL2_196383,STX1A_6804,TCF20_6942,TMEM173_340061,TTC14_151613,WDR48_57599,WDR74_54663,XA…	NA	AFAP1L2_84632,B4GALNT1_2583,LAMA3_3909,BPTF_2186,NSUN5_55695,NUDT2_318,PPP2R5C_5527	NA	NA	NA	NA
SNP_A-2196091	VAV3	10451		TRUE	TRUE	TRUE	TRUE		NA	C5orf24_134553,CCDC136_64753,CITED2_10370,DPEP3_64180,ERAF_51327,ERC1_23085,EZH1_2145,FOXG1_2290,FRMD6_122786,KIAA1407_57577,KLK1_3816,RASEF_158158,RNF103_7844,TNFRSF25_8718,HNRNPA1_3178,HOMEZ_57594,INF2_64423,LOC255374_255374,NUPL1_9818,PAX8_7849,RSU1_6251,VPS41_27072,CDKN2C_1031,NIN_51199,OAS1_4938,RAD51L1_5890	NA	ACO2_50,ACTR1A_10121,ALG8_79053,AMZ2_51321,ANKRD43_134548,APPL1_26060,ARHGEF3_50650,ARMC6_93436,ARNTL_406,ARPC5L_81873,ARV1_64801,ATP5B_506,ATXN10_25814,AURKAIP1_54998,AVEN_57099,AVPI1_60370,BAG1_573,BAT5_7920,BCAP29_55973,BCHE_590,BRCA1_672,BRP44L_51660,BSPRY_54836,C11orf79_54949,C12orf60_144608,C14orf2_9556,C15orf40_123207,C16orf5_29965,C19orf20_91978,C19orf62_29086,C1QBP_708,C20orf24_55969,C20…	NA	ZNF600_162966	NA	COL24A1_255631,RPL14_9045,TESSP2_339906,ZWINT_11130,CD44_960,TMEM132D_121256,STRA6_64220,FLJ22222_79701,FSTL3_10272,INSL3_3640,IL12RB1_3594
SNP_A-1923509	VAV3	10451		FALSE	TRUE	FALSE	FALSE		NA	NA	NA	KIAA1279_26128,BCL2L1_598,DHPS_1725,INVS_27130,MAPK7_5598,MYL9_10398,SNX14_57231,WDR23_80344,FUSIP1_10772,TNRC6A_27327	NA	NA	NA	NA
SNP_A-2230973	VAV3	10451		TRUE	TRUE	TRUE	TRUE		NA	CLUAP1_23059,RPGRIP1L_23322,PHF17_79960,RAD51_5888,PEX16_9409	NA	ATP8B4_79895,BACE2_25825,BFSP2_8419,C12orf39_80763,C3orf59_151963,C9orf19_152007,CCDC116_164592,CCDC96_257236,DBNL_28988,FAM120AOS_158293,FRMD8_83786,GALNTL5_168391,GLDC_2731,LOC120376_120376,LSM10_84967,MYO1F_4542,NTAN1_123803,PARP4_143,PFDN6_10471,PTPN18_26469,RASA3_22821,SLC1A4_6509,SUSD1_64420,TCL1B_9623,TCL6_27004,TMCO4_255104,TMEM154_201799,TMEM53_79639,TMEM9B_56674,WWP2_11060,ZBTB3_79842,Z…	NA	ABCA12_26154,MAK10_60560,PLXDC2_84898,C14orf180_400258,LOC162073_162073,TMEM100_55273,FAM108A1_81926,ZNF625_90589	NA	EIF2C3_192669,ACOT11_26027,LCE1E_353135,BIN1_274,PPA2_27068,MTRR_4552,CPNE7_27132,NARF_26502
SNP_A-2302634	VAV3	10451		FALSE	TRUE	FALSE	FALSE		NA	NA	NA	C12orf48_55010,N6AMT2_221143,SFRS9_8683,ZNF493_284443,ARL5A_26225,ARPC2_10109,BAT1_7919,BID_637,C21orf66_94104,LAT2_7462,RALGPS2_55103,TADA3L_10474,TAF1A_9015,WDR4_10785,GAD1_2571,TMPRSS3_64699	NA	NA	NA	NA
SNP_A-1943362	VAV3	10451		TRUE	TRUE	TRUE	TRUE		NA	CDC14A_8556	NA	ABCC9_10060,C1orf156_92342,HTATIP_10524,LIN54_132660,MPPED2_744,SDAD1_55153,STAT5B_6777,EBAG9_9166,FILIP1L_11259,LOC255374_255374,NSD1_64324,RAB6A_5870,SIVA1_10572,SLC35C2_51006,TAOK2_9344,CDCP1_64866,RFC3_5983,TRIOBP_11078	NA	GSTM1_2944,EDF1_8721,OR51B4_79339,OAS1_4938,INF2_64423,ZNF600_162966,Rgr_266747	NA	MAP4K4_9448,LRRFIP2_9209,WFS1_7466,DOM3Z_1797,CCPG1_9236,FLJ22222_79701
SNP_A-1943371	VAV3	10451		TRUE	FALSE	TRUE	TRUE		NA	AFAP1L2_84632,ASB13_79754,MARCO_8685,MEGF6_1953,MYOZ1_58529,PIGL_9487,SREBF1_6720,ABCA12_26154,ACSL1_2180,ARID4A_5926,CDC14A_8556,COMMD6_170622,CROP_51747,GMPPB_29925,LAMC2_3918,MRPL55_128308,NUDT2_318,ZNF600_162966	NA	NA	NA	EDARADD_128178,RGS12_6002,FAM38B_63895,DAZAP1_26528	NA	PAX8_7849,TMEM198_130612,WDR17_116966
SNP_A-1943387	VAV3	10451		TRUE	TRUE	TRUE	TRUE		NA	CLUAP1_23059,RPGRIP1L_23322,RAD51_5888,LARP6_55323	NA	BACE2_25825,BFSP2_8419,C12orf39_80763,C13orf18_80183,C3orf59_151963,C9orf19_152007,CCDC116_164592,CCDC96_257236,FLJ10986_55277,FRMD8_83786,GALNTL5_168391,GLDC_2731,IRF8_3394,LOC120376_120376,LSM10_84967,MYO1F_4542,NTAN1_123803,PARP4_143,PFDN6_10471,PTPN18_26469,RASA3_22821,SAP130_79595,SCARB2_950,SLC1A4_6509,TCL1B_9623,TCL6_27004,TMEM154_201799,TMEM53_79639,TMEM9B_56674,ZBTB3_79842,ZNF784_147808,…	NA	ATF6_22926,HTR2B_3357,ZNF300_91975,MAK10_60560,NAV2_89797,KRT18_3875,OASL_8638,C14orf180_400258,FA2H_79152,SLC47A1_55244,TMEM100_55273,ATP9B_374868,ZNF625_90589,PSMC4_5704,DHX34_9704	NA	EIF2C3_192669,ACOT11_26027,LCE1E_353135,BIN1_274,MTRR_4552,GABRG2_2566,CPNE7_27132
SNP_A-1926965	VAV3	10451		FALSE	TRUE	FALSE	FALSE		NA	NA	NA	BBS9_27241,MAPK7_5598,RPL8_6132,TAF9_6880	NA	NA	NA	NA
SNP_A-4247256	VAV3	10451		TRUE	TRUE	TRUE	TRUE		NA	C7orf53_286006,CCDC136_64753,CD70_970,CITED2_10370,EZH1_2145,KIAA1967_57805,KLF9_687,KLHL25_64410,MOSC2_54996,NLRP11_204801,OPA3_80207,PTGS2_5743,SETD1B_23067,SLC26A2_1836,IL11RA_3590,IL16_3603,MRPS12_6183,NNT_23530,NUPL1_9818,PI4KAP2_375133,UBE2I_7329,CAST_831,CCNDBP1_23582,MSI2_124540,OAS1_4938,PPFIA1_8500	NA	ACTR1A_10121,ANGPTL6_83854,APPL1_26060,APPL2_55198,ARV1_64801,AVPI1_60370,BAG1_573,BCL6B_255877,C15orf40_123207,C19orf62_29086,C1orf103_55791,C20orf29_55317,C2orf7_84279,C6orf153_88745,CAD_790,CCDC16_91603,CCNI_10983,CCT6A_908,COQ4_51117,CROT_54677,DHX29_54505,DUSP3_1845,ECHDC1_55862,EIF2A_83939,ENDOGL1_9941,FAM118B_79607,FAM60A_58516,FAM76B_143684,FAM89B_23625,FBXL16_146330,FKSG24_84769,FLAD1_80…	NA	MARK1_4139,BMP2K_55589,IL6ST_3572	NA	GNLY_10578,RPL14_9045,TESSP2_339906,HNRNPA1_3178,FSTL3_10272,INSL3_3640,AXL_558,KCNN4_3783
SNP_A-4245100	VAV3	10451		TRUE	TRUE	TRUE	TRUE		NA	CDC14A_8556,TXNDC5_81567	NA	ACVR2A_92,ARHGAP15_55843,C10orf33_84795,C12orf26_84190,C19orf40_91442,CHMP6_79643,D4S234E_27065,KLHL3_26249,LIN54_132660,NFKBIL2_4796,PMF1_11243,RUFY1_80230,RUFY3_22902,ZNF773_374928,ATMIN_23300,BCKDHB_594,C21orf66_94104,CASP6_839,EBAG9_9166,EZH2_2146,KIF24_347240,NHLRC2_374354,PITPNC1_26207,RAB6A_5870,RAC1_5879,RPP38_10557,SLC35C2_51006,TAOK2_9344,VPS52_6293,ABCF2_10061,ARMC8_25852,B3GALNT1_8706…	NA	GSTM1_2944,STOM_2040,RPS6KA5_9252,MRPS11_64963	NA	ALDH4A1_8659,MED8_112950,COL24A1_255631,LRRFIP2_9209,WFS1_7466,HIST1H2BD_3017,PFAAP5_10443,AXL_558
SNP_A-4213934	VAV3	10451		TRUE	TRUE	TRUE	TRUE		NA	MYT1_4661,CDC14A_8556,TXNDC5_81567	NA	CRNKL1_51340,HHLA3_11147,LIN54_132660,LRRC51_220074,LYPLAL1_127018,RORA_6095,SPATA5L1_79029,SPP1_6696,STRC_161497,XRCC3_7517,ZNF773_374928,ATMIN_23300,C21orf66_94104,DAZAP1_26528,DLGAP4_22839,GCNT2_2651,KCNC4_3749,PIGO_84720,RBM33_155435,RPP38_10557,SLC35C2_51006,SMARCD1_6602,TNFSF11_8600,TRADD_8717,B3GALNT1_8706,CBX3_11335,RAD51L1_5890	NA	GSTM1_2944,STOM_2040,RPS6KA5_9252,MRPS11_64963	NA	COL24A1_255631,PDIA6_10130,LRRFIP2_9209,WFS1_7466,DOM3Z_1797,TES_26136,AXL_558
SNP_A-1960519	VAV3	10451		TRUE	FALSE	TRUE	TRUE		NA	ANXA8L2_244,CLU_1191,INF2_64423,ZFYVE9_9372,RAD51L1_5890	NA	NA	NA	CYP1B1_1545,RGPD5_84220,CD86_942,HLA-F_3134,FBXO3_26273,ATXN3_4287,MGRN1_23295,CCNE1_898	NA	GPAA1_8733,NR4A3_8013,SLC22A18_5002,DPP3_10072,SETD3_84193,NFATC3_4775,HTF9C_27037
SNP_A-4220292	VAV3	10451		TRUE	FALSE	FALSE	FALSE		NA	MAP3K12_7786,PLEK_5341,DKFZP564J0863_25923,MAPK7_5598,RFC2_5982,TRIM14_9830	NA	NA	NA	NA	NA	NA
SNP_A-1852260	VAV3	10451		FALSE	TRUE	FALSE	FALSE		NA	NA	NA	GPR52_9293,CPNE7_27132,NUDT2_318	NA	NA	NA	NA
SNP_A-1943637	VAV3	10451		TRUE	TRUE	FALSE	TRUE		NA	C20orf177_63939,C9orf80_58493,CBR4_84869,CSTF3_1479,DSN1_79980,EXOSC2_23404,FAM113A_64773,GDPD1_284161,GPR1_2825,IFNGR2_3460,LOXL3_84695,MARCH6_10299,MCART1_92014,MOCOS_55034,MSRB3_253827,N4BP2_55728,NADK_65220,NKTR_4820,NPR2_4882,OVOL2_58495,PAPD4_167153,POMT1_10585,PPP1R16B_26051,PRRT2_112476,PTPN4_5775,RBAK_57786,SCIN_85477,SLC44A4_80736,STXBP4_252983,TMEM49_81671,UBE3B_89910,WDR59_79726,ZNF22…	NA	PSMG1_8624,QDPR_5860,SLC2A4RG_56731,TMEM55A_55529,ZNF493_284443,ATF4_468,ATMIN_23300,BCKDHB_594,MRPS21_54460,NFIC_4782,SNRPB2_6629,SOCS5_9655,SPG7_6687,TAF6L_10629,U1SNRNPBP_11066,WDR23_80344,ZNF92_168374,H2AFY_9555,NCAPH2_29781	NA	NA	NA	FAM79B_285386,TFR2_7036,ABP1_26,SFRP1_6422,SERPINA1_5265,MAP1LC3A_84557
SNP_A-2000278	VAV3	10451		TRUE	TRUE	TRUE	TRUE		NA	PCYOX1L_78991,CLDN10_9071,DKFZP564J0863_25923,TMEM179B_374395,TSLP_85480,GAD1_2571,OAS1_4938	NA	GSN_2934,RAB23_51715,RAB6A_5870,TRIM14_9830	NA	MRPL47_57129,IL6ST_3572,SF1_7536,AP1GBP1_11276,KRTAP21-2_337978,LGALS1_3956	NA	COL24A1_255631,SEMA4A_64218,UBE2F_140739,RPL14_9045,MTRR_4552,TMED9_54732,GCNT2_2651,CREBL1_1388,LAMC3_10319,PSAP_5660,CD44_960,C11orf9_745,TAS2R14_50840,ZBTB39_9880,SMYD4_114826,INSL3_3640,EMP3_2014,CLDN14_23562,TBC1D10A_83874
SNP_A-2095483	VAV3	10451		TRUE	TRUE	TRUE	TRUE		NA	C19orf28_126321,C1orf115_79762,C9orf46_55848,CISD1_55847,CRLS1_54675,FOXRED1_55572,KATNAL1_84056,KCND2_3751,KIR2DL4_3805,MANBA_4126,NDUFA7_4701,ORMDL1_94101,PCYOX1L_78991,PFKM_5213,PTGS2_5743,RAB28_9364,SIAE_54414,ZNF212_7988,EDARADD_128178,GPLD1_2822,IL11RA_3590,JUP_3728,LPGAT1_9926,PFN2_5217,PI4KAP2_375133,PILRB_29990,ZBTB39_9880,RFC3_5983,SIRT5_23408	NA	ADCK5_203054,ARL8A_127829,BATF_10538,C14orf124_56948,CHRNB1_1140,COX17_10063,EME1_146956,FAM3C_10447,FBXO2_26232,FBXO7_25793,H2AFY2_55506,HKR1_284459,HOXC4_3221,KIF7_374654,LETMD1_25875,LSM2_57819,METT10D_79066,MGC13057_84281,NDUFA7_4701,NGRN_51335,NKIRAS2_28511,PI4KB_5298,PRPF6_24148,SLC26A11_284129,SMPDL3B_27293,SPATA20_64847,STAG1_10274,TBC1D12_23232,TCTN3_26123,TMEM99_147184,WDTC1_23038,WSCD2…	NA	GLT8D1_55830,TOM1L1_10040,LGALS1_3956	NA	LAMC2_3918,ZAK_51776,UBE2F_140739,RPL14_9045,HIST1H2BD_3017,CREBL1_1388,RAC1_5879,FBXO32_114907,LAMC3_10319,ANKRD26_22852,CD44_960,C11orf9_745,TAS2R14_50840,PPHLN1_51535,ZBTB39_9880,TINF2_26277,ALG1_56052,MFAP4_4239,TADA2L_6871,IER2_9592,CLDN14_23562
SNP_A-2131139	VAV3	10451		TRUE	TRUE	TRUE	TRUE		NA	NDRG3_57446,SSPN_8082,NFIC_4782	NA	KCNIP2_30819,SIT1_27240,ACSL5_51703,DDHD1_80821,DZIP1_22873	NA	ACOT11_26027,GSTM1_2944,LMNA_4000,ITGB1BP1_9270,HLA-F_3134,KIAA0913_23053,APBB1_322,DKFZP564J0863_25923,MGRN1_23295,CAPS_828,UBE2V1_7335	NA	C3orf31_132001,GPR175_131601,DOM3Z_1797,VPS52_6293,MCM7_4176,ASAH1_427,GPAA1_8733,DMRT1_1761,RFX3_5991,C9orf23_138716,CAMK1D_57118,C10orf84_63877,NAT11_79829,TAS2R14_50840,UBC_7316,TNRC6A_27327,NFATC3_4775,CDK10_8558,SMG6_23293,UBTF_7343,RECQL5_9400,IL12RB1_3594,NECAB3_63941,GART_2618,PI4KAP2_375133
SNP_A-1843956	VAV3	10451		TRUE	FALSE	TRUE	TRUE		NA	ACTR1B_10120,AGPAT7_254531,ALAS1_211,ARRB1_408,C12orf24_29902,C6orf134_79969,C6orf57_135154,CBX1_10951,CISD1_55847,DEAF1_10522,DHX32_55760,DIP_23151,EGLN1_54583,FLJ45909_126432,GAD2_2572,HSDL2_84263,KCND2_3751,LACTB2_51110,MANBA_4126,MED15_51586,METT5D1_196074,MYCBP_26292,NAG_51594,NCKIPSD_51517,NUDT3_11165,OBFC1_79991,PFKM_5213,PIM1_5292,PREP_5550,PTGS2_5743,RPUSD3_285367,SDCCAG8_10806,SF1_7536,…	NA	NA	NA	TBRG4_9238,TOM1L1_10040	NA	LAMC2_3918,SLC22A5_6584,HIST1H2BD_3017,RAC1_5879,LAMC3_10319,CD44_960,H2AFJ_55766,MFAP4_4239
SNP_A-2277864	VAV3	10451		TRUE	TRUE	TRUE	TRUE		NA	C1orf96_126731,SSPN_8082,NFIC_4782	NA	ACVR1B_91,ALDH7A1_501,KCNIP2_30819,SERPINF1_5176,SPINT1_6692,LAMC2_3918,LGALS8_3964,MCM7_4176,TAF6L_10629,TRIM9_114088,VPS16_64601,B3GALNT1_8706,TNRC6A_27327	NA	ACOT11_26027,GSTM1_2944,LMNA_4000,ITGB1BP1_9270,HLA-F_3134,KIAA0913_23053,APBB1_322,DKFZP564J0863_25923,MGRN1_23295,CAPS_828,UBE2V1_7335	NA	C3orf31_132001,GPR175_131601,DOM3Z_1797,VPS52_6293,MCM7_4176,ASAH1_427,GPAA1_8733,DMRT1_1761,RFX3_5991,C9orf23_138716,CAMK1D_57118,C10orf84_63877,NAT11_79829,TAS2R14_50840,UBC_7316,TNRC6A_27327,NFATC3_4775,CDK10_8558,SMG6_23293,UBTF_7343,RECQL5_9400,IL12RB1_3594,NECAB3_63941,GART_2618,PI4KAP2_375133
SNP_A-2262410	VAV3	10451		TRUE	TRUE	TRUE	TRUE		NA	PDXDC1_23042,SCGB1A1_7356,GOLGA8A_23015,KIF24_347240,MAPK14_1432,NFYA_4800,POLR1C_9533,PPP2R1B_5519,RANBP3_8498,UBE2D2_7322,UNC119_9094,VPS16_64601,C17orf81_23587,MED23_9439,PDCD2_5134,TBRG4_9238,VNN2_8875	NA	NUDT16L1_84309,RUFY3_22902,ATMIN_23300,CTDSP1_58190,FOXN3_1112,PLEKHG2_64857,POLDIP3_84271,SMARCD1_6602,U1SNRNPBP_11066,WBSCR16_81554	NA	ABCA12_26154,ST3GAL1_6482,NOL6_65083,CMKLR1_1240,ISLR2_57611,IRX6_79190,SLC2A4_6517,ZMYND8_23613	NA	ATPIF1_93974,C3orf31_132001,KCNMB3_27094,IRF5_3663,DMRT1_1761,WAC_51322,ITGB1_3688,SLC22A18_5002,POLR1D_51082,AP2S1_1175,NECAB3_63941
SNP_A-2205777	VAV3	10451		TRUE	TRUE	TRUE	TRUE		NA	ARID5B_84159,MYCL1_4610,SUPT3H_8464	NA	WNT7B_7477,COQ6_51004,TGIF1_7050,WDFY1_57590,IL1R2_7850	NA	HEMK1_51409,ABCC5_10057,IGF2R_3482,PILRA_29992,ADCK5_203054,RECQL_5965,ZNF641_121274,HOMEZ_57594,TGIF1_7050,SPPL2B_56928,SIGLEC8_27181,NFS1_9054,C20orf151_140893	NA	SH3GLB1_51100,MCL1_4170,MR1_3140,PDIA6_10130,GFPT1_2673,ARMET_7873,FLNB_2317,TNK2_10188,SCARB2_950,DC2_58505,CAMK2D_817,SPCS3_60559,LMBRD2_92255,HOMER1_9456,LNPEP_4012,CDC42SE2_56990,HIST1H1C_3006,HIST1H2BK_85236,TAP1_6890,NT5DC1_221294,MAN1A1_4121,SYNE1_23345,RBPMS_11030,DERL1_79139,PTPRE_5791,PEX16_9409,CDK2AP2_10263,ATP2A2_488,MYL2_4633,VPS36_51028,RNASE4_6038,SLC39A9_55334,MYO5A_4644,CYBA_153…
SNP_A-4297543	VAV3	10451		TRUE	TRUE	TRUE	TRUE		NA	CCNB1IP1_57820,MAPK10_5602,RNF8_9025	NA	CHST8_64377,FAM119B_25895,FAM139A_285966,FLJ10404_54540,FLJ20160_54842,LHX2_9355,LHX3_8022,LONP1_9361,NGLY1_55768,PAX6_5080,PLAA_9373,PPIC_5480,RAPGEF3_10411,ASAH1_427,C1QTNF6_114904,ING1_3621,PARP6_56965,PRELID2_153768,RNF8_9025,FUSIP1_10772,KIAA1429_25962	NA	HEMK1_51409,ABCC5_10057,IGF2R_3482,PILRA_29992,ADCK5_203054,RECQL_5965,ZNF641_121274,HOMEZ_57594,TGIF1_7050,SPPL2B_56928,SIGLEC8_27181,NFS1_9054,C20orf151_140893	NA	ACOT11_26027,MCL1_4170,MR1_3140,GFPT1_2673,FLNB_2317,TNK2_10188,HIST1H1C_3006,HIST1H2BK_85236,TAP1_6890,SYNE1_23345,DERL1_79139,RFX3_5991,NHLRC2_374354,PTPRE_5791,APBB1_322,CDK2AP2_10263,NAP1L1_4673,MYL2_4633,SLC39A9_55334,MYO5A_4644,LOC201175_201175,FLJ35220_284131,MKNK2_2872,C19orf10_56005,PBX4_80714,UBE2L3_7332,SDF2L1_23753,SYNGR1_9145
SNP_A-1887312	VAV3	10451		TRUE	TRUE	TRUE	TRUE		NA	C9orf116_138162,CRIP2_1397,DDAH1_23576,EMR1_2015,FICD_11153,HOXC5_3222,HOXC6_3223,LAMB1_3912,LOC201175_201175,MUSTN1_389125,PER3_8863,SMURF2_64750,SSNA1_8636,TNFRSF6B_8771,TPMT_7172,ZAP70_7535,ZNF462_58499,DTNBP1_84062,EED_8726,PRMT1_3276,SELS_55829,UBE2I_7329	NA	CNTN6_27255,EXTL2_2135,HSDL2_84263,SEPT5_5413,ZNF362_149076,ATPIF1_93974,C14orf118_55668,DEGS1_8560,WIPI2_26100,ZNF160_90338,ARHGEF7_8874,OAS1_4938,RFC3_5983	NA	B3GALNT2_148789,IL1R2_7850,SEPT10_151011,C3orf31_132001,PSMB8_5696,COCH_1690,MRPL27_51264,SPPL2B_56928	NA	MCL1_4170,VHL_7428,GMPPB_29925,PBRM1_55193,WDR1_9948,FGFR4_2264,GPLD1_2822,TAPBP_6892,RFX3_5991,ZNF189_7743,WAC_51322,RAB6A_5870,KIAA1033_23325,ATP2A2_488,OAS2_4939,SDF2L1_23753
SNP_A-2260243	VAV3	10451		TRUE	TRUE	TRUE	TRUE		NA	CCDC136_64753,CD3E_916,CRIP2_1397,KLK1_3816,PER3_8863,RNF43_54894,C14orf130_55148,DTNBP1_84062,EED_8726,INF2_64423,PRMT1_3276,OAS1_4938	NA	ALDH5A1_7915,CNTN6_27255,EXTL2_2135,HSDL2_84263,SEPT5_5413,ZNF362_149076,C14orf118_55668,WIPI2_26100,ZNF160_90338,ARHGEF7_8874,OAS1_4938,PSIP1_11168,RFC3_5983	NA	B3GALNT2_148789,IL1R2_7850,SEPT10_151011,C3orf31_132001,PSMB8_5696,COCH_1690,MRPL27_51264,SPPL2B_56928	NA	ARHGEF19_128272,GPLD1_2822,RFX3_5991,RPP38_10557,PSAP_5660,GBF1_8729,NAP1L1_4673,ATP2A2_488,TAOK2_9344,LOC348174_348174,C17orf28_283987,MKNK2_2872,DUSP18_150290
SNP_A-1844659	VAV3	10451		TRUE	TRUE	TRUE	TRUE		NA	ASB13_79754,GAPDHS_26330,LRP5L_91355,MYOZ1_58529,WSCD2_9671,ZNF221_7638,ZNF671_79891,CABP1_9478,CAPRIN2_65981,ERCC1_2067,KCNN3_3782,KIF24_347240,LAMC2_3918,PRKACB_5567,ZNF160_90338	NA	ASAHL_27163,CD33_945,CREB5_9586,GATAD2B_57459,GRAP2_9402,HCK_3055,HEXDC_284004,LEPREL1_55214,MAFB_9935,MCTP2_55784,MRC2_9902,NIPSNAP1_8508,NTNG1_22854,PRKCE_5581,RNF157_114804,RPS13_6207,S100A13_6284,SAP30_8819,SIPA1L3_23094,SPECC1_92521,TBC1D10A_83874,TPBG_7162,TXLNA_200081,ARHGAP25_9938,ATPIF1_93974,DGKD_8527,ERCC1_2067,HPS1_3257,MRPS21_54460,MTMR3_8897,PPP2R1B_5519,PTPN6_5777,WDR23_80344,LARP6…	NA	DTNBP1_84062,ADCK5_203054,ITGB1_3688,CAPRIN2_65981,KLC1_3831,TGIF1_7050,SPPL2B_56928,KLK4_9622,KRTAP21-2_337978	NA	CRYZ_1429,SCAMP3_10067,SCYL1BP1_92344,MR1_3140,SLC30A5_64924,PAM_5066,BTN3A1_11119,VEGFA_7422,MAN1A1_4121,VNN2_8875,TES_26136,WHSC1L1_54904,KIF24_347240,ANKRD12_23253,LOC91664_91664,RBBP9_10741,TCEA2_6919
SNP_A-1868138	VAV3	10451		TRUE	FALSE	TRUE	TRUE		NA	ASB13_79754,EML3_256364,GAPDHS_26330,LRP5L_91355,MYOZ1_58529,WSCD2_9671,ZNF221_7638,ZNF671_79891,CABP1_9478,CAPRIN2_65981,ERCC1_2067,KCNN3_3782,KIF24_347240,WDR23_80344,ZNF160_90338,AP1S1_1174	NA	NA	NA	UBE2E3_10477,CLDN11_5010,DTNBP1_84062,ADCK5_203054,RLN2_6019,PCSK7_9159,CAPRIN2_65981,ATXN3_4287,KLC1_3831,FAM101B_359845,DPH1-OVCA2_654787,TGIF1_7050,KLK4_9622,KRTAP21-2_337978	NA	CRYZ_1429,SCAMP3_10067,SCYL1BP1_92344,MR1_3140,SLC30A5_64924,ELL2_22936,PAM_5066,AP3S1_1176,BTN3A1_11119,VEGFA_7422,MAN1A1_4121,WHSC1L1_54904,TM2D2_83877,KIF24_347240,ANKRD12_23253,LOC91664_91664,RBBP9_10741,TCEA2_6919
SNP_A-1926807	VAV3	10451		TRUE	TRUE	FALSE	TRUE		NA	B4GALT4_8702,BET1_10282,CASP7_840,CCDC19_25790,COG6_57511,FBXL14_144699,HEXB_3074,IL24_11009,INSIG2_51141,LRRC4C_57689,MGC13379_51259,PYGL_5836,RNF24_11237,RPL36AL_6166,SLC33A1_9197,SLC4A7_9497,STIM2_57620,TNFRSF13C_115650,WDR51B_282809,GAS7_8522,HM13_81502,HPCAL1_3241,MAPK10_5602,NOL6_65083,SDF4_51150,CAST_831	NA	AMPD3_272,APP_351,C6orf151_154007,CCDC102A_92922,FBXO10_26267,FJX1_24147,GOLGB1_2804,HERC1_8925,KIAA1600_57700,NR2F6_2063,P11_8909,RALGPS1_9649,RBM5_10181,RSPH3_83861,SEC24C_9632,TNFRSF8_943,TOR1AIP2_163590,UBR5_51366,WNT7B_7477,ZNF572_137209,COMT_1312,COQ6_51004,KIAA0913_23053,MTMR3_8897,NASP_4678,PTPN6_5777,RBM33_155435,TGIF1_7050,ZNF302_55900,UNG_7374	NA	NA	NA	TFR2_7036,ABP1_26,SFRP1_6422,MAP1LC3A_84557
SNP_A-1897538	VAV3	10451		TRUE	TRUE	TRUE	TRUE		NA	CD3E_916,CRIP2_1397,KLK1_3816,TMEM163_81615,C14orf130_55148,CASP1_834,OAS1_4938	NA	ALDH5A1_7915,CNTN6_27255,HSDL2_84263,SEPT5_5413,ZNF362_149076,C14orf118_55668,DEGS1_8560,WIPI2_26100,ZNF160_90338,ARHGEF7_8874,OAS1_4938,PSIP1_11168,RFC3_5983	NA	C3orf31_132001,GSN_2934,ING1_3621,TM2D3_80213,PRR6_201161,MRPL27_51264,SPPL2B_56928	NA	MCL1_4170,VHL_7428,WRNIP1_56897,GPLD1_2822,RFX3_5991,PSAP_5660,NAP1L1_4673,ISLR2_57611,MKNK2_2872,VPS16_64601
SNP_A-2097576	VAV3	10451		TRUE	TRUE	TRUE	TRUE		NA	LOC388885_388885,MS4A6E_245802,TSPAN10_83882,BCL2L1_598,C14orf130_55148,CASP1_834,JUP_3728,LMNA_4000,PRKACB_5567,SPAG6_9576,OAS1_4938	NA	ACADM_34,C11orf63_79864,FCRLA_84824,FOLR2_2350,HMX3_340784,RAD52_5893,RNF157_114804,TEX9_374618,IL15RA_3601,MS4A1_931,RBM33_155435,ZNF92_168374,OAS1_4938,RFX3_5991,TRIM5_85363	NA	ACP1_52,MAP4_4134,ELF2_1998,CKS2_1164,NCAPD3_23310,CAPRIN2_65981,PPM1A_5494,KLC1_3831,ADAMTS18_170692,TGIF1_7050	NA	CENTD1_116984,TAP2_6891,LAT2_7462,C9orf39_54875,HTF9C_27037
SNP_A-1952115	VAV3	10451		TRUE	TRUE	TRUE	TRUE		NA	CD3E_916,CRIP2_1397,KLK1_3816,TMEM163_81615,C14orf130_55148,CASP1_834,OAS1_4938	NA	CNTN6_27255,HSDL2_84263,SEPT5_5413,TMEM120B_144404,ZNF362_149076,C14orf118_55668,WIPI2_26100,ZNF160_90338,ARHGEF7_8874,OAS1_4938,PSIP1_11168,RFC3_5983	NA	GSN_2934,MRPL27_51264,SPPL2B_56928	NA	MCL1_4170,VHL_7428,WRNIP1_56897,GPLD1_2822,RFX3_5991,PSAP_5660,NAP1L1_4673,ISLR2_57611,MKNK2_2872,VPS16_64601
SNP_A-1801154	VAV3	10451		TRUE	TRUE	TRUE	TRUE		NA	PML_5371,TMUB2_79089	NA	AUH_549,BNIPL_149428,BTAF1_9044,C10orf104_119504,C14orf124_56948,CDCA7L_55536,EIF2AK1_27102,EIF4ENIF1_56478,FBXO43_286151,FCHO2_115548,GNRH1_2796,KIAA0240_23506,LEMD3_23592,METTL3_56339,OSBP_5007,RXRB_6257,ZNF700_90592,AGER_177,ASB3_51130,KIAA1622_57718,MTMR3_8897,NBR1_4077,RASSF1_11186,SYNE1_23345,BRWD1_54014,CCNDBP1_23582,NIPBL_25836,ST7_7982	NA	B3GALNT2_148789,RUFY4_285180,FUT4_2526,PIWIL4_143689,PLEKHH3_79990,SNX11_29916,MRPL27_51264,SPPL2B_56928	NA	MCL1_4170,MPZL1_9019,GNLY_10578,VHL_7428,C3orf31_132001,PBRM1_55193,CAST_831,ERAP1_51752,LNPEP_4012,WRNIP1_56897,UBE2J1_51465,SYNE1_23345,FGL2_10875,ZNF655_79027,CAV2_858,HOOK3_84376,PDE7A_5150,RFX3_5991,PSAP_5660,MRPL43_84545,PTPRE_5791,PPFIA1_8500,BLR1_643,NAP1L1_4673,ATP2A2_488,OAS2_4939,SNAP23_8773,SMG1_23049,TADA2L_6871,MKNK2_2872,SCN1B_6324,HCST_10870,RBL1_5933,SERINC3_10955,CSTB_1476
SNP_A-1793503	VAV3	10451		TRUE	TRUE	TRUE	TRUE		NA	BCL9_607,CD3E_916,CDH23_64072,KLK1_3816,KLRF1_51348,S100A14_57402,SLC32A1_140679,TMEM163_81615,TSPAN10_83882,C14orf130_55148,HPS1_3257,SLC22A18_5002,OAS1_4938	NA	HSDL2_84263,ACSL1_2180,ANKHD1_54882,ATPIF1_93974,RASSF6_166824,ZNF160_90338,OAS1_4938	NA	GSN_2934,MRPL27_51264,SPPL2B_56928	NA	ARHGEF19_128272,GPLD1_2822,RFX3_5991,RPP38_10557,PSAP_5660,GBF1_8729,NAP1L1_4673,ATP2A2_488,TAOK2_9344,LOC348174_348174,C17orf28_283987,MKNK2_2872,DUSP18_150290
SNP_A-2198628	VAV3	10451		TRUE	TRUE	FALSE	TRUE		NA	LIG3_3980,MORF4L1_10933	NA	HK3_3101,IFI27_3429,NETO1_81832,RABL2A_11159,RP9_6100,TAF6L_10629,CD86_942,OAS1_4938,PEX16_9409	NA	NA	NA	FAM79B_285386,ABP1_26,SFRP1_6422,PC_5091,MAP1LC3A_84557
SNP_A-2181492	VAV3	10451		TRUE	FALSE	TRUE	TRUE		NA	ASB13_79754,KLF1_10661,MYOZ1_58529,PGF_5228,RARRES2_5919,C9orf72_203228,CAPRIN2_65981,KCNN3_3782	NA	NA	NA	NR5A2_2494,IRAK2_3656,DTNBP1_84062,FEZ1_9638	NA	CRYZ_1429,MCL1_4170,SCYL1BP1_92344,MR1_3140,STT3B_201595,TMEM167_153339,ELL2_22936,FYN_2534,MAN1A1_4121,TBRG4_9238,SH2D3C_10044,PICALM_8301,OAS2_4939,NDFIP2_54602,SLC39A9_55334,SELS_55829,SMG1_23049,ANKRD12_23253,VAPA_9218,PTPN2_5771,RPL36_25873,HM13_81502
SNP_A-2256819	VAV3	10451		TRUE	TRUE	FALSE	TRUE		NA	HLA-DRB5_3127,PACSIN3_29763,ZNF8_7554,ARID4A_5926,NOVA1_4857,PANK1_53354,PPP2R5D_5528,PTPN6_5777,RECQL_5965,TARDBP_23435,BCR_613,H2AFY_9555,ING3_54556,UTS2_10911	NA	ALDH1L2_160428,IFI27_3429,HK1_3098,NETO1_81832,NFYA_4800,PEX16_9409	NA	NA	NA	NA
SNP_A-2062497	VAV3	10451		TRUE	TRUE	TRUE	TRUE		NA	OTOA_146183,PLLP_51090,CAPS_828,PFN2_5217,TMEM179B_374395,TMUB2_79089,BCR_613,OAS1_4938	NA	CDKN2A_1029,FILIP1_27145,GLS2_27165,LEPRE1_64175,MBTPS1_8720,PIK3R4_30849,SULT1A2_6799,GMPPA_29926,LIG3_3980,NAV2_89797,FBXW7_55294	NA	ITIH1_3697	NA	GPR15_2838,HHLA2_11148,ARFIP1_27236,PALLD_23022,LMBRD2_92255,CHRNB1_1140
SNP_A-1786584	VAV3	10451		TRUE	TRUE	TRUE	TRUE		NA	TIRAP_114609	NA	APEX1_328,BMP4_652,H2AFJ_55766,IL1RAP_3556,RPS6KA5_9252,VAPA_9218,CDKN2C_1031,ST7_7982	NA	IL11RA_3590,SMARCD1_6602	NA	PGD_5226,KIAA0319L_79932,LIPT1_51601,SP110_3431,CHCHD6_84303,PHF17_79960,CCHCR1_54535,RSU1_6251,LOH11CR2A_4013,USP10_9100,CDK10_8558,RAB5C_5878,TBKBP1_9755,VAPA_9218
SNP_A-4219190	VAV3	10451		TRUE	TRUE	TRUE	TRUE		NA	ESPNL_339768,HMBOX1_79618,MYOZ1_58529,SAMD10_140700,XIRP1_165904,ST6GAL1_6480	NA	CD163L1_283316,CPS1_1373,ING2_3622,PH-4_54681,PLCB1_23236,PTPN20B_26095,BMP4_652,FGFR4_2264,GMPPA_29926,PSME4_23198,PTPN22_26191,SP110_3431	NA	IRAK2_3656,COL4A3BP_10087,GABRG2_2566,DTNBP1_84062,ZNF323_64288,HLA-F_3134,RSU1_6251,IFITM2_10581,CD151_977,NAV2_89797,LST-3TM12_338821,AKAP13_11214	NA	TBRG4_9238,CBWD1_55871,SLC31A2_1318,MSI2_124540,VAPA_9218,RPL36_25873,HM13_81502,TMEM189-UBE2V1_387522
SNP_A-2061991	VAV3	10451		TRUE	TRUE	TRUE	TRUE		NA	TCL1B_9623,CLDN10_9071,IL1RAP_3556,KLC1_3831,NECAB3_63941,RPL13_6137,ZNF3_7551	NA	AIG1_51390,C11orf48_79081,C3orf1_51300,CABIN1_23523,CEP164_22897,CHID1_66005,CNPY4_245812,CTNNBL1_56259,DAXX_1616,DECR1_1666,FARS2_10667,FLVCR1_28982,HDAC1_3065,JMJD1B_51780,KIAA0100_9703,KIAA0101_9768,LSMD1_84316,MSRA_4482,N6AMT2_221143,NDUFAF1_51103,NDUFB9_4715,NUP85_79902,OCLN_4950,PCNT_5116,PDCD6_10016,PRIM2_5558,SF4_57794,SRR_63826,SUZ12_23512,THAP10_56906,TIMM8B_26521,TRAM2_9697,TRRAP_8295,…	NA	MAPK10_5602,FGFR4_2264,CD151_977	NA	NASP_4678,MPZL1_9019,NUCKS1_64710,TRIM14_9830,RECQL_5965,CDK10_8558,MAPK7_5598,FBXO17_115290,SNRPD2_6633,TMPRSS3_64699
SNP_A-2294946	VAV3	10451		TRUE	FALSE	TRUE	TRUE		NA	ESPNL_339768,HMBOX1_79618,SAMD10_140700,XIRP1_165904,ST6GAL1_6480	NA	NA	NA	IRAK2_3656,COL4A3BP_10087,GABRG2_2566,DTNBP1_84062,ZNF323_64288,HLA-F_3134,RSU1_6251,IFITM2_10581,CD151_977,NAV2_89797,LST-3TM12_338821,AKAP13_11214	NA	MAN1A1_4121,TBRG4_9238,DNAJC12_56521,ALDH1L2_160428,KIAA1622_57718,VAPA_9218,RPL36_25873,HM13_81502,TMEM189-UBE2V1_387522
SNP_A-1812595	VAV3	10451		TRUE	TRUE	FALSE	TRUE		NA	C1D_10438,CD3E_916,LGR4_55366,WDR59_79726,COMMD6_170622,ITGB1BP1_9270,KIAA1622_57718,TSGA10_80705,TXNDC5_81567,WBSCR16_81554	NA	ALS2CR2_55437,ARHGEF12_23365,BAIAP2L2_80115,CRYL1_51084,DOK4_55715,FBXO10_26267,IDUA_3425,NRXN3_9369,OCLN_4950,OGDHL_55753,PIK3IP1_113791,PLCG1_5335,PTPRF_5792,RALGPS1_9649,SCGB1A1_7356,SULT1A3_6818,TREML2_79865,UBR5_51366,ZER1_10444,ZFYVE1_53349,COQ6_51004,HIST1H2BD_3017,KHK_3795,MCM7_4176,MYL9_10398,NSD1_64324,TGIF1_7050,FYN_2534	NA	NA	NA	UTS2_10911,GPBP1L1_60313,ATG4C_84938,ITGB3BP_23421,TAF1A_9015,PPM1G_5496,MARCO_8685,EEF1B2_1933,OXSM_54995,RYK_6259,SEC31A_22872,SKIV2L2_23517,CDC23_8697,TCERG1_10915,MRPL22_29093,HNRPAB_3182,MGAT4B_11282,ANKS1A_23294,MRPL14_64928,SNX14_57231,RP9_6100,YWHAG_7532,ZKSCAN1_7586,SYPL1_6856,METTL2B_55798,NUP205_23165,WHSC1L1_54904,UBE2V2_7336,ARMC1_55156,WWP1_11059,YWHAZ_7534,EBAG9_9166,MRPL13_28998,L…
SNP_A-2182073	VAV3	10451		TRUE	TRUE	TRUE	TRUE		NA	PPARD_5467,VAPA_9218	NA	ACVR2A_92,AGBL2_79841,AKT1S1_84335,C12orf25_84070,C16orf79_283870,C1orf106_55765,ENDOD1_23052,MCTP2_55784,MXD4_10608,OGDHL_55753,PDZD8_118987,PLA1A_51365,RARG_5916,SELK_58515,SETBP1_26040,ZNF671_79891,APBB1_322,DYRK2_8445,SELS_55829,SMARCA2_6595,SNAP23_8773,TAF6L_10629,TGIF1_7050,ARHGEF7_8874,OAS1_4938	NA	MGAT4B_11282,CBX3_11335,LOC255374_255374,METTL2B_55798	NA	GLTPD1_80772,UTS2_10911,KIF2C_11004,AKR1A1_10327,GPBP1L1_60313,ATG4C_84938,ITGB3BP_23421,SYDE2_84144,AGL_178,POLR3GL_84265,BAT2D1_23215,UCHL5_51377,GLRX2_51022,KLHL12_59349,RCOR3_55758,MRPL55_128308,GGPS1_9453,SH3YL1_26751,EIF2B4_8890,PPP1CB_5500,SMEK2_57223,CKAP2L_150468,SAP130_79595,ANKRD44_91526,EEF1B2_1933,WDFY1_57590,COPS8_10920,SETMAR_6419,OXSM_54995,SETD2_29072,PDHB_5162,RYK_6259,ECT2_1894…
SNP_A-1837916	VAV3	10451		TRUE	FALSE	TRUE	TRUE		NA	ESPNL_339768,HMBOX1_79618,SAMD10_140700,ST6GAL1_6480	NA	NA	NA	IRAK2_3656,COL4A3BP_10087,GABRG2_2566,DTNBP1_84062,ZNF323_64288,HLA-F_3134,RSU1_6251,IFITM2_10581,CD151_977,NAV2_89797,LST-3TM12_338821,AKAP13_11214	NA	MAN1A1_4121,TBRG4_9238,DNAJC12_56521,ALDH1L2_160428,KIAA1622_57718,VAPA_9218,RPL36_25873,HM13_81502,TMEM189-UBE2V1_387522
SNP_A-2133461	VAV3	10451		TRUE	TRUE	TRUE	TRUE		NA	PML_5371,TIRAP_114609	NA	MCM9_254394,TRAM2_9697,APBB1_322,CCNE1_898,CDC2L5_8621,MAPK7_5598,CDKN2C_1031,DNAJB6_10049,SKP2_6502	NA	CD151_977,DTNA_1837,RFPL1_5988	NA	SMPDL3B_27293,PPIL3_53938,NUDT13_25961,LOH11CR2A_4013,MGST1_4257,EDNRB_1910,CDK10_8558,MAPK7_5598,TMPRSS3_64699
SNP_A-4271395	VAV3	10451		TRUE	TRUE	TRUE	TRUE		NA	PML_5371,TIRAP_114609	NA	MCM9_254394,TRAM2_9697,APBB1_322,CCNE1_898,CDC2L5_8621,MAPK7_5598,CDKN2C_1031,DNAJB6_10049,SKP2_6502	NA	CD151_977,DTNA_1837,RFPL1_5988	NA	SMPDL3B_27293,PPIL3_53938,NUDT13_25961,LOH11CR2A_4013,MGST1_4257,EDNRB_1910,CDK10_8558,MAPK7_5598,TMPRSS3_64699
SNP_A-2158397	VAV3	10451		TRUE	TRUE	FALSE	TRUE		NA	HLA-DRB5_3127,RBMS2_5939,TLR3_7098,ARID4A_5926,MAP4_4134,NOVA1_4857,PANK1_53354,PTPN6_5777,RBM33_155435,TSC22D1_8848,H2AFY_9555,ING3_54556,UTS2_10911	NA	AEBP1_165,IFI27_3429,LOC338667_338667,ACSL1_2180,HK1_3098,MYL9_10398,NETO1_81832,PEX16_9409	NA	NA	NA	FAM79B_285386,ABP1_26,SFRP1_6422,PC_5091,MAP1LC3A_84557
SNP_A-1865313	VAV3	10451		TRUE	TRUE	FALSE	TRUE		NA	C9orf93_203238,HLA-DRB5_3127,OR1D2_4991,RBMS2_5939,TLR3_7098,NOVA1_4857,PANK1_53354,PPP2R5D_5528,PTPN6_5777,TARDBP_23435,TSC22D1_8848,H2AFY_9555,UTS2_10911	NA	ALDH1L2_160428,IFI27_3429,LOC338667_338667,HK1_3098,NETO1_81832,B3GALNT1_8706	NA	NA	NA	FAM79B_285386,ABP1_26,SFRP1_6422,PC_5091,MAP1LC3A_84557
SNP_A-2157429	VAV3	10451		TRUE	TRUE	TRUE	TRUE		NA	ILDR1_286676,MCPH1_79648,SLC25A35_399512,TMEM68_137695,ANXA11_311,BMP4_652,CAPRIN2_65981,KTN1_3895,OASL_8638,ST8SIA4_7903,TMEM179B_374395,BCR_613,BRWD1_54014,NIN_51199,OAS1_4938	NA	ADCK1_57143,ARHGAP26_23092,C8orf41_80185,COL9A3_1299,EDC3_80153,FAH_2184,ILKAP_80895,MMRN1_22915,NDUFB3_4709,PSPH_5723,TBL3_10607,VSIG2_23584,ACOT7_11332,AGER_177,BCL2_596,FAM111B_374393,N-PAC_84656,PPM1G_5496,SDCBP2_27111,TAF6L_10629,TMEM189-UBE2V1_387522,TSLP_85480,WDR20_91833,DNAJB6_10049	NA	LEPROT_54741,IL1R2_7850,TADA3L_10474,IRAK2_3656,RASSF1_11186,COL4A3BP_10087,GABRG2_2566,CBX3_11335,RSU1_6251,IFITM2_10581,CD151_977,NAV2_89797,LST-3TM12_338821	NA	FBXO32_114907,CDC14B_8555,PEX16_9409,ERCC1_2067,HM13_81502,TCEA2_6919
SNP_A-1832671	VAV3	10451		FALSE	FALSE	TRUE	TRUE		NA	NA	NA	NA	NA	ARPC2_10109,SLC23A1_9963,DNAJC18_202052,BTN2A2_10385,CASP4_837,GIT2_9815,MC5R_4161,PRMT1_3276,IL4I1_259307	NA	CRYZ_1429,SCYL1BP1_92344,RIPK5_25778,SH3YL1_26751,MGAT4B_11282,CAPZA2_830,PSMA1_5682,FBXO3_26273,UNC93B1_81622,MSI2_124540,BRD4_23476,SCN1B_6324,VPS16_64601,PXMP4_11264
SNP_A-2081711	VAV3	10451		TRUE	TRUE	TRUE	TRUE		NA	JAG1_182,XIRP1_165904,LAMC2_3918,PPM1G_5496,ST6GAL1_6480,KIAA0319L_79932,TRIM69_140691	NA	METTL9_51108,PURB_5814,SLC5A10_125206,TRAT1_50852,BCL11A_53335,CXCL12_6387,DYRK2_8445,HSPA8_3312,IL4I1_259307,KTELC1_56983,MGAT4B_11282,MRPL11_65003,RFC5_5985,BRD4_23476,CDKN2C_1031,MSI2_124540,UPF2_26019	NA	COL4A3BP_10087,GABRG2_2566,HLA-F_3134,DNAJB6_10049,RSU1_6251,IFITM2_10581,CD151_977,LST-3TM12_338821,AKAP13_11214,ALDOA_226	NA	EPHB2_2048,CRYZ_1429,MAN1A1_4121,RFX3_5991,PEX16_9409,MAP4K5_11183,MSI2_124540,VAPA_9218,RPL36_25873,RAB3D_9545,VPS16_64601
SNP_A-2135185	VAV3	10451		TRUE	TRUE	TRUE	TRUE		NA	C8orf31_286122	NA	BPTF_2186,TAF1A_9015,TMUB2_79089	NA	KCNC4_3749,GAD1_2571,COL4A3BP_10087,TXNDC5_81567,EIF4H_7458,DNAJB6_10049,ABO_28,RSU1_6251,IFITM2_10581,KIF23_9493,STAT3_6774,FXYD5_53827	NA	NFYA_4800,WHSC1L1_54904,MAPK8IP3_23162,TCEA2_6919,C1QTNF6_114904
SNP_A-2136671	VAV3	10451		FALSE	TRUE	FALSE	FALSE		NA	NA	NA	A1BG_1,B4GALT3_8703,BCKDK_10295,C11orf10_746,C17orf61_254863,C20orf151_140893,C6orf221_154288,CACNA2D4_93589,CALCOCO1_57658,CCDC117_150275,CD38_952,CLDND1_56650,CLECL1_160365,COG6_57511,CRYBB2_1415,CSNK1E_1454,DHRS9_10170,DOPEY2_9980,DUSP5_1847,GCS1_7841,HECA_51696,ISG20_3669,KDELR1_10945,KLF7_8609,KRTCAP2_200185,LCORL_254251,LMBRD1_55788,MCTP2_55784,MIF_4282,NFKBIZ_64332,NFS1_9054,P4HA1_5033,P4H…	NA	NA	NA	NA
SNP_A-1938425	VAV3	10451		FALSE	TRUE	FALSE	FALSE		NA	NA	NA	C16orf79_283870,C19orf22_91300,C6orf221_154288,CRIPAK_285464,IFI6_2537,ISG20_3669,LCE1F_353137,MAN2A2_4122,SELK_58515,ATPIF1_93974,BAZ1A_11177,DDHD1_80821,PHF1_5252,TAF6L_10629,CCNY_219771,IL21R_50615	NA	NA	NA	NA
SNP_A-2159077	VAV3	10451		TRUE	TRUE	TRUE	TRUE		NA	C6orf25_80739,CDC42EP2_10435,CDO1_1036,ENPP6_133121,FAM14A_83982,FLJ14154_79903,HLA-DQA1_3117,IL1B_3553,LOC283953_283953,NMNAT3_349565,OSGIN1_29948,PRLR_5618,PRRX1_5396,PWWP2B_170394,REXO2_25996	NA	IFI6_2537,KRT84_3890,PCM1_5108,ZNF589_51385,ACOT11_26027,C1QTNF6_114904,C3orf31_132001,CASP1_834,FKBP2_2286,MTMR3_8897,ZNF189_7743,NIPBL_25836,UPF2_26019	NA	CDC2L1_984,STK40_83931,PSMB4_5692,S100A2_6273,PFDN2_5202,RBBP5_5929,MRPS9_64965,LRRFIP1_9208,PLS1_5357,CLDN11_5010,LYAR_55646,WDR1_9948,CLOCK_9575,LSM6_11157,KLHL2_11275,IL13_3596,LARP1_23367,THEM2_55856,BTN3A3_10384,PHIP_55023,AIM1_202,VNN2_8875,TYW1_55253,ANKIB1_54467,CCDC132_55610,FASTK_10922,RBM33_155435,PINX1_54984,CHMP4C_92421,HSF1_3297,VPS28_51160,NDUFB6_4712,GALT_2592,C9orf86_55684,NDUFB8…	NA	SFRS4_6429,AK2_204,CMPK_51727,NRD1_4898,ECHDC2_55268,ATG4C_84938,MIER1_57708,SERBP1_26135,ZRANB2_9406,CRYZ_1429,CTBS_1486,RTCD1_8634,C1orf119_56900,RSBN1_54665,DARC_2532,TAF1A_9015,CNIH4_29097,C2orf28_51374,SLC4A1AP_22950,YIPF4_84272,MTHFD2_10797,BUB1_699,AGPS_8540,PRKRA_8575,ANKMY1_51281,NGLY1_55768,SEC22C_9117,KIAA1143_57456,TUSC4_10641,CHMP2B_25978,PCNP_57092,PHLDB2_90102,SLC35A5_55032,ATP6V1A…
SNP_A-2098632	VAV3	10451		TRUE	TRUE	TRUE	TRUE		NA	RSPH1_89765,VAPA_9218,VPS16_64601,SIRT5_23408	NA	RBM4B_83759,ACSL5_51703,GAS2_2620,GTF2IRD2_84163,RAD51_5888,RPS6KA5_9252,SIVA1_10572,TAF1A_9015,VHL_7428,NCAPH2_29781	NA	KCNC4_3749,HTRA3_94031,COL4A3BP_10087,PCDHB13_56123,METTL2B_55798,ZC3HAV1_56829,GDPD5_81544,FEZ1_9638,DZIP1_22873,RRAD_6236,RSHL1_81492,IL4I1_259307,DLGAP4_22839,HDAC10_83933	NA	NA
SNP_A-4259738	VAV3	10451		TRUE	TRUE	TRUE	TRUE		NA	ILDR1_286676,LIMS2_55679,LPP_4026,BTN2A2_10385,NECAB3_63941,RAB5C_5878,SNX14_57231,TMEM179B_374395,VCAM1_7412	NA	ACSS2_55902,ALDH2_217,ALMS1_7840,ANTXR2_118429,ARTN_9048,BCAS3_54828,BLK_640,C12orf48_55010,C20orf111_51526,C9orf127_51754,CALCOCO1_57658,CENTD2_116985,CRB2_286204,CUL7_9820,DDB2_1643,DQX1_165545,DUSP16_80824,EPS8L2_64787,ESPNL_339768,FAM80A_284716,GAB2_9846,HNRNPA2B1_3181,KISS1R_84634,KLHL24_54800,LHX2_9355,LOC113230_113230,MGC13057_84281,NDRG1_10397,NDUFA12_55967,OTUD3_23252,PARP3_10039,PMM1_53…	NA	WDR3_10885,NCL_4691,TADA3L_10474,QDPR_5860,ANP32C_23520,TXNDC5_81567,NDUFA5_4698,ZWINT_11130,GSTO1_9446,HRAS_3265,CUL5_8065,NUPL1_9818,RAD51_5888,WDR76_79968,NR2E3_10002,MORF4L1_10933,CCDC47_57003,ANAPC11_51529,IMPA2_3613,GADD45GIP1_90480,UBE2M_9040,MKKS_8195,FOXA2_3170	NA	SEPSECS_51091,TAP2_6891,DFNA5_1687,AEBP1_165,IKZF1_10320,NIN_51199,ABCA3_21
SNP_A-1945525	VAV3	10451		TRUE	TRUE	TRUE	TRUE		NA	GAS7_8522,RANBP10_57610,SMARCD1_6602,PEX16_9409	NA	ASTE1_28990,ATP6V0D1_9114,CASP9_842,CCDC66_285331,CEND1_51286,CEP164_22897,CRIPAK_285464,DNAJA1_3301,INPP1_3628,LOC90826_90826,LRRC61_65999,MAGEF1_64110,PEX13_5194,PLAGL2_5326,SNX15_29907,STK36_27148,TP53BP1_7158,VCP_7415,ANKHD1_54882,BCL11A_53335,COQ9_57017,GAS2_2620,KCNN3_3782,KTELC1_56983,NBR1_4077,PI4KAP2_375133,PPA2_27068,TAF1A_9015,TM2D2_83877,CAMK1D_57118,KIAA1429_25962,MAT2B_27430,MED23_9…	NA	COL4A3BP_10087,TAP2_6891,LCA5_167691,LOC255374_255374,METTL2B_55798,IFITM2_10581,DZIP1_22873,AKAP13_11214,MAPK8IP3_23162,CA4_762,RSHL1_81492,IL4I1_259307	NA	BANK1_55024,STOM_2040,FBXO17_115290,RFPL1_5988
SNP_A-1783761	VAV3	10451		TRUE	TRUE	TRUE	TRUE		NA	CD200_4345,CDCA4_55038,COQ6_51004,HOMEZ_57594,ST8SIA4_7903,BRWD1_54014	NA	DTNBP1_84062,GAS2_2620,LGALS8_3964,NAV2_89797,TNRC6A_27327	NA	KCNC4_3749,CPLX1_10815,HTRA3_94031,PCDHB13_56123,LCA5_167691,METTL2B_55798,TPCN2_219931,DZIP1_22873,RRAD_6236,RSHL1_81492,IL4I1_259307,ZNF600_162966,HDAC10_83933	NA	NA
SNP_A-1850061	VAV3	10451		TRUE	TRUE	TRUE	TRUE		NA	BACE1_23621,CNIH2_254263,FBXO7_25793,FGD2_221472,RARRES2_5919,BIRC3_330,EDF1_8721,EFNA1_1942,MAFG_4097,WBSCR16_81554,ZNF226_7769,MFI2_4241,PEX16_9409	NA	MIOX_55586,SPESP1_246777,CATSPER2_117155,HYAL2_8692,RNF8_9025,ZWINT_11130,SP110_3431	NA	PPM1B_5495,PSME4_23198,LIPT1_51601,SEC22C_9117,TAP2_6891,ING3_54556,TM2D2_83877,MED22_6837,IL15RA_3601,IFT88_8100,RPL36_25873,ZNF302_55900,MKKS_8195,BRWD1_54014	NA	EIF2C3_192669,KLF7_8609,THAP6_152815,DNAJB5_25822,DLG5_9231,RELT_84957,ABCA5_23461,TCEA2_6919
SNP_A-2196053	VAV3	10451		TRUE	TRUE	TRUE	TRUE		NA	DIO2_1734,HOXC4_3221,APBB1_322,CCDC50_152137,RTN3_10313	NA	BID_637,BRD4_23476	NA	LRRFIP2_9209,WDR17_116966,MGC29506_51237,SYPL1_6856,ADD3_120,PML_5371,MT1F_4494,SPG7_6687,NARF_26502	NA	STK16_8576,C6orf81_221481,LGR4_55366,TMEM133_83935,CLUAP1_23059,MOBKL2A_126308,APBA3_9546,INSL3_3640,LSR_51599,DUSP18_150290
SNP_A-2209449	VAV3	10451		TRUE	TRUE	TRUE	TRUE		NA	PLEC1_5339	NA	ATF5_22809,CNPY4_245812,CCR6_1235,GTF2IRD2_84163,NETO1_81832,TMUB2_79089,TRIOBP_11078,TMPRSS3_64699	NA	HP1BP3_50809,PIK3R3_8503,SAMD13_148418,CHL1_10752,LRRFIP2_9209,LCORL_254251,RAP1GDS1_5910,SKP2_6502,TXNDC5_81567,BTN2A2_10385,NFYA_4800,SKAP2_8935,LOC255374_255374,TSPAN12_23554,UBE2W_55284,PPFIA1_8500,KCTD14_65987,MDM1_56890,UNG_7374,ATF7IP2_80063,ACSM3_6296,CDH11_1009,NQO1_1728,ANKFY1_51479,HES7_84667,SSH2_85464,CROP_51747,MKNK2_2872,RBL1_5933,ZMYND8_23613	NA	GABRG2_2566,IARS_3376,EED_8726,SETD3_84193,LOC123688_123688
SNP_A-1915486	VAV3	10451		TRUE	FALSE	TRUE	TRUE		NA	B9D2_80776,C3orf14_57415,CCDC28A_25901,KIR2DL4_3805,RGS12_6002,RFXANK_8625,TSLP_85480	NA	NA	NA	LRRFIP2_9209,WDR17_116966,MGC29506_51237,SYPL1_6856,ADD3_120,PML_5371,MT1F_4494,SPG7_6687,NARF_26502	NA	FAM49A_81553,MSL3L2_151507,C6orf81_221481,LGR4_55366,RPS2_6187,CLUAP1_23059,NT5M_56953,JUP_3728,ZNF473_25888,DUSP18_150290
SNP_A-1945872	VAV3	10451		TRUE	TRUE	TRUE	TRUE		NA	ACSL1_2180,ARL6IP4_51329,MRPL35_51318,PEX19_5824,CNOT7_29883	NA	C10orf91_170393,C21orf7_56911,GATM_2628,LDOC1L_84247,NEU4_129807,SIX3_6496,VANGL2_57216,VASN_114990,ACOT7_11332,PEMT_10400,PRMT3_10196,LARP6_55323,NFATC1_4772,SEC22C_9117	NA	AK2_204,RSBN1_54665,CHL1_10752,PHF17_79960,SLC30A5_64924,CCR6_1235,SKAP2_8935,TSPAN12_23554,DUSP4_1846,NUPL1_9818,ACSM3_6296,ANKFY1_51479,HES7_84667,ABI3_51225	NA	HTR6_3362,ZAK_51776,ASPH_444,IARS_3376,DLG5_9231,RTN3_10313
SNP_A-1945890	VAV3	10451		TRUE	TRUE	TRUE	TRUE		NA	ABCB1_5243,UGCGL1_56886,ATP9B_374868,CABP1_9478,COMMD6_170622,MDM1_56890,ZBTB39_9880,ILF3_3609	NA	ALG8_79053,BTBD14A_138151,DEF8_54849,DUSP7_1849,HPDL_84842,IFI30_10437,IFNG_3458,KCNMB4_27345,MLC1_23209,MPEG1_219972,MVP_9961,NEU4_129807,NY-SAR-48_93323,PM20D2_135293,POLE4_56655,SGMS2_166929,TMEM65_157378,TRAF3IP2_10758,VASN_114990,ACOT7_11332,ELMO1_9844,PEMT_10400,SLIC1_124460,TBKBP1_9755,NFATC1_4772,ODF2_4957	NA	AK2_204,GSTM3_2947,ITSN2_50618,CCNT2_905,PTH2R_5746,ARL13B_200894,FGFBP2_83888,PHF17_79960,ZNF323_64288,CDKN1A_1026,GTF2IRD2_84163,ING3_54556,INSIG1_3638,PDE7A_5150,KIAA1429_25962,ERMP1_79956,ACSL5_51703,ABLIM1_3983,TRIM5_85363,SMARCC2_6601,MDM1_56890,VPS18_57617,CEP152_22995,CDH11_1009,HES7_84667,ABI3_51225,B3GNTL1_146712,AES_166,RYR1_6261,IGFL2_147920,ZNF160_90338	NA	NEB_4703,FILIP1L_11259,RAB5C_5878,SAMHD1_25939
SNP_A-4255577	VAV3	10451		TRUE	TRUE	TRUE	TRUE		NA	ACSL1_2180,ARL6IP4_51329,MRPL35_51318,PEX19_5824,CNOT7_29883	NA	LDOC1L_84247,MLC1_23209,NEU4_129807,SIX3_6496,VANGL2_57216,VASN_114990,ACOT7_11332,PEMT_10400,PRMT3_10196,LARP6_55323,NFATC1_4772,SEC22C_9117	NA	AK2_204,RSBN1_54665,CHL1_10752,PHF17_79960,SLC30A5_64924,CCR6_1235,SKAP2_8935,TSPAN12_23554,DUSP4_1846,NUPL1_9818,ACSM3_6296,ANKFY1_51479,HES7_84667,ABI3_51225	NA	HTR6_3362,ZAK_51776,CENTD1_116984,FLNC_2318,RAD51L1_5890,NDUFA3_4696
SNP_A-2032682	VAV3	10451		TRUE	TRUE	TRUE	TRUE		NA	SPG3A_51062,ARL6IP4_51329,FBXO17_115290,SLC25A3_5250	NA	CCDC64B_146439,EDG5_9294,MYH11_4629,NLRP2_55655,GREB1_9687,POLR1D_51082,RAC1_5879	NA	PLCH2_9651,AK2_204,SLAMF6_114836,TUBA4A_7277,H2AFY_9555,CXXC5_51523,NEDD9_4739,ERMP1_79956,NFX1_4799,ANXA11_311,KIAA0152_9761,CARHSP1_23589,C20orf196_149840	NA	HLA-DRB5_3127,IL11RA_3590,PPAPDC3_84814,EFCAB4A_283229,LASS5_91012,MYBPC2_4606
SNP_A-2313704	VAV3	10451		TRUE	TRUE	TRUE	TRUE		NA	SEMA4C_54910,BCL2L1_598,IL15RA_3601,IL16_3603,SDF4_51150	NA	ANAPC4_29945,C11orf73_51501,HBG2_3048,HEATR3_55027,MAPBPIP_28956,MNAT1_4331,MRPL13_28998,NDUFS6_4726,NPHP4_261734,ASTN2_23245,CTBP2_1488,GAS2_2620,KIAA1622_57718,NR5A2_2494,PSME1_5720,RLN2_6019,SPPL2B_56928,VPS16_64601,WBSCR16_81554	NA	CDC42_998,LBR_3930,SPTBN1_6711,ZBTB24_9841,RPL8_6132,PTPN6_5777,ALOX12_239,MAPK7_5598,SCN1B_6324,HM13_81502	NA	NCKAP1_10787,ACSL5_51703
SNP_A-4206360	VAV3	10451		TRUE	TRUE	TRUE	TRUE		NA	BCL2L1_598,ST7L_54879	NA	ALMS1_7840,C20orf149_79144,CCDC9_26093,JUND_3727,LONRF1_91694,MPO_4353,TMUB1_83590,ATF4_468,CAV2_858,CTBP2_1488,EFNA4_1945,GLRX2_51022,IFT88_8100,KLC1_3831,MGAT4B_11282,NOL6_65083,RAD51C_5889,SDF4_51150,ST7L_54879,ZNF3_7551,ZNF92_168374,MRPL43_84545,MSI2_124540	NA	LCE1F_353137,LCE1B_353132,PLEK_5341,CD8A_925,PAX8_7849,CCNYL1_151195,KPNA1_3836,C5orf37_134359,LCP2_3937,NEDD9_4739,ZYX_7791,TNFRSF10A_8797,NSMAF_8439,CARS_833,UBQLN3_50613,SYT9_143425,UNC93B1_81622,TCIRG1_10312,H2AFJ_55766,EVL_51466,ATMIN_23300,SPACA3_124912,ORMDL3_94103,DNAH17_8632,JMJD2B_23030,ISYNA1_51477,SCN1B_6324,EWSR1_2130	NA	GABRG2_2566,PILRA_29992,C12orf39_80763
SNP_A-1958865	VAV3	10451		TRUE	FALSE	TRUE	TRUE		NA	ANKRD2_26287,DCTN5_84516,FBXO7_25793,FLJ14154_79903,IL1B_3553,KCTD5_54442,OSGIN1_29948,SARDH_1757,SEMA4C_54910,SUMF2_25870,SUPT5H_6829,TBC1D3_84218,TXNIP_10628,VGLL4_9686,DZIP1_22873,SNX11_29916,DDX17_10521,MFI2_4241	NA	NA	NA	NBPF11_200030,FILIP1L_11259,MFI2_4241,ZNF117_51351,NUDT2_318,APBB1_322,HEATR6_63897,MRPS12_6183,NCF4_4689	NA	GPA33_10223,ISLR2_57611,IREB2_3658,MAPK8IP3_23162,MAP2K7_5609,PLEKHA4_57664
SNP_A-1954493	VAV3	10451		TRUE	TRUE	TRUE	FALSE		NA	PTPRG_5793,SUPT3H_8464	NA	ARHGEF19_128272,C20orf149_79144,CDK5RAP2_55755,MPO_4353,SLC18A2_6571,TBC1D14_57533,BID_637,FBXO3_26273,MAP4K4_9448,MTMR3_8897,ST7L_54879	NA	LAMC2_3918,DEGS1_8560,PBRM1_55193,NEDD9_4739,EIF4H_7458,PSMD13_5719,ISLR2_57611,UBE2I_7329,SLIC1_124460,MYH10_4628,SSBP4_170463,CECR1_51816,BCR_613	NA	NA
SNP_A-2202905	VAV3	10451		TRUE	TRUE	TRUE	FALSE		NA	MOCOS_55034,PTPRG_5793,WWC1_23286	NA	ARHGEF19_128272,CDK5RAP2_55755,MPO_4353,SLC18A2_6571,TBC1D14_57533,BID_637,FBXO3_26273,MAP4K4_9448,MTMR3_8897,ST7L_54879	NA	LAMC2_3918,DEGS1_8560,PBRM1_55193,NEDD9_4739,EIF4H_7458,PSMD13_5719,ISLR2_57611,UBE2I_7329,SLIC1_124460,MYH10_4628,SSBP4_170463,CECR1_51816,BCR_613	NA	NA
SNP_A-2248687	VAV3	10451		TRUE	FALSE	TRUE	TRUE		NA	HSPA1L_3305,SPG3A_51062,UGT2B10_7365,UGT2B11_10720,UGT2B17_7367,UGT2B7_7364,ARL6IP4_51329,GCC2_9648,GREB1_9687,HTF9C_27037,MGC16385_92806,PPFIBP1_8496,TAOK2_9344,TGIF1_7050,SLC25A3_5250	NA	NA	NA	AK2_204,TDRKH_11022,THEM4_117145,RFTN1_23180,ERMP1_79956,GAS2_2620	NA	IL11RA_3590,EFCAB4A_283229,MYBPC2_4606
SNP_A-1946166	VAV3	10451		TRUE	TRUE	TRUE	TRUE		NA	SEMA4C_54910,BCL2L1_598,PFAAP5_10443,SDF4_51150	NA	C14orf80_283643,CDH11_1009,FLJ90709_153129,LAMA3_3909,MIOX_55586,MRPL13_28998,NDUFB3_4709,NDUFB6_4712,NDUFS6_4726,NPHP4_261734,PRKAG1_5571,PRKCSH_5589,ACOT7_11332,ANKRD26_22852,PSME1_5720,DNAJB6_10049,GART_2618,TAF9_6880	NA	CDC42_998,LBR_3930,SPTBN1_6711,ZBTB24_9841,RPL8_6132,PTPN6_5777,ALOX12_239,MAPK7_5598,SCN1B_6324,HM13_81502	NA	MYO3B_140469,GABRG2_2566,RSU1_6251,TGIF1_7050,CDK5RAP1_51654
SNP_A-4274936	VAV3	10451		TRUE	TRUE	TRUE	FALSE		NA	PTPRG_5793,WWC1_23286,SUPT3H_8464,TSGA10_80705	NA	ARHGEF19_128272,CDK5RAP2_55755,MPO_4353,SLC18A2_6571,TBC1D14_57533,BID_637,MAP4K4_9448,MTMR3_8897,ST7L_54879	NA	LAMC2_3918,DEGS1_8560,PBRM1_55193,NEDD9_4739,EIF4H_7458,PSMD13_5719,ISLR2_57611,UBE2I_7329,SLIC1_124460,MYH10_4628,SSBP4_170463,CECR1_51816,BCR_613	NA	NA
SNP_A-2044824	VAV3	10451		TRUE	TRUE	TRUE	FALSE		NA	PTPRG_5793,WWC1_23286	NA	ARHGEF19_128272,CDK5RAP2_55755,MPO_4353,SLC18A2_6571,TBC1D14_57533,BID_637,MAP4K4_9448,MTMR3_8897,ST7L_54879	NA	LAMC2_3918,DEGS1_8560,PBRM1_55193,NEDD9_4739,EIF4H_7458,PSMD13_5719,ISLR2_57611,UBE2I_7329,SLIC1_124460,MYH10_4628,SSBP4_170463,CECR1_51816,BCR_613	NA	NA
SNP_A-4248536	VAV3	10451		TRUE	TRUE	TRUE	TRUE		NA	SEMA4C_54910,BCL2L1_598,PFAAP5_10443,SDF4_51150	NA	CDH11_1009,FLJ90709_153129,MIOX_55586,MRPL13_28998,NDUFB3_4709,NDUFB6_4712,NDUFS6_4726,NPHP4_261734,PRKCSH_5589,ACOT7_11332,ANKRD26_22852,CTBP2_1488,PSME1_5720,GART_2618,TAF9_6880	NA	CDC42_998,LBR_3930,SPTBN1_6711,ZBTB24_9841,RPL8_6132,PTPN6_5777,ALOX12_239,MAPK7_5598,SCN1B_6324,HM13_81502	NA	MYO3B_140469,GABRG2_2566,RSU1_6251,TGIF1_7050,CDK5RAP1_51654
SNP_A-2040407	VAV3	10451		TRUE	TRUE	TRUE	TRUE		NA	ANKRD2_26287,ARHGEF10L_55160,IL1B_3553,RPS6KA2_6196,STAT4_6775,C9orf24_84688,SDF4_51150	NA	C12orf30_80018,CA13_377677,DPF1_8193,PCGF1_84759,PIGL_9487,PPTC7_160760,PRKCSH_5589,TRAK2_66008,ABR_29,MRPL43_84545,PIAS2_9063,SPTBN1_6711,LARP2_55132	NA	GLTPD1_80772,NBPF11_200030,LIPT1_51601,UBE2J1_51465,ZBTB24_9841,RPL8_6132,DKK3_27122,PTPN6_5777,GALC_2581,SELS_55829,LOC342346_342346,OR3A3_8392,ALOX12_239,TSHZ1_10194,CD22_933	NA	MBOAT2_129642,B3GALNT1_8706,NFYA_4800,ZNF189_7743,C14orf118_55668,PML_5371
SNP_A-4276119	VAV3	10451		TRUE	TRUE	TRUE	TRUE		NA	MOCOS_55034,PLEKHB1_58473,PTPRG_5793,SDC1_6382,ST7L_54879,SUPT3H_8464	NA	IRF6_3664,ABR_29,ERCC1_2067,SYNE1_23345,PSIP1_11168	NA	C6orf65_221336,CD109_135228,MTSS1_9788,SIRT3_23410,SPG7_6687,NR1D1_9572,JSRP1_126306,HMG20B_10362,HM13_81502	NA	RSBN1_54665,CCDC121_79635,RASSF1_11186,XRN1_54464,SEPSECS_51091,SRP72_6731,HSPA1L_3305,TM2D2_83877,GALT_2592,LOC387856_387856,TCP11L2_255394,DAD1_1603,MAX_4149,DPP8_54878,ARIH1_25820,GDPD3_79153,MAPK7_5598,SEC14L1_6397,FBXO17_115290
SNP_A-1918281	VAV3	10451		TRUE	FALSE	TRUE	TRUE		NA	DCTN5_84516,FBXO7_25793,FLJ14154_79903,IL1B_3553,KCTD5_54442,MXRA7_439921,OSGIN1_29948,SARDH_1757,SEMA4C_54910,SUPT5H_6829,TBC1D3_84218,TXNIP_10628,VGLL4_9686,DZIP1_22873,SNX11_29916,DDX17_10521,MFI2_4241	NA	NA	NA	NBPF11_200030,FILIP1L_11259,MFI2_4241,ZNF117_51351,NUDT2_318,APBB1_322,HEATR6_63897,MRPS12_6183,NCF4_4689	NA	GPA33_10223,RAC1_5879,FAM110B_90362,ZNF189_7743,COMMD6_170622,ISLR2_57611,MAPK8IP3_23162,MAP2K7_5609,PLEKHA4_57664
SNP_A-2273414	VAV3	10451		TRUE	TRUE	TRUE	TRUE		NA	ANKRD2_26287,ARHGEF10L_55160,C17orf91_84981,IL1B_3553,PHLDA2_7262,SLC9A9_285195,STAT2_6773,STAT4_6775,ANKHD1_54882,ARID4B_51742,C9orf24_84688,NHLRC2_374354,RFX3_5991,SPTBN1_6711	NA	ESPNL_339768,ZNF682_91120,CDCA4_55038,CENTD1_116984,GAS2_2620,HTF9C_27037,HYAL2_8692,ST7L_54879,TES_26136,ZFYVE9_9372	NA	ITGB1BP1_9270,ZBTB24_9841,RABGEF1_27342,RPL8_6132,DKK3_27122,PTPN6_5777,EIF5_1983,RAB27A_5873,ALOX12_239,PCNA_5111	NA	MYO3B_140469,GABRG2_2566,RSU1_6251,TGIF1_7050,CDK5RAP1_51654
SNP_A-4258108	VAV3	10451		TRUE	TRUE	TRUE	TRUE		NA	CD40_958,DCTN5_84516,FBXO7_25793,FLJ14154_79903,IL1B_3553,KCTD5_54442,OSGIN1_29948,SARDH_1757,SEMA4C_54910,SIT1_27240,SUMF2_25870,SUPT5H_6829,TBC1D3_84218,TXNIP_10628,VGLL4_9686,DZIP1_22873,SNX11_29916,DDX17_10521,MFI2_4241	NA	SIGLEC10_89790,ZBTB1_22890,FBXO3_26273,GAS2_2620,MRE11A_4361,TAF1A_9015,ZNF92_168374	NA	NBPF11_200030,FILIP1L_11259,MFI2_4241,ZNF117_51351,NUDT2_318,APBB1_322,HEATR6_63897,MRPS12_6183,NCF4_4689	NA	GPA33_10223,NSD1_64324,NT5E_4907,SYNJ2_8871,FAM110B_90362,ISLR2_57611,MAPK8IP3_23162,PLEKHA4_57664
SNP_A-2044058	VAV3	10451		TRUE	TRUE	TRUE	TRUE		NA	SEMA4C_54910,BCL2L1_598,PFAAP5_10443	NA	APOLD1_81575,C21orf7_56911,CLIC4_25932,DOK3_79930,KIAA0372_9652,KIAA0423_23116,NISCH_11188,QSOX2_169714,RAB22A_57403,TIMM9_26520,ZNF148_7707,ADAR_103,BLR1_643,CENTD1_116984,CTH_1491,DNMT3A_1788,TRIM13_10206,TXNDC5_81567,NFATC1_4772,PPFIA1_8500,TRIM5_85363	NA	CDC42_998,LBR_3930,SPTBN1_6711,ZBTB24_9841,RPL8_6132,PTPN6_5777,ALOX12_239,MAPK7_5598,SCN1B_6324,HM13_81502	NA	MYO3B_140469,GABRG2_2566,RSU1_6251,TGIF1_7050,CDK5RAP1_51654
SNP_A-4236220	VAV3	10451		FALSE	FALSE	TRUE	TRUE		NA	NA	NA	NA	NA	CASQ1_844,CAMK2D_817,CDH23_64072	NA	TNFRSF1B_7133,TMEM79_84283,CD48_962,LGALS8_3964,WDR54_84058,LIPT1_51601,RPUSD3_285367,XPC_7508,TUSC4_10641,C3orf64_285203,SLC30A5_64924,MED20_9477,RAB23_51715,C6orf211_79624,HIBADH_11112,GTF2I_2969,TSPAN12_23554,GIMAP2_26157,PDE7A_5150,KIAA1429_25962,RLN2_6019,ZNF79_7633,B3GNT1_11041,EED_8726,RPAP3_79657,UPF3A_65110,RABGGTA_5875,STYX_6815,JDP2_122953,PPP2R5C_5527,CCPG1_9236,C16orf59_80178,RBBP6_5…
SNP_A-2304791	SLC25A24	29957		TRUE	TRUE	FALSE	FALSE		NA	ADCY3_109,AKAP8_10270,ALDH8A1_64577,ANKRD13C_81573,ASGR1_432,B9D2_80776,BRF2_55290,BTF3L4_91408,C14orf138_79609,C1orf119_56900,C7orf29_113763,CAMLG_819,COQ10B_80219,CREBBP_1387,CSTB_1476,CTDP1_9150,DDX42_11325,DEDD_9191,DENND1C_79958,DNAJA1_3301,ECHDC2_55268,EIF3H_8667,ERO1LB_56605,FASTKD5_60493,FBXO21_23014,FSD2_123722,FXR1_8087,G3BP2_9908,GCC1_79571,HGS_9146,ING5_84289,KIAA0174_9798,KIAA0415_99…	NA	C20orf20_55257,C9orf25_203259,FLJ10986_55277,PTTG1_9232,SNRPA_6626,GCC2_9648,HYAL2_8692,AP1S1_1174	NA	NA	NA	NA
SNP_A-1883283	SLC25A24	29957		TRUE	FALSE	TRUE	TRUE		NA	ACBD5_91452,ACSL3_2181,ACTR8_93973,ADCY6_112,ADIPOR2_79602,ALG10_84920,ALKBH8_91801,ALOX15B_247,AMH_268,ANAPC2_29882,ANKRD23_200539,ANKRD27_84079,ANKRD40_91369,ANLN_54443,ANP32E_81611,ANXA7_310,APPBP2_10513,APPL2_55198,ARID2_196528,ARIH1_25820,ARIH2_10425,ARL6IP6_151188,ARPP-19_10776,ASPHD2_57168,ASRGL1_80150,ASXL2_55252,B3GALT6_126792,BACE1_23621,BARD1_580,BNIP2_663,BTBD12_84464,C10orf18_54906,C…	NA	NA	NA	ARPC2_10109,IL6ST_3572,PPP2R5D_5528,FKBP2_2286,SELS_55829,BRD4_23476,SNX5_27131,TMEM189-UBE2V1_387522	NA	LAMC2_3918,DUSP10_11221,DTNB_1838,ZAK_51776,IGJ_3512,ST8SIA4_7903,TSLP_85480,MED23_9439,IRF5_3663,NKX3-1_4824,WHSC1L1_54904,FBXO32_114907,NFX1_4799,WAC_51322,SPTY2D1_144108,NME1_4830,NFIC_4782,BRD4_23476
SNP_A-4230934	SLC25A24	29957		TRUE	TRUE	TRUE	TRUE		NA	KLHDC7A_127707,PCSK6_5046	NA	ARL16_339231,HAPLN1_1404,MCTP1_79772,QDPR_5860,TIMM13_26517,TSN_7247,CDC14A_8556,PTPN6_5777,RIOK1_83732	NA	INTU_27152,CATSPER3_347732,MLL5_55904,ST3GAL1_6482,COL17A1_1308,NUP98_4928,MRE11A_4361,CPM_1368,TRIM13_10206,C18orf37_125476,LOC255809_255809,CCNE1_898	NA	ATAD3B_83858,IKBKE_9641,FZD7_8324,ARPC2_10109,CNOT7_29883,WHSC1L1_54904,PSAP_5660,C12orf52_84934,DZIP1_22873,APEX1_328,SHC4_399694,VAV1_7409,HCST_10870,PAF1_54623,FBL_2091,SDCBP2_27111,ACOT8_10005
SNP_A-4207654	SLC25A24	29957		TRUE	TRUE	TRUE	TRUE		NA	CEL_1056,LARGE_9215,ACP1_52,CCDC50_152137,TBKBP1_9755,BRWD1_54014,NCF4_4689	NA	GMPS_8833,TRAF7_84231,KHK_3795,NNT_23530,PANK1_53354,RANBP6_26953,RP9_6100,TARDBP_23435	NA	TBRG4_9238,ENDOG_2021,TRAF2_7186,COMT_1312	NA	TMEM63A_9725,LRRFIP2_9209,CNR1_1268,SRPK2_6733,HK1_3098,NAV2_89797,OAS1_4938,PFAAP5_10443,NFATC3_4775,AP1GBP1_11276,POLR2E_5434,HM13_81502,SMTN_6525
SNP_A-1949908	SLC25A24	29957		TRUE	TRUE	TRUE	TRUE		NA	CEL_1056,LARGE_9215,ACP1_52,TBKBP1_9755,BRWD1_54014,NCF4_4689	NA	GMPS_8833,TRAF7_84231,KHK_3795,NNT_23530,PANK1_53354,RANBP6_26953,RP9_6100,TARDBP_23435	NA	TBRG4_9238,ENDOG_2021,TRAF2_7186,COMT_1312	NA	TMEM63A_9725,KCNMB2_10242,SRPK2_6733,NAV2_89797,OAS1_4938,NFATC3_4775,AP1GBP1_11276,POLR2E_5434,SMTN_6525
SNP_A-1949917	SLC25A24	29957		TRUE	TRUE	TRUE	TRUE		NA	RASSF5_83593,TCIRG1_10312,RFX3_5991	NA	LOC339760_339760,MDM4_4194,MST150_85027,NFRKB_4798,PITRM1_10531,TAF1L_138474,TINP1_10412,ZBED4_9889,ARID4A_5926,BCL2L1_598,CAMSAP1_157922,CDK10_8558,DPP3_10072,HDAC5_10014,INF2_64423,NUDT2_318	NA	TARDBP_23435,C3orf31_132001,HYAL2_8692,TAF9_6880,ARSB_411,FOXP4_116113,TBRG4_9238,PILRB_29990,FLJ11151_55313,UNC45B_146862,TBKBP1_9755,RAD51C_5889,DOCK6_57572	NA	AKR1A1_10327,PAPSS2_9060,NHLRC2_374354,APLP2_334,OAS1_4938,UBE2I_7329,ZSCAN18_65982,DOPEY2_9980
SNP_A-2295224	SLC25A24	29957		TRUE	TRUE	TRUE	TRUE		NA	PFAAP5_10443,RAC1_5879,RPS6KA5_9252,EIF5_1983	NA	SDAD1_55153,USP13_8975,ARL13B_200894,H2AFY_9555	NA	HYAL2_8692,PFN2_5217,TAF9_6880,TBRG4_9238,EIF4H_7458,PILRB_29990,OLFML2A_169611,NME3_4832,FLJ11151_55313,UNC45B_146862,TBKBP1_9755,RAD51C_5889,AP2S1_1175	NA	AKR1A1_10327,PAPSS2_9060,NHLRC2_374354,APLP2_334,OAS1_4938,UBE2I_7329,ZSCAN18_65982,DOPEY2_9980
SNP_A-2028633	SLC25A24	29957		TRUE	TRUE	TRUE	TRUE		NA	ARHGAP27_201176,ATXN3_4287,GCC2_9648,INPP4A_3631,KBTBD3_143879,LNPEP_4012,NAV2_89797,NFIC_4782,PPP2R5D_5528,TNFSF11_8600,ZNF614_80110,BCR_613	NA	C6orf130_221443,HSPC152_51504,MYNN_55892,ABL1_25,ANKHD1_54882,CDC14A_8556,TAOK2_9344,SUV420H1_51111	NA	NUDT6_11162,PHPT1_29085,EFCAB4A_283229,MPP5_64398,ABR_29,SNX5_27131,BTG3_10950,PARVB_29780	NA	RCC2_55920,EPHB2_2048,PEF1_553115,C1orf59_113802,CR2_1380,C1orf115_79762,KMO_8564,RNF144A_9781,LOC51057_51057,RPIA_22934,IL1A_3552,ACSL3_2181,CXCR7_57007,GORASP1_64689,XRN1_54464,HNRPDL_9987,PLAC8_51316,TMSL3_7117,RWDD4A_201965,LPCAT1_79888,CLTB_1212,WDR46_9277,PPARD_5467,L3MBTL3_84456,TMEM200A_114801,SYNJ2_8871,RALA_5898,SLC25A13_10165,SLC35B4_84912,ZDHHC2_51201,TRIM35_23087,TMEM70_54968,MRPS28_…
SNP_A-4246708	SLC25A24	29957		TRUE	TRUE	FALSE	FALSE		NA	ARHGAP27_201176,ATXN3_4287,DYRK2_8445,ELF2_1998,IREB2_3658,TNFSF11_8600	NA	GNMT_27232,GPR175_131601,TMEM123_114908,ERCC1_2067,GCC2_9648,HRAS_3265,MAP4_4134,NNT_23530,RAD51_5888	NA	NA	NA	NA
SNP_A-4254814	SLC25A24	29957		TRUE	TRUE	FALSE	FALSE		NA	PRKG1_5592,ARHGAP27_201176,ATXN3_4287,DYRK2_8445,ELF2_1998,IREB2_3658,TNFSF11_8600	NA	GNMT_27232,ERCC1_2067,GCC2_9648,HRAS_3265,MAP4_4134,NNT_23530,RAD51_5888	NA	NA	NA	NA
SNP_A-2152214	LOC727941	727941		TRUE	TRUE	TRUE	TRUE		NA	DOPEY2_9980,ITFG3_83986,POPDC2_64091,RNUXA_51808,ADNP_23394,ARSB_411,C17orf58_284018,CENTD1_116984,RANBP10_57610,SPPL2B_56928,TMEM189-UBE2V1_387522,VAPA_9218	NA	FYB_2533,NOL9_79707,ARSB_411,EDARADD_128178,IL1RAP_3556,NAV2_89797,PI4KAP2_375133,SNAP23_8773	NA	IL6R_3570,EFNA1_1942,GCC2_9648,TSLP_85480,HMX3_340784,TMEM80_283232,DHCR7_1717,ALDH1L2_160428,TNFRSF19_55504,FAM38B_63895,IL12RB1_3594,MMP9_4318	NA	C10orf38_221061,NAV2_89797,CASP4_837,HOMEZ_57594,GAS7_8522,DTNA_1837,SAMD10_140700,DDX17_10521
SNP_A-1827456	LOC727941	727941		TRUE	TRUE	TRUE	TRUE		NA	CCL4_6351,ITFG3_83986,MAPK8IP1_9479,BPTF_2186,RANBP10_57610,SPPL2B_56928,TMEM189-UBE2V1_387522,FKBP1A_2280,H2AFV_94239	NA	MRPS12_6183,PARP6_56965,UBE2I_7329	NA	RBKS_64080,KCNMB3_27094,SEPSECS_51091,TSLP_85480,H2AFY_9555,AASS_10157,RNF32_140545,DHCR7_1717,ALDH1L2_160428,CMKLR1_1240,TNFRSF19_55504,SLC5A2_6524,CHST4_10164,FAM38B_63895,TUBB4_10382,IL12RB1_3594,ZNF160_90338,TCF15_6939,MMP9_4318,BCR_613	NA	C10orf38_221061,NAV2_89797,CASP4_837,HOMEZ_57594,GAS7_8522,DTNA_1837,SAMD10_140700,DDX17_10521
SNP_A-2027024	LOC727941	727941		TRUE	TRUE	TRUE	TRUE		NA	CCL4_6351,ITFG3_83986,BPTF_2186,RANBP10_57610,SPPL2B_56928,TMEM189-UBE2V1_387522,FKBP1A_2280,H2AFV_94239	NA	LILRA4_23547,MFAP3L_9848,TBC1D15_64786,ANXA11_311,CASP1_834,CHEK2_11200,MAFG_4097,PFN2_5217,RASSF1_11186	NA	IL6R_3570,EFNA1_1942,GCC2_9648,TSLP_85480,HMX3_340784,TMEM80_283232,DHCR7_1717,ALDH1L2_160428,TNFRSF19_55504,FAM38B_63895,IL12RB1_3594,MMP9_4318	NA	C10orf38_221061,NAV2_89797,CASP4_837,HOMEZ_57594,GAS7_8522,DTNA_1837,SAMD10_140700,DDX17_10521
SNP_A-2144017	LOC727941	727941		TRUE	TRUE	TRUE	TRUE		NA	CCL4_6351,ARSB_411,BAT1_7919,TMEM189-UBE2V1_387522	NA	NOL9_79707,ZNF10_7556,CDKN1A_1026,HK1_3098,PPP2R5D_5528	NA	NUF2_83540,MRPL33_9553,ATG16L1_55054,LARP2_55132,PM20D2_135293,BBS9_27241,SLC25A32_81034,TRIM14_9830,C12orf12_196477,ATP2A2_488,UBC_7316,PCSK6_5046,FA2H_79152,CRKRS_51755,ILF3_3609,ZNF675_171392,KCNK6_9424,LOC147645_147645,ZNF614_80110,ZNF160_90338,SNRPB_6628,UBE2V1_7335,COMT_1312	NA	EPHA2_1969,AKR1A1_10327,TBRG4_9238,HS3ST3B1_9953,LIG3_3980,RBL1_5933
SNP_A-1805986	LOC727941	727941		TRUE	TRUE	TRUE	TRUE		NA	DOPEY2_9980,ITFG3_83986,RNUXA_51808,ADNP_23394,ARSB_411,C17orf58_284018,CENTD1_116984,RANBP10_57610,SPPL2B_56928,TMEM189-UBE2V1_387522,VAPA_9218	NA	DKFZp666G057_283726,KCND2_3751,NOL9_79707,TRIM45_80263,ZNF10_7556,ZNF83_55769,CACNB2_783,CSNK2A1_1457,GSN_2934,NAV2_89797,SOCS5_9655,ZNF189_7743,DST_667,MAPK1_5594	NA	IL6R_3570,EFNA1_1942,GCC2_9648,TSLP_85480,HMX3_340784,TMEM80_283232,DHCR7_1717,ALDH1L2_160428,TNFRSF19_55504,FAM38B_63895,IL12RB1_3594,MMP9_4318	NA	C10orf38_221061,NAV2_89797,CASP4_837,HOMEZ_57594,GAS7_8522,DTNA_1837,SAMD10_140700,DDX17_10521
SNP_A-2284742	LOC727941	727941		TRUE	TRUE	TRUE	TRUE		NA	CCL4_6351,ITFG3_83986,BPTF_2186,RANBP10_57610,SPPL2B_56928,TMEM189-UBE2V1_387522,FKBP1A_2280,H2AFV_94239	NA	TBC1D15_64786,CDC25C_995,CHEK2_11200,KCNMB2_10242,PFN2_5217,RBBP6_5930,RNF8_9025,SEC31A_22872,TRADD_8717	NA	IL6R_3570,EFNA1_1942,GCC2_9648,TSLP_85480,HMX3_340784,TMEM80_283232,DHCR7_1717,ALDH1L2_160428,TNFRSF19_55504,FAM38B_63895,IL12RB1_3594,MMP9_4318	NA	C10orf38_221061,NAV2_89797,CASP4_837,HOMEZ_57594,GAS7_8522,DTNA_1837,SAMD10_140700,DDX17_10521
SNP_A-4257580	LOC727941	727941		TRUE	TRUE	TRUE	TRUE		NA	CCL4_6351,BCKDHB_594,BPTF_2186,DAZAP1_26528,RANBP10_57610,SPPL2B_56928,TMEM189-UBE2V1_387522,H2AFV_94239	NA	JAK3_3718,SFRS16_11129,VAV2_7410,ARL5A_26225,ASB3_51130,BCL2L1_598,CDC25C_995,CDK10_8558,CDK5RAP1_51654,CLDN10_9071,CRK_1398,CTBP2_1488,ELMO1_9844,EZH2_2146,GLT8D1_55830,GTF2IRD2_84163,MAPK8IP3_23162,MPZL1_9019,NUPL1_9818,PARP6_56965,SH2D3C_10044,TRADD_8717,VPS52_6293,YWHAZ_7534,MAT2B_27430,UNG_7374,VNN2_8875	NA	IL6R_3570,EFNA1_1942,GCC2_9648,TSLP_85480,HMX3_340784,TMEM80_283232,DHCR7_1717,ALDH1L2_160428,TNFRSF19_55504,FAM38B_63895,IL12RB1_3594,MMP9_4318	NA	C10orf38_221061,CASP4_837,GTSF1_121355,HOMEZ_57594,GAS7_8522,DTNA_1837,SAMD10_140700,TMPRSS3_64699
SNP_A-2251072	LOC727941	727941		TRUE	TRUE	TRUE	TRUE		NA	ANKH_56172,DOPEY2_9980,ITFG3_83986,POPDC2_64091,RNUXA_51808,ADNP_23394,ARSB_411,C17orf58_284018,CENTD1_116984,RANBP10_57610,SPPL2B_56928,TMEM189-UBE2V1_387522,VAPA_9218	NA	FAF1_11124,IL4_3565,AK2_204,AP1GBP1_11276,AP2S1_1175,ARPC2_10109,CDC14A_8556,GIT2_9815,GLT8D1_55830,INVS_27130,MTMR3_8897,NUPL1_9818,PLEC1_5339,PSME4_23198,PTPN6_5777,RTN4_57142,VAPA_9218,VPS52_6293,ZNF3_7551,AP1S1_1174,PCNA_5111,WHSC1L1_54904,TMPRSS3_64699	NA	IL6R_3570,EFNA1_1942,GCC2_9648,TSLP_85480,HMX3_340784,TMEM80_283232,DHCR7_1717,ALDH1L2_160428,TNFRSF19_55504,FAM38B_63895,IL12RB1_3594,MMP9_4318	NA	C10orf38_221061,NAV2_89797,CASP4_837,HOMEZ_57594,GAS7_8522,DTNA_1837,SAMD10_140700,DDX17_10521
SNP_A-1912632	FAM102B	284611		TRUE	TRUE	TRUE	TRUE		NA	C3orf52_79669,C5orf13_9315,C6orf162_57150,CBS_875,CLYBL_171425,DAZL_1618,EIF3C_8663,FBXL17_64839,GABARAPL1_23710,GCNT1_2650,HMX3_340784,IFT122_55764,INA_9118,KCNMB1_3779,KLC3_147700,MYT1_4661,NOTCH2_4853,PERP_64065,PFTK1_5218,PRDX2_7001,TLE6_79816,TMEM129_92305,WDR34_89891,AKAP13_11214,ARHGEF4_50649,BMP2K_55589,CNR1_1268,SMTN_6525,NCF4_4689,NFATC3_4775	NA	ALG2_85365,ARL1_400,B9D1_27077,BCL6_604,C12orf23_90488,C14orf24_283635,C18orf26_284254,C3orf37_56941,CADPS2_93664,CANX_821,CD320_51293,CDC42EP4_23580,COPB1_1315,COPE_11316,CYP1B1_1545,FBXO27_126433,GGCX_2677,GOLT1B_51026,MED21_9412,MT1G_4495,MXRA7_439921,MYH6_4624,NUCB2_4925,OSBP_5007,REPS1_85021,SCFD1_23256,SEC61B_10952,SMO_6608,TMED5_50999,TMEM163_81615,TMEM182_130827,TMEM39A_55254,UAP1_6675,C1…	NA	KLHL21_9903,GON4L_54856,PRCC_5546,PEA15_8682,SIX3_6496,AMMECR1L_83607,WDFY1_57590,ARL8B_55207,NR1D2_9975,HYAL2_8692,RNF168_165918,MED10_84246,UBE2B_7320,PCDHB13_56123,DCTN4_51164,ATP6V0E1_8992,RIOK1_83732,COG5_10466,LYN_4067,LY96_23643,C8orf33_65265,NINJ1_4814,CAMSAP1_157922,NRBF2_29982,PPIF_10105,MARCH5_54708,APBB1_322,SWAP70_23075,PANX1_24145,DSCAML1_57453,SLC38A1_81539,PIP4K2C_79837,C12orf31_8…	NA	DTNBP1_84062,C9orf72_203228,ABLIM1_3983,EED_8726,HNRNPA1_3178,COMMD6_170622,HOMEZ_57594,SCN1B_6324,OLIG1_116448,MYO18B_84700
SNP_A-2050544	FAM102B	284611		TRUE	TRUE	TRUE	FALSE		NA	ACVR1_90,CAMTA1_23261,FAM73B_84895,MAP3K5_4217,MLLT6_4302,PHACS_84680,PIK3R5_23533,PLEKHG1_57480,RASEF_158158,TNNC1_7134,ZNF493_284443,ZNF540_163255,ANXA11_311,CTDSP1_58190,NARF_26502,NASP_4678,PATZ1_23598,PFAAP5_10443,PHF1_5252,SIVA1_10572,ARHGEF7_8874,LIPT1_51601	NA	CPNE8_144402,HACE1_57531,HK3_3101,KIAA1128_54462,MDN1_23195,MT1X_4501,NT5M_56953,PCDHGA11_56105,PPP1R13B_23368,PTER_9317,RBM12B_389677,ZNF703_80139,ABCA12_26154,ACSL1_2180,MRPS21_54460,WRNIP1_56897	NA	GSN_2934,TMEM102_284114	NA	NA
SNP_A-2126936	FAM102B	284611		TRUE	TRUE	TRUE	TRUE		NA	ACAD10_80724,C3orf52_79669,C6orf162_57150,CBS_875,CLYBL_171425,EIF3C_8663,GABARAPL1_23710,GCNT1_2650,HMX3_340784,IFT122_55764,INA_9118,KCNMB1_3779,KLC3_147700,NOTCH2_4853,PERP_64065,PFTK1_5218,TLE6_79816,WDR34_89891,AKAP13_11214,ARHGEF4_50649,CNR1_1268,SMTN_6525,NFATC3_4775	NA	FKBP9_11328,FZD8_8325,HECTD2_143279	NA	PTPN22_26191,TGFBRAP1_9392,WDFY1_57590,HYAL2_8692,PCDHB13_56123,NFYA_4800,ZFP91-CNTF_386607,NARG1L_79612,KIAA0284_283638,PKM2_5315,CCL3_6348,TADA2L_6871,SLC26A11_284129,TJP3_27134,KLHL26_55295,ZNF568_374900,FKBP1A_2280,ZNFX1_57169,HTF9C_27037	NA	C3orf31_132001,RASSF6_166824,HLA-G_3135,PAX6_5080,DTNA_1837,OLIG1_116448
SNP_A-1946841	FAM102B	284611		FALSE	TRUE	TRUE	TRUE		NA	NA	NA	APLP2_334,BCL6_604,BTBD3_22903,C2orf21_285175,C9orf66_157983,CD28_940,CDC42EP4_23580,DHX32_55760,EDG6_8698,FAM38B_63895,HLA-DQA1_3117,HRASLS3_11145,IGF2BP2_10644,ISX_91464,KLHL14_57565,LDOC1L_84247,LEF1_51176,LEPREL1_55214,MYH6_4624,ORAOV1_220064,PLCB2_5330,REPS1_85021,UGCGL2_55757,BCKDHB_594,PRDM15_63977,PTPN2_5771,ZNF395_55893,MSI2_124540,RAB27A_5873	NA	KLHL21_9903,GON4L_54856,PRCC_5546,PEA15_8682,SIX3_6496,AMMECR1L_83607,WDFY1_57590,ARL8B_55207,NR1D2_9975,HYAL2_8692,RNF168_165918,MED10_84246,UBE2B_7320,PCDHB13_56123,DCTN4_51164,ATP6V0E1_8992,RIOK1_83732,COG5_10466,LYN_4067,LY96_23643,C8orf33_65265,NINJ1_4814,CAMSAP1_157922,NRBF2_29982,PPIF_10105,MARCH5_54708,APBB1_322,SWAP70_23075,PANX1_24145,DSCAML1_57453,SLC38A1_81539,PIP4K2C_79837,C12orf31_8…	NA	DUSP10_11221,ABLIM1_3983,HNRNPA1_3178,COMMD6_170622,ING1_3621,HOMEZ_57594,ASB7_140460,SCN1B_6324,OLIG1_116448,MYO18B_84700
SNP_A-2038970	FAM102B	284611		TRUE	TRUE	TRUE	TRUE		NA	ADCK4_79934,CBS_875,CYHR1_50626,DSC3_1825,EIF3C_8663,FKBP10_60681,GPRC5D_55507,HMX3_340784,IFT122_55764,PFTK1_5218,PHKB_5257,PIK3R3_8503,PVRIG_79037,SCGB3A1_92304,SERAC1_84947	NA	NA	NA	KLHL21_9903,GON4L_54856,PRCC_5546,PEA15_8682,SIX3_6496,AMMECR1L_83607,WDFY1_57590,ARL8B_55207,NR1D2_9975,HYAL2_8692,RNF168_165918,MED10_84246,UBE2B_7320,PCDHB13_56123,DCTN4_51164,ATP6V0E1_8992,RIOK1_83732,COG5_10466,LYN_4067,LY96_23643,C8orf33_65265,NINJ1_4814,CAMSAP1_157922,NRBF2_29982,PPIF_10105,MARCH5_54708,APBB1_322,SWAP70_23075,PANX1_24145,DSCAML1_57453,SLC38A1_81539,PIP4K2C_79837,C12orf31_8…	NA	DTNBP1_84062,C9orf72_203228,ABLIM1_3983,EED_8726,HNRNPA1_3178,COMMD6_170622,HOMEZ_57594,SCN1B_6324,OLIG1_116448,MYO18B_84700
SNP_A-1953821	FAM102B	284611		TRUE	TRUE	TRUE	TRUE		NA	ADCK4_79934,C16orf48_84080,CBS_875,CYHR1_50626,DAZL_1618,DSC3_1825,EIF3C_8663,GABARAPL1_23710,GCNT1_2650,GPRC5D_55507,HIVEP3_59269,HMX3_340784,IFT122_55764,INA_9118,KCNMB1_3779,PARD6A_50855,PFTK1_5218,PHKB_5257,PVRIG_79037,SCGB3A1_92304,SERAC1_84947	NA	NA	NA	KLHL21_9903,GON4L_54856,PRCC_5546,PEA15_8682,SIX3_6496,AMMECR1L_83607,WDFY1_57590,ARL8B_55207,NR1D2_9975,HYAL2_8692,RNF168_165918,MED10_84246,UBE2B_7320,PCDHB13_56123,DCTN4_51164,ATP6V0E1_8992,RIOK1_83732,COG5_10466,LYN_4067,LY96_23643,C8orf33_65265,NINJ1_4814,CAMSAP1_157922,NRBF2_29982,PPIF_10105,MARCH5_54708,APBB1_322,SWAP70_23075,PANX1_24145,DSCAML1_57453,SLC38A1_81539,PIP4K2C_79837,C12orf31_8…	NA	DTNBP1_84062,C9orf72_203228,ABLIM1_3983,EED_8726,HNRNPA1_3178,COMMD6_170622,HOMEZ_57594,SCN1B_6324,OLIG1_116448,MYO18B_84700
SNP_A-4268087	FAM102B	284611		TRUE	TRUE	TRUE	TRUE		NA	C3orf52_79669,C6orf162_57150,CBS_875,CLYBL_171425,EIF3C_8663,GABARAPL1_23710,GCNT1_2650,HMX3_340784,IFT122_55764,INA_9118,KCNMB1_3779,KLC3_147700,NOTCH2_4853,PERP_64065,PFTK1_5218,RNASEH2C_84153,TLE6_79816,AKAP13_11214,ARHGEF4_50649,BMP2K_55589,CNR1_1268,NFATC3_4775	NA	LYRM5_144363,WFDC3_140686,ACSL1_2180,ARSB_411,CLK3_1198	NA	KLHL21_9903,GON4L_54856,PRCC_5546,PEA15_8682,SIX3_6496,AMMECR1L_83607,WDFY1_57590,ARL8B_55207,NR1D2_9975,HYAL2_8692,RNF168_165918,MED10_84246,UBE2B_7320,PCDHB13_56123,DCTN4_51164,ATP6V0E1_8992,RIOK1_83732,COG5_10466,LYN_4067,LY96_23643,C8orf33_65265,NINJ1_4814,CAMSAP1_157922,NRBF2_29982,PPIF_10105,MARCH5_54708,APBB1_322,SWAP70_23075,PANX1_24145,DSCAML1_57453,SLC38A1_81539,PIP4K2C_79837,C12orf31_8…	NA	DTNBP1_84062,C9orf72_203228,ABLIM1_3983,EED_8726,HNRNPA1_3178,COMMD6_170622,HOMEZ_57594,SCN1B_6324,OLIG1_116448,MYO18B_84700
SNP_A-4260496	FAM102B	284611		TRUE	FALSE	TRUE	TRUE		NA	KIAA0082_23070,RUFY3_22902,ARPC2_10109,INVS_27130,MRE11A_4361,TIRAP_114609,TXNDC5_81567,ADK_132,GAD1_2571	NA	NA	NA	LGALS8_3964,MAPK10_5602,ST8SIA4_7903,CDC25C_995,PKIA_5569,MRE11A_4361,DNM1L_10059,C14orf118_55668,C14orf153_84334,INF2_64423,UBE2C_11065	NA	ZNF642_339559,SPTBN1_6711,IL1R2_7850,SEC31A_22872,RAB3C_115827,NSD1_64324,TAGAP_117289,TRAF2_7186,CNNM1_26507,DPYSL4_10570,RAD51_5888,GRAP_10750,TUBB4_10382,FFAR2_2867,CD79A_973,TMEM143_55260,ZNF787_126208,DUSP15_128853,C21orf66_94104,SMC1B_27127,HDAC10_83933,NCAPH2_29781
SNP_A-1929770	FAM102B	284611		TRUE	TRUE	TRUE	TRUE		NA	ADCK4_79934,CBS_875,CYHR1_50626,DSC3_1825,EIF3C_8663,GCNT1_2650,HIVEP3_59269,HMX3_340784,IFT122_55764,MYT1_4661,PFTK1_5218,PTPN1_5770,PVRIG_79037,SCGB3A1_92304,SERAC1_84947	NA	ARSB_411,SNRPD2_6633	NA	KLHL21_9903,GON4L_54856,PRCC_5546,PEA15_8682,SIX3_6496,AMMECR1L_83607,WDFY1_57590,ARL8B_55207,NR1D2_9975,HYAL2_8692,RNF168_165918,MED10_84246,UBE2B_7320,PCDHB13_56123,DCTN4_51164,ATP6V0E1_8992,RIOK1_83732,COG5_10466,LYN_4067,LY96_23643,C8orf33_65265,NINJ1_4814,CAMSAP1_157922,NRBF2_29982,PPIF_10105,MARCH5_54708,APBB1_322,SWAP70_23075,PANX1_24145,DSCAML1_57453,SLC38A1_81539,PIP4K2C_79837,C12orf31_8…	NA	DTNBP1_84062,C9orf72_203228,ABLIM1_3983,EED_8726,HNRNPA1_3178,COMMD6_170622,HOMEZ_57594,SCN1B_6324,OLIG1_116448,MYO18B_84700
SNP_A-2128177	FAM102B	284611		TRUE	TRUE	TRUE	TRUE		NA	ADCK4_79934,C16orf48_84080,CBS_875,CYHR1_50626,DSC3_1825,EIF3C_8663,GABARAPL1_23710,GCNT1_2650,HMX3_340784,IFT122_55764,ISX_91464,KCNMB1_3779,MAN2A1_4124,NUDT8_254552,PARD6A_50855,PFTK1_5218,PHKB_5257,PVRIG_79037,SCGB3A1_92304,SERAC1_84947	NA	ALDH3A2_224,APLP2_334,BCL6_604,C1orf218_54530,CD320_51293,CDC42EP4_23580,CER1_9350,COLEC12_81035,CRTAP_10491,EDG6_8698,ETV7_51513,FGF11_2256,FUCA1_2517,GIMAP2_26157,HAVCR2_84868,HLA-DQA1_3117,ISX_91464,KCNQ1_3784,LEPREL1_55214,LMO7_4008,MAPK13_5603,PPP4R1_9989,PRDX6_9588,PSORS1C1_170679,REPS1_85021,S100A3_6274,SPATA20_64847,VIM_7431,PTPN2_5771,SRPK2_6733,DTNA_1837	NA	KLHL21_9903,GON4L_54856,PRCC_5546,PEA15_8682,SIX3_6496,AMMECR1L_83607,WDFY1_57590,ARL8B_55207,NR1D2_9975,HYAL2_8692,RNF168_165918,MED10_84246,UBE2B_7320,PCDHB13_56123,DCTN4_51164,ATP6V0E1_8992,RIOK1_83732,COG5_10466,LYN_4067,LY96_23643,C8orf33_65265,NINJ1_4814,CAMSAP1_157922,NRBF2_29982,PPIF_10105,MARCH5_54708,APBB1_322,SWAP70_23075,PANX1_24145,DSCAML1_57453,SLC38A1_81539,PIP4K2C_79837,C12orf31_8…	NA	DTNBP1_84062,C9orf72_203228,ABLIM1_3983,EED_8726,HNRNPA1_3178,COMMD6_170622,HOMEZ_57594,SCN1B_6324,OLIG1_116448,MYO18B_84700
SNP_A-1823268	FAM102B	284611		FALSE	TRUE	TRUE	TRUE		NA	NA	NA	COL23A1_91522,DPP8_54878,OTUD4_54726	NA	ADPRHL2_54936,TMEM77_128338,CTSS_1520,LIN9_286826,GGPS1_9453,SMYD3_64754,GREB1_9687,TESSP2_339906,PCNP_57092,PODXL2_50512,IDUA_3425,CENPH_64946,ERAP2_64167,CSF2_1437,HLA-DQA1_3117,BBS9_27241,ST7_7982,SGK3_23678,KIFC2_90990,RLN2_6019,C10orf78_119392,BNIP3_664,EPS8L2_64787,CAPRIN2_65981,HNRNPA1_3178,C12orf24_29902,ZNF84_7637,RAP2A_5911,C14orf104_55172,COQ6_51004,METTL9_51108,ATAD5_79915,ABCA5_23461…	NA	HPCAL1_3241,MGC42105_167359,GPRIN1_114787,PDGFA_5154,RRM2B_50484,PLAU_5328,LOC283551_283551,LGALS3_3958,POLR2E_5434,ZNF418_147686,MTP18_51537
SNP_A-1834828	C1orf59	113802		TRUE	TRUE	TRUE	TRUE		NA	ADCK4_79934,ARL2_402,CBS_875,CYHR1_50626,DAZL_1618,DSC3_1825,EIF3C_8663,GABARAPL1_23710,GCNT1_2650,HMX3_340784,IFT122_55764,KCNMB1_3779,MAN2A1_4124,MYT1_4661,PARD6A_50855,PFTK1_5218,PHKB_5257,PTPN1_5770,PVRIG_79037,SCGB3A1_92304,SERAC1_84947	NA	CHKB_1120,LGALS9_3965,LOC255374_255374,H2AFY_9555,MFI2_4241	NA	KLHL21_9903,GON4L_54856,PRCC_5546,PEA15_8682,SIX3_6496,AMMECR1L_83607,WDFY1_57590,ARL8B_55207,NR1D2_9975,HYAL2_8692,RNF168_165918,MED10_84246,UBE2B_7320,PCDHB13_56123,DCTN4_51164,ATP6V0E1_8992,RIOK1_83732,COG5_10466,LYN_4067,LY96_23643,C8orf33_65265,NINJ1_4814,CAMSAP1_157922,NRBF2_29982,PPIF_10105,MARCH5_54708,APBB1_322,SWAP70_23075,PANX1_24145,DSCAML1_57453,SLC38A1_81539,PIP4K2C_79837,C12orf31_8…	NA	GJB3_2707,GPM6A_2823,DTNBP1_84062,H2AFV_94239,PILRA_29992,HNRNPA1_3178,COMMD6_170622,HOMEZ_57594,AKAP13_11214,DECR2_26063,ABCA5_23461,HM13_81502,PRIC285_85441,OLIG1_116448,MYO18B_84700
SNP_A-2306010	FNDC7	163479		TRUE	TRUE	TRUE	TRUE		NA	ERO1LB_56605,LARGE_9215,TMEM138_51524,WWC1_23286,ATF4_468,CTDSP1_58190,PKM2_5315,PPA2_27068,SNAP23_8773,UBE2I_7329,BRD4_23476,MRPL43_84545	NA	SLITRK6_84189,BPTF_2186,CCPG1_9236,EIF4H_7458,FAM129A_116496,GSN_2934,PKIA_5569,RAB23_51715,LOH11CR2A_4013	NA	IKBKE_9641,COG5_10466,VPS13A_23230,OAS1_4938,CATSPER2_117155,HDAC5_10014	NA	SLC2A1_6513,CXCR4_7852,USP37_57695,JAKMIP1_152789,C4orf41_60684,C5orf34_375444,THEM2_55856,SESN1_27244,TFB1M_51106,TMEM106B_54664,PLOD3_8985,INVS_27130,C11orf68_83638,PPME1_51400,THYN1_29087,COL2A1_1280,ZC3H10_84872,GPR180_160897,DTWD1_56986,FBXO22_26263,UNKL_64718,GIYD2_79008,EPOR_2057,MTP18_51537
SNP_A-2112358	FNDC7	163479		TRUE	TRUE	TRUE	TRUE		NA	ANKRD25_25959,ANP32B_10541,ARL6IP6_151188,BTBD2_55643,C6orf105_84830,C9orf140_89958,C9orf30_91283,CARKL_23729,COL18A1_80781,GOLM1_51280,GTPBP3_84705,HSD17B12_51144,HSPC152_51504,ILVBL_10994,KIFC1_3833,KLHL17_339451,KREMEN2_79412,LOC137886_137886,MSH6_2956,PRC1_9055,RASIP1_54922,SLC47A1_55244,SLMO1_10650,SPATA5L1_79029,TMEM97_27346,TOP1MT_116447,ABCA12_26154,CAMSAP1_157922,CASP4_837,CENTD1_116984,…	NA	CARD8_22900,CLINT1_9685,DCLRE1A_9937,EHHADH_1962,ERO1LB_56605,HIST1H2AK_8330,HIST1H3B_8358,HIST1H4B_8366,HIST1H4I_8294,HIST1H4L_8368,IQCC_55721,LILRA5_353514,PDS5B_23047,PLEKHG6_55200,RANBP2_5903,SAMD7_344658,SCYL3_57147,SIGLEC8_27181,SYT15_83849,ZBTB11_27107,ZNF566_84924,MYO1B_4430,SMAD1_4086,SMG1_23049,TRAF2_7186,VPS41_27072,MFI2_4241,PDE7A_5150	NA	MAT2B_27430,PEMT_10400,HELZ_9931,CSNK2A1_1457	NA	ITGB1BP1_9270,EDF1_8721
SNP_A-2085115	STXBP3	6814		TRUE	TRUE	FALSE	TRUE		NA	ATP8B2_57198,JMJD2B_23030,NFIC_4782,NUDT6_11162	NA	MAST2_23139,PRDX5_25824,SNAP23_8773,TMEM179B_374395	NA	NA	NA	ITGB1BP1_9270,TAF9_6880,CDC14B_8555,NUPL1_9818,CDCA4_55038,SLIC1_124460
SNP_A-2000283	STXBP3	6814		TRUE	TRUE	TRUE	TRUE		NA	C17orf77_146723,C20orf117_140710,CD300LB_124599,HES4_57801,LARGE_9215,COQ9_57017,FAM129A_116496,LGALS14_56891,LIAS_11019,NSD1_64324,PPA2_27068,RFC5_5985,RIPK5_25778,ADK_132	NA	MC5R_4161,CXCL12_6387,DKFZP564J0863_25923	NA	IKBKE_9641,COG5_10466,VPS13A_23230,OAS1_4938,CATSPER2_117155,HDAC5_10014	NA	NNT_23530,GABRG2_2566,RBM19_9904,NOVA1_4857,IREB2_3658,SLIC1_124460,EDG6_8698,CECR1_51816
SNP_A-2051168	STXBP3	6814		TRUE	TRUE	TRUE	TRUE		NA	ARL6IP6_151188,C6orf105_84830,CARHSP1_23589,CCDC101_112869,DBP_1628,DSC2_1824,DSC3_1825,FRMPD2_143162,HJURP_55355,HSD17B12_51144,IFI16_3428,IMPA2_3613,KIFC3_3801,PLEKHG6_55200,SIGIRR_59307,SLMO1_10650,SPINT2_10653,SULT1A2_6799,SUSD3_203328,UBE2E2_7325,C2orf28_51374,CASP4_837,DAZAP1_26528,PRDM15_63977,VCAM1_7412,MSI2_124540,ZNF655_79027	NA	SIGLEC8_27181,BBS9_27241,EDNRB_1910,ODF2_4957	NA	MDM1_56890,OAS1_4938,PEMT_10400,HELZ_9931	NA	EFNA1_1942,ITGB1BP1_9270,CDKN1A_1026,EDF1_8721
SNP_A-2286038	STXBP3	6814		TRUE	TRUE	TRUE	TRUE		NA	ARL6IP6_151188,ASRGL1_80150,C19orf52_90580,C6orf105_84830,CARHSP1_23589,CCDC101_112869,DBP_1628,DSC2_1824,DSC3_1825,FRMPD2_143162,HJURP_55355,HSD17B12_51144,IFI16_3428,IMPA2_3613,PLEKHG6_55200,SLMO1_10650,SPINT2_10653,SULT1A2_6799,C2orf28_51374,CASP4_837,PRDM15_63977,VCAM1_7412,MSI2_124540,ZNF655_79027	NA	SIGLEC8_27181,BBS9_27241,FOSL2_2355,DTNA_1837,ODF2_4957	NA	MDM1_56890,OAS1_4938,PEMT_10400,HELZ_9931	NA	ITGB1BP1_9270,EDF1_8721
SNP_A-1953689	STXBP3	6814		TRUE	TRUE	TRUE	TRUE		NA	ARL6IP6_151188,C19orf52_90580,C6orf105_84830,CARHSP1_23589,CCDC101_112869,DBP_1628,DSC3_1825,FRMPD2_143162,HSD17B12_51144,IFI16_3428,IMPA2_3613,KIFC3_3801,PLEKHG6_55200,SLMO1_10650,SPINT2_10653,SULT1A2_6799,C2orf28_51374,CASP4_837,PRDM15_63977,VCAM1_7412,MSI2_124540,ZNF655_79027	NA	PLEKHG6_55200,SIGLEC8_27181,AK2_204,ARID1B_57492,BBS9_27241,FOSL2_2355,DTNA_1837,ODF2_4957	NA	MDM1_56890,OAS1_4938,PEMT_10400,HELZ_9931	NA	ITGB1BP1_9270,EDF1_8721
SNP_A-2000285	STXBP3	6814		TRUE	TRUE	TRUE	TRUE		NA	ARL6IP6_151188,C6orf105_84830,CCDC101_112869,DBP_1628,DSC2_1824,DSC3_1825,FRMPD2_143162,HSD17B12_51144,IFI16_3428,IMPA2_3613,PLEKHG6_55200,SLMO1_10650,SPINT2_10653,SULT1A2_6799,C2orf28_51374,CASP4_837,DAZAP1_26528,PRDM15_63977,VCAM1_7412,MSI2_124540,ZNF655_79027	NA	SIGLEC8_27181,BBS9_27241,CCPG1_9236,LAT2_7462,MAFG_4097,C17orf81_23587,DTNA_1837,NCAPH2_29781	NA	MDM1_56890,OAS1_4938,PEMT_10400,HELZ_9931	NA	ITGB1BP1_9270,CDKN1A_1026,ZNF189_7743,EDF1_8721,HRAS_3265,C14orf130_55148
SNP_A-2274156	STXBP3	6814		TRUE	TRUE	TRUE	TRUE		NA	ARL6IP6_151188,C19orf52_90580,C6orf105_84830,IMPA2_3613,KIFC3_3801,PLEKHG6_55200,SIGIRR_59307,SLMO1_10650,UBE2E2_7325,ABCA12_26154,C3orf64_285203,CASP4_837,PRDM15_63977,SIVA1_10572,UBE2I_7329,ZNF655_79027,IL21R_50615	NA	HIST1H1B_3009,HIST1H1E_3008,HIST1H2AI_8329,HIST1H2AK_8330,HIST1H3B_8358,HIST1H3C_8352,HIST1H3F_8968,HIST1H3J_8356,HIST1H4B_8366,HIST1H4E_8367,HIST1H4I_8294,HIST2H3C_126961,SPOCK2_9806,WNT3A_89780,HECTD2_143279,NR4A3_8013,DTNA_1837,EDNRB_1910,RFX3_5991	NA	MDM1_56890,PEMT_10400,HELZ_9931	NA	ITGB1BP1_9270,CDKN1A_1026,EDF1_8721
SNP_A-2252362	STXBP3	6814		TRUE	TRUE	TRUE	TRUE		NA	ARL6IP6_151188,C6orf105_84830,CCDC101_112869,DSC3_1825,FRMPD2_143162,GOLM1_51280,IFI16_3428,IMPA2_3613,KIFC3_3801,LAMA5_3911,PLEKHG6_55200,SLMO1_10650,SULT1A2_6799,C2orf28_51374,C3orf64_285203,PRDM15_63977,PRMT3_10196,VCAM1_7412,DYNC2LI1_51626,MSI2_124540	NA	HIST1H1B_3009,HIST1H1E_3008,HIST1H2AB_8335,HIST1H2AI_8329,HIST1H2AK_8330,HIST1H3B_8358,HIST1H3C_8352,HIST1H3F_8968,HIST1H3I_8354,HIST1H3J_8356,HIST1H4B_8366,HIST1H4E_8367,HIST1H4I_8294,HIST2H3C_126961,WNT3A_89780,HECTD2_143279,NR4A3_8013,DTNA_1837,EDNRB_1910,RFX3_5991	NA	MDM1_56890,OAS1_4938,PEMT_10400,HELZ_9931	NA	ITGB1BP1_9270,EDF1_8721
SNP_A-2282755	STXBP3	6814		TRUE	TRUE	TRUE	TRUE		NA	ARL6IP6_151188,C6orf105_84830,CARHSP1_23589,CCDC101_112869,DBP_1628,DSC2_1824,DSC3_1825,FRMPD2_143162,HSD17B12_51144,IFI16_3428,IMPA2_3613,KIFC3_3801,PLEKHG6_55200,SLMO1_10650,SPINT2_10653,SULT1A2_6799,C2orf28_51374,CASP4_837,DAZAP1_26528,PRDM15_63977,VCAM1_7412,MSI2_124540,ZNF655_79027	NA	PLEKHG6_55200,SIGLEC8_27181,AK2_204,ARID1B_57492,BBS9_27241,FOSL2_2355,HIST1H2BD_3017,DTNA_1837,ODF2_4957	NA	MDM1_56890,OAS1_4938,PEMT_10400,HELZ_9931	NA	ITGB1BP1_9270,EDF1_8721
SNP_A-1953773	STXBP3	6814		TRUE	TRUE	TRUE	TRUE		NA	ARL6IP6_151188,C6orf105_84830,CCDC101_112869,DBP_1628,DSC2_1824,DSC3_1825,FRMPD2_143162,HJURP_55355,HSD17B12_51144,IFI16_3428,IMPA2_3613,PLEKHG6_55200,SLMO1_10650,SULT1A2_6799,C2orf28_51374,CASP4_837,DAZAP1_26528,PRDM15_63977,VCAM1_7412,MSI2_124540,ZNF655_79027	NA	SIGLEC8_27181,AK2_204,ARID1B_57492,BBS9_27241,FOSL2_2355,DTNA_1837,ODF2_4957	NA	MDM1_56890,OAS1_4938,PEMT_10400,HELZ_9931	NA	ITGB1BP1_9270,EDF1_8721
SNP_A-1953774	STXBP3	6814		TRUE	FALSE	FALSE	FALSE		NA	AFTPH_54812,C20orf117_140710,CCDC127_133957,CLDN12_9069,DACT1_51339,DNASE2_1777,EBF1_1879,ENDOD1_23052,GPT2_84706,HCCA2_81532,HES4_57801,LHFPL2_10184,LOC339344_339344,LRRC8C_84230,LY9_4063,NR1H2_7376,PCBP4_57060,PMAIP1_5366,RARA_5914,RNF212_285498,SENP5_205564,SH3GL1_6455,SIAH2_6478,SLC35B2_347734,TESK1_7016,TXNDC12_51060,ABLIM1_3983,CCNB1IP1_57820,FAM129A_116496,SPAG6_9576,TGIF1_7050,DYNC2LI1_51…	NA	NA	NA	NA	NA	NA
SNP_A-2304454	STXBP3	6814		TRUE	TRUE	TRUE	TRUE		NA	ARL6IP6_151188,C6orf105_84830,CCDC101_112869,DBP_1628,DSC2_1824,DSC3_1825,FRMPD2_143162,HJURP_55355,IFI16_3428,IMPA2_3613,PLEKHG6_55200,SLMO1_10650,CASP4_837,PRDM15_63977,PRMT3_10196,VCAM1_7412,MSI2_124540	NA	SIGLEC8_27181,AK2_204,ARID1B_57492,FOSL2_2355,DTNA_1837,ODF2_4957	NA	MDM1_56890,OAS1_4938,PEMT_10400,HELZ_9931	NA	ITGB1BP1_9270,LIPT1_51601,CDKN1A_1026,EDF1_8721,DNAJC12_56521,HRAS_3265
SNP_A-1837734	STXBP3	6814		TRUE	TRUE	TRUE	TRUE		NA	COL17A1_1308,TP53TG3_24150,TES_26136,FBXW7_55294,ILF3_3609	NA	GLB1_2720,MAST2_23139,ARPC2_10109,FBXO38_81545,GPM6A_2823,PVRL1_5818,SELS_55829,TMEM179B_374395,TXNDC5_81567,WDR1_9948	NA	HELZ_9931	NA	LGALS8_3964,PDLIM3_27295,ZNF510_22869,EDF1_8721,RAB27A_5873,TADA2L_6871
SNP_A-2151336	STXBP3	6814		FALSE	TRUE	FALSE	FALSE		NA	NA	NA	FMNL1_752,S100A13_6284,UBE2B_7320,ASPH_444,ZFYVE9_9372,MED23_9439	NA	NA	NA	NA
SNP_A-1944907	STXBP3	6814		TRUE	TRUE	TRUE	TRUE		NA	COL17A1_1308,TP53TG3_24150,FBXW7_55294,ILF3_3609	NA	GLB1_2720,MAST2_23139,ARPC2_10109,FBXO38_81545,GPM6A_2823,PVRL1_5818,RPL13_6137,SELS_55829,TMEM179B_374395,TXNDC5_81567,WDR1_9948	NA	HELZ_9931	NA	LGALS8_3964,PDLIM3_27295,ZNF510_22869,EDF1_8721,RAB27A_5873,TADA2L_6871
SNP_A-1901664	STXBP3	6814		TRUE	TRUE	TRUE	TRUE		NA	C20orf117_140710,TES_26136	NA	LGALS8_3964,PRDX5_25824,TCIRG1_10312	NA	HELZ_9931	NA	LGALS8_3964,PDLIM3_27295,ZNF510_22869,EDF1_8721,RAB27A_5873,TADA2L_6871
SNP_A-2138771	C1orf62	254268		TRUE	TRUE	TRUE	TRUE		NA	ARHGEF4_50649	NA	GMPPB_29925,POLR1D_51082,PTP4A3_11156,TMCC1_23023	NA	RIPK5_25778,CRYGS_1427,UTF1_8433,TMEM136_219902,TBKBP1_9755,ZNF302_55900	NA	LBR_3930,STAT1_6772,TADA3L_10474,ARMC8_25852,AIF1_199,ZNF510_22869,ABLIM1_3983,PRMT3_10196,OAS1_4938,PARP6_56965,TADA2L_6871
SNP_A-4249799	C1orf62	254268		TRUE	TRUE	TRUE	TRUE		NA	C6orf105_84830,DSC2_1824,DSC3_1825,FRMPD2_143162,IMPA2_3613,PLEKHG6_55200,SULT1A2_6799,CASP4_837,PRDM15_63977,PTPN6_5777,RFC2_5982,RPP38_10557,CD86_942,FXYD2_486,MSI2_124540,SIRT5_23408	NA	ABLIM1_3983,INVS_27130	NA	CEPT1_10390,SERPINC1_462,CRYGS_1427,C7orf54_27099,SPTLC1_10558,STOM_2040,UTF1_8433,PIAS1_8554,PCSK6_5046,SMG1_23049,RNF135_84282,POLRMT_5442,MRPL4_51073,ZNF302_55900	NA	ADAR_103,LBR_3930,CMTM7_112616,TSLP_85480,SYPL1_6856,RPP38_10557,OAS1_4938,ATXN3_4287,KIF23_9493,UBE2I_7329,ODF4_146852,ZNF285A_26974
SNP_A-1806675	C1orf62	254268		FALSE	TRUE	FALSE	FALSE		NA	NA	NA	C9orf150_286343,CREB5_9586,DLG4_1742,EMB_133418,HPSE_10855,MAP1LC3A_84557,NT5C_30833,PAPSS1_9061,PLAC8_51316,SLC23A2_9962,TAC1_6863,VTI1B_10490,ZMYM4_9202,C9orf24_84688,FBXO32_114907,IL6ST_3572,RBL1_5933,TCEA2_6919,ZFP64_55734,B3GALNT1_8706	NA	NA	NA	NA
SNP_A-1931281	C1orf62	254268		TRUE	TRUE	TRUE	TRUE		NA	COL18A1_80781,IL6_3569,DUSP15_128853,PAX8_7849,MSI2_124540	NA	FAM40B_57464,DOM3Z_1797,KIF23_9493,MDM1_56890,PAX8_7849,ZAK_51776	NA	S100A4_6275,CTBP2_1488,HTR3A_3359,MBD1_4152,MTMR3_8897	NA	TPM3_7170,THUMPD2_80745,LOC51057_51057,STAT1_6772,CCRL1_51554,CCDC98_84142,RFC2_5982,ZFAND1_79752,YWHAZ_7534,ZMIZ1_57178,CUZD1_50624,PVRL1_5818,RAD51L1_5890,C14orf2_9556,SNAP23_8773,CRK_1398,C17orf45_125144,NFIC_4782,RANBP3_8498,FBXW9_84261,PLEKHG2_64857,ZNF137_7696,ZMYND8_23613
SNP_A-1784867	C1orf62	254268		TRUE	TRUE	TRUE	TRUE		NA	COL18A1_80781,IL6_3569,DUSP15_128853	NA	RPL14_9045,ZNF510_22869	NA	S100A4_6275,CTBP2_1488,HTR3A_3359,MBD1_4152,MTMR3_8897	NA	TPM3_7170,THUMPD2_80745,LOC51057_51057,STAT1_6772,CCRL1_51554,CCDC98_84142,RFC2_5982,ZFAND1_79752,YWHAZ_7534,ZMIZ1_57178,CUZD1_50624,PVRL1_5818,RAD51L1_5890,C14orf2_9556,SNAP23_8773,CRK_1398,C17orf45_125144,NFIC_4782,RANBP3_8498,FBXW9_84261,PLEKHG2_64857,ZNF137_7696,ZMYND8_23613
SNP_A-2113768	C1orf62	254268		TRUE	TRUE	FALSE	TRUE		NA	CBWD2_150472,HFE2_148738,KRTAP5-8_57830,CAV2_858,PANK1_53354,RPP38_10557,SCAMP3_10067,GYPE_2996	NA	CAMTA1_23261,DEF8_54849,FAM19A5_25817,HBS1L_10767,MATN3_4148,NAT6_24142,NBPF1_55672,BAZ1A_11177,DTNBP1_84062,IFT88_8100,DUSP10_11221,DUSP4_1846,PDE7A_5150,RAD51L1_5890	NA	NA	NA	NA
SNP_A-4248551	C1orf62	254268		TRUE	TRUE	FALSE	TRUE		NA	C10orf35_219738,HS3ST3B1_9953,CCR6_1235,KRT18_3875,NNT_23530,SPAG6_9576	NA	MFAP3_4238,NSL1_25936,SPATA5L1_79029,TATDN3_128387,TSG101_7251,ATXN3_4287,CDC2L5_8621,EWSR1_2130,PPP2R1B_5519,UPF3A_65110,ZNF3_7551,ASB7_140460,BRD4_23476,CAST_831,OAS1_4938	NA	NA	NA	NA
SNP_A-4141527	C1orf62	254268		TRUE	TRUE	TRUE	TRUE		NA	HLA-DOA_3111,LRP3_4037	NA	ALPP_250,BLZF1_8548,BPGM_669,C19orf39_126074,C1orf213_148898,C5orf24_134553,C7orf38_221786,C7orf54_27099,CBR4_84869,CTR9_9646,CYP4F2_8529,DBF4_10926,DSN1_79980,FUT6_2528,ITCH_83737,MCART1_92014,PIB5PA_27124,SCNN1B_6338,TNFSF15_9966,AKR1A1_10327,ATG16L1_55054,COL4A3BP_10087,GLT8D1_55830,GMPPA_29926,HNF1B_6928,HYAL2_8692,JUP_3728,PPM1A_5494,PSME4_23198,RBM33_155435,RPL13_6137,SLIC1_124460,VAPA_9218…	NA	C1orf85_112770,INPP4A_3631,STK17B_9262,PCAF_8850,GMPPB_29925,ECE2_9718,TIMD4_91937,SGMS1_259230,ANXA11_311,PRDX5_25824,NCKAP1L_3071,VPS36_51028,TRAPPC2L_51693,RNF167_26001,MYH10_4628,STAT5B_6777,METRNL_284207,CAPS_828,RANBP3_8498,GCDH_2639	NA	CCDC28B_79140,SLC9A11_284525,RIPK5_25778,SIX2_10736,ACSL3_2181,PLA1A_51365,NHEDC2_133308,EBF1_1879,OR2H2_7932,MYCT1_80177,FLJ22374_84182,PDGFRL_5157,SLCO5A1_81796,COMMD5_28991,GBGT1_26301,LIPA_3988,KCNQ1_3784,STAC3_246329,OAS3_4940,TIMP2_7077,PCYT2_5833,B4GALT6_9331,FBXO27_126433,CSTB_1476
SNP_A-1954530	C1orf62	254268		FALSE	TRUE	FALSE	FALSE		NA	NA	NA	ANKRD29_147463,ANKRD40_91369,ASL_435,ATAD3A_55210,ATP2C1_27032,ATXN2L_11273,BAK1_578,BCL7B_9275,C13orf18_80183,C19orf12_83636,C19orf22_91300,C2orf29_55571,CAMKV_79012,CEBPD_1052,CHERP_10523,CHMP1A_5119,CHMP6_79643,CHST2_9435,CLEC4A_50856,CLN3_1201,CNFN_84518,COCH_1690,COX10_1352,CPXM1_56265,CRTC2_200186,CYP1A1_1543,DAPK2_23604,DNAJB13_374407,DNPEP_23549,E4F1_1877,EPN1_29924,ERMP1_79956,FEZ2_9637,…	NA	NA	NA	NA
SNP_A-1799426	C1orf62	254268		TRUE	TRUE	TRUE	TRUE		NA	DSG2_1829,ECHDC1_55862,GRAP_10750,HLA-DQA1_3117,PTPN18_26469,RFPL1_5988,UROS_7390,KIAA1622_57718,MS4A1_931,MRPL43_84545	NA	KLF3_51274,LOC388279_388279,LYST_1130,SGK1_6446,KCNMB2_10242,MTMR3_8897,PPFIA1_8500	NA	NA	NA	NASP_4678,PSMD6_9861,PRR3_80742,COQ3_51805,SERAC1_84947,CTTNBP2_83992,SLC35B4_84912,TRIM35_23087,TMEM70_54968,PKHD1L1_93035,DEPDC6_64798,RPL8_6132,SET_6418,NDUFB8_4714,FADS1_3992,PHCA_55331,FAM118B_79607,TNRC6A_27327,RANGRF_29098,AFG3L2_10939,ZNF93_81931,TMEM86B_255043,DDX27_55661,DERL3_91319,YWHAH_7533
SNP_A-1813776	LOC642864	642864		FALSE	TRUE	FALSE	FALSE		NA	NA	NA	EIF2B1_1967,H6PD_9563,LOC93349_93349,TAF15_8148,TRPC1_7220,CROP_51747,GPM6A_2823,NME1_4830,RP9_6100,SETD3_84193	NA	NA	NA	NA
SNP_A-4251311	LOC642864	642864		TRUE	TRUE	TRUE	TRUE		NA	AGBL2_79841,FAM82A_151393,PDZD3_79849,SSU72_29101,CCNT2_905,GLT8D1_55830,KIF24_347240,PLEC1_5339,TSGA10_80705,ZMYND8_23613,PDE7A_5150	NA	ABCE1_6059,ADNP2_22850,AMD1_262,BCAS2_10286,BCLAF1_9774,BXDC2_55299,BYSL_705,C13orf7_79596,C1orf131_128061,CAPZA2_830,CCBL2_56267,CCDC84_338657,CDKN2AIP_55602,CEBPZ_10153,CGRRF1_10668,CLP1_10978,COPS4_51138,DDX20_11218,DIMT1L_27292,DNTTIP2_30836,DOK2_9046,DSE_29940,EHD4_30844,EXOSC9_5393,FLJ14803_84928,FLJ20160_54842,FOXRED2_80020,G3BP2_9908,GINS3_64785,GMFB_2764,HIST1H3E_8353,HIST1H3G_8355,HOOK2…	NA	NA	NA	CSF1_1435,PIGF_5281,RTN4_57142,GFPT2_9945,DEPDC6_64798,P2RX7_5027,RFX2_5990,DERL3_91319,MYH9_4627,SYNGR1_9145
SNP_A-4301765	GPSM2	29899		TRUE	TRUE	TRUE	TRUE		NA	AGBL2_79841,FAM82A_151393,PDZD3_79849,SSU72_29101,ABL1_25,C3orf64_285203,CCNT2_905,PLEC1_5339,SPAG1_6674,TSGA10_80705,SPTLC1_10558	NA	CDKL1_8814,PANX1_24145,TMEM170_124491,C1orf9_51430,MORF4L1_10933,RAC1_5879,SNX14_57231,UPF3A_65110	NA	INPP4A_3631,C3orf64_285203,MED22_6837,IL16_3603,PRMT1_3276	NA	CNKSR1_10256,CSF1_1435,LCE1E_353135,SFRS10_6434,CCDC110_256309,GFPT2_9945,DEPDC6_64798,FKBP2_2286,P2RX7_5027,RAP2A_5911,NLE1_54475,RFX2_5990,SCAND1_51282,SEPT5_5413,GP1BB_2812,DERL3_91319,MYH9_4627
SNP_A-4243381	GPSM2	29899		TRUE	TRUE	TRUE	TRUE		NA	AGBL2_79841,FAM82A_151393,PDZD3_79849,CCNT2_905,GLT8D1_55830,PPP2R5D_5528,TSGA10_80705,ZMYND8_23613,PDE7A_5150	NA	GPLD1_2822,MRPL47_57129,NME1_4830	NA	INPP4A_3631,C3orf64_285203,MED22_6837,IL16_3603,PRMT1_3276	NA	CNKSR1_10256,CSF1_1435,LCE1E_353135,SFRS10_6434,CCDC110_256309,GFPT2_9945,DEPDC6_64798,FKBP2_2286,P2RX7_5027,RAP2A_5911,NLE1_54475,RFX2_5990,SCAND1_51282,SEPT5_5413,GP1BB_2812,DERL3_91319,MYH9_4627
SNP_A-4271110	GPSM2	29899		TRUE	TRUE	TRUE	TRUE		NA	AGBL2_79841,FAM82A_151393,PDZD3_79849,CCNT2_905,GLT8D1_55830,TSGA10_80705,ZMYND8_23613,PDE7A_5150	NA	EIF1AD_84285,GPLD1_2822,MRPL47_57129,NME1_4830	NA	INPP4A_3631,C3orf64_285203,MED22_6837,IL16_3603,PRMT1_3276	NA	CNKSR1_10256,CSF1_1435,LCE1E_353135,SFRS10_6434,CCDC110_256309,GFPT2_9945,DEPDC6_64798,FKBP2_2286,P2RX7_5027,RAP2A_5911,NLE1_54475,RFX2_5990,SCAND1_51282,SEPT5_5413,GP1BB_2812,DERL3_91319,MYH9_4627
SNP_A-1842261	GPSM2, CLCC1	29899, 23155		TRUE	TRUE	TRUE	TRUE		NA	GSDML_55876,GSDML_55876,PDZD3_79849,ZNF557_79230,ZNF557_79230,ASPH_444,ASPH_444,PPFIBP1_8496,PPFIBP1_8496,SMAD1_4086,SMAD1_4086,SMG1_23049,SMG1_23049,IL12RB1_3594,IL12RB1_3594,FBXO11_80204,FBXO11_80204,TMPRSS3_64699,TMPRSS3_64699	NA	ACY3_91703,ACY3_91703,CCDC69_26112,CCL4L1_9560,CD80_941,CD80_941,CYP51A1_1595,CYP51A1_1595,EML2_24139,EML2_24139,FZD2_2535,FZD2_2535,GNG7_2788,GNG7_2788,GOLGA3_2802,GOLGA3_2802,GPNMB_10457,GPNMB_10457,GPR92_57121,GPR92_57121,INTS6_26512,INTS6_26512,JUN_3725,KIAA0265_23008,KIAA0265_23008,KIAA1434_56261,KIAA1434_56261,KIFC3_3801,KIFC3_3801,LDHAL6B_92483,LDHAL6B_92483,LY9_4063,LY9_4063,MAN1A1_4121,M…	NA	MYSM1_114803,KCNMB2_10242,STOM_2040,SCN1B_6324	NA	NR5A2_2494,EVC_2121,DST_667
SNP_A-2085978	CLCC1	23155		TRUE	TRUE	TRUE	TRUE		NA	IGSF9_57549,KHK_3795,ZMYND8_23613,ZNF274_10782,CTSC_1075,PDE7A_5150	NA	7A5_346389,DRAP1_10589,ITPKA_3706,MRPL32_64983,ROR1_4919,TMEM170_124491,IFT81_28981,MRPL33_9553,PIGF_5281,PRKACB_5567,UPF3A_65110,YWHAZ_7534,IL1R2_7850	NA	ARL14_80117,RNF212_285498,C20orf46_55321	NA	DEPDC1_55635,CSF1_1435,ACP1_52,ARPC2_10109,GFPT2_9945,BCKDHB_594,DPP3_10072,P2RX7_5027,TDRD3_81550,GPR137C_283554,ABR_29,NLE1_54475,PSTPIP2_9050,DIRAS1_148252,PLEKHG2_64857,C21orf70_85395,MYH9_4627
SNP_A-1913922	CLCC1	23155		TRUE	TRUE	TRUE	TRUE		NA	ADCY3_109,DLL3_10683,SLC5A10_125206,CDC14A_8556,DNMT3A_1788,PPM1G_5496,SPAG6_9576,TGIF1_7050,BCR_613,NIPBL_25836,SYNGR1_9145	NA	KLF14_136259,MEIS3_56917,ARPC2_10109,CDKN1A_1026,GAS2_2620,KCNC4_3749,LGALS9_3965,MYH10_4628,SLC22A18_5002,SLIC1_124460,SNRPB2_6629,VPS16_64601,PSMB8_5696	NA	ZFYVE9_9372,UBE2D2_7322,LOC255374_255374,DUSP4_1846,ZNF510_22869,ASTN2_23245	NA	TAP2_6891,DST_667,COX8C_341947
SNP_A-1955344	CLCC1	23155		TRUE	TRUE	TRUE	TRUE		NA	ERGIC3_51614,ITGB7_3695,NR1D1_9572,RAB27B_5874,RIMBP2_23504,SUOX_6821,WIT1_51352,DNMT3A_1788,PSMD13_5719	NA	ITPKA_3706,GCNT2_2651,ING1_3621,MAPK10_5602,MORF4L1_10933,TMUB2_79089,VPS16_64601,MFI2_4241,UPF2_26019	NA	ST7L_54879,PTPRC_5788,BCR_613	NA	DST_667,HNRPM_4670
SNP_A-1955350	CLCC1	23155		TRUE	TRUE	TRUE	TRUE		NA	AATF_26574,ABCE1_6059,AIM1_202,ALKBH2_121642,AMBRA1_55626,ANXA7_310,AQR_9716,ARFIP1_27236,ARHGAP17_55114,ARL2_402,BYSL_705,C10orf18_54906,C14orf179_112752,C14orf32_93487,C15orf15_51187,C19orf2_8725,C1orf181_54680,C1orf52_148423,C1orf55_163859,C5orf22_55322,C6orf72_116254,CCDC44_51204,CCDC55_84081,CCDC76_54482,CD300A_11314,CDC73_79577,CEL_1056,CLYBL_171425,CNBP_7555,CNOT2_4848,COG7_91949,CPM_1368,…	NA	C7orf27_221927,TXLNB_167838,CENTD1_116984,ELK4_2005,KCNN3_3782,MCM7_4176,SCAMP3_10067,SNAP23_8773,TM2D2_83877,SKP2_6502	NA	ARL14_80117,RNF212_285498,C20orf46_55321	NA	RASSF5_83593,PRLR_5618,C5orf13_9315,CEND1_51286,MAN2A2_4122,PNMT_5409,CBR3_874
SNP_A-1797643	CLCC1	23155		TRUE	TRUE	TRUE	TRUE		NA	CDC42BPB_9578,GHR_2690,NR1D1_9572,RAB27B_5874,RIMBP2_23504,SUOX_6821,COQ6_51004,IKBKE_9641,NOVA1_4857,PIGO_84720,PSMD13_5719,OAS1_4938	NA	TPBG_7162,WDR67_93594,SDCBP2_27111,TAF1A_9015,B3GALNT1_8706,NARG1L_79612	NA	ZFYVE9_9372,ST7L_54879,PANK1_53354,CNIH2_254263,C14orf45_80127,C16orf55_124045,ZNF600_162966	NA	DST_667,HNRPM_4670
SNP_A-2118296	CLCC1	23155		TRUE	TRUE	FALSE	TRUE		NA	C7orf54_27099,CCL18_6362,EXTL3_2137,PKD1_5310,SLC15A3_51296,SLC25A24_29957,TRIM47_91107,TRIM56_81844,VAV2_7410,ZC3H18_124245,ZC3H7B_23264,ARL6IP4_51329,EDF1_8721,MRPL11_65003,MRPL35_51318,PRMT1_3276,PTPRE_5791,RPP38_10557,NFATC3_4775	NA	MLL5_55904,MRPS12_6183,RNPC3_55599,ZWINT_11130	NA	NA	NA	RBM35B_80004
SNP_A-2261314	CLCC1	23155		TRUE	TRUE	TRUE	TRUE		NA	AAAS_8086,ABHD14A_25864,ABHD5_51099,ACAT2_39,ACBD3_64746,ACSS1_84532,ACTL6A_86,ADCY6_112,AGA_175,AGTRAP_57085,AKAP9_10142,ALDH1B1_219,ALG10_84920,ALG3_10195,ALG5_29880,ALG8_79053,ALG9_79796,AMICA1_120425,ANAPC11_51529,ANG_283,ANKRD25_25959,ANKRD39_51239,ANP32B_10541,ANXA4_307,ANXA5_308,ARF1_375,ARHGEF17_9828,ARL3_403,ARL6IP6_151188,ARMET_7873,ASB16_92591,ASL_435,ATAD2_29028,ATAD5_79915,ATPBD3_903…	NA	BTF3_689,CARD11_84433,CD300LG_146894,CDH17_1015,CHD6_84181,CHST2_9435,CIITA_4261,CMKLR1_1240,CNOT6_57472,CYBRD1_79901,EIF3M_10480,EIF4EBP3_8637,FAM110A_83541,FAM57A_79850,FYCO1_79443,GPX1_2876,GRAMD1A_57655,GSTZ1_2954,HLA-DPB1_3115,HVCN1_84329,IRF2BP2_359948,LBH_81606,LYRM4_57128,M6PRBP1_10226,MYBPC1_4604,MYL6B_140465,NYD-SP21_84689,RABEP1_9135,RBM38_55544,REL_5966,RPL22_6146,RPL29_6159,RPL3_6122…	NA	CDC14A_8556,PNMA1_9240,RAD51C_5889,LOC255809_255809,ILVBL_10994	NA	CCDC24_149473,MAP4K4_9448,MYO1B_4430,HECTD2_143279,FAM111B_374393,ARHGEF7_8874,STON2_85439,GNGT2_2793,PRMT1_3276,PLTP_5360
SNP_A-2298894	C1orf127	148345		TRUE	TRUE	FALSE	FALSE		NA	ASB6_140459,DGCR14_8220,EMR1_2015,MAP3K13_9175,PHF14_9678,PPFIA4_8497,PPP1R14A_94274,PYGL_5836,RELL2_285613,RND3_390,SLC26A6_65010,STRN4_29888,TGFBI_7045,UNC45A_55898,ZFP36L1_677,ZHX1_11244,ADNP_23394,DDHD1_80821,EWSR1_2130,IRF5_3663,SEC22C_9117	NA	SPSB1_80176,FLJ22222_79701,GLRX2_51022,PRMT3_10196,SYNE1_23345	NA	NA	NA	NA
SNP_A-2092258	WDR47, LOC100132742	22911, 100132742		TRUE	TRUE	FALSE	FALSE		NA	ACAD11_84129,ACY1_95,ADAM23_8745,ADAM23_8745,ADCK4_79934,ADCK4_79934,AFAP1L2_84632,AFAP1L2_84632,ALAS1_211,ALAS1_211,BEST3_144453,BEST3_144453,CCDC68_80323,CYBASC3_220002,CYBASC3_220002,ETHE1_23474,ETHE1_23474,GIMAP2_26157,GIMAP2_26157,GIMAP4_55303,GIMAP4_55303,HOMER1_9456,HOMER1_9456,IRF6_3664,IRF6_3664,KCNIP2_30819,LOC348174_348174,LOC348174_348174,MPV17_4358,MPV17_4358,NCKAP1L_3071,NCKAP1L_307…	NA	AOF2_23028,C12orf45_121053,C12orf45_121053,C14orf126_112487,C14orf126_112487,C14orf131_55778,C1orf27_54953,C1orf27_54953,CHCHD8_51287,FADS1_3992,FADS1_3992,FADS2_9415,FADS2_9415,FDPS_2224,FDPS_2224,GTF2F1_2962,GTF2F1_2962,IFI44L_10964,IFI44L_10964,IGF2BP3_10643,IGF2BP3_10643,JMJD1B_51780,MRCL3_10627,MRCL3_10627,MX1_4599,MX1_4599,PRKDC_5591,PRKDC_5591,SETD2_29072,SETD2_29072,SNRPF_6636,SNRPF_6636,…	NA	NA	NA	NA
SNP_A-1955753	WDR47, LOC100132742	22911, 100132742		TRUE	TRUE	TRUE	TRUE		NA	ADAM18_8749,ADAM18_8749,ALG12_79087,ALG12_79087,ATG12_9140,ATG12_9140,BAT3_7917,BAT3_7917,BCL2A1_597,BCL2A1_597,C15orf39_56905,C15orf39_56905,C16orf63_123811,C16orf63_123811,C18orf21_83608,C18orf21_83608,C19orf25_148223,C19orf25_148223,C19orf53_28974,C19orf53_28974,C1orf43_25912,C6orf64_55776,C6orf64_55776,CARKL_23729,CARKL_23729,CASP9_842,CASP9_842,CDC25B_994,CDC25B_994,CDC5L_988,CDC5L_988,CHMP7…	NA	C11orf74_119710,C11orf74_119710,CEP68_23177,CYBRD1_79901,CYBRD1_79901,EIF4EBP3_8637,EIF4EBP3_8637,ELF3_1999,LBH_81606,LOC650794_650794,LOC650794_650794,NADSYN1_55191,NADSYN1_55191,PIK3C2B_5287,PRX_57716,PRX_57716,RNMT_8731,RPLP2_6181,TMEM109_79073,TRAPPC6A_79090,TRAPPC6A_79090,ZNF572_137209,ARL13B_200894,ARL13B_200894,CAMSAP1_157922,CAMSAP1_157922,DDHD1_80821,DDHD1_80821,GLRX2_51022,GLRX2_51022,G…	NA	PARP6_56965,UBE2C_11065	NA	CCDC24_149473,MAP4K4_9448,MYO1B_4430,HECTD2_143279,FAM111B_374393,ARHGEF7_8874,STON2_85439,GNGT2_2793,PRMT1_3276,PLTP_5360
SNP_A-2213160	WDR47, LOC100132742	22911, 100132742		TRUE	FALSE	FALSE	FALSE		NA	7A5_346389,7A5_346389,ABCA8_10351,ABCA8_10351,ABTB2_25841,ABTB2_25841,ACBD3_64746,ADAM18_8749,ADAM18_8749,ADAM23_8745,ADAM23_8745,AGPAT6_137964,AGPAT6_137964,AHDC1_27245,AHDC1_27245,APOBEC3G_60489,APOBEC3G_60489,ARL5B_221079,ARL5B_221079,ATF2_1386,ATF2_1386,ATXN2L_11273,ATXN2L_11273,AXUD1_64651,AXUD1_64651,BRAF_673,BRAF_673,BTG1_694,C13orf18_80183,C18orf25_147339,C18orf25_147339,C1orf103_55791,C1…	NA	NA	NA	NA	NA	NA
SNP_A-4205804	WDR47, LOC100132742	22911, 100132742		TRUE	TRUE	TRUE	TRUE		NA	AAAS_8086,AAAS_8086,ABHD14A_25864,ABHD14A_25864,ABHD5_51099,ABHD5_51099,ACAT2_39,ACAT2_39,ACBD3_64746,ACBD3_64746,ACD_65057,ACSS1_84532,ACSS1_84532,ACTL6A_86,ACTL6A_86,ACTR6_64431,ACTR6_64431,ADAM18_8749,ADAM18_8749,ADCY1_107,ADCY1_107,ADCY6_112,ADCY6_112,AGA_175,AGA_175,AGBL5_60509,AGBL5_60509,AGPAT2_10555,AGPAT2_10555,AGTRAP_57085,AGTRAP_57085,AKAP9_10142,AKAP9_10142,ALDH1B1_219,ALDH1B1_219,ALG…	NA	AGXT2L2_85007,ATP6V1A_523,ATP6V1A_523,EIF4EBP3_8637,EIF4EBP3_8637,FLNB_2317,FLNB_2317,HIST1H2AK_8330,HIST4H4_121504,LBH_81606,LBH_81606,LILRB1_10859,LILRB1_10859,MYL6B_140465,MYL6B_140465,PHACTR1_221692,PHACTR1_221692,SIAH1_6477,SIAH1_6477,ZNHIT3_9326,ZNHIT3_9326,ASPH_444,ASPH_444,BTN2A2_10385,BTN2A2_10385,CCR6_1235,CCR6_1235,EFNA1_1942,EFNA1_1942,MS4A1_931,POLR1D_51082,POLR1D_51082,PPP2R1B_5519,…	NA	PARP6_56965,UBE2C_11065	NA	CCDC24_149473,MAP4K4_9448,MYO1B_4430,HECTD2_143279,FAM111B_374393,ARHGEF7_8874,STON2_85439,GNGT2_2793,PRMT1_3276,PLTP_5360
SNP_A-2211771	C1orf127	148345		TRUE	TRUE	TRUE	TRUE		NA	IFIT3_3437,BAZ1A_11177,PPAP2A_8611,ABCF2_10061	NA	FBXO34_55030,SLC25A23_79085,NCAPH2_29781,TRIM5_85363	NA	ST7L_54879,DMN_23336,WNT3_7473	NA	LAMC2_3918,TAP2_6891,MMP7_4316,DZIP1_22873,NBR1_4077,DSG1_1828,DUSP15_128853
SNP_A-2270509	WDR47	22911		TRUE	TRUE	FALSE	TRUE		NA	C4orf39_152756,C7orf54_27099,CDC25B_994,EXTL3_2137,HLCS_3141,KRTAP17-1_83902,LARP5_23185,LOC92270_92270,PAF1_54623,SLC15A3_51296,TRIM56_81844,ZC3H18_124245,ARL6IP4_51329,DPP3_10072,KIF24_347240,L3MBTL_26013,MED22_6837,MRPL11_65003,MRPL35_51318,TARDBP_23435,WDR23_80344	NA	METT5D1_196074,CDK5RAP1_51654,NCAPD3_23310,NNT_23530,PI4KAP2_375133,RAC1_5879,ARMC8_25852	NA	NA	NA	RBM35B_80004
SNP_A-1956377	C1orf194	127003		TRUE	FALSE	FALSE	FALSE		NA	CCL5_6352,COMMD4_54939,HIST1H2BB_3018,MCM9_254394,SYNJ2_8871,TACSTD2_4070,UBA52_7311,HIST1H2BD_3017,IRF5_3663,MRPS21_54460,ING3_54556	NA	NA	NA	NA	NA	NA
SNP_A-4240453	C1orf194	127003		TRUE	TRUE	FALSE	FALSE		NA	CCL5_6352,COMMD4_54939,HIST1H2BB_3018,LOC89944_89944,MCM9_254394,SYNJ2_8871,TACSTD2_4070,UBA52_7311,HIST1H2BD_3017,IRF5_3663,ING3_54556	NA	APEH_327,BAI2_576,BDH1_622,BOP1_23246,C16orf33_79622,C9orf100_84904,C9orf82_79886,C9orf86_55684,CCDC137_339230,CLPTM1_1209,EXOC4_60412,FANCG_2189,GOLPH3_64083,GPSN2_9524,INSR_3643,L1TD1_54596,PPP1R8_5511,PPP2R4_5524,SH3BP5L_80851,SLC19A1_6573,TMEM200A_114801,TNFRSF10D_8793,TP53_7157,TPK1_27010,TUBGCP3_10426,ZNF626_199777,ZWILCH_55055	NA	NA	NA	NA
SNP_A-1933357	C1orf194	127003		FALSE	TRUE	FALSE	FALSE		NA	NA	NA	GNMT_27232,C6orf106_64771,CTDSP1_58190	NA	NA	NA	NA
SNP_A-1956617	KIAA1324	57535		TRUE	TRUE	TRUE	FALSE		NA	ADAMTS6_11174,ARF3_377,ARFGAP2_84364,ATP11A_23250,C12orf62_84987,C21orf51_54065,CD300LF_146722,CDH11_1009,CMKLR1_1240,DHRS12_79758,EFHC1_114327,ENC1_8507,EXOC3_11336,FBXO10_26267,FOXG1_2290,GBA_2629,IGFBP3_3486,IRAK1BP1_134728,KIAA0247_9766,LMO7_4008,MAGEF1_64110,MAPKAPK2_9261,MOXD1_26002,MYH11_4629,NCKAP1L_3071,PARC_23113,PCSK7_9159,PCYOX1L_78991,PEX26_55670,PRAME_23532,PRICKLE4_29964,RGS6_9628,…	NA	ADRA1A_148,ANK3_288,C10orf6_55719,C1orf25_81627,DAPK3_1613,LLGL2_3993,STRN3_29966,BPTF_2186,EIF2C3_192669,FBXO17_115290,KBTBD3_143879,LGALS8_3964,OASL_8638,PEMT_10400,LARP2_55132	NA	TTF2_8458,NOLA1_54433,FBXO32_114907	NA	NA
SNP_A-1956687	KIAA1324	57535		TRUE	TRUE	TRUE	TRUE		NA	CDC42SE1_56882,DIRAS2_54769,GABRB3_2562,PLEKHH3_79990,PRKACA_5566,TLR1_7096,ARHGEF4_50649,EED_8726,IL6ST_3572,SNX11_29916,TM2D3_80213,IL1R2_7850,NEDD9_4739	NA	HIST1H4I_8294,OBSCN_84033,C3orf31_132001,NSD1_64324,TNFSF11_8600,CBX3_11335,PDCD2_5134,PRDM2_7799,RAD51L1_5890	NA	IPO13_9670,SNX7_51375,LY9_4063,TTC32_130502,SEPT10_151011,PLOD2_5352,PURA_5813,RIPK1_8737,JARID2_3720,HIST1H4B_8366,HIST1H2BM_8342,PHF14_9678,C7orf41_222166,MEPCE_56257,PLOD3_8985,IRF5_3663,ZNF212_7988,TSTA3_7264,ABL1_25,GYLTL1B_120071,UBE2L6_9246,HTATIP_10524,IL10RA_3587,GUCY2C_2984,TM7SF3_51768,SDSL_113675,CRIP1_1396,IVD_3712,NMB_4828,GSG2_83903,BCL6B_255877,CLDN7_1366,LOC201164_201164,FOXJ1_23…	NA	EIF4G3_8672,RPL5_6125,DPH5_51611,ATP1A1_476,CD58_965,RIPK5_25778,C1orf198_84886,EGLN1_54583,FAHD2A_51011,IMPDH2_3615,LSAMP_4045,HEXB_3074,NFKBIL1_4795,EEF1A1_1915,FOXO3_2309,MFSD3_113655,C9orf89_84270,KIAA1217_56243,NANOS1_340719,PPFIBP2_8495,OR6Q1_219952,EEF1G_1937,RPS25_6230,GAPDH_2597,C12orf11_55726,KIF21A_55605,ZBTB1_22890,SCG3_29106,FAH_2184,RPS17_6218,ALPK3_57538,SLC12A4_6560,ALKBH5_54890,R…
SNP_A-4260954	KIAA1324	57535		TRUE	TRUE	TRUE	TRUE		NA	TRAF2_7186,DYNC2LI1_51626	NA	ANAPC13_25847,ARF6_382,ARHGDIA_396,BANF1_8815,C19orf28_126321,C20orf116_65992,C2orf65_130951,CCNG2_901,CLTB_1212,CST3_1471,DNAJB13_374407,DNAJB4_11080,DNTTIP2_30836,GPR172A_79581,LRIG2_9860,NCLN_56926,PARP9_83666,RNH1_6050,SLC20A1_6574,SLC25A12_8604,SLC3A2_6520,TMEM170_124491,TMEM87A_25963,TOMM40L_84134,USP3_9960,WDR53_348793,YWHAE_7531,ACSL1_2180,ADNP_23394,ARL13B_200894,ARPC2_10109,BAD_572,BCL2…	NA	IPO13_9670,SNX7_51375,LY9_4063,TTC32_130502,SEPT10_151011,PLOD2_5352,PURA_5813,RIPK1_8737,JARID2_3720,HIST1H4B_8366,HIST1H2BM_8342,PHF14_9678,C7orf41_222166,MEPCE_56257,PLOD3_8985,IRF5_3663,ZNF212_7988,TSTA3_7264,ABL1_25,GYLTL1B_120071,UBE2L6_9246,HTATIP_10524,IL10RA_3587,GUCY2C_2984,TM7SF3_51768,SDSL_113675,CRIP1_1396,IVD_3712,NMB_4828,GSG2_83903,BCL6B_255877,CLDN7_1366,LOC201164_201164,FOXJ1_23…	NA	WDR54_84058,FAHD2A_51011,TOP2B_7155,IMPDH2_3615,POLR2H_5437,HEXB_3074,CCBL1_883,SLC43A3_29015,B3GNT1_11041,FAH_2184,SLC12A4_6560,NT5M_56953,GAMT_2593,RFPL1_5988
SNP_A-2062285	KIAA1324	57535		TRUE	TRUE	TRUE	TRUE		NA	HIST1H3D_8351,TAF13_6884,CTBP2_1488,HIST1H2BD_3017,TGIF1_7050,NEDD9_4739	NA	ANKRD40_91369,SLC3A2_6520,BAD_572,POLR1C_9533,PPFIBP1_8496,PPP2R1B_5519,RANBP3_8498,RPLP0_6175,ASB7_140460	NA	XKR8_55113,CITED4_163732,IPO13_9670,LY9_4063,TMEM63A_9725,ZNF496_84838,TTC32_130502,DTNB_1838,IGFBP2_3485,ACVR2B_93,CCDC12_151903,CHDH_55349,PLOD2_5352,CCDC50_152137,TMEM44_93109,FAM53C_51307,UBE2D2_7322,PURA_5813,DUSP1_1843,BNIP1_662,RIPK1_8737,JARID2_3720,HIST1H2BM_8342,OGFRL1_79627,CCDC28A_25901,EIF2AK1_27102,PHF14_9678,CCDC126_90693,PTCD1_26024,ZNF498_221785,MEPCE_56257,PLOD3_8985,PTK2B_2185,…	NA	L1TD1_54596,PMVK_10654,SEPP1_6414,NSUN6_221078,CHURC1_91612,FAH_2184,CHST8_64377
SNP_A-1870391	KIAA1324	57535		FALSE	TRUE	FALSE	FALSE		NA	NA	NA	KIAA0562_9731,MOCS3_27304,PHKG2_5261,SLC2A10_81031,TFAP2C_7022,BBS9_27241,HECTD2_143279,MAP4_4134,TES_26136,VPS41_27072,TAPBP_6892	NA	NA	NA	NA
SNP_A-1956911	KIAA1324	57535		FALSE	TRUE	FALSE	FALSE		NA	NA	NA	CSNK2A1_1457,PSMD13_5719	NA	NA	NA	NA
SNP_A-1956937	KIAA1324	57535		TRUE	TRUE	TRUE	TRUE		NA	LETMD1_25875,RPS26_6231,CSNK2A1_1457,ALDOA_226	NA	ACOT11_26027,PVRL1_5818	NA	RAB23_51715,AKAP13_11214	NA	FLJ23049_79740,LARP6_55323,LOC116236_116236
SNP_A-2288915	KIAA1324	57535		TRUE	TRUE	FALSE	TRUE		NA	FLT1_2321,RPS26_6231,ATPIF1_93974,MPZL1_9019,RPLP0_6175,RAB27A_5873,SYNGR1_9145	NA	BRD3_8019,CNOT1_23019,ERMAP_114625,FAM110A_83541,FAM78A_286336,FYCO1_79443,INTS8_55656,KIAA1328_57536,P15RS_55197,PFKP_5214,PKN1_5585,SIT1_27240,CDC14B_8555,CLDN14_23562,CTBP2_1488,DNMT3A_1788,GIT2_9815,MGAT4B_11282,SLC35C2_51006,ING3_54556	NA	NA	NA	TFR2_7036,ABP1_26,SFRP1_6422,SERPINA1_5265,MAP1LC3A_84557
SNP_A-4293655	KIAA1324	57535		TRUE	TRUE	FALSE	FALSE		NA	FABP6_2172,FANK1_92565,PGAP1_80055,RFPL1_5988	NA	CNIH3_149111,PDE10A_10846,TRIM2_23321,DDX52_11056,MKKS_8195,PRMT1_3276,WAC_51322,PPP2R5C_5527	NA	NA	NA	NA
SNP_A-1954482	KIAA1324	57535		TRUE	TRUE	FALSE	TRUE		NA	DUB3_377630,EIF2C4_192670,FAM63A_55793,MYO1F_4542,RBM35A_54845,TEP1_7011,TMEM65_157378,TMEM97_27346,TCIRG1_10312	NA	HDHD3_81932,INTS8_55656,STX7_8417,ZNF155_7711,AP2S1_1175,CDKN1A_1026,OTUD4_54726,RAC1_5879,DUSP10_11221	NA	NA	NA	TFR2_7036,ABP1_26,SFRP1_6422,MAP1LC3A_84557
SNP_A-1786465	KIAA1324	57535		TRUE	TRUE	FALSE	FALSE		NA	METTL2A_339175,PPIL3_53938,RAD51L1_5890	1	ACTN1_87,ARL2_402,ATP1B1_481,BCAR1_9564,BCAS3_54828,C18orf8_29919,CNKSR3_154043,CNTN2_6900,CYP1A1_1543,DYNLT1_6993,EPS8_2059,ETV4_2118,FZD5_7855,HLA-DRB5_3127,KIAA1797_54914,MAEL_84944,MFGE8_4240,MMP7_4316,OGFRL1_79627,OSR2_116039,PHACTR4_65979,PIGN_23556,PLS1_5357,PPIC_5480,PPIL2_23759,PPP3CA_5530,C21orf66_94104,CDK10_8558,FGFR4_2264,GAMT_2593,PLEC1_5339,PLEKHG2_64857,PSME4_23198,SPPL2B_56928,WR…	NA	NA	NA	NA
SNP_A-2272521	KIAA1324	57535		TRUE	TRUE	TRUE	TRUE		NA	ADH7_131,TMEM97_27346,CDC25C_995,PPIL3_53938	1	C18orf8_29919,CLDND2_125875,DECR1_1666,ILKAP_80895,KIAA1797_54914,LYSMD2_256586,MAEL_84944,MRPL22_29093,NCKAP1_10787,NDUFB6_4712,NDUFS6_4726,PLS1_5357,SPR_6697,STARD7_56910,STK33_65975,STX6_10228,TTC26_79989,ANKRD26_22852,C21orf66_94104,CAV2_858,FGFR4_2264,HTRA2_27429,PPA2_27068,ADK_132,ASB7_140460,KDELR3_11015,FBXO11_80204	NA	TPM3_7170,KHK_3795,GAD1_2571,PCCB_5096,GPRIN3_285513,PILRA_29992,ANKRD26_22852,SCN4B_6330,ARL6IP4_51329	NA	KIF1B_23095,IIP45_60672,CAPN2_824,RPS7_6201,PRLR_5618,RPL37_6167,MCTP1_79772,CD74_972,C7orf52_375607,RPL30_6156,RICS_9743,CD4_920,C12orf25_84070,HNRNPA1_3178,C14orf102_55051,SERPINA1_5265,C15orf21_283651,TGFB1I1_7041,TMEM107_84314,RFPL1_5988
SNP_A-1957354	KIAA1324	57535		TRUE	TRUE	TRUE	TRUE		NA	ADH7_131,TMEM97_27346,CDC25C_995,PPIL3_53938	NA	C9orf9_11092,CYP1A1_1543,KIAA1797_54914,LTA_4049,MAEL_84944,PON2_5445,TRIM71_131405,ARID1B_57492,CDK10_8558,FGFR4_2264,KHK_3795,PPA2_27068,SPPL2B_56928	NA	TPM3_7170,KHK_3795,GAD1_2571,PCCB_5096,GPRIN3_285513,PILRA_29992,ANKRD26_22852,SCN4B_6330,ARL6IP4_51329	NA	KIF1B_23095,IIP45_60672,PTGFRN_5738,CAPN2_824,RPL37_6167,AKAP7_9465,C7orf52_375607,CPA4_51200,RPL30_6156,RICS_9743,CD4_920,C12orf25_84070,HNRNPA1_3178,C14orf102_55051,SERPINA1_5265,TMEM107_84314,RFPL1_5988
SNP_A-4207314	KIAA1324	57535		TRUE	TRUE	TRUE	TRUE		NA	ADH7_131,TMEM97_27346,CDC25C_995,PPIL3_53938	NA	ARRB1_408,BPHL_670,C18orf8_29919,KIAA1797_54914,MAEL_84944,NCKAP1_10787,PFDN2_5202,PIGN_23556,PLS1_5357,STK33_65975,STX6_10228,ANKRD26_22852,BTN2A2_10385,FGFR4_2264,OTUD4_54726,PSME4_23198,WRNIP1_56897,KDELR3_11015,MAPK1_5594	NA	TPM3_7170,KHK_3795,GAD1_2571,PCCB_5096,GPRIN3_285513,PILRA_29992,ANKRD26_22852,SCN4B_6330,ARL6IP4_51329	NA	KIF1B_23095,IIP45_60672,PTGFRN_5738,CAPN2_824,RPL37_6167,AKAP7_9465,C7orf52_375607,CPA4_51200,RPL30_6156,RICS_9743,CD4_920,C12orf25_84070,HNRNPA1_3178,C14orf102_55051,SERPINA1_5265,TMEM107_84314,RFPL1_5988
SNP_A-1851477	KIAA1324	57535		TRUE	TRUE	TRUE	TRUE		NA	GAP43_2596,LOXL2_4017,MAP1B_4131,PER3_8863,FKBP2_2286,NHLRC2_374354,SNX11_29916	NA	C9orf5_23731,DPY19L2_283417,PDS5B_23047,VDR_7421,ARL5A_26225,CAV2_858,FBXO3_26273,MPZL1_9019,PCSK6_5046,PXMP4_11264,ZNF92_168374,CCNY_219771,VNN2_8875	NA	TPM3_7170,KHK_3795,GAD1_2571,PCCB_5096,GPRIN3_285513,PILRA_29992,ANKRD26_22852,SCN4B_6330,ARL6IP4_51329	NA	IIP45_60672,PHACTR4_65979,TINAGL1_64129,CAPN2_824,LOC339804_339804,CACNB4_785,D2HGDH_728294,PCAF_8850,FEZF2_55079,MCTP1_79772,C6orf182_285753,AHI1_54806,OR51B4_79339,RICS_9743,CD4_920,C12orf25_84070,CHURC1_91612,C14orf102_55051,SERPINA1_5265,TGFB1I1_7041,C18orf26_284254,RFPL1_5988
SNP_A-2159399	KIAA1324	57535		TRUE	TRUE	TRUE	TRUE		NA	MAP1B_4131,PER3_8863,TJP1_7082,FKBP2_2286,NHLRC2_374354,SNX11_29916,ZAK_51776	NA	PDS5B_23047,SFRS2IP_9169,VDR_7421,ARL5A_26225,CDKN1A_1026,MAP4K4_9448,MPZL1_9019,OAS1_4938	NA	TPM3_7170,KHK_3795,GAD1_2571,PCCB_5096,GPRIN3_285513,PILRA_29992,ANKRD26_22852,SCN4B_6330,ARL6IP4_51329	NA	IIP45_60672,PHACTR4_65979,TINAGL1_64129,CAPN2_824,LOC339804_339804,CACNB4_785,D2HGDH_728294,PCAF_8850,FEZF2_55079,MCTP1_79772,C6orf182_285753,AHI1_54806,OR51B4_79339,RICS_9743,CD4_920,C12orf25_84070,CHURC1_91612,C14orf102_55051,SERPINA1_5265,TGFB1I1_7041,C18orf26_284254,RFPL1_5988
SNP_A-1854292	SARS	6301		FALSE	TRUE	FALSE	FALSE		NA	NA	NA	PGPEP1_54858,CDC14B_8555,EZH2_2146,HPS1_3257,PTPRC_5788,SPPL2B_56928	NA	NA	NA	NA
SNP_A-1796234	SARS	6301		TRUE	TRUE	TRUE	TRUE		NA	ACSM1_116285,CCR7_1236,DHRS3_9249,KCNMA1_3778,PDGFA_5154,TMEM57_55219,C9orf24_84688,PCSK6_5046	NA	C19orf22_91300,CD1C_911,STXBP6_29091,GMPPB_29925,KIAA1033_23325,TRIM14_9830,LIPT1_51601,OAS1_4938,VPS13A_23230	NA	NDUFS5_4725,DYNC2LI1_51626,C3orf64_285203,PPA2_27068,IARS_3376,SLC22A18_5002,GSTP1_2950,PCSK6_5046,GBL_64223,TIMP2_7077	NA	ECE2_9718,CXCL10_3627,SLC25A4_291,RPL8_6132,NOL6_65083,C11orf63_79864,BLM_641,PTPN2_5771,DNMT3B_1789,CDK5RAP1_51654,ZFP64_55734
SNP_A-1795268	SARS	6301		TRUE	TRUE	TRUE	TRUE		NA	ARMC3_219681,MAPK7_5598,NASP_4678,ZNF3_7551	NA	AGTPBP1_23287,ANKRD27_84079,AREG_374,C15orf41_84529,CABIN1_23523,CER1_9350,CRIM1_51232,DPPA3_359787,EMB_133418,EPB41L3_23136,FAM82B_51115,FMNL2_114793,FOXP1_27086,FZD8_8325,KIAA0528_9847,LAMB1_3912,MCPH1_79648,MPST_4357,RG9MTD3_158234,SESTD1_91404,SMYD2_56950,SOAT2_8435,SPNS3_201305,TBC1D10C_374403,TBC1D4_9882,TBL1XR1_79718,TGFB1I1_7041,ZNF22_7570,ZNRF2_223082,AGL_178,APBB1_322,CLIP1_6249,RAB5C_5…	NA	VCAM1_7412,PDCD10_11235,HNRPAB_3182,ASPH_444,CD151_977,PLAC1L_219990,DZIP1_22873,PKM2_5315,BPTF_2186,CSNK1D_1453,SCN1B_6324	NA	HSPA6_3310,CCNT2_905,HAPLN1_1404,STC2_8614,BBS9_27241,RPL8_6132,LRRC8A_56262
SNP_A-4281642	CELSR2	1952		TRUE	TRUE	TRUE	FALSE		NA	BCL2L10_10017,CACNG2_10369,CD109_135228,HSPC105_93517,LGALS4_3960,NEFH_4744,TEX15_56154,BCL2L1_598,CASP4_837,PFN2_5217,RASSF1_11186,RBM19_9904,BCR_613	NA	TBC1D15_64786,CDKN1A_1026,CHEK2_11200,MRPL47_57129,NUPL1_9818,SNAP23_8773,SNX5_27131,KIAA0319L_79932,ZC3HAV1_56829,FBXO11_80204	NA	ITPR1_3708,ITIH1_3697,TAGLN3_29114,OPLAH_26873,TMEM102_284114	NA	NA
SNP_A-4278444	CELSR2	1952		TRUE	TRUE	TRUE	TRUE		NA	EED_8726,RBM19_9904,GYPE_2996,LRRFIP2_9209,SPTBN1_6711,TAP2_6891	NA	DCUN1D3_123879,H1FX_8971,TGFB1I1_7041,VASN_114990,VWA1_64856,CHKB_1120,FBXO3_26273,MAFG_4097,NT5DC1_221294,SNX14_57231,TNFSF11_8600	NA	MAD2L2_10459,C1orf156_92342,PRKCE_5581,KYNU_8942,SLC39A10_57181,CENTG2_116987,ZFYVE16_9765,PCDHAC2_56134,HLA-DQA1_3117,C6orf64_55776,TMEM55A_55529,TRPS1_7227,C9orf3_84909,PALM2-AKAP2_445815,FCN1_2219,ALOX5_240,INTS5_80789,WSCD2_9671,OAS1_4938,BMP4_652,SPINT1_6692,PAQR4_124222,BCMO1_53630,NXN_64359,DDX52_11056,TMUB2_79089,HDHD2_84064,CENPM_79019	NA	DEFB4_1673,TMEM120B_144404
SNP_A-1840487	MYBPHL	343263		FALSE	TRUE	FALSE	FALSE		NA	NA	NA	ARID3C_138715,BRAP_8315,C1orf50_79078,COX4I1_1327,DYNC1H1_1778,LOC146909_146909,LRRC41_10489,MPV17_4358,OR9A4_130075,PDPK1_5170,PER3_8863,POM121_9883,PPP1R16B_26051,PXDNL_137902,RG9MTD2_93587,RXRA_6256,SARM1_23098,SEMA4A_64218,TBC1D20_128637,TOB1_10140,UBXD3_127733,WDR6_11180,ZNF485_220992,C11orf17_56672,DPH1-OVCA2_654787,IFT88_8100,PPA2_27068,PTPRR_5801,SMG1_23049,BRD4_23476,NFATC1_4772,NFATC3_4…	NA	NA	NA	NA
SNP_A-4271574	MYBPHL	343263		FALSE	TRUE	FALSE	FALSE		NA	NA	NA	FZR1_51343,MIB1_57534,HDAC5_10014,MAPK8IP3_23162,MGAT4B_11282,RP9_6100,BCR_613,UNG_7374	NA	NA	NA	NA
SNP_A-1958500	MYBPHL	343263		TRUE	TRUE	FALSE	FALSE		NA	BEST3_144453,EEF2_1938,RIC3_79608,RPL14_9045,STMN3_50861,TTC17_55761	NA	FGFR4_2264,INF2_64423,MTO1_25821,NFATC1_4772	NA	NA	NA	NA
SNP_A-2045234	SORT1	6272		TRUE	FALSE	FALSE	FALSE		NA	ABAT_18,APP_351,BCL9_607,CLIC1_1192,COG6_57511,EDN1_1906,GPR18_2841,KLF9_687,PPARA_5465,SLC16A14_151473,TNFSF9_8744,RIPK5_25778,RPL34_6164,SLC35C2_51006,TSC22D1_8848	NA	NA	NA	NA	NA	NA
SNP_A-1924147	SORT1	6272		FALSE	TRUE	FALSE	FALSE		NA	NA	NA	IMPDH2_3615,KCNN4_3783,MINPP1_9562,INPP4A_3631,RLN2_6019	NA	NA	NA	NA
SNP_A-1958781	SORT1	6272		TRUE	TRUE	TRUE	TRUE		NA	NAB2_4665,BTN2A2_10385,RFC5_5985,ZBTB39_9880,LACTB_114294	NA	PLOD2_5352,RBM33_155435,BRWD1_54014,LRRFIP2_9209,MSI2_124540	NA	ITPR1_3708,ITIH1_3697,TAGLN3_29114,PLOD2_5352,OPLAH_26873,RECQL4_9401,LRRC20_55222,TMEM102_284114	NA	KIAA1324_57535
SNP_A-1876255	SORT1	6272		TRUE	FALSE	TRUE	TRUE		NA	NA	NA	NA	NA	EDNRB_1910,ING1_3621,DPP8_54878,GOSR2_9570	NA	PRKACB_5567,RPL14_9045,PHF1_5252,CBX3_11335,ZNF189_7743,PSMD13_5719,DTX4_23220,C14orf130_55148,DPP8_54878,DMN_23336,RICH2_9912
SNP_A-2162132	SORT1	6272		TRUE	TRUE	TRUE	TRUE		NA	BTD_686,BTN2A2_10385,RFC5_5985,ZBTB39_9880	NA	ABCB1_5243,PLOD2_5352,RBM33_155435,BRWD1_54014,LRRFIP2_9209,MSI2_124540	NA	ITPR1_3708,ITIH1_3697,TAGLN3_29114,PLOD2_5352,OPLAH_26873,RECQL4_9401,LRRC20_55222,TMEM102_284114	NA	NA
SNP_A-4233620	SORT1	6272		FALSE	TRUE	FALSE	FALSE		NA	NA	NA	ASAHL_27163,BCAS4_55653,C6orf221_154288,DFNA5_1687,EIF3M_10480,LOC57228_57228,MYOC_4653,PRKCI_5584,SLC16A14_151473,SLC39A4_55630,TNFSF10_8743,UBL3_5412,XRN2_22803,DTNBP1_84062,LOC255374_255374,PANK1_53354,VPS52_6293	NA	NA	NA	NA
SNP_A-1885719	SORT1	6272		TRUE	TRUE	FALSE	FALSE		NA	AKNA_80709,ALOX15B_247,C11orf75_56935,CPT1B_1375,EMR1_2015,GGT1_2678,GPR55_9290,HIVEP3_59269,PRDM12_59335,PRMT2_3275,SPI1_6688,SYMPK_8189,TBC1D10C_374403,TMEM41A_90407,TNFAIP8L1_126282,TNRC6B_23112,XKR4_114786,ZEB2_9839,CDK5RAP1_51654,IL15RA_3601,ITGB1BP1_9270,MAPK14_1432,PCSK6_5046,PHF17_79960,RAB6A_5870,TADA3L_10474,CDKN2C_1031	NA	ANGPTL2_23452,ANKH_56172,APIP_51074,B3GALNT2_148789,BMP5_653,BPGM_669,C10orf137_26098,C9orf150_286343,CCDC125_202243,CCDC41_51134,CDKN2D_1032,CELSR3_1951,CHL1_10752,CUGBP1_10658,DNAJB4_11080,FAM126B_285172,FAM21A_387680,GLRX_2745,GLYCTK_132158,GMCL1_64395,GRK5_2869,H6PD_9563,HIST1H1B_3009,HIST1H1D_3007,HIST1H1E_3008,HIST1H2AB_8335,HIST1H3B_8358,HIST1H3I_8354,HIST1H4A_8359,HIST1H4F_8361,HIST2H4A_8…	NA	NA	NA	NA
SNP_A-4241032	PSMA5	5686		TRUE	TRUE	FALSE	FALSE		NA	AES_166,GSN_2934,INSIG1_3638,PIGF_5281,VPS13A_23230	NA	ABCA4_24,ALG9_79796,C12orf23_90488,CPEB3_22849,CTBS_1486,DNAJC1_64215,ECOP_81552,GALNTL4_374378,GSTA4_2941,HLA-DQA1_3117,HSPC152_51504,IRF2BP1_26145,KIAA1754_85450,LCORL_254251,LIMD1_8994,LRRC32_2615,LRRC56_115399,MPI_4351,MRPL22_29093,NCAPD2_9918,PAFAH1B2_5049,PDLIM7_9260,PFKFB3_5209,PIGL_9487,PRKCI_5584,PTF1A_256297,PUS7L_83448,RAP1GAP_5909,RNF103_7844,SCAMP5_192683,SLC12A6_9990,SLC45A3_85414,S…	NA	NA	NA	NA
SNP_A-1849381	PSMA5	5686		TRUE	TRUE	TRUE	TRUE		NA	BTN2A2_10385,RFC5_5985,LACTB_114294,SPTLC1_10558	NA	CCNE1_898,HNRNPA1_3178,INVS_27130,PLOD2_5352,UBE2D2_7322,BRWD1_54014	NA	ITPR1_3708,ITIH1_3697,TAGLN3_29114,OPLAH_26873,TMEM102_284114	NA	KIAA1324_57535
SNP_A-2212751	PSMA5	5686		FALSE	FALSE	TRUE	TRUE		NA	NA	NA	NA	NA	SMAD1_4086,IRF5_3663,COX15_1355,ING1_3621	NA	PRKACB_5567,ADAR_103,RPL14_9045,MFI2_4241,HIST1H3J_8356,CBX3_11335,PSMD13_5719,DTX4_23220,NEK3_4752,ARID4A_5926,C14orf130_55148,SETD3_84193,DMN_23336,FN3KRP_79672,CCNE1_898,C20orf112_140688
SNP_A-4243049	SYPL2	284612		TRUE	TRUE	TRUE	TRUE		NA	NAB2_4665,LGALS8_3964,UNC119_9094,ZBTB39_9880,SPTLC1_10558	NA	CCDC101_112869,FLJ11506_79719,GSTM4_2948,SLC36A4_120103,DZIP1_22873,INF2_64423,INVS_27130,ST8SIA4_7903,DDX17_10521,MAX_4149	NA	ITPR1_3708,ITIH1_3697,TAGLN3_29114,PLOD2_5352,OPLAH_26873,RECQL4_9401,LRRC20_55222,TMEM102_284114	NA	KIAA1324_57535
SNP_A-4304699	SYPL2	284612		TRUE	TRUE	TRUE	TRUE		NA	NAB2_4665,LGALS8_3964,UNC119_9094,ZBTB39_9880,SPTLC1_10558	NA	CCDC101_112869,FLJ11506_79719,FUT11_170384,NOL9_79707,SLC36A4_120103,SORD_6652,EIF4H_7458,INF2_64423,INVS_27130,RBM33_155435,ST8SIA4_7903,DDX17_10521	NA	ITPR1_3708,ITIH1_3697,TAGLN3_29114,PLOD2_5352,OPLAH_26873,RECQL4_9401,LRRC20_55222,TMEM102_284114	NA	NA
SNP_A-4244259	SYPL2	284612		TRUE	TRUE	TRUE	TRUE		NA	NAB2_4665,LGALS8_3964,UNC119_9094,ZBTB39_9880,SPTLC1_10558	NA	HLA-DOA_3111,PHF19_26147,STARD7_56910,ABLIM1_3983,ACOT11_26027,BTN2A2_10385,CCR6_1235,CDKN1A_1026,CECR1_51816,FBXO38_81545,IARS_3376,KHK_3795,N-PAC_84656,PPP2R5D_5528,SH2D3C_10044,SNX14_57231,SNX5_27131,WAC_51322,CDC42_998,DUSP4_1846,EIF5_1983,TBRG4_9238,IL21R_50615	NA	ITPR1_3708,ITIH1_3697,TAGLN3_29114,OPLAH_26873,TMEM102_284114	NA	KIAA1324_57535
SNP_A-4268088	ATXN7L2	127002		TRUE	TRUE	TRUE	TRUE		NA	DSCAML1_57453,SPI1_6688,TMEM63B_55362,TTLL3_26140,BAZ1A_11177,RFC5_5985,UNC119_9094,CD86_942,LACTB_114294,IL21R_50615	NA	CYP46A1_10858,MT2A_4502,NRN1_51299,PTPRO_5800,SCAMP5_192683,CAST_831	NA	ITPR1_3708,ITIH1_3697,TAGLN3_29114,PLOD2_5352,OPLAH_26873,RECQL4_9401,LRRC20_55222,TMEM102_284114	NA	NA
SNP_A-1959714	ATXN7L2	127002		TRUE	TRUE	TRUE	TRUE		NA	C9orf24_84688	NA	HLA-DRB1_3123,MAEL_84944,PLAC4_191585,AARS2_57505,ACOT11_26027,ANKFY1_51479,CATSPER2_117155,HNRNPA1_3178,IL1RAP_3556	NA	SMAP2_64744,C1orf50_79078,MYSM1_114803,PDE4B_5142,KHK_3795,CCNT2_905,DAP_1611,COL4A3BP_10087,NEU1_4758,DOM3Z_1797,TAPBP_6892,CUTA_51596,TJAP1_93643,PTP4A3_11156,C9orf24_84688,MED22_6837,UPF2_26019,NHLRC2_374354,TPP1_1200,C11orf66_220004,CENTD2_116985,PFDN5_5204,NACA_4666,MDM2_4193,BTG1_694,RFX4_5992,OAS1_4938,RFC5_5985,PGBD4_161779,C15orf37_283687,GABARAP_11337,MYO1D_4642,ATP6V0A1_535,SCRN2_90507…	NA	FBXO11_80204,MFI2_4241,IRF2_3660,ANKHD1_54882,CDKN1A_1026,KIAA1429_25962,RSU1_6251,MS4A1_931,KBTBD3_143879,B3GALTL_145173,ARID4A_5926,SETD3_84193,WDR20_91833,AHNAK2_113146,RANBP3_8498
SNP_A-2064877	GPR61	83873		FALSE	TRUE	FALSE	FALSE		NA	NA	NA	COX11_1353,GSTM4_2948,REEP5_7905,MTO1_25821,PFN2_5217	NA	NA	NA	NA
SNP_A-1960086	GPR61	83873		TRUE	TRUE	TRUE	TRUE		NA	MARCKSL1_65108,CD79A_973,FBXO17_115290,IL6R_3570,PPM1A_5494,RALGPS2_55103,B3GALNT1_8706	NA	C1orf50_79078,CFD_1675,DCBLD2_131566,DTX2_113878,GPX1_2876,M6PRBP1_10226,PFKL_5211,TNRC6B_23112,TRAK1_22906,VPS8_23355,AGL_178,CAPS_828,CDK10_8558,CTBP2_1488,MGRN1_23295,PAX8_7849,SERINC3_10955,TRADD_8717,WIPI2_26100,LIPT1_51601	NA	GCC2_9648,CYBRD1_79901,ST8SIA4_7903,BTN2A2_10385,PPT2_9374,STEAP1_26872,VLDLR_7436,BCAT1_586,DIO2_1734,BCAS1_8537	NA	SOCS5_9655,PPA2_27068,GYPE_2996,PILRA_29992,HPS1_3257,PTPRE_5791,TRIM5_85363,H2AFJ_55766,SYNE2_23224,RAGE_5891,CSPG4_1464,FAM64A_54478
SNP_A-1959345	GPR61	83873		FALSE	TRUE	TRUE	TRUE		NA	NA	NA	LOC91664_91664,OBSCN_84033,OR52R1_119695,SULT1A2_6799,DAZAP1_26528,NAP1L1_4673,ORC5L_5001,PFAAP5_10443,PRMT3_10196,BRD4_23476,TANK_10010,FBXO11_80204,LARP2_55132	NA	C1orf106_55765,CDC42BPA_8476,C3orf54_389119,TERF1_7013,GAS2_2620,OAS1_4938,MAX_4149,DET1_55070,ANKRD29_147463,PRIC285_85441	NA	KCNN3_3782,LAMC2_3918,KCNN2_3781,LIPA_3988,BCCIP_56647,PTPRE_5791,TRIM5_85363,H2AFJ_55766,KIAA1033_23325,SYNE2_23224,RPS6KA5_9252,VAPA_9218
SNP_A-2074841	GNAI3	2773		TRUE	TRUE	TRUE	TRUE		NA	MARCKSL1_65108,ZNF558_148156,ARL5A_26225,HTF9C_27037,IL6R_3570,YWHAB_7529,ZNF326_284695,B3GALNT1_8706,FKBP1A_2280	NA	C2orf63_130162,CATSPER4_378807,SULT1A2_6799,ZCWPW1_55063,CDKN1A_1026,CTBP2_1488,NME1_4830,SELS_55829,FXYD2_486	NA	SCAMP3_10067,C1orf106_55765,RASSF5_83593,C1orf69_200205,CCNYL1_151195,MTTP_4547,STEAP1_26872,TM2D2_83877,OAS1_4938,DET1_55070	NA	MRPL33_9553,DPP4_1803,PPA2_27068,GYPE_2996,KCNN2_3781,ABP1_26,PTPRE_5791,TRIM5_85363,KLRK1_22914,H2AFJ_55766,SYNE2_23224,RPS6KA5_9252,CSPG4_1464,VAPA_9218
SNP_A-2249338	GNAI3	2773		TRUE	TRUE	TRUE	TRUE		NA	MARCKSL1_65108,MYO1F_4542,ZNF558_148156,CD79A_973,FBXO17_115290,IL6R_3570,MRPS12_6183,YWHAB_7529,B3GALNT1_8706	NA	SIX2_10736,AGL_178,ANKRD26_22852,AP1GBP1_11276,NCAPD3_23310,RBM33_155435,RTN3_10313,UTS2_10911	NA	SCAMP3_10067,C1orf106_55765,RASSF5_83593,C1orf69_200205,CCNYL1_151195,MTTP_4547,STEAP1_26872,TM2D2_83877,OAS1_4938,DET1_55070	NA	MRPL33_9553,DPP4_1803,PPA2_27068,GYPE_2996,KCNN2_3781,ABP1_26,PTPRE_5791,TRIM5_85363,KLRK1_22914,H2AFJ_55766,SYNE2_23224,RPS6KA5_9252,CSPG4_1464,VAPA_9218
SNP_A-2022443	TARDBP	23435		TRUE	TRUE	TRUE	TRUE		NA	EEA1_8411,OR2T10_127069,ANXA11_311,BID_637,DNAJC12_56521,LARP2_55132	NA	AQP11_282679,CNKSR1_10256,DOCK6_57572,GMPS_8833,SERPINI1_5274,SLC2A4_6517,ABL1_25,COG5_10466,KHK_3795,PLOD2_5352,SPG7_6687,TXNDC5_81567,UBE2D2_7322,ZNF616_90317,ADK_132,CAMK1D_57118,FEZ1_9638,MFI2_4241	NA	HLA-DRB5_3127,NCOA2_10499,SPTY2D1_144108,C14orf118_55668,MAPK7_5598,RDM1_201299	NA	CD200_4345,PDCD2_5134,TES_26136,ABTB2_25841,TIRAP_114609,ENOX1_55068,CCNE1_898,PI4KAP2_375133
SNP_A-2291726	TARDBP	23435		FALSE	TRUE	TRUE	TRUE		NA	NA	NA	ABCC9_10060,COQ7_10229,DCUN1D3_123879,HEBP1_50865,HIST1H1B_3009,HIST1H1E_3008,HIST1H2BI_8346,KIF1B_23095,NR1D2_9975,SIX3_6496,SPACA3_124912,TOM1L1_10040,WT1_7490,ZNF468_90333,C3orf64_285203,C9orf142_286257,CDKN1A_1026,RANBP3_8498,VPS16_64601	NA	TACSTD2_4070,LGALS8_3964,GABRG2_2566,VPS41_27072,RTEL1_51750	NA	IL6R_3570,CXCL13_10563,SUPT3H_8464
SNP_A-1899984	GSTM5	2949		TRUE	FALSE	FALSE	FALSE		NA	ARHGEF5_7984,C10orf26_54838,C8B_732,CCL1_6346,EDNRA_1909,FAM53B_9679,GALNT14_79623,MRPL51_51258,MRPS27_23107,RGS6_9628,RND3_390,SERPINA1_5265,SRGAP2_23380,TAF5_6877,TXLNB_167838,VEZT_55591,WSCD2_9671,CASP6_839,DZIP1_22873,PTPN6_5777,GOSR2_9570,KIAA0319L_79932	NA	NA	NA	NA	NA	NA
SNP_A-2088132	GSTM5	2949		TRUE	TRUE	TRUE	FALSE		NA	ARHGAP12_94134,ATP6V1H_51606,GAS2L1_10634,HADHA_3030,MAPRE2_10982,NR1I2_8856,PRSS16_10279,PSMB9_5698,SLC31A2_1318,STAM2_10254,ADNP_23394,DPH1-OVCA2_654787,DPP3_10072,GCDH_2639,IFT81_28981,MCM7_4176,NECAB3_63941,PHF17_79960,PIGF_5281,PLOD2_5352,RAC1_5879,ZNF600_162966,AP1S1_1174	NA	ARHGEF10L_55160,ATP6V1A_523,CAMK2N1_55450,CLEC2D_29121,CYP46A1_10858,DMKN_93099,EEF1A2_1917,FGD6_55785,GALM_130589,GLT25D2_23127,HDAC1_3065,HINT2_84681,HNRPLL_92906,IGF2BP3_10643,KRT75_9119,LTB_4050,MPZL3_196264,NMT1_4836,PDCL3_79031,POFUT2_23275,PTGER2_5732,RAB43_339122,RABEP1_9135,SAP18_10284,SCCPDH_51097,SELM_140606,SLITRK6_84189,SRGAP3_9901,TNIP1_10318,TSPAN9_10867,ATXN3_4287,BCL11A_53335,CSF…	NA	NA	NA	NA
SNP_A-4259940	GSTM3	2947		TRUE	TRUE	TRUE	TRUE		NA	PTPRN2_5799,ARSB_411,DTNBP1_84062,KCNC4_3749,ALDOA_226,OAS1_4938,SYNGR1_9145	NA	ANKRD22_118932,CPNE3_8895,EIF5A2_56648,FAM126B_285172,HOXB2_3212,IQCG_84223,KRR1_11103,LRPPRC_10128,MFSD11_79157,ORMDL3_94103,PHCA_55331,PITPNA_5306,POMT2_29954,PROM2_150696,RGS14_10636,SEC61A2_55176,SLC20A1_6574,UNC13D_201294,VPS37A_137492,WWC1_23286,ZNF213_7760,ZNF319_57567,AARS2_57505,ABL1_25,HECTD2_143279,HK1_3098,HRAS_3265,INF2_64423,MTO1_25821,PDCD10_11235,POLDIP3_84271,RTN4_57142,ZNF326_28…	NA	PFN2_5217,SPTLC1_10558,RNF183_138065,PPAPDC3_84814,GPR92_57121	NA	EDARADD_128178,SLC4A4_8671,DKFZp686D0972_345651,AIF1_199,ST3GAL1_6482,RTN3_10313,KIAA1622_57718,TAOK2_9344
SNP_A-1840135	GSTM3	2947		TRUE	TRUE	TRUE	TRUE		NA	GATA4_2626	NA	ABCB1_5243,ABCF3_55324,ABTB2_25841,AGPAT3_56894,AMICA1_120425,ATP10D_57205,C10orf56_219654,C11orf60_56912,C16orf68_79091,C17orf63_55731,C6orf113_221302,CAMK2N1_55450,CD274_29126,CD300LB_124599,COL7A1_1294,CRYZ_1429,CST7_8530,DUSP18_150290,ENAM_10117,FCRL4_83417,HDAC1_3065,HINT2_84681,ID2_3398,IGF2BP3_10643,KIAA1632_57724,LRP3_4037,MCC_4163,MPZL2_10205,MPZL3_196264,NKD2_85409,PAPPA_5069,PCBP4_5706…	NA	ITGB1BP1_9270,DYNC2LI1_51626,SPTBN1_6711,TADA3L_10474,CNOT10_25904,MS4A1_931,TMEM179B_374395,IFT88_8100,MAX_4149,AP1M1_8907,FUZ_80199	NA	RASSF5_83593,TMEM63A_9725,ARHGEF4_50649,C6orf106_64771,BCCIP_56647,CD151_977,EDNRB_1910,FBXO22_26263,PEMT_10400,MSI2_124540,SDCBP2_27111
SNP_A-4299334	EPS8L3	79574		TRUE	FALSE	TRUE	TRUE		NA	AKNA_80709,CDK5RAP2_55755,GNG8_94235,USF1_7391,CSNK1D_1453,HNRPM_4670,HPS1_3257,HTF9C_27037,KCNN3_3782,KIF24_347240,MED22_6837,ORC5L_5001,PHF17_79960,PI4KAP2_375133,TARDBP_23435,WDR23_80344,CCNY_219771,NCAPH2_29781,TPM3_7170,UNG_7374,NFX1_4799	NA	NA	NA	ZNF362_149076,DST_667,DUSP4_1846,ZNF189_7743,ADCY4_196883,RAB27A_5873,MGRN1_23295,AP1M1_8907	NA	FBXO2_26232,ADAR_103,MPZL1_9019,TMEM63A_9725,GLT8D1_55830,SEPSECS_51091,LARP2_55132,SEC61B_10952,EDNRB_1910,CCNE1_898,ARFGAP3_26286
SNP_A-1888860	EPS8L3	79574		TRUE	TRUE	TRUE	TRUE		NA	EEPD1_80820,RPS26_6231,APBB1_322,DNMT3A_1788,KCNMB3_27094,ST6GAL1_6480,BCR_613	NA	ABHD6_57406,ACTN3_89,ADCY6_112,AKAP8L_26993,ANKMY2_57037,ANKRD24_170961,ASPSCR1_79058,BAIAP2L1_55971,BAIAP2L2_80115,BAIAP3_8938,BLK_640,BPGM_669,C11orf35_256329,C17orf67_339210,C4orf14_84273,CBLB_868,CD53_963,CHST10_9486,CHST2_9435,CNIH_10175,CORO7_79585,CREB5_9586,CTGLF1_119016,DDN_23109,DGAT1_8694,DNAJC4_3338,DYRK1B_9149,EDG4_9170,EIF3E_3646,EP300_2033,EXDL2_55218,FGL2_10875,FXR1_8087,GCHFR_264…	NA	GREB1_9687,DOM3Z_1797,ABL1_25	NA	VPS13D_55187,EDARADD_128178,CDKN1A_1026,BBS9_27241,RNF19A_25897,PFAAP5_10443,ZNF253_56242
SNP_A-2126710	EPS8L3	79574		TRUE	TRUE	TRUE	TRUE		NA	EEPD1_80820,RPS26_6231,APBB1_322,C17orf58_284018,KCNMB3_27094,ST6GAL1_6480,BCR_613	NA	MSI1_4440,TEX9_374618,FBXO17_115290,MGRN1_23295,SYPL1_6856	NA	GREB1_9687,DOM3Z_1797,ABL1_25	NA	VPS13D_55187,EDARADD_128178,CDKN1A_1026,BBS9_27241,RNF19A_25897,PFAAP5_10443,ZNF253_56242
SNP_A-1852210	MASP2	10747		TRUE	FALSE	TRUE	TRUE		NA	DLL3_10683,EEA1_8411,ANXA11_311,AZIN1_51582,BID_637,DNAJC12_56521,CDC42_998,FLCN_201163,TAP2_6891,TNRC6A_27327	NA	NA	NA	HLA-DRB5_3127,NCOA2_10499,SPTY2D1_144108,C14orf118_55668,MAPK7_5598,RDM1_201299	NA	CD200_4345,TES_26136,PDGFRL_5157,ABTB2_25841,ENOX1_55068,C17orf58_284018,CCNE1_898,PI4KAP2_375133
SNP_A-4281085	MASP2	10747		TRUE	TRUE	TRUE	TRUE		NA	DNAJC12_56521,PFN2_5217,RAB23_51715,PCNA_5111	NA	AQP11_282679,C9orf25_203259,DOCK6_57572,GMPS_8833,HIST1H3H_8357,SLC2A4_6517,ZNF233_353355,ABL1_25,PHF17_79960,PLOD2_5352,TAOK2_9344,UBE2D2_7322,ZNF616_90317,CAMK1D_57118,MFI2_4241,ODF2_4957	NA	MAEL_84944,HLA-DRB5_3127,ZNF510_22869,SPTY2D1_144108,ODF4_146852,MAPK7_5598	NA	MAP4K4_9448,CD200_4345,TES_26136,ABTB2_25841,ENOX1_55068,PI4KAP2_375133
SNP_A-2097967	CSF1	1435		TRUE	TRUE	TRUE	TRUE		NA	SYMPK_8189,ACOT7_11332,BCKDHB_594,CEP290_80184,KIF23_9493,PILRB_29990,SHMT1_6470,TAF6L_10629,TERF1_7013,TM2D2_83877,CAST_831,NCAPH2_29781,NFATC3_4775	NA	KHK_3795,SETD3_84193,YWHAZ_7534	NA	SHROOM3_57619,FZD8_8325,NRGN_4900,ALDOA_226,NECAB3_63941	NA	EPHB2_2048,ZAK_51776,BMP2K_55589,PITX2_5308,PILRA_29992,EXOC6_54536,MARK2_2011
SNP_A-2209300	CSF1	1435		TRUE	TRUE	TRUE	TRUE		NA	ACTN4_81,ADRA2B_151,ALMS1_7840,ANKRD10_55608,ANP32A_8125,ANP32C_23520,ANTXR2_118429,ANXA4_307,AP3B1_8546,APITD1_378708,ARF3_377,ARL3_403,ASF1B_55723,ASH2L_9070,ASL_435,ASNA1_439,ATG4C_84938,ATP5J2_9551,ATP6V1H_51606,BANF1_8815,BCL2L12_83596,BRCA1_672,BSCL2_26580,C10orf78_119392,C11orf49_79096,C14orf142_84520,C14orf94_54930,C15orf40_123207,C16orf59_80178,C18orf37_125476,C1RL_51279,C20orf52_140823,…	NA	CNTN6_27255,SLC25A24_29957,MAFG_4097,NAV2_89797	NA	XCL2_6846,XCL1_6375,MYOC_4653,GRB14_2888,COL4A3_1285,ARL4C_10123,GHR_2690,RABGEF1_27342,GALNTL4_374378,PRPH_5630,PRSS21_10942,HSF4_3299,CDH2_1000,APOC2_344,CCDC134_79879	NA	PLCH2_9651,TNFRSF8_943,EPHA2_1969,NOTCH2_4853,EFNA4_1945,FCRL5_83416,NCF2_4688,IL1R1_3554,C3orf60_25915,GLT8D1_55830,ABHD6_57406,PFN2_5217,SH3TC1_54436,SCARB2_950,ANKRD50_57182,PPAP2A_8611,ANKS1A_23294,DDX43_55510,VNN2_8875,MYCT1_80177,PNLDC1_154197,LAMB1_3912,NKX3-1_4824,RBPMS_11030,PAG1_55824,SNTB1_6641,RPL8_6132,LOC387647_387647,HBD_3045,CYB5R2_51700,MDK_4192,DGAT2_84649,CADM1_23705,SLCO1B3_28…
SNP_A-2306163	CSF1	1435		TRUE	TRUE	TRUE	TRUE		NA	CD3E_916,CDH1_999,CFDP1_10428,CPT1C_126129,CYFIP2_26999,FLJ16686_401124,MS4A6A_64231,PH-4_54681,PRPH_5630,PSORS1C1_170679,UNC13D_201294,BMP2K_55589,KBTBD3_143879,RAB23_51715	NA	C7orf53_286006,CEP72_55722,IRF2BP1_26145,MOXD1_26002,RPGRIP1L_23322,DUSP15_128853,MCL1_4170,MLL5_55904,NR5A2_2494,SLC23A1_9963	NA	MAPK10_5602,HK1_3098,SMARCC2_6601,NIN_51199,HELZ_9931,SNRPB2_6629	1	VHL_7428,HLTF_6596,SKP2_6502,UBE2D2_7322,ZKSCAN1_7586,PEX16_9409,DHRS4_10901,DHRS4L2_317749,CBX1_10951,UBE2L3_7332,CHEK2_11200
SNP_A-2000290	CSF1	1435		TRUE	FALSE	TRUE	FALSE		NA	CRISP1_167,PTPN1_5770,SMURF2_64750,BID_637,HNF1B_6928,MAPK7_5598,PRKACB_5567,B3GALNT1_8706,IL21R_50615	NA	NA	NA	SEC22C_9117	NA	NA
SNP_A-4268090	CSF1	1435		TRUE	TRUE	TRUE	TRUE		NA	C6orf72_116254,CPM_1368,EEF1A1_1915,KCNJ4_3761,RPL12_6136,LGALS14_56891,MRPS21_54460,MYH10_4628,PAX8_7849,RTEL1_51750,EIF5_1983	NA	ACO2_50,ADIPOR2_79602,ARID5B_84159,ATPBD3_90353,C1orf71_163882,C2CD2_25966,CD2_914,CNN2_1265,COX7A2_1347,E2F5_1875,GLT25D1_79709,HOXC5_3222,IMMT_10989,KIAA0528_9847,LRRC15_131578,LTBP3_4054,MANBAL_63905,MAP1D_254042,METTL2B_55798,MRPS24_64951,NUPL2_11097,OR51B4_79339,P15RS_55197,POLG2_11232,PPP1R10_5514,PREP_5550,PTDSS1_9791,RBM6_10180,SLC35A1_10559,SPOP_8405,TESSP2_339906,TMEM11_8834,TMEM161A_54…	NA	POR_5447,LOC387763_387763,HSPA8_3312,ING1_3621,CCNB1IP1_57820,MFSD11_79157,CSNK1D_1453,SLC35C2_51006	1	CDC42_998,VPS72_6944,IL6R_3570,ATP6V1E2_90423,UBE2D2_7322,C5_727,NDUFA8_4702,MRE11A_4361,ACOT4_122970,WDR20_91833,TGIF1_7050,ATP9B_374868,BCAS4_55653
SNP_A-2000292	CSF1	1435		TRUE	FALSE	TRUE	TRUE		NA	ACTN1_87,ARID5B_84159,C6orf72_116254,CLU_1191,CPM_1368,EBI3_10148,EEF1A1_1915,NFKBIL1_4795,RPL12_6136,RPS19_6223,SAMD7_344658,TNFRSF14_8764,AP2S1_1175,BTN2A2_10385,INVS_27130,KIAA0913_23053,KIF24_347240,RPP38_10557,RTEL1_51750,TM2D3_80213,VPS52_6293,WDR20_91833,CCNDBP1_23582	NA	NA	NA	TANK_10010,ATG16L1_55054,DENND3_22898,ZNF239_8187,CASP1_834,MYH10_4628,CIB3_117286	1	TMEM54_113452,ST7L_54879,MAP1B_4131,MAT2B_27430,FGFR1OP_11116,NDUFA8_4702,ZWINT_11130,ACOT4_122970,RAD51_5888,MRPS12_6183
SNP_A-1961668	AHCYL1	10768		FALSE	TRUE	FALSE	FALSE		NA	NA	NA	BOLL_66037,CCDC52_152185,DSCR3_10311,TOLLIP_54472,TTN_7273,ARL5A_26225,CECR1_51816,MYH10_4628,FYN_2534,MAX_4149,NARG1L_79612,NFATC1_4772	NA	NA	NA	NA
SNP_A-2217406	AHCYL1	10768		TRUE	TRUE	FALSE	FALSE		NA	ACPL2_92370,BASP1_10409,CCL22_6367,CCR7_1236,CYP1B1_1545,GNG8_94235,HSPA6_3310,KCNC2_3747,LOC387763_387763,PITX2_5308,PWWP2B_170394,SORBS2_8470,STEAP2_261729,TTC8_123016	NA	CCDC126_90693,CEND1_51286,SPNS3_201305,ANKHD1_54882,GYPE_2996,PSMA1_5682	NA	NA	NA	NA
SNP_A-2234010	AHCYL1	10768		TRUE	TRUE	TRUE	TRUE		NA	USMG5_84833,CEP290_80184,DMN_23336,KCNMB3_27094	NA	ESPNL_339768,GNA15_2769,GPR52_9293,CDCA4_55038,HIST1H2BD_3017,MAP4_4134,MTMR3_8897,PAX8_7849	NA	ZNF326_284695,ARID4B_51742,INPP4A_3631,LARP2_55132,MGAT4B_11282,SUPT3H_8464,USP30_84749,STRC_161497,TMED3_23423,TUBB3_10381,VAPA_9218,LYL1_4066,SDCBP2_27111,CSRP2BP_57325,IFNAR2_3455	NA	IL6R_3570,CACNA1B_774
SNP_A-2115258	AHCYL1	10768		FALSE	TRUE	FALSE	FALSE		NA	NA	NA	DEPDC2_80243,MDN1_23195,FBXO3_26273,GLRX2_51022,NSUN5_55695,ORC5L_5001,SYPL1_6856,TAOK2_9344,TMEM179B_374395,ZNF226_7769	NA	NA	NA	NA
SNP_A-1961670	AHCYL1	10768		TRUE	FALSE	TRUE	TRUE		NA	AKAP13_11214,C17orf58_284018,CACNB2_783,FBXO3_26273,HECTD2_143279,HTF9C_27037,PTPN6_5777,SDF4_51150,SEC31A_22872,WWOX_51741,ZNF510_22869	NA	NA	NA	FAM131C_348487,DENND2D_79961,FCGR2C_9103,LGALS8_3964,IL1R1_3554,IL18R1_8809,GRB14_2888,CCL20_6364,OCLN_4950,FILIP1_27145,ATP6V0E2_155066,C9orf127_51754,TSPAN15_23555,ABHD2_11057,FES_2242,ZNF688_146542,RAB12_201475,PYGB_5834,OPRL1_4987,CCDC134_79879,PACSIN2_11252	NA	HIST2H3C_126961,INTS7_25896,ZNF669_79862,LYCAT_253558,FARSB_10056,ALPP_250,SLC25A26_115286,DAPP1_27071,CASP6_839,CAMK2D_817,HIST1H3J_8356,HIST1H2AM_8336,VARS_7407,POLH_5429,NUP43_348995,VPS41_27072,TRIM74_378108,DBF4_10926,CYP3A4_1576,LOC387647_387647,DUSP8_1850,FIBP_9158,RPS6KB2_6199,SLC5A8_160728,COL4A2_1284,SNAPC1_6617,ALDH1A3_220,CP110_9738,CCDC144B_284047,METTL4_64863,DAZAP1_26528,ZNF568_374…
SNP_A-2204497	FAM40A	85369		TRUE	FALSE	TRUE	TRUE		NA	CDC14A_8556,RAB23_51715	NA	NA	NA	TMEM63A_9725,LGALS8_3964,MAPK10_5602,HIST1H2AI_8329,SUV420H1_51111,IL16_3603,SPPL2B_56928	NA	EPHA2_1969,MGAT4B_11282,VPS41_27072,ADAMTSL2_9719,KBTBD3_143879,NARG1L_79612,MORF4L1_10933,SDCBP2_27111,BCR_613
SNP_A-2186155	FAM40A	85369		FALSE	TRUE	FALSE	FALSE		NA	NA	NA	ACTN3_89,ANKRD15_23189,BRPF3_27154,C9orf16_79095,CASP9_842,CFL2_1073,CLIP4_79745,CLN5_1203,CNBP_7555,DNAJB12_54788,EEF1A1_1915,EEF1G_1937,EIF3EIP_51386,EIF3F_8665,EIF3M_10480,GATAD2B_57459,GNB2L1_10399,H1F0_3005,IL12RB2_3595,LOC127099_127099,LOC402694_402694,NAT9_26151,NISCH_11188,NSUN4_387338,NXF1_10482,OSBP_5007,OXA1L_5018,PABPC1_26986,PABPC4_8761,PRKRIP1_79706,QARS_5859,RABGAP1L_9910,RANGRF_29…	NA	NA	NA	NA
SNP_A-2108740	ALX3	257		FALSE	TRUE	FALSE	FALSE		NA	NA	NA	MYH10_4628,TM2D2_83877,WRNIP1_56897	NA	NA	NA	NA
SNP_A-2139399	ALX3	257		TRUE	TRUE	TRUE	TRUE		NA	RTEL1_51750,ZNF326_284695	NA	APOM_55937,MT4_84560,NOPE_57722,DKFZP564J0863_25923,PATZ1_23598,POGZ_23126,RAB23_51715,RBM33_155435,RNF8_9025,TXNDC5_81567,U1SNRNPBP_11066,NARG1L_79612,VPS13A_23230	NA	INPP4A_3631,LARP2_55132,MGAT4B_11282,SUPT3H_8464,CDC2_983,AKAP3_10566,USP30_84749,STRC_161497,TMED3_23423,TUBB3_10381,VAPA_9218,ZNF342_162979,CSRP2BP_57325,IFNAR2_3455	NA	IL6R_3570,DUSP10_11221,CCDC50_152137,TRIM14_9830,CACNA1B_774,KCNQ1_3784,DAZAP1_26528,SNRPD2_6633
SNP_A-4261488	ALX3	257		TRUE	TRUE	TRUE	TRUE		NA	EIF5_1983,SYNGR1_9145	NA	CCR6_1235,DNMT3A_1788,PRDM15_63977,H2AFV_94239,SYNGR1_9145	NA	ARID4B_51742,LGALS8_3964,HIST1H2AI_8329,HIST1H2AK_8330,WTAP_9589,ABL1_25,SUV420H1_51111,NARG1L_79612,IL16_3603,C18orf21_83608,PIAS2_9063,SPPL2B_56928,RPL36_25873,ATF4_468	NA	EPHA2_1969,PLS1_5357,LARP2_55132,MGAT4B_11282,VPS41_27072,ADAMTSL2_9719,LGALS14_56891,BCR_613
SNP_A-2202040	ALX3	257		TRUE	TRUE	TRUE	TRUE		NA	EIF5_1983,SYNGR1_9145	NA	PXN_5829,CCR6_1235,CRYZL1_9946,CD86_942,H2AFV_94239,SYNGR1_9145	NA	ARID4B_51742,LGALS8_3964,HIST1H2AI_8329,HIST1H2AK_8330,WTAP_9589,ABL1_25,SUV420H1_51111,NARG1L_79612,IL16_3603,C18orf21_83608,PIAS2_9063,SPPL2B_56928,RPL36_25873,ATF4_468	NA	EPHA2_1969,MGAT4B_11282,VPS41_27072,ADAMTSL2_9719,KBTBD3_143879,NARG1L_79612,MORF4L1_10933,SDCBP2_27111,BCR_613
SNP_A-1797014	SLC6A17	388662		TRUE	TRUE	TRUE	TRUE		NA	ADCY1_107,ALAS1_211,ANKHD1-EIF4EBP3_404734,C6orf115_58527,CABYR_26256,CNTNAP1_8506,GCET2_257144,HIST1H2BE_8344,TMOD1_7111,ABL1_25,APBB1_322,DAZAP1_26528,DYRK2_8445,HIF1A_3091,NT5DC1_221294,RAB23_51715,RPL13_6137,SMARCD1_6602,FKBP1A_2280,ZAK_51776	NA	HIST1H2AI_8329,HIST3H2BB_128312	NA	EFNA1_1942,PRICKLE2_166336,TREML2_79865,SNX14_57231,IL15RA_3601,CAMK1D_57118,PPFIA1_8500,SMARCC2_6601,RAGE_5891,PARP6_56965,NR2F2_7026,JUP_3728,SDCBP2_27111,FOXA2_3170,ZMYND8_23613	NA	IL1R2_7850,FILIP1L_11259,CCDC112_153733,LRRC8A_56262,ARID4A_5926,TNRC6A_27327,SLC35C2_51006
SNP_A-1795089	SLC6A17	388662		TRUE	TRUE	TRUE	TRUE		NA	DPY19L1_23333,SLC7A7_9056,TMOD1_7111,DAZAP1_26528,FLJ22222_79701,KTN1_3895,SMARCD1_6602,SPG7_6687,NCAPH2_29781,OAS1_4938	NA	BAD_572,PRMT1_3276,RFC5_5985,SEC22C_9117	NA	HIPK1_204851,BMP2K_55589,RTEL1_51750	NA	ST3GAL3_6487,SNX7_51375,CDC14A_8556,IL1RAP_3556,TMEM120B_144404,ING1_3621
SNP_A-1792656	SLC6A17	388662		TRUE	TRUE	TRUE	TRUE		NA	C20orf103_24141,CABYR_26256,RRAGD_58528,TMOD1_7111,DAZAP1_26528,NUDT2_318,PSMC4_5704,SMARCD1_6602,FKBP1A_2280,ZAK_51776	NA	ARRB1_408,HIST1H2AG_8969,HIST1H2AI_8329,HMG2L1_10042,SLC25A26_115286,SMPD3_55512,DAZAP1_26528,ELF2_1998,ELK4_2005,LAMC2_3918,UBE2J1_51465,LOH11CR2A_4013,RAD51L1_5890,SP110_3431,FBXO11_80204	NA	EFNA1_1942,PRICKLE2_166336,PFN2_5217,ATP6V1G2_534,DST_667,IL15RA_3601,ADD3_120,C14orf118_55668,NR2F2_7026,SDCBP2_27111,FOXA2_3170	NA	AKR1A1_10327,MYO1B_4430,ST6GAL1_6480,CCDC112_153733,ING1_3621,TNRC6A_27327,SLC35C2_51006
SNP_A-1945628	EXOSC10	5394		TRUE	TRUE	TRUE	TRUE		NA	JUN_3725,PSKH1_5681,BID_637,RAB23_51715	NA	ATP6V1C1_528,C18orf51_125704,C19orf6_91304,ESPNL_339768,IL22RA2_116379,PARP10_84875,PIK3C2A_5286,RNF32_140545,SH3GLB2_56904,SLC2A4_6517,TBC1D10B_26000,TCF4_6925,ATG16L1_55054,CAPS_828,FAM111B_374393,KHK_3795,PRMT3_10196,RIOK1_83732,ZNF3_7551,CAST_831	NA	CDC42_998,BMP2K_55589,RNF130_55819,OAS1_4938,SCAND1_51282	NA	MED8_112950,GSTM2_2946,DPP4_1803,LOC26010_26010,DDX60_55601,GPM6A_2823,C5orf29_202309,PRELID2_153768,BCKDHB_594,CCR6_1235,ADCY1_107,INPP5F_22876,C10orf91_170393,TRIM5_85363,RPL13_6137,VAPA_9218,CRB3_92359,SLC44A2_57153,IL27RA_9466
SNP_A-1894545	SLC6A17	388662		TRUE	FALSE	FALSE	TRUE		NA	IL19_29949,PDCD1_5133,PLXNA1_5361,TMEM133_83935,HDAC5_10014,PLTP_5360,RPL34_6164,VPS52_6293,ZFYVE9_9372,NIN_51199,PDCD2_5134	NA	NA	NA	NA	NA	NA
SNP_A-2179413	SLC6A17	388662		TRUE	TRUE	TRUE	TRUE		NA	APITD1_378708,APOBEC3B_9582,ASF1B_55723,ASH2L_9070,C10orf125_282969,C9orf164_349236,CDC45L_8318,CDCA3_83461,CLDN7_1366,DTX1_1840,DTYMK_1841,DUT_1854,FADS1_3992,FADS2_9415,FANCC_2176,FANCI_55215,FDPS_2224,FEN1_2237,FUCA2_2519,GNAZ_2781,HIRIP3_8479,HIST1H4C_8364,HJURP_55355,IDH1_3417,KNTC1_9735,L3MBTL2_83746,LGR4_55366,LSM6_11157,MCM2_4171,MRC2_9902,MVK_4598,PAOX_196743,PBX3_5090,PPP1CA_5499,PSMB10…	NA	APBB1_322,AZIN1_51582,CDK10_8558,ISLR2_57611,N-PAC_84656,RLN2_6019,TAF9_6880	NA	RAP1GAP_5909,NASP_4678,RGS13_6003,TAF1A_9015,IL1R2_7850,PKP4_8502,INPP1_3628,SLC25A38_54977,CDCP1_64866,CDGAP_57514,B3GALNT1_8706,PHF17_79960,HLA-DQA1_3117,B3GALT4_8705,VNN2_8875,EPDR1_54749,CDC14B_8555,NUP214_8021,KIAA0913_23053,KIAA0652_9776,SART1_9092,GLS2_27165,KLC1_3831,KIF23_9493,ISLR2_57611,SEPHS2_22928,FAM101B_359845,WIPF2_147179,TMUB2_79089,NPLOC4_55666,MKNK2_2872,TNFSF14_8740,CCNE1_898,…	NA	AK2_204,LBR_3930,NKIRAS1_28512,FILIP1L_11259,EIF5A2_56648,BMP2K_55589,PPA2_27068,ELOVL7_79993,RPP40_10799,CDKN1A_1026,LOC255374_255374,WHSC1L1_54904,PKIA_5569,YWHAZ_7534,ALDH1B1_219,TRAF2_7186,ENO2_2026,POLR3B_55703,OAS1_4938,CRK_1398,ATP9B_374868,CAPS_828
SNP_A-2219426	SLC6A17	388662		TRUE	TRUE	TRUE	TRUE		NA	C17orf49_124944,CABYR_26256,KRT7_3855,TMOD1_7111,PSMC4_5704,RPL36_25873,FKBP1A_2280,ZAK_51776	NA	CCRL1_51554,RANBP5_3843,ANKFY1_51479,AP2S1_1175,CPNE7_27132,HNRPM_4670,HRAS_3265,ISLR2_57611,TES_26136,ZBTB24_9841,ZNF323_64288,GAD1_2571,MAX_4149,MSI2_124540,SEC22C_9117	NA	HYAL2_8692,NKD2_85409,BPTF_2186,GNG8_94235	NA	EIF5_1983
SNP_A-1862591	SLC6A17	388662		TRUE	FALSE	TRUE	TRUE		NA	APITD1_378708,APOBEC3B_9582,ASF1B_55723,C10orf125_282969,C9orf164_349236,CDC45L_8318,CDCA3_83461,CHSY1_22856,CLDN7_1366,CXXC4_80319,DTL_51514,DTX1_1840,DTYMK_1841,DUT_1854,FADS1_3992,FADS2_9415,FANCI_55215,FCGBP_8857,FDPS_2224,FEN1_2237,GNAZ_2781,HIST1H4C_8364,HJURP_55355,KNTC1_9735,L3MBTL2_83746,MAP4K2_5871,MCM2_4171,MRC2_9902,MVK_4598,OAS3_4940,PAOX_196743,PBX3_5090,PSMB10_5699,PSMB9_5698,RAD51…	NA	NA	NA	RAP1GAP_5909,NASP_4678,RGS13_6003,TAF1A_9015,IL1R2_7850,PKP4_8502,INPP1_3628,SLC25A38_54977,CDCP1_64866,CDGAP_57514,B3GALNT1_8706,PHF17_79960,HLA-DQA1_3117,B3GALT4_8705,VNN2_8875,EPDR1_54749,CDC14B_8555,NUP214_8021,KIAA0913_23053,KIAA0652_9776,SART1_9092,GLS2_27165,KLC1_3831,KIF23_9493,ISLR2_57611,SEPHS2_22928,FAM101B_359845,WIPF2_147179,TMUB2_79089,NPLOC4_55666,MKNK2_2872,TNFSF14_8740,CCNE1_898,…	NA	AK2_204,LBR_3930,NKIRAS1_28512,FILIP1L_11259,EIF5A2_56648,BMP2K_55589,PPA2_27068,ELOVL7_79993,RPP40_10799,CDKN1A_1026,LOC255374_255374,WHSC1L1_54904,PKIA_5569,YWHAZ_7534,ALDH1B1_219,TRAF2_7186,ENO2_2026,POLR3B_55703,OAS1_4938,CRK_1398,ATP9B_374868,CAPS_828
SNP_A-1943296	SLC6A17	388662		TRUE	TRUE	TRUE	TRUE		NA	C12orf57_113246,CABYR_26256,KRT7_3855,MDH1_4190,HNRNPA1_3178,NUDT2_318,PAX8_7849,PSMC4_5704,RPL34_6164,FKBP1A_2280,SLC25A3_5250,ZAK_51776	NA	C2orf37_80067,DSG2_1829,DUSP13_51207,EPN2_22905,GNG11_2791,INDOL1_169355,KIN_22944,LOC147710_147710,LRP10_26020,P2RY1_5028,PXDN_7837,TMEM188_255919,WBP4_11193,WWC1_23286,CAPRIN2_65981,CENTD1_116984,S100A4_6275,CAMK1D_57118	NA	EFNA1_1942,PRICKLE2_166336,TREML2_79865,SNX14_57231,IL15RA_3601,CAMK1D_57118,PPFIA1_8500,SMARCC2_6601,RAGE_5891,PARP6_56965,NR2F2_7026,JUP_3728,SDCBP2_27111,FOXA2_3170,ZMYND8_23613	NA	FILIP1L_11259,MGC16385_92806
SNP_A-2248327	EXOSC10	5394		TRUE	TRUE	TRUE	TRUE		NA	JUN_3725,PSKH1_5681,BID_637,RAB23_51715	NA	ZYG11B_79699,GOLGA8A_23015,KCNN3_3782,PPIL3_53938,VAPA_9218,OAS2_4939,SIRT5_23408,SUV420H1_51111,ZNF655_79027	NA	CDC42_998,POGZ_23126,BMP2K_55589,PPP2R5D_5528,SMARCA2_6595,OAS1_4938,LOC283710_283710,ATP9B_374868,BRD4_23476	NA	GSTM2_2946,FGD2_221472,CCR6_1235,OAS1_4938,NUSAP1_51203,RBPMS2_348093,HBQ1_3049
SNP_A-2288122	SLC6A17	388662		TRUE	TRUE	TRUE	TRUE		NA	ANKS3_124401,C9orf72_203228,CCNB1IP1_57820,CCNE1_898,COMMD6_170622,EFNA1_1942,IRF5_3663,NNT_23530,ZWINT_11130,H2AFV_94239,ILF3_3609	NA	BCAR3_8412,BCKDK_10295,C16orf13_84326,C8orf32_55093,CSNK1G3_1456,DOT1L_84444,ENO1_2023,H1FX_8971,ILVBL_10994,METT5D1_196074,MOSPD3_64598,RAB24_53917,RPA3_6119,SYTL3_94120,ARHGEF4_50649,ATXN3_4287,C14orf130_55148,CSNK2A1_1457,GPLD1_2822,SEC31A_22872,INPP5F_22876,RFX3_5991	NA	NUF2_83540,CENTD1_116984,NEDD9_4739,NT5DC1_221294,RNF19A_25897,NUPL1_9818,RPS6KA5_9252,SMG1_23049,GINS1_9837,BRWD1_54014,BID_637	NA	DMN_23336,WWOX_51741,RAB5C_5878,TBKBP1_9755
SNP_A-1804816	SLC6A17	388662		TRUE	TRUE	TRUE	TRUE		NA	GSK3B_2932,HTR6_3362,TDO2_6999,TMEM46_387914,C9orf72_203228,CCNB1IP1_57820,SNX5_27131,ST7L_54879,CBX3_11335,KIAA0319L_79932	NA	TRIP6_7205,ZBTB44_29068,BMP2K_55589,HOMEZ_57594,MAPK7_5598,PLTP_5360,SP110_3431	NA	INPP4A_3631,BTN2A2_10385,WAC_51322,INTS5_80789,LOC144097_144097,FKBP2_2286,SMARCC2_6601,DMN_23336,LCAT_3931,NFIC_4782	NA	LEPRE1_64175,AKR1A1_10327,JARID1B_10765,RBPJ_3516,GPM6A_2823,CDKL3_51265,PCDHA1_56147,ST7_7982,ST3GAL1_6482,C10orf91_170393,DPP8_54878,SMAD3_4088,MGC33894_256302,AP1GBP1_11276,SERINC3_10955
SNP_A-2188245	KCNC4	3749		TRUE	TRUE	TRUE	TRUE		NA	ATPBD3_90353,CKAP4_10970,DNAJC5B_85479,FADS1_3992,FAM20B_9917,FAM65A_79567,GABARAPL1_23710,GALNT2_2590,GPR89B_51463,IL12A_3592,IL4_3565,KIR2DL4_3805,KLHL17_339451,LOC342346_342346,MCFD2_90411,MRPL14_64928,MUC12_10071,PBX3_5090,SC5DL_6309,SHC1_6464,SP1_6667,SPPL3_121665,VSIG2_23584,WFDC3_140686,ZBTB5_9925,CDK10_8558,CENTD1_116984,HNRNPA1_3178,IFT81_28981,NT5DC1_221294,PRDM15_63977,RAB5C_5878,RAD51…	1	BPTF_2186,EED_8726,PHF17_79960,POLDIP3_84271,SEPT10_151011,ST8SIA4_7903,TMUB2_79089,UBE2D2_7322,IL1R2_7850,RAB27A_5873,VPS13A_23230	NA	NOC2L_26155,CDC42_998,BEST4_266675,IL6R_3570,GPA33_10223,HTRA2_27429,GMPPB_29925,CLDN1_9076,RPL10A_4736,MAK10_60560,CORO2A_7464,NPM3_10360,ARL6IP4_51329,FLVCR2_55640,NUP93_9688,COLEC12_81035,IL11_3589	NA	JTB_10899,POMC_5443,STAT1_6772,PRICKLE2_166336,FILIP1L_11259,POPDC2_64091,HLA-G_3135,PDE10A_10846,CLIP1_6249,GPR109B_8843,PFAAP5_10443,SLC7A7_9056,DDHD1_80821,N-PAC_84656,ABCA5_23461,RPL36_25873,GNG8_94235,PCBP3_54039
SNP_A-1961690	KCNC4	3749		TRUE	TRUE	TRUE	TRUE		NA	C4orf32_132720,LSS_4047,MXRA7_439921,MAFG_4097,CD86_942	NA	ALS2CR2_55437,C14orf140_79696,C17orf63_55731,CFLAR_8837,CORO1B_57175,GOSR1_9527,HAGH_3029,IFT20_90410,NDUFV3_4731,NPDC1_56654,PLCG2_5336,RSPH1_89765,SLC35D1_23169,SMPD1_6609,SSH1_54434,TNFRSF8_943,TTC15_51112,UQCRC2_7385,AP1GBP1_11276,BAZ1A_11177,INF2_64423,MAFG_4097,NUDT2_318,PSME1_5720,RGPD5_84220,BCR_613	NA	PPM1B_5495,KIF24_347240,TNFRSF1A_7132,RPH3AL_9501,BID_637	NA	HFE2_148738,SLC26A6_65010,BDH1_622,AARS2_57505,UBE2I_7329,MAPK7_5598,GJD3_125111,GCN5L2_2648,TRMT1_55621
SNP_A-1830751	RBM15	64783		TRUE	TRUE	TRUE	TRUE		NA	CCDC116_164592,RNASEL_6041,BCL2_596,ISLR2_57611,OTUD4_54726,ZNF302_55900,B3GALNT1_8706	NA	CACNG2_10369,COL16A1_1307,CTNNAL1_8727,FLJ23152_401236,GALNT10_55568,LOC120376_120376,RGS17_26575,COQ6_51004,EBAG9_9166,MCM7_4176,N-PAC_84656,PTPN22_26191,SETD3_84193,SNRPD2_6633,TGIF1_7050,TRIM13_10206,TRIM5_85363	NA	NOVA1_4857,PEMT_10400,C20orf116_65992	NA	GMPPA_29926,C5orf3_10827,EFCAB4A_283229,METT5D1_196074,SPACA3_124912
SNP_A-2072902	SLC16A4	9122		TRUE	TRUE	FALSE	FALSE		NA	2'-PDE_201626,ABCA3_21,ADPRHL2_54936,ALKBH7_84266,ARMET_7873,BAIAP2L1_55971,BBC3_27113,C10orf27_219793,C17orf60_284021,C19orf24_55009,C1GALT1_56913,C1orf34_22996,C1orf51_148523,CA2_760,CARHSP1_23589,CBX1_10951,CCDC107_203260,CCDC92_80212,CEBPD_1052,CLIC6_54102,CLU_1191,CNIH_10175,COL5A1_1289,COLEC12_81035,CRISP1_167,CRLS1_54675,CRYGA_1418,CUGBP1_10658,DCUN1D5_84259,DDN_23109,DDX41_51428,DENND3_22…	NA	PHF15_23338,QSOX1_5768,BCKDHB_594,DPH1-OVCA2_654787,MARK2_2011,NARF_26502,ORC5L_5001,RSU1_6251,SMG1_23049,TSGA10_80705,ZMYND8_23613,TANK_10010	NA	NA	NA	NA
SNP_A-1800153	SLC16A4	9122		TRUE	TRUE	TRUE	TRUE		NA	CCDC116_164592,RNASEL_6041,BCL2_596,ISLR2_57611,OTUD4_54726,ZNF302_55900,B3GALNT1_8706	NA	CACNG2_10369,COL16A1_1307,CTNNAL1_8727,FLJ23152_401236,GALNT10_55568,LOC120376_120376,RGS17_26575,COQ6_51004,EBAG9_9166,MCM7_4176,N-PAC_84656,PTPN22_26191,SETD3_84193,SNRPD2_6633,TGIF1_7050,TRIM13_10206,TRIM5_85363	NA	NOVA1_4857,PEMT_10400,C20orf116_65992	NA	ACP1_52,GMPPA_29926,C3orf31_132001,KCNMB2_10242,PPA2_27068,CXCL12_6387,EFCAB4A_283229,SPACA3_124912,HDAC5_10014
SNP_A-2127122	SLC16A4	9122		TRUE	TRUE	FALSE	FALSE		NA	ABCA3_21,ABI2_10152,ATN1_1822,C1orf34_22996,C1orf51_148523,CABC1_56997,CBX1_10951,CCR1_1230,CD72_971,DENND3_22898,DLG4_1742,DPYSL4_10570,EMILIN1_11117,FAM36A_116228,FGL2_10875,FHL2_2274,FRMD6_122786,GGA2_23062,GMPR_2766,GRIN1_2902,HIST1H1D_3007,HIST1H3A_8350,KIF1C_10749,KLHDC1_122773,KLHL6_89857,LAMB1_3912,LTBR_4055,MAL_4118,MRPL17_63875,NUAK2_81788,PFKL_5211,POPDC2_64091,PPP1R13B_23368,PPP1R3B_7…	NA	HIST1H2AB_8335,HIST1H2AK_8330,HIST1H3B_8358,HIST1H4B_8366,ADNP_23394,FBXO3_26273,MORF4L1_10933,CAST_831,NARG1L_79612,PPP2R5C_5527	NA	NA	NA	NA
SNP_A-1961718	SLC16A4	9122		TRUE	TRUE	FALSE	FALSE		NA	2'-PDE_201626,ABCA3_21,ADPRHL2_54936,ALKBH7_84266,APOBEC3F_200316,ARMET_7873,ATN1_1822,BAIAP2L1_55971,BBC3_27113,C10orf27_219793,C17orf60_284021,C19orf24_55009,C1GALT1_56913,C1orf34_22996,C1orf51_148523,CA2_760,CARHSP1_23589,CBX1_10951,CCDC107_203260,CCDC92_80212,CEBPD_1052,CLIC6_54102,CLU_1191,CNIH_10175,COL5A1_1289,COLEC12_81035,CRISP1_167,CRLS1_54675,CRYGA_1418,CUGBP1_10658,DCUN1D5_84259,DDN_2…	NA	FAM126B_285172,HIST1H4B_8366,LAMA3_3909,ACSM3_6296,ADNP_23394,RNF135_84282,SLIC1_124460,SNAP23_8773,BRD4_23476,ING3_54556,PPP2R5C_5527	NA	NA	NA	NA
SNP_A-2221393	SLC16A4	9122		FALSE	TRUE	FALSE	FALSE		NA	NA	NA	C11orf9_745,CHML_1122,KCNRG_283518,LAMB3_3914,ASAH1_427,SEPSECS_51091,MAT2B_27430,MAX_4149,MFI2_4241,RNF19A_25897,TNRC6A_27327	NA	NA	NA	NA
SNP_A-2151539	EXOSC10	5394		FALSE	TRUE	TRUE	TRUE		NA	NA	NA	PIK3CG_5294,RPS6KB2_6199,SMEK2_57223,SNRP70_6625,ERCC1_2067,LNPEP_4012,MAPK7_5598,SMAD1_4086,SYNE1_23345,ZNF160_90338,NFX1_4799	NA	FBXO11_80204,BMP2K_55589,PPAP2A_8611,UBE2D2_7322,MGAT4B_11282,POLR1C_9533,CACNB2_783,FAM111B_374393,OAS1_4938,NIN_51199,C21orf70_85395	NA	ACOT11_26027,IFI44L_10964,IFI44_10561,HFE2_148738,CD48_962,TIPRL_261726,MBOAT2_129642,LIPT1_51601,LOC26010_26010,SGPP2_130367,PLA1A_51365,NHEDC2_133308,AMACR_23600,C1QTNF3_114899,WDR41_55255,CAST_831,LOC202051_202051,WWC1_23286,NQO2_4835,STX7_8417,FGFR1OP_11116,LYN_4067,MYC_4609,PLXDC2_84898,PCBD1_5092,PAPSS2_9060,TRIM5_85363,TRIM48_79097,OAS3_4940,EPSTI1_94240,NOD2_64127,C21orf70_85395,EMID1_129…
SNP_A-1810850	HBXIP	10542		TRUE	TRUE	FALSE	FALSE		NA	2'-PDE_201626,ABCA3_21,ADPRHL2_54936,ALKBH7_84266,ARMET_7873,ATN1_1822,BAIAP2L1_55971,BBC3_27113,C10orf27_219793,C19orf24_55009,C1GALT1_56913,C1orf34_22996,C1orf51_148523,CA2_760,CARHSP1_23589,CBX1_10951,CCDC107_203260,CCDC92_80212,CEBPD_1052,CLIC6_54102,CLU_1191,CNIH_10175,COL5A1_1289,COLEC12_81035,CRISP1_167,CRLS1_54675,CRYGA_1418,CUGBP1_10658,DCUN1D5_84259,DDN_23109,DDX41_51428,DENND3_22898,DL…	NA	MRPL51_51258,PHF15_23338,QSOX1_5768,DPH1-OVCA2_654787,MARK2_2011,NARF_26502,ORC5L_5001,RSU1_6251,SMG1_23049,TSGA10_80705,ZMYND8_23613,TANK_10010	NA	NA	NA	NA
SNP_A-1814630	PROK1	84432		TRUE	TRUE	TRUE	TRUE		NA	ARHGEF1_9138,CLIP3_25999,GPC2_221914,HSD11B1L_374875,LRBA_987,MGC4172_79154,NCOR2_9612,PRKACA_5566,RELL2_285613,RGS14_10636,TRPC4AP_26133,C2orf28_51374,MED22_6837,TAOK2_9344,FKBP1A_2280	NA	C11orf9_745,C22orf39_128977,ABLIM1_3983,EIF4H_7458,ITGB1BP1_9270,MAP4_4134,MRPL47_57129,MRPS21_54460,MS4A1_931,PFN2_5217,STOM_2040,SUPT3H_8464,VCAM1_7412,ZMYND8_23613,ATP2A2_488,PDE7A_5150,TNRC6A_27327,ZNF655_79027	NA	ITGB1BP1_9270,UBE2J1_51465,ABLIM1_3983,SLC29A2_3177,ZDHHC1_29800,THOP1_7064,SLC2A10_81031	NA	PRDM2_7799,SYDE2_84144,MGC29891_126626,PPM1B_5495,GAD1_2571,ANKRD44_91526,GPR1_2825,WDFY1_57590,ATG16L1_55054,C3orf64_285203,PHF17_79960,SLC7A11_23657,ELF2_1998,ATG10_83734,TXNDC5_81567,SLC44A4_80736,C9orf80_58493,ZFP37_7539,EXOSC2_23404,SUV39H2_79723,RSU1_6251,WAC_51322,PPFIBP1_8496,MSRB3_253827,NUBPL_80224,CCDC88C_440193,FAM98B_283742,TUBGCP4_27229,CHRNA5_1138,C16orf72_29035,SHCBP1_79801,DPH1-O…
SNP_A-4258328	PROK1	84432		TRUE	TRUE	TRUE	TRUE		NA	ARHGEF1_9138,CLIP3_25999,DNM2_1785,GPC2_221914,IFT57_55081,LRBA_987,MGC4172_79154,NCOR2_9612,PRKACA_5566,RELL2_285613,RGS14_10636,TRPC4AP_26133,WASF1_8936,C2orf28_51374,DYRK2_8445,LMNA_4000,TAOK2_9344,FKBP1A_2280	NA	ARHGEF10_9639,LOXL3_84695,WFDC3_140686,GIT2_9815,KCNMB2_10242,ZNF142_7701	NA	ZAK_51776,PPP2R5D_5528,UBE2J1_51465,PKIA_5569,FAM92A1_137392,GPAA1_8733,UBE2D1_7321,H2AFY2_55506,ABLIM1_3983,BCCIP_56647,SLC29A2_3177,ATP10A_57194,PML_5371,ZDHHC1_29800,THOP1_7064,XAB2_56949,PKN1_5585,SLC2A10_81031	NA	MGC29891_126626,ADAR_103,LAMC2_3918,PPM1B_5495,WDFY1_57590,ATG16L1_55054,VHL_7428,SEC22C_9117,HSD17B13_345275,PHF17_79960,ELF2_1998,POLS_11044,TXNDC5_81567,SLC44A4_80736,PDCD2_5134,ZKSCAN1_7586,WHSC1L1_54904,C9orf80_58493,EXOSC2_23404,RSU1_6251,WAC_51322,PEX16_9409,RAB6A_5870,SLC25A3_5250,GNPNAT1_64841,CCDC88C_440193,FAM98B_283742,CATSPER2_117155,CHRNA5_1138,TAOK2_9344,SHCBP1_79801,ZNF652_22834,M…
SNP_A-1884091	PROK1	84432		TRUE	TRUE	TRUE	TRUE		NA	C1orf91_56063,CHST3_9469,FASTK_10922,HEMK1_51409,OMA1_115209,PNMAL1_55228,PRKAG1_5571,SLC25A45_283130,WDR24_84219,WFS1_7466,ZDHHC16_84287,ZKSCAN3_80317,ZNF557_79230,CAPS_828,GAS7_8522,GLT8D1_55830,HIST1H2BD_3017,MAP4_4134,MAPK7_5598,PIGO_84720,RAD51C_5889,ST8SIA4_7903,FBXW7_55294	NA	ARHGEF10_9639,MPPED2_744,DZIP1_22873	NA	GLTPD1_80772,KLHL21_9903,S100PBP_64766,PRMT6_55170,FDPS_2224,RCSD1_92241,CSRP1_1465,LGALS8_3964,HEATR5B_54497,FAM136A_84908,GLS_2744,TRAK2_66008,SMARCAL1_50485,ATG4B_23192,SUMF1_285362,SH3BP5_9467,CMTM6_54918,DYNC1LI1_51143,FLJ36157_375337,ARL6IP5_10550,BTLA_151888,SOX2_6657,PPA2_27068,RPL34_6164,TRIM2_23321,SUB1_10923,HMGCR_3156,SSBP2_23635,REEP5_7905,UBE2D2_7322,C6orf52_347744,HIST1H4I_8294,CDK…	NA	ERMAP_114625,VANGL2_57216,C1orf9_51430,NUCKS1_64710,GREB1_9687,GPR45_11250,ALS2CR8_79800,PASK_23178,TADA3L_10474,KLHDC8B_200942,MARCH6_10299,ITGA1_3672,MTO1_25821,C6orf170_221322,EIF4H_7458,ABCB1_5243,BMP1_649,PKIA_5569,C9orf3_84909,PTPN5_84867,CNTF_1270,RARRES3_5920,RAB6A_5870,ENOX1_55068,WDFY2_115825,HDAC5_10014,SNX11_29916,CBX4_8535,CDKN2D_1032,CYP4F3_4051,PDE4C_5143,ATP1A3_478,NLRP11_204801,T…
SNP_A-1870821	CYMP	643160		TRUE	TRUE	FALSE	FALSE		NA	SPN_6693,ARSB_411,C6orf106_64771,DKFZP564J0863_25923,MLX_6945,PXMP4_11264,ST8SIA4_7903,TSGA10_80705,ATP2A2_488	NA	ACVR1_90,ATAD5_79915,AUP1_550,BBS1_582,BTF3L4_91408,C1orf52_148423,C4orf15_79441,CLDN1_9076,CTNNAL1_8727,FAM76B_143684,FAM82A_151393,FLJ38973_205327,FLT1_2321,GOLPH3_64083,HDDC2_51020,ITFG1_81533,KIAA1143_57456,MLSTD2_84188,MSTO1_55154,NARG2_79664,NFKBIL2_4796,PPIF_10105,PRIM1_5557,PSAT1_29968,RDBP_7936,RPS26_6231,SLC1A5_6510,SLC30A7_148867,SOS1_6654,SPAG5_10615,SYT14_255928,TCF7_6932,C14orf130_5…	NA	NA	NA	NA
SNP_A-2312417	CYMP	643160		FALSE	TRUE	FALSE	FALSE		NA	NA	NA	ENO3_2027,LAG3_3902,MRPS25_64432,PRPF4B_8899,CAPS_828,CCNT2_905,DYRK2_8445,OASL_8638,RBM33_155435	NA	NA	NA	NA
SNP_A-2259810	FRAP1	2475		TRUE	FALSE	FALSE	FALSE		NA	7A5_346389,ARIH1_25820,ARL14_80117,C1orf103_55791,CA11_770,CCDC104_112942,CCDC9_26093,CCL3_6348,CDK7_1022,CENTB2_23527,CERKL_375298,CLDN12_9069,CLEC2D_29121,CLIC1_1192,CNKSR3_154043,COX17_10063,CTXN1_404217,DAAM2_23500,DDIT3_1649,DNAJB9_4189,DUSP2_1844,EGLN3_112399,EPN3_55040,ETV3_2117,FAM91A1_157769,FES_2242,G0S2_50486,GNA13_10672,GNPDA1_10007,GOLGA4_2803,GOPC_57120,HIST1H1B_3009,HIST1H1D_3007,H…	NA	NA	NA	NA	NA	NA
SNP_A-2105127	FRAP1	2475		FALSE	TRUE	FALSE	FALSE		NA	NA	NA	ABCD2_225,BBC3_27113,C2orf7_84279,COQ4_51117,FBXL3_26224,GUCY2C_2984,HMBOX1_79618,HRBL_3268,LOC440295_440295,LRRC51_220074,MEPCE_56257,MGC20983_115948,MTDH_92140,MTHFS_10588,PDE4C_5143,PDSS2_57107,PEBP1_5037,PLAGL2_5326,RARG_5916,TMEM16G_50636,TMEM52_339456,TSTA3_7264,TWF1_5756,ZNF180_7733,ZNF277_11179,ZNF292_23036,AKAP13_11214,AP1GBP1_11276,CCDC50_152137,COG5_10466,FOXN3_1112,GPLD1_2822,HNRPAB_3…	NA	NA	NA	NA
SNP_A-2145989	FRAP1	2475		FALSE	TRUE	TRUE	TRUE		NA	NA	NA	RGS13_6003,RPS6KB2_6199,KIAA0133_9816,LGALS9_3965,MAPK7_5598,RFC5_5985,SYNE1_23345,TMEM189-UBE2V1_387522,NFX1_4799	NA	BBS9_27241,GIT2_9815,C13orf31_144811	NA	MRPS21_54460,ORMDL1_94101,CCL20_6364,COL4A3BP_10087,CSF2_1437,FGFR1OP_11116,EPDR1_54749,C7orf53_286006,EDG5_9294,IL28A_282616,MYADM_91663,SNRPB2_6629
SNP_A-1834906	FRAP1	2475		FALSE	TRUE	TRUE	TRUE		NA	NA	NA	C9orf25_203259,FCRL2_79368,RGS13_6003,RPS6KB2_6199,KIAA0133_9816,LGALS9_3965,MAPK7_5598,RFC5_5985,SYNE1_23345,TMEM189-UBE2V1_387522,NFX1_4799	NA	BBS9_27241,GIT2_9815,C13orf31_144811	NA	MRPS21_54460,ORMDL1_94101,CCL20_6364,COL4A3BP_10087,CSF2_1437,FGFR1OP_11116,EPDR1_54749,C7orf53_286006,ZNF205_7755,EDG5_9294,U2AF1L4_199746,IL28A_282616,MYADM_91663,SNRPB2_6629
SNP_A-4261607	CD53	963		TRUE	TRUE	TRUE	TRUE		NA	PRDM16_63976,VPS28_51160,GSN_2934,LNPEP_4012,RFC5_5985,PRDM1_639	NA	C10orf65_112817,GOLT1A_127845,ST3GAL5_8869,YSK4_80122,CAV2_858,FBXO38_81545,GCNT2_2651,NUP98_4928,PTPN6_5777,PVRL1_5818,RBM33_155435,ZNF395_55893	NA	PTAFR_5724,NT5DC1_221294,LOC255374_255374,ZWINT_11130,FRAT1_10023,ADD3_120,PEX16_9409,KIAA0355_9710,MYL9_10398,CHEK2_11200	NA	LBR_3930,LNPEP_4012,SLC22A5_6584,TXNDC5_81567,TAP2_6891,NFYA_4800,GLT1D1_144423,C14orf118_55668
SNP_A-1934365	CD53	963		TRUE	TRUE	TRUE	TRUE		NA	PRDM16_63976,CDC2L5_8621,RFC5_5985,ST7L_54879,PRDM1_639	NA	ALOX12_239,C10orf65_112817,POU4F1_5457,RGS17_26575,ST3GAL5_8869,TSPAN1_10103,ACSL1_2180,CAV2_858,CECR1_51816,GCNT2_2651,NUP98_4928,PTPN6_5777,PVRL1_5818,RBM33_155435,TMPRSS3_64699	NA	PTAFR_5724,FRAT1_10023,ADD3_120,COMMD6_170622,KIAA0355_9710,MYL9_10398,CHEK2_11200	NA	LBR_3930,LNPEP_4012,SLC22A5_6584,TXNDC5_81567,TAP2_6891,NFYA_4800,GLT1D1_144423,C14orf118_55668
SNP_A-1789057	CD53	963		TRUE	TRUE	TRUE	TRUE		NA	ASTN2_23245,MAP2K7_5609,B3GALNT1_8706	NA	EED_8726,HIST1H2BD_3017	NA	PSME4_23198,ACSL1_2180,ZFP57_346171,APBB1_322,UBC_7316	NA	FUSIP1_10772,AGL_178,PPM1B_5495,COL4A3BP_10087,CAST_831,RNF8_9025,PDCD2_5134,BCCIP_56647,TRIM6_117854,TRIM13_10206,SNX5_27131,ZMYND8_23613,C21orf33_8209
SNP_A-2112485	CD53	963		TRUE	TRUE	TRUE	TRUE		NA	BRD3_8019,C15orf48_84419,ANXA11_311,CDC25C_995,LAMC2_3918,MAP2K7_5609,ZNF600_162966	NA	IFIH1_64135,TSC22D1_8848	NA	RPL9_6133,NNT_23530,KLC1_3831,GAS7_8522	NA	GPLD1_2822,PCLO_27445,NCF4_4689,CHKB_1120
SNP_A-1843771	CD53	963		TRUE	TRUE	TRUE	TRUE		NA	GRIN1_2902,SERAC1_84947,GMPPA_29926,LPGAT1_9926,MGRN1_23295	NA	ABI1_10006,C15orf21_283651,C1orf50_79078,COX6B1_1340,CPA5_93979,FAM134B_54463,FYCO1_79443,HLA-DRB1_3123,OR51A2_401667,PFDN5_5204,RPL18_6141,RPS25_6230,RPS7_6201,SP140_11262,ARHGEF4_50649,POLR1D_51082,RABL2A_11159,TSGA10_80705	NA	ATPIF1_93974,KHK_3795,RNF8_9025,MOSPD3_64598,PTPDC1_138639,CTSL2_1515,RAB6A_5870,AICDA_57379,PPFIBP1_8496,C14orf79_122616,ZCCHC14_23174,METTL4_64863,BCAT2_587	NA	GBP3_2635,NR4A3_8013,RPL13_6137,FLJ22222_79701
SNP_A-1961815	CD53	963		FALSE	TRUE	FALSE	FALSE		NA	NA	NA	COL6A2_1292,IL2RA_3559,OR2A12_346525,CLDN10_9071,GABRG2_2566,NR5A2_2494,PTPRC_5788,TES_26136,BRD4_23476	NA	NA	NA	NA
SNP_A-1961816	CD53	963		TRUE	TRUE	TRUE	TRUE		NA	CHST8_64377,OLA1_29789,GPLD1_2822,PRMT1_3276,ABCF2_10061	NA	HLA-A_3105,APBB1_322,DPH1-OVCA2_654787,NNT_23530,RBM33_155435,SNX5_27131	NA	GCET2_257144,LIAS_11019,CMYA5_202333,PPP2R5D_5528,ASAH1_427,GSDMDC1_79792,PSIP1_11168,COX15_1355,AQP11_282679,BCAT1_586,ING1_3621,SYNE2_23224,USF2_7392,BCAT2_587,MKKS_8195	NA	C1QTNF3_114899,ANKRD2_26287,HSPA12A_259217,TCIRG1_10312,RPL13_6137,APOC2_344,SPIB_6689,SNX5_27131
SNP_A-1935728	CD53	963		TRUE	TRUE	TRUE	TRUE		NA	CHST8_64377,DOPEY2_9980,OLA1_29789,GPLD1_2822,PRMT1_3276,ABCF2_10061	NA	BEGAIN_57596,ABR_29,CLDN10_9071,EED_8726,IFT81_28981,LBR_3930,MAP4_4134,PTGFRN_5738,RPLP0_6175,FXYD2_486	NA	GCET2_257144,LIAS_11019,CMYA5_202333,PPP2R5D_5528,ASAH1_427,GSDMDC1_79792,PSIP1_11168,COX15_1355,AQP11_282679,BCAT1_586,ING1_3621,SYNE2_23224,USF2_7392,BCAT2_587,MKKS_8195	NA	C1QTNF3_114899,ANKRD2_26287,HSPA12A_259217,TCIRG1_10312,RPL13_6137,APOC2_344,SPIB_6689,SNX5_27131
SNP_A-1961819	CD53	963		TRUE	FALSE	TRUE	TRUE		NA	ANGPT4_51378,C11orf67_28971,DEFB129_140881,ECE1_1889,GBP3_2635,GSTA4_2941,MAPK13_5603,NANOS1_340719,SLC23A2_9962,SPG20_23111,TNC_3371,USP6NL_9712,ZNF764_92595,ARID1B_57492,HPS1_3257	NA	NA	NA	NEUROG2_63973,EBAG9_9166,CACNB2_783,PEX16_9409,BCAT1_586,PCNA_5111	NA	SOX11_6664,TAPBP_6892,TSPAN33_340348,ADCK5_203054,C9orf142_286257,DNTT_1791,OR5D18_219438,CFL1_1072,SLIC1_124460,CCR7_1236,KCNQ2_3785
SNP_A-2146504	FRAP1	2475		TRUE	TRUE	TRUE	TRUE		NA	JUN_3725,MT1G_4495,PSKH1_5681,BID_637,WDFY1_57590	NA	C14orf130_55148,CASP1_834,FAM111B_374393,KHK_3795,PATZ1_23598,SDF4_51150,WTAP_9589	NA	CD79A_973	NA	WDR19_57728,MST150_85027,CCR6_1235,EPDR1_54749,WNT2_7472,FBXO32_114907,KIAA1128_54462,INPP5F_22876,IREB2_3658,ABCA5_23461,IL27RA_9466,WDR4_10785,POLDIP3_84271
SNP_A-2307309	FRAP1	2475		FALSE	TRUE	TRUE	TRUE		NA	NA	NA	C9orf25_203259,FCRL2_79368,RGS13_6003,RPS6KB2_6199,LGALS9_3965,MAPK7_5598,PXMP4_11264,RFC5_5985,SYNE1_23345,TMEM189-UBE2V1_387522,NFX1_4799	NA	BBS9_27241,GIT2_9815,C13orf31_144811	NA	MRPS21_54460,ORMDL1_94101,CCL20_6364,CSF2_1437,EPDR1_54749,C7orf53_286006,CDK5RAP2_55755,KIAA1128_54462,EDG5_9294,IL28A_282616
SNP_A-2111750	C1orf103	55791		TRUE	TRUE	TRUE	TRUE		NA	RPS6KA2_6196,BPTF_2186,LNPEP_4012,PANK1_53354,ILF3_3609,ODF2_4957	NA	TMEM56_148534,UBE2C_11065,TRIOBP_11078	NA	MED18_54797,NEXN_91624,PTGFRN_5738,TAGLN2_8407,RNF144A_9781,IL1R1_3554,PLXNB1_5364,ADD1_118,ITGA1_3672,ELOVL7_79993,CDO1_1036,AKAP7_9465,DLL1_28514,CBX3_11335,NOD1_10392,ZNF92_168374,STAG3_10734,ARF5_381,PARP12_64761,ZNF282_8427,DIRAS2_54769,FGD3_89846,GSN_2934,TBC1D13_54662,VCL_7414,IFIT5_24138,UBQLN3_50613,PLCB3_5331,ACVR1B_91,OAS3_4940,CCDC92_80212,RIPK3_11035,EVL_51466,AKT1_207,MAPKBP1_23005,…	NA	FAM80A_284716,PTGFRN_5738,ARL8A_127829,ST6GAL1_6480,MCM9_254394,ZNF395_55893,ENTPD2_954,PRTFDC1_56952,TMEM134_80194,AKAP3_10566,LOC387856_387856,EDNRB_1910,ARID4A_5926,NOL3_8996,ALKBH5_54890,SLC5A10_125206,MGC20983_115948,UPK1A_11045,ZBTB32_27033,PLEKHA4_57664,HTF9C_27037,APOL1_8542,ATF4_468
SNP_A-2261658	FRAP1	2475		FALSE	TRUE	TRUE	TRUE		NA	NA	NA	C9orf25_203259,FCRL2_79368,C1QTNF6_114904,DNM1L_10059,KIAA0133_9816,LGALS9_3965,LNPEP_4012,MAPK7_5598,PXMP4_11264,SYNE1_23345,TMEM189-UBE2V1_387522,CAST_831,NFX1_4799	NA	BBS9_27241,GIT2_9815,C13orf31_144811	NA	AK2_204,FCRL5_83416,MRPL33_9553,ORMDL1_94101,CCL20_6364,PHF7_51533,CSF2_1437,FGFR1OP_11116,CDK5RAP2_55755,NCAPD2_9918,AKAP13_11214,MYADM_91663
SNP_A-4274481	FRAP1	2475		FALSE	TRUE	TRUE	TRUE		NA	NA	NA	C15orf15_51187,CFD_1675,RPS6KB1_6198,TMEM132D_121256,TRAK1_22906,AP1GBP1_11276,CCDC50_152137,KIF24_347240,MAPK7_5598,NARF_26502,NBR1_4077,SNRPD2_6633,TMEM189-UBE2V1_387522,UBE2L3_7332,ZNF142_7701,IL1R2_7850,PPP2R5C_5527	NA	ST3GAL1_6482,C13orf31_144811,BRWD1_54014	NA	CTSS_1520,GALNT2_2590,ORMDL1_94101,LOC26010_26010,PHF7_51533,POPDC2_64091,SLC1A3_6507,CSF2_1437,EPDR1_54749,ADCY1_107,NSUN5_55695,PILRA_29992,C7orf53_286006,WNT2_7472,CDK5RAP2_55755,PARD3_56288,ACADSB_36,NCAPD2_9918,PRPF40B_25766,MYBPC1_4604,EPSTI1_94240,SMAD3_4088,TNFRSF13B_23495,GNAZ_2781
SNP_A-2243932	TMEM77	128338		TRUE	TRUE	TRUE	TRUE		NA	ANKRD6_22881,C11orf49_79096,C13orf18_80183,C8orf47_203111,CAPG_822,CCND3_896,CHST3_9469,CLN8_2055,CNKSR1_10256,CSF1R_1436,DBNDD1_79007,FAM105A_54491,GALNTL5_168391,GNAI2_2771,GSTT1_2952,HOPX_84525,HOXB2_3212,HOXB7_3217,ITGA5_3678,KRT86_3892,LILRB1_10859,LY6E_4061,LY86_9450,MICAL2_9645,NID1_4811,OAT_4942,OLFML2A_169611,OR5D18_219438,OTUD7A_161725,PRAME_23532,PTAFR_5724,ROGDI_79641,RTN2_6253,SEC31B…	NA	BAMBI_25805,C6orf145_221749,DNAL1_83544,EPM2AIP1_9852,FAM148B_388125,GRASP_160622,HDGFRP3_50810,HOXB9_3219,KIAA1598_57698,LOC120376_120376,LRRK2_120892,MYRIP_25924,P2RX7_5027,SDC4_6385,SHANK2_22941,SLC7A5_8140,TMEM159_57146,TRMT1_55621,CABP1_9478,TARDBP_23435,DUSP10_11221	NA	HYI_81888,TMCC1_23023,PERQ1_64599,PTP4A3_11156,NUDT8_254552,INF2_64423,UNKL_64718,FLCN_201163,TMUB2_79089,HM13_81502,PLTP_5360	NA	TNFRSF8_943,NIPBL_25836,MDGA1_266727,GNG11_2791,CDC14B_8555,ZNF189_7743,ABI1_10006,THY1_7070
SNP_A-1893545	TMEM77	128338		TRUE	TRUE	TRUE	TRUE		NA	GIMAP4_55303,LGALS14_56891,LMNA_4000,SNX11_29916	NA	ABCG1_9619,ACSF3_197322,ALAS1_211,ALG3_10195,APOA1BP_128240,C1orf135_79000,CAPZA1_829,COPS3_8533,ECHDC1_55862,FBXW9_84261,HEATR2_54919,MRPL24_79590,NY-SAR-48_93323,PAN2_9924,PDCL3_79031,TMEM25_84866,TRMT5_57570,WDR51A_25886,ANKHD1_54882,BCKDHB_594,BCL2_596,CENTD1_116984,GABRG2_2566,MCM7_4176,NARF_26502,NLRX1_79671,ZNF142_7701,TAF9_6880,UTS2_10911,NFATC3_4775	NA	TRIM45_80263,PLEKHA3_65977,WDFY1_57590,OTUD4_54726,CARD6_84674,C9orf24_84688,DDHD1_80821,C17orf81_23587,NECAB3_63941	NA	ELK4_2005,PAX8_7849,SP110_3431,TADA3L_10474,GNAI2_2771,ZBED2_79413,ARMC8_25852,CCDC50_152137,FCHO2_115548,PURA_5813,BAT1_7919,PARC_23113,BMP5_653,VPS41_27072,C7orf36_57002,EIF4H_7458,DGAT1_8694,STOM_2040,TRAF2_7186,TCIRG1_10312,PFAAP5_10443,ATP11A_23250,APEX1_328,RPAP1_26015,SNAP23_8773,TNRC6A_27327,CENTB1_9744,MAPK7_5598,LGALS9_3965,RAB5C_5878,NARF_26502,TFPT_29844,MTMR3_8897,DNAL4_10126,POLDIP3…
SNP_A-1961890	TMEM77	128338		FALSE	TRUE	FALSE	FALSE		NA	NA	NA	C17orf65_339201,CBWD1_55871,FAM148B_388125,GALNTL5_168391,HDGFRP3_50810,INSR_3643,KIAA0284_283638,KIAA1598_57698,LRRC31_79782,MYRIP_25924,PPP1R14C_81706,STX17_55014,SYNGR1_9145	NA	NA	NA	NA
SNP_A-2039242	TMEM77	128338		TRUE	TRUE	TRUE	TRUE		NA	GIMAP4_55303,LGALS14_56891,SNX11_29916	NA	ABCG1_9619,ACSF3_197322,ALG3_10195,CAPZA1_829,COPS3_8533,ECHDC1_55862,FBXW9_84261,HEATR2_54919,MRPL24_79590,NY-SAR-48_93323,PAN2_9924,PDCL3_79031,PYCRL_65263,TMEM25_84866,WDR51A_25886,BCL2_596,CENTD1_116984,GABRG2_2566,MCM7_4176,NARF_26502,NLRX1_79671,ZNF142_7701,TAF9_6880,UTS2_10911,NFATC3_4775	NA	TRIM45_80263,WDFY1_57590,OTUD4_54726,SLC20A2_6575,C9orf24_84688,C17orf81_23587,MYH10_4628	NA	KCNN3_3782,ELK4_2005,PAX8_7849,SP110_3431,TADA3L_10474,GNAI2_2771,ZBED2_79413,CCDC50_152137,FCHO2_115548,PURA_5813,BMP5_653,ELMO1_9844,C7orf36_57002,LAMB4_22798,DGAT1_8694,TRAF2_7186,TCIRG1_10312,PFAAP5_10443,ATP11A_23250,APEX1_328,SNAP23_8773,CENTB1_9744,MAPK7_5598,LGALS9_3965,NARF_26502,TFPT_29844,DNAL4_10126
SNP_A-1961893	TMEM77	128338		TRUE	TRUE	TRUE	TRUE		NA	EFEMP2_30008,HIPK1_204851,KCNJ2_3759,MGMT_4255,CCNB1IP1_57820,MTMR3_8897,TGIF1_7050	NA	CSNK2A1_1457,LOC90379_90379,PVRL1_5818,RBL1_5933,SPPL2B_56928,VPS16_64601,WDR4_10785,B3GALNT1_8706	NA	VHL_7428,RANBP3_8498,TMPRSS3_64699	NA	SP110_3431,HCLS1_3059,MRPL47_57129,MAPK14_1432,SYNE1_23345,TRAF2_7186,PVRL1_5818,HNRNPA1_3178,MAPK7_5598,RTEL1_51750,COMT_1312,POLDIP3_84271
SNP_A-1818672	TMEM77	128338		TRUE	TRUE	TRUE	TRUE		NA	ATOH8_84913,C13orf18_80183,C7orf52_375607,C8orf47_203111,CCND3_896,CLN8_2055,DBNDD1_79007,FAM105A_54491,GNAI2_2771,GSTT1_2952,HOPX_84525,HOXB2_3212,HOXB7_3217,IFI6_2537,KRT86_3892,LILRB1_10859,LY6E_4061,LY86_9450,NID1_4811,OAT_4942,OLFML2A_169611,OR5D18_219438,OTUD7A_161725,PALM_5064,PRAME_23532,PTAFR_5724,ROGDI_79641,RTN2_6253,SEC31B_25956,SEPN1_57190,TLE1_7088,UGT2B11_10720,UGT2B17_7367,UGT2B7_…	NA	C6orf145_221749,CCDC125_202243,EPM2AIP1_9852,FAM148B_388125,GRASP_160622,HOXB9_3219,KIAA1598_57698,LOC120376_120376,MYRIP_25924,P2RX7_5027,SHANK2_22941,SLC7A5_8140,TMEM159_57146,TRMT1_55621,CABP1_9478,TARDBP_23435,DUSP10_11221	NA	NEDD9_4739,MAP2K7_5609	NA	KIAA0319L_79932,UBQLN1_29979,CAMK1D_57118,EMP3_2014
SNP_A-1955639	TMEM77	128338		TRUE	TRUE	TRUE	TRUE		NA	FAM60A_58516,GCNT1_2650,LENG9_94059,OR5D18_219438,REC8_9985,BPTF_2186,NUDT2_318,SMAD1_4086,BRWD1_54014,PRDM2_7799	NA	PARP6_56965,SMARCD1_6602	NA	CDC42_998,OTUD4_54726,TAPBP_6892,NETO1_81832,RANBP3_8498,DDX17_10521	NA	KCNN3_3782,ELK4_2005,PAX8_7849,SP110_3431,TADA3L_10474,GNAI2_2771,ZBED2_79413,CCDC50_152137,FCHO2_115548,PURA_5813,BMP5_653,ELMO1_9844,C7orf36_57002,LAMB4_22798,DGAT1_8694,TRAF2_7186,TCIRG1_10312,PFAAP5_10443,ATP11A_23250,APEX1_328,SNAP23_8773,CENTB1_9744,MAPK7_5598,LGALS9_3965,NARF_26502,TFPT_29844,DNAL4_10126
[truncated: 17,742 more rows]
